# Supplementary material for: A Chromosome-Level Reference Genome of Chinese Balloon Flower (Platycodon grandiflorus)
Source: Front Genet. 2022 Apr 8;13:869784. doi: 10.3389/fgene.2022.869784 (PMC9023762; doi:10.3389/fgene.2022.869784)
Supplement: Supplementary file 1 [file DataSheet2.ZIP]

Archive with 9 entries (9 files):
- supplementary_data/FPKM.txt.gz
- supplementary_data/IPRSCAN.result.gz
- supplementary_data/KEGG.result.gz
- supplementary_data/miRNA.gff3
- supplementary_data/rRNA.gff3
- supplementary_data/single-copy-ortholog.txt
- supplementary_data/snRNA.gff3
- supplementary_data/TE.gff.gz
- supplementary_data/tRNA.gff3
