# Supplementary material for: A Chromosome-Level Reference Genome of Chinese Balloon Flower (Platycodon grandiflorus)
Source: Front Genet. 2022 Apr 8;13:869784. doi: 10.3389/fgene.2022.869784 (PMC9023762; doi:10.3389/fgene.2022.869784)
Supplement: Supplementary file 1 [file DataSheet2.ZIP › supplementary_data/miRNA.gff3]

Chr1	cmsearch	miRNA	644073	644256	.	+	.	ID=miRNA_01710;Target=RF00906 1 135;Threshold=5.5e-06 47.5;type="Gene; miRNA";Annotation=microRNA MIR1122;
Chr1	cmsearch	miRNA	816166	816278	.	+	.	ID=miRNA_00544;Target=RF00855 1 110;Threshold=2.4e-06 41.6;type="Gene; miRNA";Annotation=microRNA mir-254;
Chr1	cmsearch	miRNA	1838499	1838646	.	-	.	ID=miRNA_00631;Target=RF00882 1 190;Threshold=6.6e-14 73.6;type="Gene; miRNA";Annotation=microRNA MIR811;
Chr1	cmsearch	miRNA	1857177	1857387	.	-	.	ID=miRNA_01343;Target=RF00906 1 135;Threshold=5.2e-12 70.8;type="Gene; miRNA";Annotation=microRNA MIR1122;
Chr1	cmsearch	miRNA	1865188	1865339	.	-	.	ID=miRNA_00026;Target=RF00075 1 126;Threshold=1.3e-21 93.2;type="Gene; miRNA";Annotation=mir-166 microRNA precursor;
Chr1	cmsearch	miRNA	2478745	2478848	.	-	.	ID=miRNA_00163;Target=RF00643 1 101;Threshold=3.2e-07 54.4;type="Gene; miRNA";Annotation=microRNA MIR171_1;
Chr1	cmsearch	miRNA	2651255	2651325	.	-	.	ID=miRNA_01186;Target=RF00904 1 71;Threshold=1e-05 47.2;type="Gene; miRNA";Annotation=microRNA mir-392;
Chr1	cmsearch	miRNA	2782915	2783033	.	-	.	ID=miRNA_00483;Target=RF00774 1 113;Threshold=5e-05 43.3;type="Gene; miRNA";Annotation=microRNA mir-360;
Chr1	cmsearch	miRNA	2896296	2896366	.	+	.	ID=miRNA_01282;Target=RF00904 1 71;Threshold=5.3e-05 44.5;type="Gene; miRNA";Annotation=microRNA mir-392;
Chr1	cmsearch	miRNA	3165278	3165404	.	-	.	ID=miRNA_02385;Target=RF01043 1 165;Threshold=1.6e-07 51.3;type="Gene; miRNA";Annotation=microRNA MIR1023;
Chr1	cmsearch	miRNA	4301549	4301645	.	-	.	ID=miRNA_02148;Target=RF00956 1 85;Threshold=6.2e-05 43.0;type="Gene; miRNA";Annotation=microRNA MIR1444;
Chr1	cmsearch	miRNA	4362671	4362767	.	-	.	ID=miRNA_02122;Target=RF00956 1 85;Threshold=5.3e-07 50.6;type="Gene; miRNA";Annotation=microRNA MIR1444;
Chr1	cmsearch	miRNA	6149796	6149866	.	-	.	ID=miRNA_01126;Target=RF00904 1 71;Threshold=1.6e-06 50.2;type="Gene; miRNA";Annotation=microRNA mir-392;
Chr1	cmsearch	miRNA	6212818	6212923	.	+	.	ID=miRNA_00372;Target=RF00704 1 117;Threshold=6.6e-11 67.5;type="Gene; miRNA";Annotation=microRNA MIR397;
Chr1	cmsearch	miRNA	7313998	7314068	.	-	.	ID=miRNA_01139;Target=RF00904 1 71;Threshold=2.8e-06 49.3;type="Gene; miRNA";Annotation=microRNA mir-392;
Chr1	cmsearch	miRNA	7425856	7425944	.	+	.	ID=miRNA_02103;Target=RF00935 1 81;Threshold=3.2e-07 51.5;type="Gene; miRNA";Annotation=microRNA mir-876;
Chr1	cmsearch	miRNA	7465811	7465958	.	-	.	ID=miRNA_00738;Target=RF00882 1 190;Threshold=1.3e-12 69.0;type="Gene; miRNA";Annotation=microRNA MIR811;
Chr1	cmsearch	miRNA	7712011	7712093	.	-	.	ID=miRNA_01955;Target=RF00906 1 135;Threshold=9.1e-05 42.7;type="Gene; miRNA";Annotation=microRNA MIR1122;
Chr1	cmsearch	miRNA	8600735	8600882	.	-	.	ID=miRNA_00825;Target=RF00882 1 190;Threshold=1.4e-11 65.2;type="Gene; miRNA";Annotation=microRNA MIR811;
Chr1	cmsearch	miRNA	8679868	8680015	.	-	.	ID=miRNA_00673;Target=RF00882 1 190;Threshold=1.8e-13 72.1;type="Gene; miRNA";Annotation=microRNA MIR811;
Chr1	cmsearch	miRNA	9832326	9832469	.	-	.	ID=miRNA_01875;Target=RF00906 1 135;Threshold=4.1e-05 44.1;type="Gene; miRNA";Annotation=microRNA MIR1122;
Chr1	cmsearch	miRNA	9865802	9865952	.	-	.	ID=miRNA_00327;Target=RF00690 1 136;Threshold=7.3e-06 38.7;type="Gene; miRNA";Annotation=microRNA MIR408;
Chr1	cmsearch	miRNA	9955606	9955782	.	-	.	ID=miRNA_01554;Target=RF00906 1 135;Threshold=3e-07 52.4;type="Gene; miRNA";Annotation=microRNA MIR1122;
Chr1	cmsearch	miRNA	9995214	9995304	.	+	.	ID=miRNA_00264;Target=RF00665 1 82;Threshold=1.2e-06 47.3;type="Gene; miRNA";Annotation=microRNA mir-290;
Chr1	cmsearch	miRNA	10580678	10580885	.	-	.	ID=miRNA_01563;Target=RF00906 1 135;Threshold=3.9e-07 51.9;type="Gene; miRNA";Annotation=microRNA MIR1122;
Chr1	cmsearch	miRNA	10624064	10624211	.	+	.	ID=miRNA_00792;Target=RF00882 1 190;Threshold=5.1e-12 66.8;type="Gene; miRNA";Annotation=microRNA MIR811;
Chr1	cmsearch	miRNA	10700003	10700150	.	-	.	ID=miRNA_00861;Target=RF00882 1 190;Threshold=2.8e-11 64.1;type="Gene; miRNA";Annotation=microRNA MIR811;
Chr1	cmsearch	miRNA	10844168	10844337	.	-	.	ID=miRNA_01887;Target=RF00906 1 135;Threshold=4.7e-05 43.9;type="Gene; miRNA";Annotation=microRNA MIR1122;
Chr1	cmsearch	miRNA	10909233	10909288	.	+	.	ID=miRNA_01827;Target=RF00906 1 135;Threshold=2.6e-05 44.9;type="Gene; miRNA";Annotation=microRNA MIR1122;
Chr1	cmsearch	miRNA	11033648	11033795	.	-	.	ID=miRNA_00887;Target=RF00882 1 190;Threshold=8.3e-11 62.4;type="Gene; miRNA";Annotation=microRNA MIR811;
Chr1	cmsearch	miRNA	11294860	11295055	.	+	.	ID=miRNA_00323;Target=RF00690 1 136;Threshold=3.8e-06 39.6;type="Gene; miRNA";Annotation=microRNA MIR408;
Chr1	cmsearch	miRNA	11855148	11855308	.	-	.	ID=miRNA_01400;Target=RF00906 1 135;Threshold=3e-09 60.1;type="Gene; miRNA";Annotation=microRNA MIR1122;
Chr1	cmsearch	miRNA	12037813	12037912	.	-	.	ID=miRNA_00496;Target=RF00810 1 106;Threshold=2.9e-08 50.7;type="Gene; miRNA";Annotation=microRNA mir-85;
Chr1	cmsearch	miRNA	12039259	12039414	.	+	.	ID=miRNA_02382;Target=RF01043 1 165;Threshold=6.5e-08 52.8;type="Gene; miRNA";Annotation=microRNA MIR1023;
Chr1	cmsearch	miRNA	12705446	12705503	.	+	.	ID=miRNA_02355;Target=RF01024 1 88;Threshold=2.4e-06 50.6;type="Gene; miRNA";Annotation=microRNA mir-944;
Chr1	cmsearch	miRNA	12985313	12985497	.	+	.	ID=miRNA_01451;Target=RF00906 1 135;Threshold=1.6e-08 57.3;type="Gene; miRNA";Annotation=microRNA MIR1122;
Chr1	cmsearch	miRNA	13676634	13676781	.	+	.	ID=miRNA_00720;Target=RF00882 1 190;Threshold=7.1e-13 69.9;type="Gene; miRNA";Annotation=microRNA MIR811;
Chr1	cmsearch	miRNA	14409071	14409218	.	+	.	ID=miRNA_00653;Target=RF00882 1 190;Threshold=1e-13 73.0;type="Gene; miRNA";Annotation=microRNA MIR811;
Chr1	cmsearch	miRNA	15045725	15045895	.	-	.	ID=miRNA_00342;Target=RF00690 1 136;Threshold=5.3e-05 35.8;type="Gene; miRNA";Annotation=microRNA MIR408;
Chr1	cmsearch	miRNA	15057188	15057352	.	+	.	ID=miRNA_00351;Target=RF00690 1 136;Threshold=9.6e-05 35.0;type="Gene; miRNA";Annotation=microRNA MIR408;
Chr1	cmsearch	miRNA	15077296	15077443	.	-	.	ID=miRNA_00969;Target=RF00882 1 190;Threshold=3.8e-08 52.7;type="Gene; miRNA";Annotation=microRNA MIR811;
Chr1	cmsearch	miRNA	15088609	15088756	.	-	.	ID=miRNA_00960;Target=RF00882 1 190;Threshold=1.4e-08 54.3;type="Gene; miRNA";Annotation=microRNA MIR811;
Chr1	cmsearch	miRNA	15325222	15325328	.	-	.	ID=miRNA_00058;Target=RF00445 1 118;Threshold=9e-15 67.4;type="Gene; miRNA";Annotation=mir-399 microRNA precursor family;
Chr1	cmsearch	miRNA	15361482	15361600	.	-	.	ID=miRNA_00056;Target=RF00445 1 118;Threshold=2.6e-15 69.1;type="Gene; miRNA";Annotation=mir-399 microRNA precursor family;
Chr1	cmsearch	miRNA	15369952	15370045	.	+	.	ID=miRNA_00061;Target=RF00445 1 118;Threshold=9.6e-13 61.0;type="Gene; miRNA";Annotation=mir-399 microRNA precursor family;
Chr1	cmsearch	miRNA	15375822	15375931	.	+	.	ID=miRNA_00054;Target=RF00445 1 118;Threshold=1.5e-18 79.4;type="Gene; miRNA";Annotation=mir-399 microRNA precursor family;
Chr1	cmsearch	miRNA	15394616	15394735	.	+	.	ID=miRNA_00055;Target=RF00445 1 118;Threshold=9.4e-17 73.6;type="Gene; miRNA";Annotation=mir-399 microRNA precursor family;
Chr1	cmsearch	miRNA	15427942	15428032	.	+	.	ID=miRNA_00060;Target=RF00445 1 118;Threshold=6.8e-13 61.4;type="Gene; miRNA";Annotation=mir-399 microRNA precursor family;
Chr1	cmsearch	miRNA	15434821	15434926	.	-	.	ID=miRNA_00059;Target=RF00445 1 118;Threshold=6.3e-13 61.5;type="Gene; miRNA";Annotation=mir-399 microRNA precursor family;
Chr1	cmsearch	miRNA	15457917	15458030	.	-	.	ID=miRNA_00069;Target=RF00445 1 118;Threshold=2.7e-09 50.1;type="Gene; miRNA";Annotation=mir-399 microRNA precursor family;
Chr1	cmsearch	miRNA	15459832	15459926	.	+	.	ID=miRNA_00057;Target=RF00445 1 118;Threshold=5.9e-15 68.0;type="Gene; miRNA";Annotation=mir-399 microRNA precursor family;
Chr1	cmsearch	miRNA	16221015	16221116	.	-	.	ID=miRNA_00280;Target=RF00679 1 96;Threshold=3.5e-05 38.0;type="Gene; miRNA";Annotation=microRNA mir-210;
Chr1	cmsearch	miRNA	16394431	16394661	.	+	.	ID=miRNA_01651;Target=RF00906 1 135;Threshold=2.2e-06 49.0;type="Gene; miRNA";Annotation=microRNA MIR1122;
Chr1	cmsearch	miRNA	16506279	16506385	.	+	.	ID=miRNA_00388;Target=RF00728 1 102;Threshold=6e-07 45.2;type="Gene; miRNA";Annotation=microRNA mir-81;
Chr1	cmsearch	miRNA	17808208	17808302	.	+	.	ID=miRNA_00221;Target=RF00647 1 109;Threshold=1.1e-05 38.2;type="Gene; miRNA";Annotation=microRNA MIR164;
Chr1	cmsearch	miRNA	18382825	18383013	.	+	.	ID=miRNA_01569;Target=RF00906 1 135;Threshold=4.3e-07 51.8;type="Gene; miRNA";Annotation=microRNA MIR1122;
Chr1	cmsearch	miRNA	18417241	18417356	.	-	.	ID=miRNA_00479;Target=RF00774 1 113;Threshold=1.2e-05 45.5;type="Gene; miRNA";Annotation=microRNA mir-360;
Chr1	cmsearch	miRNA	18917183	18917330	.	+	.	ID=miRNA_00811;Target=RF00882 1 190;Threshold=7.9e-12 66.1;type="Gene; miRNA";Annotation=microRNA MIR811;
Chr1	cmsearch	miRNA	18942330	18942456	.	+	.	ID=miRNA_02441;Target=RF01043 1 165;Threshold=5.1e-05 41.7;type="Gene; miRNA";Annotation=microRNA MIR1023;
Chr1	cmsearch	miRNA	19263470	19263617	.	-	.	ID=miRNA_00975;Target=RF00882 1 190;Threshold=8.5e-08 51.4;type="Gene; miRNA";Annotation=microRNA MIR811;
Chr1	cmsearch	miRNA	19358193	19358392	.	+	.	ID=miRNA_01369;Target=RF00906 1 135;Threshold=4.7e-10 63.2;type="Gene; miRNA";Annotation=microRNA MIR1122;
Chr1	cmsearch	miRNA	20078440	20078573	.	-	.	ID=miRNA_02288;Target=RF01005 1 172;Threshold=1.1e-06 52.4;type="Gene; miRNA";Annotation=microRNA MIR530;
Chr1	cmsearch	miRNA	20550949	20551096	.	-	.	ID=miRNA_00904;Target=RF00882 1 190;Threshold=2.3e-10 60.8;type="Gene; miRNA";Annotation=microRNA MIR811;
Chr1	cmsearch	miRNA	21268239	21268346	.	-	.	ID=miRNA_00470;Target=RF00774 1 113;Threshold=7.6e-07 49.9;type="Gene; miRNA";Annotation=microRNA mir-360;
Chr1	cmsearch	miRNA	22614961	22615108	.	+	.	ID=miRNA_00654;Target=RF00882 1 190;Threshold=1e-13 73.0;type="Gene; miRNA";Annotation=microRNA MIR811;
Chr1	cmsearch	miRNA	23404696	23404820	.	+	.	ID=miRNA_02252;Target=RF01005 1 172;Threshold=6.1e-09 61.7;type="Gene; miRNA";Annotation=microRNA MIR530;
Chr1	cmsearch	miRNA	23405636	23405782	.	-	.	ID=miRNA_02251;Target=RF01005 1 172;Threshold=5.5e-09 61.9;type="Gene; miRNA";Annotation=microRNA MIR530;
Chr1	cmsearch	miRNA	24323015	24323085	.	-	.	ID=miRNA_01197;Target=RF00904 1 71;Threshold=1.2e-05 46.9;type="Gene; miRNA";Annotation=microRNA mir-392;
Chr1	cmsearch	miRNA	26249114	26249364	.	-	.	ID=miRNA_01733;Target=RF00906 1 135;Threshold=8.4e-06 46.8;type="Gene; miRNA";Annotation=microRNA MIR1122;
Chr1	cmsearch	miRNA	26843949	26844096	.	+	.	ID=miRNA_00755;Target=RF00882 1 190;Threshold=1.7e-12 68.5;type="Gene; miRNA";Annotation=microRNA MIR811;
Chr1	cmsearch	miRNA	27533599	27533785	.	+	.	ID=miRNA_01828;Target=RF00906 1 135;Threshold=2.6e-05 44.9;type="Gene; miRNA";Annotation=microRNA MIR1122;
Chr1	cmsearch	miRNA	27589518	27589627	.	+	.	ID=miRNA_00229;Target=RF00647 1 109;Threshold=2.1e-05 37.3;type="Gene; miRNA";Annotation=microRNA MIR164;
Chr1	cmsearch	miRNA	28220452	28220578	.	-	.	ID=miRNA_01069;Target=RF00885 1 275;Threshold=2.6e-08 55.7;type="Gene; miRNA";Annotation=microRNA MIR821;
Chr1	cmsearch	miRNA	28299004	28299109	.	-	.	ID=miRNA_02471;Target=RF01061 1 84;Threshold=1.3e-08 57.6;type="Gene; miRNA";Annotation=microRNA mir-548;
Chr1	cmsearch	miRNA	28833557	28833715	.	+	.	ID=miRNA_02412;Target=RF01043 1 165;Threshold=5e-06 45.6;type="Gene; miRNA";Annotation=microRNA MIR1023;
Chr1	cmsearch	miRNA	29284572	29284672	.	-	.	ID=miRNA_00603;Target=RF00877 1 88;Threshold=0.0001 39.8;type="Gene; miRNA";Annotation=microRNA mir-592;
Chr1	cmsearch	miRNA	29297197	29297290	.	-	.	ID=miRNA_00593;Target=RF00877 1 88;Threshold=7.8e-05 40.2;type="Gene; miRNA";Annotation=microRNA mir-592;
Chr1	cmsearch	miRNA	29373053	29373146	.	-	.	ID=miRNA_00594;Target=RF00877 1 88;Threshold=7.8e-05 40.2;type="Gene; miRNA";Annotation=microRNA mir-592;
Chr1	cmsearch	miRNA	29494598	29494679	.	-	.	ID=miRNA_02677;Target=RF02244 1 95;Threshold=8.7e-06 43.8;type="Gene; miRNA";Annotation=microRNA mir-785;
Chr1	cmsearch	miRNA	29582848	29582945	.	+	.	ID=miRNA_02676;Target=RF02244 1 95;Threshold=6e-06 44.4;type="Gene; miRNA";Annotation=microRNA mir-785;
Chr1	cmsearch	miRNA	29705912	29706067	.	+	.	ID=miRNA_02426;Target=RF01043 1 165;Threshold=2.1e-05 43.2;type="Gene; miRNA";Annotation=microRNA MIR1023;
Chr1	cmsearch	miRNA	30015534	30015648	.	+	.	ID=miRNA_01087;Target=RF00885 1 275;Threshold=5.3e-05 42.2;type="Gene; miRNA";Annotation=microRNA MIR821;
Chr1	cmsearch	miRNA	32689669	32689738	.	-	.	ID=miRNA_00538;Target=RF00854 1 72;Threshold=1.6e-05 43.7;type="Gene; miRNA";Annotation=microRNA mir-5;
Chr1	cmsearch	miRNA	33026245	33026379	.	+	.	ID=miRNA_02458;Target=RF01059 1 97;Threshold=1.5e-06 53.8;type="Gene; miRNA";Annotation=microRNA mir-598;
Chr1	cmsearch	miRNA	33852483	33852596	.	+	.	ID=miRNA_00474;Target=RF00774 1 113;Threshold=1.3e-06 49.1;type="Gene; miRNA";Annotation=microRNA mir-360;
Chr1	cmsearch	miRNA	34909966	34910058	.	-	.	ID=miRNA_02682;Target=RF02244 1 95;Threshold=7.4e-05 40.6;type="Gene; miRNA";Annotation=microRNA mir-785;
Chr1	cmsearch	miRNA	37498666	37498760	.	+	.	ID=miRNA_01332;Target=RF00904 1 71;Threshold=0.0001 43.4;type="Gene; miRNA";Annotation=microRNA mir-392;
Chr1	cmsearch	miRNA	37544387	37544534	.	+	.	ID=miRNA_00836;Target=RF00882 1 190;Threshold=1.6e-11 65.0;type="Gene; miRNA";Annotation=microRNA MIR811;
Chr1	cmsearch	miRNA	37671862	37672039	.	-	.	ID=miRNA_01515;Target=RF00906 1 135;Threshold=1.2e-07 53.9;type="Gene; miRNA";Annotation=microRNA MIR1122;
Chr1	cmsearch	miRNA	37702680	37702827	.	-	.	ID=miRNA_00808;Target=RF00882 1 190;Threshold=7.5e-12 66.2;type="Gene; miRNA";Annotation=microRNA MIR811;
Chr1	cmsearch	miRNA	37702837	37702898	.	-	.	ID=miRNA_00424;Target=RF00756 1 63;Threshold=1.8e-07 47.5;type="Gene; miRNA";Annotation=microRNA mir-299;
Chr1	cmsearch	miRNA	38267138	38267232	.	+	.	ID=miRNA_02546;Target=RF01902 1 96;Threshold=8.2e-06 48.4;type="Gene; miRNA";Annotation=microRNA MIR439;
Chr1	cmsearch	miRNA	38401438	38401532	.	-	.	ID=miRNA_02531;Target=RF01902 1 96;Threshold=1.8e-06 51.0;type="Gene; miRNA";Annotation=microRNA MIR439;
Chr1	cmsearch	miRNA	39298704	39298799	.	-	.	ID=miRNA_00364;Target=RF00697 1 93;Threshold=2.3e-05 49.0;type="Gene; miRNA";Annotation=microRNA mir-186;
Chr1	cmsearch	miRNA	40481738	40481831	.	+	.	ID=miRNA_00584;Target=RF00877 1 88;Threshold=1.4e-05 42.8;type="Gene; miRNA";Annotation=microRNA mir-592;
Chr1	cmsearch	miRNA	40482638	40482723	.	+	.	ID=miRNA_00590;Target=RF00877 1 88;Threshold=3.4e-05 41.4;type="Gene; miRNA";Annotation=microRNA mir-592;
Chr1	cmsearch	miRNA	41307959	41308106	.	+	.	ID=miRNA_00817;Target=RF00882 1 190;Threshold=9e-12 65.9;type="Gene; miRNA";Annotation=microRNA MIR811;
Chr1	cmsearch	miRNA	42755979	42756079	.	-	.	ID=miRNA_00497;Target=RF00810 1 106;Threshold=1e-06 45.4;type="Gene; miRNA";Annotation=microRNA mir-85;
Chr1	cmsearch	miRNA	43637199	43637269	.	-	.	ID=miRNA_01268;Target=RF00904 1 71;Threshold=4.2e-05 44.8;type="Gene; miRNA";Annotation=microRNA mir-392;
Chr1	cmsearch	miRNA	44569290	44569360	.	+	.	ID=miRNA_01192;Target=RF00904 1 71;Threshold=1e-05 47.2;type="Gene; miRNA";Annotation=microRNA mir-392;
Chr1	cmsearch	miRNA	45360735	45360818	.	-	.	ID=miRNA_02670;Target=RF02021 1 84;Threshold=7.1e-07 51.7;type="Gene; miRNA";Annotation=microRNA mir-3179;
Chr1	cmsearch	miRNA	46369880	46370027	.	+	.	ID=miRNA_00626;Target=RF00882 1 190;Threshold=3.1e-14 74.8;type="Gene; miRNA";Annotation=microRNA MIR811;
Chr1	cmsearch	miRNA	47776475	47776574	.	-	.	ID=miRNA_01712;Target=RF00906 1 135;Threshold=5.7e-06 47.4;type="Gene; miRNA";Annotation=microRNA MIR1122;
Chr1	cmsearch	miRNA	48029050	48029382	.	+	.	ID=miRNA_00153;Target=RF00640 1 130;Threshold=1.3e-05 40.8;type="Gene; miRNA";Annotation=microRNA MIR167_1;
Chr1	cmsearch	miRNA	48881984	48882095	.	-	.	ID=miRNA_00466;Target=RF00774 1 113;Threshold=8.4e-08 53.4;type="Gene; miRNA";Annotation=microRNA mir-360;
Chr1	cmsearch	miRNA	48886086	48886156	.	+	.	ID=miRNA_01215;Target=RF00904 1 71;Threshold=1.9e-05 46.2;type="Gene; miRNA";Annotation=microRNA mir-392;
Chr1	cmsearch	miRNA	49048385	49048494	.	-	.	ID=miRNA_01637;Target=RF00906 1 135;Threshold=1.7e-06 49.4;type="Gene; miRNA";Annotation=microRNA MIR1122;
Chr1	cmsearch	miRNA	49667215	49667287	.	+	.	ID=miRNA_01180;Target=RF00904 1 71;Threshold=8.8e-06 47.4;type="Gene; miRNA";Annotation=microRNA mir-392;
Chr1	cmsearch	miRNA	50113225	50113328	.	+	.	ID=miRNA_00228;Target=RF00647 1 109;Threshold=1.9e-05 37.4;type="Gene; miRNA";Annotation=microRNA MIR164;
Chr1	cmsearch	miRNA	51322884	51323031	.	+	.	ID=miRNA_00796;Target=RF00882 1 190;Threshold=5.8e-12 66.6;type="Gene; miRNA";Annotation=microRNA MIR811;
Chr1	cmsearch	miRNA	51631005	51631143	.	-	.	ID=miRNA_01644;Target=RF00906 1 135;Threshold=2e-06 49.2;type="Gene; miRNA";Annotation=microRNA MIR1122;
Chr1	cmsearch	miRNA	51942521	51942622	.	+	.	ID=miRNA_00995;Target=RF00882 1 190;Threshold=3.2e-05 42.1;type="Gene; miRNA";Annotation=microRNA MIR811;
Chr1	cmsearch	miRNA	52773593	52773687	.	-	.	ID=miRNA_01198;Target=RF00904 1 71;Threshold=1.3e-05 46.8;type="Gene; miRNA";Annotation=microRNA mir-392;
Chr1	cmsearch	miRNA	53498090	53498237	.	-	.	ID=miRNA_00902;Target=RF00882 1 190;Threshold=2.1e-10 60.9;type="Gene; miRNA";Annotation=microRNA MIR811;
Chr1	cmsearch	miRNA	53514705	53514775	.	+	.	ID=miRNA_01134;Target=RF00904 1 71;Threshold=2.1e-06 49.8;type="Gene; miRNA";Annotation=microRNA mir-392;
Chr1	cmsearch	miRNA	53523727	53523950	.	+	.	ID=miRNA_01460;Target=RF00906 1 135;Threshold=2.4e-08 56.6;type="Gene; miRNA";Annotation=microRNA MIR1122;
Chr1	cmsearch	miRNA	54037038	54037239	.	+	.	ID=miRNA_02433;Target=RF01043 1 165;Threshold=2.9e-05 42.7;type="Gene; miRNA";Annotation=microRNA MIR1023;
Chr1	cmsearch	miRNA	55275204	55275317	.	-	.	ID=miRNA_00472;Target=RF00774 1 113;Threshold=9.2e-07 49.6;type="Gene; miRNA";Annotation=microRNA mir-360;
Chr1	cmsearch	miRNA	55405404	55405537	.	+	.	ID=miRNA_02268;Target=RF01005 1 172;Threshold=1.3e-07 56.1;type="Gene; miRNA";Annotation=microRNA MIR530;
Chr1	cmsearch	miRNA	56158594	56158741	.	+	.	ID=miRNA_00663;Target=RF00882 1 190;Threshold=1.4e-13 72.5;type="Gene; miRNA";Annotation=microRNA MIR811;
Chr1	cmsearch	miRNA	56232720	56232786	.	-	.	ID=miRNA_00513;Target=RF00840 1 71;Threshold=3.3e-05 42.0;type="Gene; miRNA";Annotation=microRNA mir-374;
Chr1	cmsearch	miRNA	56997784	56997882	.	+	.	ID=miRNA_01741;Target=RF00906 1 135;Threshold=9.3e-06 46.6;type="Gene; miRNA";Annotation=microRNA MIR1122;
Chr1	cmsearch	miRNA	57229160	57229312	.	+	.	ID=miRNA_01819;Target=RF00906 1 135;Threshold=2.3e-05 45.0;type="Gene; miRNA";Annotation=microRNA MIR1122;
Chr1	cmsearch	miRNA	57822590	57822775	.	+	.	ID=miRNA_01976;Target=RF00906 1 135;Threshold=0.0001 42.6;type="Gene; miRNA";Annotation=microRNA MIR1122;
Chr1	cmsearch	miRNA	58094776	58094891	.	+	.	ID=miRNA_00491;Target=RF00780 1 99;Threshold=1.3e-05 42.3;type="Gene; miRNA";Annotation=microRNA MIR477;
Chr1	cmsearch	miRNA	58323329	58323476	.	+	.	ID=miRNA_00973;Target=RF00882 1 190;Threshold=6.4e-08 51.9;type="Gene; miRNA";Annotation=microRNA MIR811;
Chr1	cmsearch	miRNA	58740738	58740980	.	+	.	ID=miRNA_00350;Target=RF00690 1 136;Threshold=8.9e-05 35.1;type="Gene; miRNA";Annotation=microRNA MIR408;
Chr1	cmsearch	miRNA	58740982	58741082	.	+	.	ID=miRNA_01006;Target=RF00884 1 81;Threshold=8.3e-05 42.5;type="Gene; miRNA";Annotation=microRNA MIR815;
Chr1	cmsearch	miRNA	58793292	58793387	.	-	.	ID=miRNA_01226;Target=RF00904 1 71;Threshold=2.3e-05 45.9;type="Gene; miRNA";Annotation=microRNA mir-392;
Chr1	cmsearch	miRNA	59927246	59927393	.	+	.	ID=miRNA_00665;Target=RF00882 1 190;Threshold=1.5e-13 72.3;type="Gene; miRNA";Annotation=microRNA MIR811;
Chr1	cmsearch	miRNA	60675937	60676007	.	-	.	ID=miRNA_01135;Target=RF00904 1 71;Threshold=2.1e-06 49.8;type="Gene; miRNA";Annotation=microRNA mir-392;
Chr1	cmsearch	miRNA	60743032	60743175	.	+	.	ID=miRNA_00563;Target=RF00865 1 129;Threshold=3.1e-08 56.9;type="Gene; miRNA";Annotation=microRNA MIR169_5;
Chr1	cmsearch	miRNA	60747063	60747206	.	+	.	ID=miRNA_00562;Target=RF00865 1 129;Threshold=2.7e-08 57.1;type="Gene; miRNA";Annotation=microRNA MIR169_5;
Chr1	cmsearch	miRNA	60752799	60752951	.	+	.	ID=miRNA_00564;Target=RF00865 1 129;Threshold=3.2e-08 56.8;type="Gene; miRNA";Annotation=microRNA MIR169_5;
Chr1	cmsearch	miRNA	60770854	60770987	.	+	.	ID=miRNA_00556;Target=RF00865 1 129;Threshold=1.6e-09 62.0;type="Gene; miRNA";Annotation=microRNA MIR169_5;
Chr1	cmsearch	miRNA	61521496	61521589	.	+	.	ID=miRNA_02549;Target=RF01902 1 96;Threshold=9.3e-06 48.2;type="Gene; miRNA";Annotation=microRNA MIR439;
Chr1	cmsearch	miRNA	61742014	61742141	.	-	.	ID=miRNA_01669;Target=RF00906 1 135;Threshold=2.9e-06 48.6;type="Gene; miRNA";Annotation=microRNA MIR1122;
Chr1	cmsearch	miRNA	62144216	62144363	.	-	.	ID=miRNA_00894;Target=RF00882 1 190;Threshold=1.3e-10 61.7;type="Gene; miRNA";Annotation=microRNA MIR811;
Chr1	cmsearch	miRNA	62271784	62272035	.	-	.	ID=miRNA_01727;Target=RF00906 1 135;Threshold=7e-06 47.1;type="Gene; miRNA";Annotation=microRNA MIR1122;
Chr1	cmsearch	miRNA	62284054	62284124	.	+	.	ID=miRNA_01281;Target=RF00904 1 71;Threshold=5.3e-05 44.5;type="Gene; miRNA";Annotation=microRNA mir-392;
Chr1	cmsearch	miRNA	62311590	62311708	.	+	.	ID=miRNA_01792;Target=RF00906 1 135;Threshold=1.7e-05 45.6;type="Gene; miRNA";Annotation=microRNA MIR1122;
Chr1	cmsearch	miRNA	62559679	62559892	.	-	.	ID=miRNA_01008;Target=RF00885 1 275;Threshold=2e-24 121.3;type="Gene; miRNA";Annotation=microRNA MIR821;
Chr1	cmsearch	miRNA	62985161	62985376	.	+	.	ID=miRNA_00303;Target=RF00690 1 136;Threshold=1.8e-07 43.9;type="Gene; miRNA";Annotation=microRNA MIR408;
Chr1	cmsearch	miRNA	63133613	63133834	.	-	.	ID=miRNA_00301;Target=RF00690 1 136;Threshold=1.2e-07 44.5;type="Gene; miRNA";Annotation=microRNA MIR408;
Chr1	cmsearch	miRNA	63218837	63218960	.	+	.	ID=miRNA_02241;Target=RF01000 1 97;Threshold=3.2e-05 41.7;type="Gene; miRNA";Annotation=microRNA mir-580;
Chr1	cmsearch	miRNA	64370452	64370645	.	+	.	ID=miRNA_01980;Target=RF00906 1 135;Threshold=0.0001 42.5;type="Gene; miRNA";Annotation=microRNA MIR1122;
Chr1	cmsearch	miRNA	65112210	65112373	.	+	.	ID=miRNA_02323;Target=RF01005 1 172;Threshold=5.7e-05 45.3;type="Gene; miRNA";Annotation=microRNA MIR530;
Chr1	cmsearch	miRNA	65909384	65909531	.	+	.	ID=miRNA_00630;Target=RF00882 1 190;Threshold=4.4e-14 74.3;type="Gene; miRNA";Annotation=microRNA MIR811;
Chr1	cmsearch	miRNA	66051155	66051235	.	+	.	ID=miRNA_00023;Target=RF00073 1 88;Threshold=3.4e-05 42.8;type="Gene; miRNA";Annotation=mir-156 microRNA precursor;
Chr1	cmsearch	miRNA	66118671	66118818	.	-	.	ID=miRNA_00744;Target=RF00882 1 190;Threshold=1.4e-12 68.8;type="Gene; miRNA";Annotation=microRNA MIR811;
Chr1	cmsearch	miRNA	66173357	66173427	.	-	.	ID=miRNA_01206;Target=RF00904 1 71;Threshold=1.5e-05 46.6;type="Gene; miRNA";Annotation=microRNA mir-392;
Chr1	cmsearch	miRNA	66319581	66319771	.	+	.	ID=miRNA_01428;Target=RF00906 1 135;Threshold=1e-08 58.1;type="Gene; miRNA";Annotation=microRNA MIR1122;
Chr1	cmsearch	miRNA	66460908	66461055	.	+	.	ID=miRNA_00818;Target=RF00882 1 190;Threshold=1.1e-11 65.6;type="Gene; miRNA";Annotation=microRNA MIR811;
Chr1	cmsearch	miRNA	66762898	66763139	.	-	.	ID=miRNA_01456;Target=RF00906 1 135;Threshold=2.2e-08 56.8;type="Gene; miRNA";Annotation=microRNA MIR1122;
Chr1	cmsearch	miRNA	67206393	67206552	.	+	.	ID=miRNA_02262;Target=RF01005 1 172;Threshold=6.2e-08 57.6;type="Gene; miRNA";Annotation=microRNA MIR530;
Chr1	cmsearch	miRNA	67207377	67207522	.	-	.	ID=miRNA_02256;Target=RF01005 1 172;Threshold=1.8e-08 59.8;type="Gene; miRNA";Annotation=microRNA MIR530;
Chr1	cmsearch	miRNA	67466290	67466384	.	+	.	ID=miRNA_02516;Target=RF01902 1 96;Threshold=4.6e-07 53.3;type="Gene; miRNA";Annotation=microRNA MIR439;
Chr1	cmsearch	miRNA	67695655	67695746	.	+	.	ID=miRNA_01809;Target=RF00906 1 135;Threshold=2e-05 45.3;type="Gene; miRNA";Annotation=microRNA MIR1122;
Chr1	cmsearch	miRNA	67981385	67981532	.	+	.	ID=miRNA_00877;Target=RF00882 1 190;Threshold=4.6e-11 63.3;type="Gene; miRNA";Annotation=microRNA MIR811;
Chr1	cmsearch	miRNA	68081945	68082039	.	-	.	ID=miRNA_02577;Target=RF01902 1 96;Threshold=6.6e-05 44.9;type="Gene; miRNA";Annotation=microRNA MIR439;
Chr1	cmsearch	miRNA	68681206	68681351	.	-	.	ID=miRNA_00195;Target=RF00645 1 134;Threshold=8.8e-08 42.1;type="Gene; miRNA";Annotation=microRNA MIR169_2;
Chr1	cmsearch	miRNA	68685118	68685222	.	+	.	ID=miRNA_00193;Target=RF00645 1 134;Threshold=4.7e-08 42.9;type="Gene; miRNA";Annotation=microRNA MIR169_2;
Chr1	cmsearch	miRNA	68753778	68753879	.	+	.	ID=miRNA_00197;Target=RF00645 1 134;Threshold=1.5e-06 38.5;type="Gene; miRNA";Annotation=microRNA MIR169_2;
Chr1	cmsearch	miRNA	68778694	68778764	.	-	.	ID=miRNA_01115;Target=RF00904 1 71;Threshold=9.1e-07 51.2;type="Gene; miRNA";Annotation=microRNA mir-392;
Chr1	cmsearch	miRNA	68833877	68834004	.	-	.	ID=miRNA_00567;Target=RF00865 1 129;Threshold=6.2e-06 47.7;type="Gene; miRNA";Annotation=microRNA MIR169_5;
Chr1	cmsearch	miRNA	68994474	68994621	.	+	.	ID=miRNA_00624;Target=RF00882 1 190;Threshold=2.1e-14 75.5;type="Gene; miRNA";Annotation=microRNA MIR811;
Chr1	cmsearch	miRNA	69132607	69132701	.	-	.	ID=miRNA_02533;Target=RF01902 1 96;Threshold=2.5e-06 50.4;type="Gene; miRNA";Annotation=microRNA MIR439;
Chr1	cmsearch	miRNA	69141965	69142064	.	+	.	ID=miRNA_00505;Target=RF00837 1 98;Threshold=6.9e-06 42.1;type="Gene; miRNA";Annotation=microRNA mir-251;
Chr1	cmsearch	miRNA	69904771	69904841	.	+	.	ID=miRNA_01285;Target=RF00904 1 71;Threshold=5.4e-05 44.4;type="Gene; miRNA";Annotation=microRNA mir-392;
Chr1	cmsearch	miRNA	70561655	70561802	.	-	.	ID=miRNA_02620;Target=RF01911 1 170;Threshold=4.4e-06 48.9;type="Gene; miRNA";Annotation=microRNA MIR2118;
Chr1	cmsearch	miRNA	70781102	70781249	.	+	.	ID=miRNA_00786;Target=RF00882 1 190;Threshold=4.1e-12 67.1;type="Gene; miRNA";Annotation=microRNA MIR811;
Chr1	cmsearch	miRNA	72814500	72814647	.	-	.	ID=miRNA_00645;Target=RF00882 1 190;Threshold=7e-14 73.6;type="Gene; miRNA";Annotation=microRNA MIR811;
Chr1	cmsearch	miRNA	72824505	72824710	.	+	.	ID=miRNA_01667;Target=RF00906 1 135;Threshold=2.8e-06 48.6;type="Gene; miRNA";Annotation=microRNA MIR1122;
Chr1	cmsearch	miRNA	73307540	73307685	.	+	.	ID=miRNA_02470;Target=RF01061 1 84;Threshold=3.6e-09 59.7;type="Gene; miRNA";Annotation=microRNA mir-548;
Chr1	cmsearch	miRNA	73402421	73402659	.	+	.	ID=miRNA_01017;Target=RF00885 32 244;Threshold=1.9e-21 109.1;type="Gene; miRNA";Annotation=microRNA MIR821;
Chr1	cmsearch	miRNA	73402988	73403295	.	+	.	ID=miRNA_00336;Target=RF00690 1 136;Threshold=3.9e-05 36.3;type="Gene; miRNA";Annotation=microRNA MIR408;
Chr1	cmsearch	miRNA	73436912	73437059	.	-	.	ID=miRNA_00983;Target=RF00882 1 190;Threshold=6e-07 48.4;type="Gene; miRNA";Annotation=microRNA MIR811;
Chr1	cmsearch	miRNA	73922839	73922979	.	-	.	ID=miRNA_00937;Target=RF00882 1 190;Threshold=2e-09 57.4;type="Gene; miRNA";Annotation=microRNA MIR811;
Chr1	cmsearch	miRNA	74039172	74039319	.	-	.	ID=miRNA_00790;Target=RF00882 1 190;Threshold=4.7e-12 66.9;type="Gene; miRNA";Annotation=microRNA MIR811;
Chr1	cmsearch	miRNA	74631749	74631896	.	-	.	ID=miRNA_00661;Target=RF00882 1 190;Threshold=1.1e-13 72.8;type="Gene; miRNA";Annotation=microRNA MIR811;
Chr1	cmsearch	miRNA	74836438	74836548	.	-	.	ID=miRNA_01794;Target=RF00906 1 135;Threshold=1.7e-05 45.6;type="Gene; miRNA";Annotation=microRNA MIR1122;
Chr1	cmsearch	miRNA	75037464	75037642	.	-	.	ID=miRNA_02307;Target=RF01005 1 172;Threshold=1e-05 48.4;type="Gene; miRNA";Annotation=microRNA MIR530;
Chr1	cmsearch	miRNA	75379624	75379741	.	+	.	ID=miRNA_00542;Target=RF00855 1 110;Threshold=1.8e-07 45.2;type="Gene; miRNA";Annotation=microRNA mir-254;
Chr1	cmsearch	miRNA	75506132	75506247	.	-	.	ID=miRNA_00477;Target=RF00774 1 113;Threshold=3.3e-06 47.5;type="Gene; miRNA";Annotation=microRNA mir-360;
Chr1	cmsearch	miRNA	75618837	75618984	.	+	.	ID=miRNA_00980;Target=RF00882 1 190;Threshold=2.5e-07 49.7;type="Gene; miRNA";Annotation=microRNA MIR811;
Chr1	cmsearch	miRNA	76320156	76320303	.	-	.	ID=miRNA_00697;Target=RF00882 1 190;Threshold=3.9e-13 70.9;type="Gene; miRNA";Annotation=microRNA MIR811;
Chr1	cmsearch	miRNA	76870748	76870991	.	+	.	ID=miRNA_01627;Target=RF00906 1 135;Threshold=1.5e-06 49.6;type="Gene; miRNA";Annotation=microRNA MIR1122;
Chr1	cmsearch	miRNA	77649439	77649532	.	+	.	ID=miRNA_00595;Target=RF00877 1 88;Threshold=7.8e-05 40.2;type="Gene; miRNA";Annotation=microRNA mir-592;
Chr1	cmsearch	miRNA	77940620	77940744	.	+	.	ID=miRNA_00480;Target=RF00774 1 113;Threshold=3.9e-05 43.6;type="Gene; miRNA";Annotation=microRNA mir-360;
Chr1	cmsearch	miRNA	78367396	78367538	.	-	.	ID=miRNA_00457;Target=RF00768 1 122;Threshold=4.3e-05 56.3;type="Gene; miRNA";Annotation=microRNA MIR405;
Chr1	cmsearch	miRNA	78748324	78748444	.	+	.	ID=miRNA_01820;Target=RF00906 1 135;Threshold=2.4e-05 45.0;type="Gene; miRNA";Annotation=microRNA MIR1122;
Chr1	cmsearch	miRNA	78880270	78880361	.	+	.	ID=miRNA_01942;Target=RF00906 1 135;Threshold=8.3e-05 42.9;type="Gene; miRNA";Annotation=microRNA MIR1122;
Chr1	cmsearch	miRNA	78988504	78988592	.	+	.	ID=miRNA_01771;Target=RF00906 1 135;Threshold=1.4e-05 46.0;type="Gene; miRNA";Annotation=microRNA MIR1122;
Chr1	cmsearch	miRNA	79918575	79918722	.	-	.	ID=miRNA_00771;Target=RF00882 1 190;Threshold=2.7e-12 67.8;type="Gene; miRNA";Annotation=microRNA MIR811;
Chr1	cmsearch	miRNA	80085474	80085625	.	-	.	ID=miRNA_01660;Target=RF00906 1 135;Threshold=2.6e-06 48.7;type="Gene; miRNA";Annotation=microRNA MIR1122;
Chr1	cmsearch	miRNA	80143590	80143725	.	+	.	ID=miRNA_02697;Target=RF02516 1 129;Threshold=4.7e-05 40.5;type="Gene; miRNA";Annotation=mir-393 microRNA precursor family;
Chr1	cmsearch	miRNA	80757296	80757422	.	-	.	ID=miRNA_00166;Target=RF00645 1 134;Threshold=6.6e-19 74.4;type="Gene; miRNA";Annotation=microRNA MIR169_2;
Chr1	cmsearch	miRNA	80784729	80784951	.	-	.	ID=miRNA_01969;Target=RF00906 1 135;Threshold=9.6e-05 42.7;type="Gene; miRNA";Annotation=microRNA MIR1122;
Chr1	cmsearch	miRNA	80822627	80822791	.	-	.	ID=miRNA_01695;Target=RF00906 1 135;Threshold=4.5e-06 47.8;type="Gene; miRNA";Annotation=microRNA MIR1122;
Chr1	cmsearch	miRNA	81670145	81670237	.	-	.	ID=miRNA_01659;Target=RF00906 1 135;Threshold=2.6e-06 48.7;type="Gene; miRNA";Annotation=microRNA MIR1122;
Chr1	cmsearch	miRNA	82604221	82604312	.	-	.	ID=miRNA_02405;Target=RF01043 30 138;Threshold=2.8e-06 46.6;type="Gene; miRNA";Annotation=microRNA MIR1023;
Chr1	cmsearch	miRNA	83127052	83127199	.	+	.	ID=miRNA_02300;Target=RF01005 1 172;Threshold=3.5e-06 50.3;type="Gene; miRNA";Annotation=microRNA MIR530;
Chr1	cmsearch	miRNA	83163365	83163488	.	-	.	ID=miRNA_02547;Target=RF01902 1 96;Threshold=8.5e-06 48.4;type="Gene; miRNA";Annotation=microRNA MIR439;
Chr1	cmsearch	miRNA	83209574	83209661	.	-	.	ID=miRNA_01508;Target=RF00906 1 135;Threshold=9.7e-08 54.3;type="Gene; miRNA";Annotation=microRNA MIR1122;
Chr1	cmsearch	miRNA	83482272	83482493	.	-	.	ID=miRNA_01583;Target=RF00906 1 135;Threshold=5.4e-07 51.4;type="Gene; miRNA";Annotation=microRNA MIR1122;
Chr1	cmsearch	miRNA	83496093	83496317	.	-	.	ID=miRNA_01614;Target=RF00906 1 135;Threshold=1.1e-06 50.2;type="Gene; miRNA";Annotation=microRNA MIR1122;
Chr1	cmsearch	miRNA	83714395	83714465	.	-	.	ID=miRNA_01239;Target=RF00904 1 71;Threshold=2.8e-05 45.5;type="Gene; miRNA";Annotation=microRNA mir-392;
Chr1	cmsearch	miRNA	84058861	84059056	.	-	.	ID=miRNA_01862;Target=RF00906 1 135;Threshold=3.6e-05 44.3;type="Gene; miRNA";Annotation=microRNA MIR1122;
Chr1	cmsearch	miRNA	84129060	84129156	.	-	.	ID=miRNA_00533;Target=RF00845 1 100;Threshold=5e-05 40.3;type="Gene; miRNA";Annotation=microRNA MIR158;
Chr1	cmsearch	miRNA	84132815	84132897	.	-	.	ID=miRNA_00580;Target=RF00877 1 88;Threshold=2.3e-06 45.5;type="Gene; miRNA";Annotation=microRNA mir-592;
Chr1	cmsearch	miRNA	84201642	84201791	.	+	.	ID=miRNA_00117;Target=RF00452 1 119;Threshold=4.9e-17 83.9;type="Gene; miRNA";Annotation=mir-172 microRNA precursor family;
Chr1	cmsearch	miRNA	85037253	85037488	.	+	.	ID=miRNA_01965;Target=RF00906 1 135;Threshold=9.5e-05 42.7;type="Gene; miRNA";Annotation=microRNA MIR1122;
Chr1	cmsearch	miRNA	85099412	85099524	.	-	.	ID=miRNA_00501;Target=RF00827 1 97;Threshold=1.6e-05 41.6;type="Gene; miRNA";Annotation=microRNA mir-77;
Chr1	cmsearch	miRNA	85782608	85782706	.	+	.	ID=miRNA_02685;Target=RF02516 1 129;Threshold=2.7e-19 91.5;type="Gene; miRNA";Annotation=mir-393 microRNA precursor family;
Chr1	cmsearch	miRNA	85882243	85882310	.	-	.	ID=miRNA_01311;Target=RF00904 1 71;Threshold=7.7e-05 43.8;type="Gene; miRNA";Annotation=microRNA mir-392;
Chr1	cmsearch	miRNA	86579736	86579976	.	-	.	ID=miRNA_01545;Target=RF00906 1 135;Threshold=2.5e-07 52.7;type="Gene; miRNA";Annotation=microRNA MIR1122;
Chr1	cmsearch	miRNA	86846526	86846599	.	-	.	ID=miRNA_00443;Target=RF00756 1 63;Threshold=5.2e-05 39.4;type="Gene; miRNA";Annotation=microRNA mir-299;
Chr1	cmsearch	miRNA	87004559	87004706	.	-	.	ID=miRNA_00842;Target=RF00882 1 190;Threshold=1.8e-11 64.8;type="Gene; miRNA";Annotation=microRNA MIR811;
Chr1	cmsearch	miRNA	87236637	87236707	.	-	.	ID=miRNA_01242;Target=RF00904 1 71;Threshold=3.1e-05 45.3;type="Gene; miRNA";Annotation=microRNA mir-392;
Chr1	cmsearch	miRNA	87512014	87512261	.	-	.	ID=miRNA_01803;Target=RF00906 1 135;Threshold=1.9e-05 45.3;type="Gene; miRNA";Annotation=microRNA MIR1122;
Chr1	cmsearch	miRNA	88195124	88195330	.	+	.	ID=miRNA_01338;Target=RF00906 1 135;Threshold=7.1e-13 74.2;type="Gene; miRNA";Annotation=microRNA MIR1122;
Chr1	cmsearch	miRNA	89693848	89694082	.	+	.	ID=miRNA_01062;Target=RF00885 1 275;Threshold=2.9e-09 59.6;type="Gene; miRNA";Annotation=microRNA MIR821;
Chr1	cmsearch	miRNA	90111802	90111949	.	+	.	ID=miRNA_00801;Target=RF00882 1 190;Threshold=6.8e-12 66.3;type="Gene; miRNA";Annotation=microRNA MIR811;
Chr1	cmsearch	miRNA	90143014	90143207	.	-	.	ID=miRNA_00132;Target=RF00638 1 196;Threshold=1.5e-17 91.7;type="Gene; miRNA";Annotation=microRNA MIR159;
Chr1	cmsearch	miRNA	90192419	90192566	.	+	.	ID=miRNA_00679;Target=RF00882 1 190;Threshold=2.1e-13 71.8;type="Gene; miRNA";Annotation=microRNA MIR811;
Chr1	cmsearch	miRNA	90408572	90408642	.	-	.	ID=miRNA_01320;Target=RF00904 1 71;Threshold=8.8e-05 43.6;type="Gene; miRNA";Annotation=microRNA mir-392;
Chr1	cmsearch	miRNA	90445494	90445588	.	+	.	ID=miRNA_02574;Target=RF01902 1 96;Threshold=6.3e-05 44.9;type="Gene; miRNA";Annotation=microRNA MIR439;
Chr1	cmsearch	miRNA	90468604	90468698	.	+	.	ID=miRNA_02575;Target=RF01902 1 96;Threshold=6.3e-05 44.9;type="Gene; miRNA";Annotation=microRNA MIR439;
Chr1	cmsearch	miRNA	90668967	90669114	.	-	.	ID=miRNA_00856;Target=RF00882 1 190;Threshold=2.5e-11 64.3;type="Gene; miRNA";Annotation=microRNA MIR811;
Chr1	cmsearch	miRNA	90872267	90872374	.	+	.	ID=miRNA_00245;Target=RF00648 1 118;Threshold=4.7e-05 41.9;type="Gene; miRNA";Annotation=microRNA MIR396;
Chr1	cmsearch	miRNA	91910551	91910698	.	+	.	ID=miRNA_00990;Target=RF00882 1 190;Threshold=1.7e-06 46.7;type="Gene; miRNA";Annotation=microRNA MIR811;
Chr1	cmsearch	miRNA	91910776	91910923	.	+	.	ID=miRNA_00924;Target=RF00882 1 190;Threshold=6.1e-10 59.2;type="Gene; miRNA";Annotation=microRNA MIR811;
Chr1	cmsearch	miRNA	92140026	92140315	.	+	.	ID=miRNA_00339;Target=RF00690 1 136;Threshold=4.2e-05 36.2;type="Gene; miRNA";Annotation=microRNA MIR408;
Chr1	cmsearch	miRNA	92161389	92161518	.	-	.	ID=miRNA_02239;Target=RF01000 1 97;Threshold=8.5e-06 43.6;type="Gene; miRNA";Annotation=microRNA mir-580;
Chr1	cmsearch	miRNA	92505224	92505371	.	+	.	ID=miRNA_00623;Target=RF00882 1 190;Threshold=1.4e-14 76.1;type="Gene; miRNA";Annotation=microRNA MIR811;
Chr1	cmsearch	miRNA	92536159	92536286	.	+	.	ID=miRNA_01076;Target=RF00885 1 275;Threshold=7.1e-07 49.9;type="Gene; miRNA";Annotation=microRNA MIR821;
Chr1	cmsearch	miRNA	93191073	93191220	.	-	.	ID=miRNA_00753;Target=RF00882 1 190;Threshold=1.7e-12 68.5;type="Gene; miRNA";Annotation=microRNA MIR811;
Chr1	cmsearch	miRNA	93315092	93315162	.	+	.	ID=miRNA_01262;Target=RF00904 1 71;Threshold=4.1e-05 44.9;type="Gene; miRNA";Annotation=microRNA mir-392;
Chr1	cmsearch	miRNA	93655631	93655742	.	+	.	ID=miRNA_02496;Target=RF01061 1 84;Threshold=4.3e-05 44.3;type="Gene; miRNA";Annotation=microRNA mir-548;
Chr1	cmsearch	miRNA	93695595	93695734	.	-	.	ID=miRNA_00068;Target=RF00445 1 118;Threshold=1.5e-09 50.9;type="Gene; miRNA";Annotation=mir-399 microRNA precursor family;
Chr1	cmsearch	miRNA	93881963	93882110	.	+	.	ID=miRNA_00726;Target=RF00882 1 190;Threshold=8e-13 69.7;type="Gene; miRNA";Annotation=microRNA MIR811;
Chr1	cmsearch	miRNA	93924899	93925046	.	+	.	ID=miRNA_00701;Target=RF00882 1 190;Threshold=4.1e-13 70.8;type="Gene; miRNA";Annotation=microRNA MIR811;
Chr1	cmsearch	miRNA	93980118	93980270	.	-	.	ID=miRNA_00606;Target=RF00882 1 190;Threshold=1.5e-24 112.4;type="Gene; miRNA";Annotation=microRNA MIR811;
Chr1	cmsearch	miRNA	94376008	94376078	.	-	.	ID=miRNA_01111;Target=RF00904 1 71;Threshold=7.2e-07 51.6;type="Gene; miRNA";Annotation=microRNA mir-392;
Chr1	cmsearch	miRNA	94551880	94551955	.	-	.	ID=miRNA_01536;Target=RF00906 1 135;Threshold=2.2e-07 52.9;type="Gene; miRNA";Annotation=microRNA MIR1122;
Chr1	cmsearch	miRNA	94586845	94586992	.	+	.	ID=miRNA_00674;Target=RF00882 1 190;Threshold=1.8e-13 72.1;type="Gene; miRNA";Annotation=microRNA MIR811;
Chr1	cmsearch	miRNA	94797521	94797668	.	+	.	ID=miRNA_00890;Target=RF00882 1 190;Threshold=1e-10 62.1;type="Gene; miRNA";Annotation=microRNA MIR811;
Chr1	cmsearch	miRNA	94813566	94813652	.	+	.	ID=miRNA_02236;Target=RF00997 1 86;Threshold=9.3e-05 41.7;type="Gene; miRNA";Annotation=microRNA mir-942;
Chr1	cmsearch	miRNA	94876390	94876537	.	+	.	ID=miRNA_00777;Target=RF00882 1 190;Threshold=3.1e-12 67.6;type="Gene; miRNA";Annotation=microRNA MIR811;
Chr1	cmsearch	miRNA	94945365	94945459	.	+	.	ID=miRNA_01866;Target=RF00906 1 135;Threshold=3.8e-05 44.2;type="Gene; miRNA";Annotation=microRNA MIR1122;
Chr1	cmsearch	miRNA	95377594	95377698	.	+	.	ID=miRNA_02688;Target=RF02516 1 129;Threshold=1.4e-09 56.7;type="Gene; miRNA";Annotation=mir-393 microRNA precursor family;
Chr1	cmsearch	miRNA	95577538	95577655	.	-	.	ID=miRNA_02165;Target=RF00962 1 99;Threshold=4.8e-06 46.0;type="Gene; miRNA";Annotation=microRNA mir-586;
Chr1	cmsearch	miRNA	96309764	96309862	.	+	.	ID=miRNA_01745;Target=RF00906 1 135;Threshold=9.9e-06 46.5;type="Gene; miRNA";Annotation=microRNA MIR1122;
Chr1	cmsearch	miRNA	96325477	96325590	.	+	.	ID=miRNA_02451;Target=RF01043 22 146;Threshold=9.1e-05 40.7;type="Gene; miRNA";Annotation=microRNA MIR1023;
Chr1	cmsearch	miRNA	96706204	96706324	.	+	.	ID=miRNA_01540;Target=RF00906 1 135;Threshold=2.4e-07 52.8;type="Gene; miRNA";Annotation=microRNA MIR1122;
Chr1	cmsearch	miRNA	97020003	97020150	.	-	.	ID=miRNA_00833;Target=RF00882 1 190;Threshold=1.6e-11 65.0;type="Gene; miRNA";Annotation=microRNA MIR811;
Chr1	cmsearch	miRNA	97025799	97025869	.	+	.	ID=miRNA_01188;Target=RF00904 1 71;Threshold=1e-05 47.2;type="Gene; miRNA";Annotation=microRNA mir-392;
Chr1	cmsearch	miRNA	97645339	97645409	.	+	.	ID=miRNA_01105;Target=RF00904 1 71;Threshold=4.8e-07 52.3;type="Gene; miRNA";Annotation=microRNA mir-392;
Chr1	cmsearch	miRNA	97849764	97849883	.	-	.	ID=miRNA_00260;Target=RF00664 1 110;Threshold=1.7e-05 40.0;type="Gene; miRNA";Annotation=microRNA mir-223;
Chr1	cmsearch	miRNA	98122556	98122639	.	+	.	ID=miRNA_00577;Target=RF00877 1 88;Threshold=8.1e-07 47.0;type="Gene; miRNA";Annotation=microRNA mir-592;
Chr1	cmsearch	miRNA	98150060	98150207	.	-	.	ID=miRNA_02626;Target=RF01911 1 170;Threshold=9.8e-06 47.5;type="Gene; miRNA";Annotation=microRNA MIR2118;
Chr1	cmsearch	miRNA	98154982	98155129	.	-	.	ID=miRNA_00746;Target=RF00882 1 190;Threshold=1.5e-12 68.8;type="Gene; miRNA";Annotation=microRNA MIR811;
Chr1	cmsearch	miRNA	98414379	98414480	.	+	.	ID=miRNA_00355;Target=RF00692 1 112;Threshold=2.3e-16 77.7;type="Gene; miRNA";Annotation=microRNA MIR171_2;
Chr1	cmsearch	miRNA	98701149	98701357	.	+	.	ID=miRNA_00031;Target=RF00075 1 126;Threshold=4e-16 74.9;type="Gene; miRNA";Annotation=mir-166 microRNA precursor;
Chr1	cmsearch	miRNA	99275889	99275985	.	-	.	ID=miRNA_02240;Target=RF01000 1 97;Threshold=1.5e-05 42.8;type="Gene; miRNA";Annotation=microRNA mir-580;
Chr1	cmsearch	miRNA	99413609	99413756	.	+	.	ID=miRNA_00773;Target=RF00882 1 190;Threshold=2.9e-12 67.7;type="Gene; miRNA";Annotation=microRNA MIR811;
Chr1	cmsearch	miRNA	99554550	99554697	.	-	.	ID=miRNA_00823;Target=RF00882 1 190;Threshold=1.2e-11 65.4;type="Gene; miRNA";Annotation=microRNA MIR811;
Chr1	cmsearch	miRNA	99625301	99625371	.	+	.	ID=miRNA_01191;Target=RF00904 1 71;Threshold=1e-05 47.2;type="Gene; miRNA";Annotation=microRNA mir-392;
Chr1	cmsearch	miRNA	100063448	100063715	.	+	.	ID=miRNA_00318;Target=RF00690 1 136;Threshold=2.1e-06 40.4;type="Gene; miRNA";Annotation=microRNA MIR408;
Chr1	cmsearch	miRNA	100682802	100682991	.	-	.	ID=miRNA_00126;Target=RF00638 1 196;Threshold=6.6e-31 145.3;type="Gene; miRNA";Annotation=microRNA MIR159;
Chr1	cmsearch	miRNA	101249466	101249608	.	-	.	ID=miRNA_01923;Target=RF00906 1 135;Threshold=6.6e-05 43.3;type="Gene; miRNA";Annotation=microRNA MIR1122;
Chr1	cmsearch	miRNA	101269537	101269658	.	+	.	ID=miRNA_00484;Target=RF00778 1 95;Threshold=3.2e-06 46.3;type="Gene; miRNA";Annotation=microRNA MIR473;
Chr1	cmsearch	miRNA	101542596	101542839	.	+	.	ID=miRNA_01368;Target=RF00906 1 135;Threshold=4.6e-10 63.3;type="Gene; miRNA";Annotation=microRNA MIR1122;
Chr1	cmsearch	miRNA	101742272	101742419	.	+	.	ID=miRNA_00886;Target=RF00882 1 190;Threshold=7.6e-11 62.5;type="Gene; miRNA";Annotation=microRNA MIR811;
Chr1	cmsearch	miRNA	101752511	101752641	.	+	.	ID=miRNA_02259;Target=RF01005 1 172;Threshold=2.5e-08 59.2;type="Gene; miRNA";Annotation=microRNA MIR530;
Chr1	cmsearch	miRNA	102009953	102010100	.	-	.	ID=miRNA_00655;Target=RF00882 1 190;Threshold=1e-13 73.0;type="Gene; miRNA";Annotation=microRNA MIR811;
Chr1	cmsearch	miRNA	102086183	102086277	.	+	.	ID=miRNA_02518;Target=RF01902 1 96;Threshold=6.5e-07 52.8;type="Gene; miRNA";Annotation=microRNA MIR439;
Chr1	cmsearch	miRNA	102575086	102575259	.	+	.	ID=miRNA_02389;Target=RF01043 1 165;Threshold=2.6e-07 50.5;type="Gene; miRNA";Annotation=microRNA MIR1023;
Chr1	cmsearch	miRNA	102603854	102604001	.	-	.	ID=miRNA_00733;Target=RF00882 1 190;Threshold=1.1e-12 69.2;type="Gene; miRNA";Annotation=microRNA MIR811;
Chr1	cmsearch	miRNA	103261850	103261941	.	+	.	ID=miRNA_01930;Target=RF00906 1 135;Threshold=7.1e-05 43.2;type="Gene; miRNA";Annotation=microRNA MIR1122;
Chr1	cmsearch	miRNA	103312614	103312775	.	+	.	ID=miRNA_02645;Target=RF01911 1 170;Threshold=6.4e-05 44.2;type="Gene; miRNA";Annotation=microRNA MIR2118;
Chr1	cmsearch	miRNA	103570679	103570756	.	-	.	ID=miRNA_01953;Target=RF00906 1 135;Threshold=9e-05 42.8;type="Gene; miRNA";Annotation=microRNA MIR1122;
Chr1	cmsearch	miRNA	104216374	104216468	.	+	.	ID=miRNA_02568;Target=RF01902 1 96;Threshold=4.1e-05 45.7;type="Gene; miRNA";Annotation=microRNA MIR439;
Chr2	cmsearch	miRNA	530946	531093	.	-	.	ID=miRNA_00859;Target=RF00882 1 190;Threshold=2.6e-11 64.2;type="Gene; miRNA";Annotation=microRNA MIR811;
Chr2	cmsearch	miRNA	622126	622273	.	-	.	ID=miRNA_00824;Target=RF00882 1 190;Threshold=1.3e-11 65.3;type="Gene; miRNA";Annotation=microRNA MIR811;
Chr2	cmsearch	miRNA	644327	644398	.	+	.	ID=miRNA_01201;Target=RF00904 1 71;Threshold=1.4e-05 46.7;type="Gene; miRNA";Annotation=microRNA mir-392;
Chr2	cmsearch	miRNA	754839	755076	.	-	.	ID=miRNA_01595;Target=RF00906 1 135;Threshold=7.3e-07 50.9;type="Gene; miRNA";Annotation=microRNA MIR1122;
Chr2	cmsearch	miRNA	1444093	1444163	.	+	.	ID=miRNA_01195;Target=RF00904 1 71;Threshold=1.1e-05 47.0;type="Gene; miRNA";Annotation=microRNA mir-392;
Chr2	cmsearch	miRNA	1747947	1748039	.	-	.	ID=miRNA_00205;Target=RF00647 1 109;Threshold=4.7e-11 55.5;type="Gene; miRNA";Annotation=microRNA MIR164;
Chr2	cmsearch	miRNA	1840437	1840584	.	-	.	ID=miRNA_00711;Target=RF00882 1 190;Threshold=5.3e-13 70.4;type="Gene; miRNA";Annotation=microRNA MIR811;
Chr2	cmsearch	miRNA	1948982	1949157	.	-	.	ID=miRNA_00967;Target=RF00882 1 190;Threshold=3.6e-08 52.8;type="Gene; miRNA";Annotation=microRNA MIR811;
Chr2	cmsearch	miRNA	2487654	2487724	.	+	.	ID=miRNA_01175;Target=RF00904 1 71;Threshold=7.5e-06 47.7;type="Gene; miRNA";Annotation=microRNA mir-392;
Chr2	cmsearch	miRNA	2612006	2612076	.	-	.	ID=miRNA_01312;Target=RF00904 1 71;Threshold=7.8e-05 43.8;type="Gene; miRNA";Annotation=microRNA mir-392;
Chr2	cmsearch	miRNA	3488381	3488631	.	-	.	ID=miRNA_01934;Target=RF00906 1 135;Threshold=7.3e-05 43.1;type="Gene; miRNA";Annotation=microRNA MIR1122;
Chr2	cmsearch	miRNA	4491788	4491973	.	+	.	ID=miRNA_00984;Target=RF00882 1 190;Threshold=6.9e-07 48.1;type="Gene; miRNA";Annotation=microRNA MIR811;
Chr2	cmsearch	miRNA	5105823	5105970	.	-	.	ID=miRNA_00765;Target=RF00882 1 190;Threshold=2.5e-12 67.9;type="Gene; miRNA";Annotation=microRNA MIR811;
Chr2	cmsearch	miRNA	5339548	5339776	.	+	.	ID=miRNA_01747;Target=RF00906 1 135;Threshold=1e-05 46.5;type="Gene; miRNA";Annotation=microRNA MIR1122;
Chr2	cmsearch	miRNA	5351692	5351838	.	-	.	ID=miRNA_00976;Target=RF00882 1 190;Threshold=8.5e-08 51.4;type="Gene; miRNA";Annotation=microRNA MIR811;
Chr2	cmsearch	miRNA	5664370	5664473	.	+	.	ID=miRNA_02513;Target=RF01902 1 96;Threshold=2.6e-07 54.3;type="Gene; miRNA";Annotation=microRNA MIR439;
Chr2	cmsearch	miRNA	6626131	6626267	.	-	.	ID=miRNA_02387;Target=RF01043 1 165;Threshold=1.8e-07 51.1;type="Gene; miRNA";Annotation=microRNA MIR1023;
Chr2	cmsearch	miRNA	6752158	6752336	.	+	.	ID=miRNA_01422;Target=RF00906 1 135;Threshold=9.5e-09 58.2;type="Gene; miRNA";Annotation=microRNA MIR1122;
Chr2	cmsearch	miRNA	7729969	7730116	.	-	.	ID=miRNA_00867;Target=RF00882 1 190;Threshold=3.5e-11 63.8;type="Gene; miRNA";Annotation=microRNA MIR811;
Chr2	cmsearch	miRNA	7860339	7860441	.	-	.	ID=miRNA_00242;Target=RF00648 1 118;Threshold=3.7e-10 60.3;type="Gene; miRNA";Annotation=microRNA MIR396;
Chr2	cmsearch	miRNA	8654445	8654537	.	-	.	ID=miRNA_02671;Target=RF02021 1 84;Threshold=4.5e-05 44.7;type="Gene; miRNA";Annotation=microRNA mir-3179;
Chr2	cmsearch	miRNA	9467372	9467442	.	+	.	ID=miRNA_01241;Target=RF00904 1 71;Threshold=3e-05 45.4;type="Gene; miRNA";Annotation=microRNA mir-392;
Chr2	cmsearch	miRNA	9642760	9642845	.	-	.	ID=miRNA_00044;Target=RF00247 1 90;Threshold=1e-09 57.4;type="Gene; miRNA";Annotation=mir-160 microRNA precursor family;
Chr2	cmsearch	miRNA	9734172	9734242	.	+	.	ID=miRNA_01244;Target=RF00904 1 71;Threshold=3.1e-05 45.3;type="Gene; miRNA";Annotation=microRNA mir-392;
Chr2	cmsearch	miRNA	9740120	9740267	.	-	.	ID=miRNA_00721;Target=RF00882 1 190;Threshold=7.1e-13 69.9;type="Gene; miRNA";Annotation=microRNA MIR811;
Chr2	cmsearch	miRNA	9932547	9932672	.	-	.	ID=miRNA_02115;Target=RF00954 1 105;Threshold=8.1e-10 57.2;type="Gene; miRNA";Annotation=microRNA MIR1446;
Chr2	cmsearch	miRNA	10113543	10113625	.	-	.	ID=miRNA_01163;Target=RF00904 1 71;Threshold=5.3e-06 48.3;type="Gene; miRNA";Annotation=microRNA mir-392;
Chr2	cmsearch	miRNA	10297860	10297965	.	-	.	ID=miRNA_02665;Target=RF02006 1 105;Threshold=3.5e-07 48.2;type="Gene; miRNA";Annotation=microRNA mir-1253;
Chr2	cmsearch	miRNA	10357034	10357124	.	+	.	ID=miRNA_01094;Target=RF00895 1 91;Threshold=3.4e-05 40.7;type="Gene; miRNA";Annotation=microRNA mir-786;
Chr2	cmsearch	miRNA	10857411	10857564	.	+	.	ID=miRNA_00550;Target=RF00865 1 129;Threshold=1.4e-10 66.2;type="Gene; miRNA";Annotation=microRNA MIR169_5;
Chr2	cmsearch	miRNA	10963417	10963486	.	-	.	ID=miRNA_01129;Target=RF00904 1 71;Threshold=1.8e-06 50.1;type="Gene; miRNA";Annotation=microRNA mir-392;
Chr2	cmsearch	miRNA	10974723	10974870	.	-	.	ID=miRNA_00920;Target=RF00882 1 190;Threshold=5e-10 59.5;type="Gene; miRNA";Annotation=microRNA MIR811;
Chr2	cmsearch	miRNA	11122906	11123006	.	+	.	ID=miRNA_01363;Target=RF00906 1 135;Threshold=2.4e-10 64.4;type="Gene; miRNA";Annotation=microRNA MIR1122;
Chr2	cmsearch	miRNA	11711553	11711653	.	-	.	ID=miRNA_00157;Target=RF00643 1 101;Threshold=3e-12 74.7;type="Gene; miRNA";Annotation=microRNA MIR171_1;
Chr2	cmsearch	miRNA	12671900	12672026	.	+	.	ID=miRNA_00348;Target=RF00690 1 136;Threshold=8.5e-05 35.2;type="Gene; miRNA";Annotation=microRNA MIR408;
Chr2	cmsearch	miRNA	12754687	12754857	.	+	.	ID=miRNA_01391;Target=RF00906 1 135;Threshold=2.1e-09 60.7;type="Gene; miRNA";Annotation=microRNA MIR1122;
Chr2	cmsearch	miRNA	13072708	13072802	.	+	.	ID=miRNA_01220;Target=RF00904 1 71;Threshold=2.2e-05 45.9;type="Gene; miRNA";Annotation=microRNA mir-392;
Chr2	cmsearch	miRNA	13244266	13244336	.	-	.	ID=miRNA_01223;Target=RF00904 1 71;Threshold=2.2e-05 45.9;type="Gene; miRNA";Annotation=microRNA mir-392;
Chr2	cmsearch	miRNA	13514814	13514884	.	-	.	ID=miRNA_01106;Target=RF00904 1 71;Threshold=4.9e-07 52.2;type="Gene; miRNA";Annotation=microRNA mir-392;
Chr2	cmsearch	miRNA	13821021	13821114	.	-	.	ID=miRNA_00596;Target=RF00877 1 88;Threshold=7.8e-05 40.2;type="Gene; miRNA";Annotation=microRNA mir-592;
Chr2	cmsearch	miRNA	13936939	13937124	.	+	.	ID=miRNA_01516;Target=RF00906 1 135;Threshold=1.3e-07 53.8;type="Gene; miRNA";Annotation=microRNA MIR1122;
Chr2	cmsearch	miRNA	14307852	14307999	.	-	.	ID=miRNA_00841;Target=RF00882 1 190;Threshold=1.8e-11 64.8;type="Gene; miRNA";Annotation=microRNA MIR811;
Chr2	cmsearch	miRNA	14391325	14391419	.	-	.	ID=miRNA_02523;Target=RF01902 1 96;Threshold=1.2e-06 51.7;type="Gene; miRNA";Annotation=microRNA MIR439;
Chr2	cmsearch	miRNA	14666389	14666483	.	-	.	ID=miRNA_02570;Target=RF01902 1 96;Threshold=4.4e-05 45.5;type="Gene; miRNA";Annotation=microRNA MIR439;
Chr2	cmsearch	miRNA	14677242	14677386	.	+	.	ID=miRNA_02606;Target=RF01911 1 170;Threshold=1.2e-06 51.3;type="Gene; miRNA";Annotation=microRNA MIR2118;
Chr2	cmsearch	miRNA	15129729	15129981	.	-	.	ID=miRNA_01549;Target=RF00906 1 135;Threshold=2.7e-07 52.6;type="Gene; miRNA";Annotation=microRNA MIR1122;
Chr2	cmsearch	miRNA	15290081	15290181	.	-	.	ID=miRNA_02343;Target=RF01016 1 97;Threshold=5e-05 42.4;type="Gene; miRNA";Annotation=microRNA mir-584;
Chr2	cmsearch	miRNA	15402987	15403200	.	+	.	ID=miRNA_01682;Target=RF00906 1 135;Threshold=3.7e-06 48.1;type="Gene; miRNA";Annotation=microRNA MIR1122;
Chr2	cmsearch	miRNA	15506417	15506563	.	-	.	ID=miRNA_00681;Target=RF00882 1 190;Threshold=2.3e-13 71.7;type="Gene; miRNA";Annotation=microRNA MIR811;
Chr2	cmsearch	miRNA	15726968	15727090	.	-	.	ID=miRNA_02159;Target=RF00958 1 124;Threshold=6.8e-08 47.1;type="Gene; miRNA";Annotation=microRNA mir-498;
Chr2	cmsearch	miRNA	15832220	15832367	.	+	.	ID=miRNA_00878;Target=RF00882 1 190;Threshold=5.1e-11 63.2;type="Gene; miRNA";Annotation=microRNA MIR811;
Chr2	cmsearch	miRNA	16059854	16059948	.	+	.	ID=miRNA_02554;Target=RF01902 1 96;Threshold=1.7e-05 47.2;type="Gene; miRNA";Annotation=microRNA MIR439;
Chr2	cmsearch	miRNA	16541999	16542228	.	+	.	ID=miRNA_01510;Target=RF00906 1 135;Threshold=1e-07 54.2;type="Gene; miRNA";Annotation=microRNA MIR1122;
Chr2	cmsearch	miRNA	16592597	16592744	.	+	.	ID=miRNA_00989;Target=RF00882 1 190;Threshold=1.6e-06 46.8;type="Gene; miRNA";Annotation=microRNA MIR811;
Chr2	cmsearch	miRNA	16784541	16784646	.	+	.	ID=miRNA_02553;Target=RF01902 1 96;Threshold=1.7e-05 47.2;type="Gene; miRNA";Annotation=microRNA MIR439;
Chr2	cmsearch	miRNA	17081684	17081753	.	+	.	ID=miRNA_00511;Target=RF00840 1 71;Threshold=2.2e-05 42.6;type="Gene; miRNA";Annotation=microRNA mir-374;
Chr2	cmsearch	miRNA	17175107	17175255	.	+	.	ID=miRNA_02329;Target=RF01005 1 172;Threshold=7.4e-05 44.8;type="Gene; miRNA";Annotation=microRNA MIR530;
Chr2	cmsearch	miRNA	17480446	17480593	.	-	.	ID=miRNA_00622;Target=RF00882 1 190;Threshold=6.7e-15 77.3;type="Gene; miRNA";Annotation=microRNA MIR811;
Chr2	cmsearch	miRNA	17724633	17724780	.	-	.	ID=miRNA_00812;Target=RF00882 1 190;Threshold=7.9e-12 66.1;type="Gene; miRNA";Annotation=microRNA MIR811;
Chr2	cmsearch	miRNA	18294005	18294068	.	+	.	ID=miRNA_00432;Target=RF00756 1 63;Threshold=6.2e-06 42.4;type="Gene; miRNA";Annotation=microRNA mir-299;
Chr2	cmsearch	miRNA	18789731	18789801	.	-	.	ID=miRNA_01266;Target=RF00904 1 71;Threshold=4.2e-05 44.8;type="Gene; miRNA";Annotation=microRNA mir-392;
Chr2	cmsearch	miRNA	19047897	19047994	.	+	.	ID=miRNA_02006;Target=RF00911 1 100;Threshold=4.2e-05 43.0;type="Gene; miRNA";Annotation=microRNA mir-672;
Chr2	cmsearch	miRNA	19249780	19249907	.	-	.	ID=miRNA_01750;Target=RF00906 1 135;Threshold=1.1e-05 46.4;type="Gene; miRNA";Annotation=microRNA MIR1122;
Chr2	cmsearch	miRNA	19439711	19439831	.	-	.	ID=miRNA_02160;Target=RF00958 1 124;Threshold=3.9e-05 38.2;type="Gene; miRNA";Annotation=microRNA mir-498;
Chr2	cmsearch	miRNA	19567944	19568164	.	-	.	ID=miRNA_01572;Target=RF00906 1 135;Threshold=4.4e-07 51.7;type="Gene; miRNA";Annotation=microRNA MIR1122;
Chr2	cmsearch	miRNA	19657655	19657802	.	+	.	ID=miRNA_00766;Target=RF00882 1 190;Threshold=2.5e-12 67.9;type="Gene; miRNA";Annotation=microRNA MIR811;
Chr2	cmsearch	miRNA	19719291	19719438	.	-	.	ID=miRNA_00832;Target=RF00882 1 190;Threshold=1.5e-11 65.1;type="Gene; miRNA";Annotation=microRNA MIR811;
Chr2	cmsearch	miRNA	19825539	19825624	.	+	.	ID=miRNA_02141;Target=RF00956 1 85;Threshold=3.4e-05 43.9;type="Gene; miRNA";Annotation=microRNA MIR1444;
Chr2	cmsearch	miRNA	20016317	20016444	.	-	.	ID=miRNA_02662;Target=RF01941 1 134;Threshold=1.2e-05 39.7;type="Gene; miRNA";Annotation=microRNA MIR1223;
Chr2	cmsearch	miRNA	20105134	20105281	.	-	.	ID=miRNA_00789;Target=RF00882 1 190;Threshold=4.6e-12 67.0;type="Gene; miRNA";Annotation=microRNA MIR811;
Chr2	cmsearch	miRNA	20166080	20166170	.	+	.	ID=miRNA_01918;Target=RF00906 1 135;Threshold=6.2e-05 43.4;type="Gene; miRNA";Annotation=microRNA MIR1122;
Chr2	cmsearch	miRNA	20406943	20407030	.	+	.	ID=miRNA_00399;Target=RF00742 1 92;Threshold=2e-08 55.2;type="Gene; miRNA";Annotation=microRNA MIR162_2;
Chr2	cmsearch	miRNA	21055288	21055435	.	-	.	ID=miRNA_00847;Target=RF00882 1 190;Threshold=2e-11 64.6;type="Gene; miRNA";Annotation=microRNA MIR811;
Chr2	cmsearch	miRNA	21100177	21100331	.	-	.	ID=miRNA_00947;Target=RF00882 1 190;Threshold=4.3e-09 56.2;type="Gene; miRNA";Annotation=microRNA MIR811;
Chr2	cmsearch	miRNA	21935744	21935969	.	-	.	ID=miRNA_00616;Target=RF00882 1 190;Threshold=6.1e-19 91.9;type="Gene; miRNA";Annotation=microRNA MIR811;
Chr2	cmsearch	miRNA	21962652	21962722	.	-	.	ID=miRNA_01214;Target=RF00904 1 71;Threshold=1.9e-05 46.2;type="Gene; miRNA";Annotation=microRNA mir-392;
Chr2	cmsearch	miRNA	22042787	22042981	.	-	.	ID=miRNA_01860;Target=RF00906 1 135;Threshold=3.4e-05 44.4;type="Gene; miRNA";Annotation=microRNA MIR1122;
Chr2	cmsearch	miRNA	22324180	22324359	.	-	.	ID=miRNA_01426;Target=RF00906 1 135;Threshold=1e-08 58.1;type="Gene; miRNA";Annotation=microRNA MIR1122;
Chr2	cmsearch	miRNA	22432479	22432616	.	-	.	ID=miRNA_01356;Target=RF00906 1 135;Threshold=5.4e-11 66.9;type="Gene; miRNA";Annotation=microRNA MIR1122;
Chr2	cmsearch	miRNA	23848991	23849138	.	+	.	ID=miRNA_00709;Target=RF00882 1 190;Threshold=5.3e-13 70.4;type="Gene; miRNA";Annotation=microRNA MIR811;
Chr2	cmsearch	miRNA	23939601	23939748	.	+	.	ID=miRNA_00909;Target=RF00882 1 190;Threshold=2.9e-10 60.4;type="Gene; miRNA";Annotation=microRNA MIR811;
Chr2	cmsearch	miRNA	24621678	24621776	.	-	.	ID=miRNA_00251;Target=RF00659 1 93;Threshold=7.1e-06 41.9;type="Gene; miRNA";Annotation=microRNA mir-365;
Chr2	cmsearch	miRNA	25016555	25016638	.	-	.	ID=miRNA_00407;Target=RF00745 1 89;Threshold=5.5e-05 42.0;type="Gene; miRNA";Annotation=microRNA mir-499;
Chr2	cmsearch	miRNA	25288452	25288522	.	-	.	ID=miRNA_01230;Target=RF00904 1 71;Threshold=2.3e-05 45.8;type="Gene; miRNA";Annotation=microRNA mir-392;
Chr2	cmsearch	miRNA	25532559	25532692	.	-	.	ID=miRNA_02404;Target=RF01043 1 165;Threshold=2.7e-06 46.6;type="Gene; miRNA";Annotation=microRNA MIR1023;
Chr2	cmsearch	miRNA	25546011	25546114	.	+	.	ID=miRNA_01450;Target=RF00906 1 135;Threshold=1.6e-08 57.3;type="Gene; miRNA";Annotation=microRNA MIR1122;
Chr2	cmsearch	miRNA	25881002	25881171	.	+	.	ID=miRNA_01375;Target=RF00906 1 135;Threshold=7e-10 62.6;type="Gene; miRNA";Annotation=microRNA MIR1122;
Chr2	cmsearch	miRNA	27254788	27254858	.	-	.	ID=miRNA_01331;Target=RF00904 1 71;Threshold=0.0001 43.4;type="Gene; miRNA";Annotation=microRNA mir-392;
Chr2	cmsearch	miRNA	27711241	27711430	.	+	.	ID=miRNA_02698;Target=RF02516 1 129;Threshold=6.4e-05 40.1;type="Gene; miRNA";Annotation=mir-393 microRNA precursor family;
Chr2	cmsearch	miRNA	28749635	28749705	.	+	.	ID=miRNA_01227;Target=RF00904 1 71;Threshold=2.3e-05 45.9;type="Gene; miRNA";Annotation=microRNA mir-392;
Chr2	cmsearch	miRNA	28755684	28755753	.	+	.	ID=miRNA_01283;Target=RF00904 1 71;Threshold=5.4e-05 44.4;type="Gene; miRNA";Annotation=microRNA mir-392;
Chr2	cmsearch	miRNA	28812940	28813090	.	+	.	ID=miRNA_00964;Target=RF00882 1 190;Threshold=3e-08 53.1;type="Gene; miRNA";Annotation=microRNA MIR811;
Chr2	cmsearch	miRNA	28862938	28863008	.	+	.	ID=miRNA_01333;Target=RF00904 1 71;Threshold=0.0001 43.3;type="Gene; miRNA";Annotation=microRNA mir-392;
Chr2	cmsearch	miRNA	29236145	29236354	.	+	.	ID=miRNA_01501;Target=RF00906 1 135;Threshold=8.7e-08 54.5;type="Gene; miRNA";Annotation=microRNA MIR1122;
Chr2	cmsearch	miRNA	29924113	29924202	.	-	.	ID=miRNA_02166;Target=RF00971 1 96;Threshold=1.2e-05 47.7;type="Gene; miRNA";Annotation=microRNA mir-578;
Chr2	cmsearch	miRNA	30762645	30762745	.	-	.	ID=miRNA_00278;Target=RF00679 1 96;Threshold=2.1e-05 38.7;type="Gene; miRNA";Annotation=microRNA mir-210;
Chr2	cmsearch	miRNA	31409615	31409707	.	+	.	ID=miRNA_01668;Target=RF00906 1 135;Threshold=2.8e-06 48.6;type="Gene; miRNA";Annotation=microRNA MIR1122;
Chr2	cmsearch	miRNA	32143556	32143713	.	-	.	ID=miRNA_00325;Target=RF00690 1 136;Threshold=4.3e-06 39.4;type="Gene; miRNA";Annotation=microRNA MIR408;
Chr2	cmsearch	miRNA	32875311	32875396	.	+	.	ID=miRNA_01505;Target=RF00906 1 135;Threshold=9.2e-08 54.4;type="Gene; miRNA";Annotation=microRNA MIR1122;
Chr2	cmsearch	miRNA	33077062	33077148	.	-	.	ID=miRNA_00571;Target=RF00877 1 88;Threshold=1.5e-09 56.5;type="Gene; miRNA";Annotation=microRNA mir-592;
Chr2	cmsearch	miRNA	33077326	33077408	.	-	.	ID=miRNA_00587;Target=RF00877 1 88;Threshold=1.8e-05 42.4;type="Gene; miRNA";Annotation=microRNA mir-592;
Chr2	cmsearch	miRNA	33077671	33077757	.	-	.	ID=miRNA_00572;Target=RF00877 1 88;Threshold=1.5e-09 56.5;type="Gene; miRNA";Annotation=microRNA mir-592;
Chr2	cmsearch	miRNA	33077934	33078020	.	-	.	ID=miRNA_00573;Target=RF00877 1 88;Threshold=1.5e-09 56.5;type="Gene; miRNA";Annotation=microRNA mir-592;
Chr2	cmsearch	miRNA	33078300	33078386	.	-	.	ID=miRNA_00574;Target=RF00877 1 88;Threshold=1.5e-09 56.5;type="Gene; miRNA";Annotation=microRNA mir-592;
Chr2	cmsearch	miRNA	33078826	33078919	.	+	.	ID=miRNA_00575;Target=RF00877 1 88;Threshold=3.5e-07 48.3;type="Gene; miRNA";Annotation=microRNA mir-592;
Chr2	cmsearch	miRNA	33142684	33142914	.	+	.	ID=miRNA_01439;Target=RF00906 1 135;Threshold=1.3e-08 57.7;type="Gene; miRNA";Annotation=microRNA MIR1122;
Chr2	cmsearch	miRNA	33717677	33717824	.	-	.	ID=miRNA_00873;Target=RF00882 1 190;Threshold=4e-11 63.5;type="Gene; miRNA";Annotation=microRNA MIR811;
Chr2	cmsearch	miRNA	33795346	33795500	.	+	.	ID=miRNA_01888;Target=RF00906 1 135;Threshold=4.7e-05 43.9;type="Gene; miRNA";Annotation=microRNA MIR1122;
Chr2	cmsearch	miRNA	33884686	33884841	.	-	.	ID=miRNA_02413;Target=RF01043 1 165;Threshold=5e-06 45.6;type="Gene; miRNA";Annotation=microRNA MIR1023;
Chr2	cmsearch	miRNA	34171012	34171256	.	+	.	ID=miRNA_01924;Target=RF00906 1 135;Threshold=6.6e-05 43.3;type="Gene; miRNA";Annotation=microRNA MIR1122;
Chr2	cmsearch	miRNA	34382043	34382231	.	-	.	ID=miRNA_01826;Target=RF00906 1 135;Threshold=2.6e-05 44.9;type="Gene; miRNA";Annotation=microRNA MIR1122;
Chr2	cmsearch	miRNA	34594230	34594444	.	-	.	ID=miRNA_01711;Target=RF00906 1 135;Threshold=5.6e-06 47.4;type="Gene; miRNA";Annotation=microRNA MIR1122;
Chr2	cmsearch	miRNA	34864492	34864659	.	+	.	ID=miRNA_01626;Target=RF00906 1 135;Threshold=1.5e-06 49.7;type="Gene; miRNA";Annotation=microRNA MIR1122;
Chr2	cmsearch	miRNA	35112815	35112963	.	+	.	ID=miRNA_01703;Target=RF00906 1 135;Threshold=4.8e-06 47.7;type="Gene; miRNA";Annotation=microRNA MIR1122;
Chr2	cmsearch	miRNA	35122758	35122905	.	+	.	ID=miRNA_02608;Target=RF01911 1 170;Threshold=1.3e-06 51.1;type="Gene; miRNA";Annotation=microRNA MIR2118;
Chr2	cmsearch	miRNA	35186734	35186827	.	-	.	ID=miRNA_02414;Target=RF01043 21 147;Threshold=7.1e-06 45.0;type="Gene; miRNA";Annotation=microRNA MIR1023;
Chr2	cmsearch	miRNA	35979752	35979847	.	+	.	ID=miRNA_02008;Target=RF00911 1 100;Threshold=9.6e-05 41.6;type="Gene; miRNA";Annotation=microRNA mir-672;
Chr2	cmsearch	miRNA	36579836	36579980	.	-	.	ID=miRNA_00272;Target=RF00672 1 89;Threshold=1.9e-05 43.8;type="Gene; miRNA";Annotation=microRNA mir-190;
Chr2	cmsearch	miRNA	36959743	36959927	.	-	.	ID=miRNA_00275;Target=RF00677 1 133;Threshold=8.5e-08 46.6;type="Gene; miRNA";Annotation=microRNA MIR168;
Chr2	cmsearch	miRNA	36961800	36961984	.	-	.	ID=miRNA_00276;Target=RF00677 1 133;Threshold=2.1e-06 41.9;type="Gene; miRNA";Annotation=microRNA MIR168;
Chr2	cmsearch	miRNA	37121498	37121645	.	+	.	ID=miRNA_00741;Target=RF00882 1 190;Threshold=1.4e-12 68.8;type="Gene; miRNA";Annotation=microRNA MIR811;
Chr2	cmsearch	miRNA	38004281	38004535	.	+	.	ID=miRNA_00614;Target=RF00882 1 190;Threshold=3.8e-19 92.7;type="Gene; miRNA";Annotation=microRNA MIR811;
Chr2	cmsearch	miRNA	38521899	38522046	.	-	.	ID=miRNA_00869;Target=RF00882 1 190;Threshold=3.5e-11 63.7;type="Gene; miRNA";Annotation=microRNA MIR811;
Chr2	cmsearch	miRNA	38926822	38926905	.	-	.	ID=miRNA_00409;Target=RF00745 1 89;Threshold=6.5e-05 41.8;type="Gene; miRNA";Annotation=microRNA mir-499;
Chr2	cmsearch	miRNA	39147387	39147492	.	-	.	ID=miRNA_01683;Target=RF00906 1 135;Threshold=3.8e-06 48.1;type="Gene; miRNA";Annotation=microRNA MIR1122;
Chr2	cmsearch	miRNA	39249627	39249844	.	+	.	ID=miRNA_01350;Target=RF00906 1 135;Threshold=2e-11 68.6;type="Gene; miRNA";Annotation=microRNA MIR1122;
Chr2	cmsearch	miRNA	39770368	39770616	.	+	.	ID=miRNA_01013;Target=RF00885 1 275;Threshold=1.3e-21 109.9;type="Gene; miRNA";Annotation=microRNA MIR821;
Chr2	cmsearch	miRNA	39990189	39990265	.	-	.	ID=miRNA_00404;Target=RF00745 1 89;Threshold=1.9e-05 43.7;type="Gene; miRNA";Annotation=microRNA mir-499;
Chr2	cmsearch	miRNA	40207962	40208109	.	+	.	ID=miRNA_00972;Target=RF00882 1 190;Threshold=4.4e-08 52.5;type="Gene; miRNA";Annotation=microRNA MIR811;
Chr2	cmsearch	miRNA	40343053	40343122	.	-	.	ID=miRNA_00539;Target=RF00854 1 72;Threshold=2.4e-05 43.0;type="Gene; miRNA";Annotation=microRNA mir-5;
Chr2	cmsearch	miRNA	40602812	40603040	.	+	.	ID=miRNA_01362;Target=RF00906 1 135;Threshold=1.8e-10 64.8;type="Gene; miRNA";Annotation=microRNA MIR1122;
Chr2	cmsearch	miRNA	40703450	40703544	.	+	.	ID=miRNA_02510;Target=RF01902 1 96;Threshold=2.3e-07 54.5;type="Gene; miRNA";Annotation=microRNA MIR439;
Chr2	cmsearch	miRNA	41707735	41708053	.	+	.	ID=miRNA_00184;Target=RF00645 1 134;Threshold=8.7e-11 50.8;type="Gene; miRNA";Annotation=microRNA MIR169_2;
Chr2	cmsearch	miRNA	41849927	41850074	.	+	.	ID=miRNA_00916;Target=RF00882 1 190;Threshold=3.5e-10 60.1;type="Gene; miRNA";Annotation=microRNA MIR811;
Chr2	cmsearch	miRNA	42655273	42655420	.	+	.	ID=miRNA_00648;Target=RF00882 1 190;Threshold=8.4e-14 73.3;type="Gene; miRNA";Annotation=microRNA MIR811;
Chr2	cmsearch	miRNA	42978493	42978621	.	-	.	ID=miRNA_00358;Target=RF00695 1 109;Threshold=1.4e-06 45.2;type="Gene; miRNA";Annotation=microRNA MIR398;
Chr2	cmsearch	miRNA	43005990	43006204	.	-	.	ID=miRNA_01657;Target=RF00906 1 135;Threshold=2.6e-06 48.7;type="Gene; miRNA";Annotation=microRNA MIR1122;
Chr2	cmsearch	miRNA	43219316	43219409	.	+	.	ID=miRNA_00367;Target=RF00697 1 93;Threshold=8.2e-05 46.7;type="Gene; miRNA";Annotation=microRNA mir-186;
Chr2	cmsearch	miRNA	43621183	43621260	.	+	.	ID=miRNA_01454;Target=RF00906 1 135;Threshold=1.9e-08 57.0;type="Gene; miRNA";Annotation=microRNA MIR1122;
Chr2	cmsearch	miRNA	44353719	44353919	.	+	.	ID=miRNA_01500;Target=RF00906 1 135;Threshold=8.7e-08 54.5;type="Gene; miRNA";Annotation=microRNA MIR1122;
Chr2	cmsearch	miRNA	44534689	44534836	.	-	.	ID=miRNA_00821;Target=RF00882 1 190;Threshold=1.2e-11 65.5;type="Gene; miRNA";Annotation=microRNA MIR811;
Chr2	cmsearch	miRNA	45129479	45129578	.	+	.	ID=miRNA_02237;Target=RF01000 1 97;Threshold=1.1e-06 46.8;type="Gene; miRNA";Annotation=microRNA mir-580;
Chr2	cmsearch	miRNA	45201359	45201452	.	+	.	ID=miRNA_02109;Target=RF00948 1 97;Threshold=1.6e-06 44.6;type="Gene; miRNA";Annotation=microRNA mir-996;
Chr2	cmsearch	miRNA	45778446	45778624	.	-	.	ID=miRNA_02423;Target=RF01043 14 156;Threshold=1.3e-05 44.0;type="Gene; miRNA";Annotation=microRNA MIR1023;
Chr2	cmsearch	miRNA	46051169	46051280	.	+	.	ID=miRNA_00223;Target=RF00647 1 109;Threshold=1.1e-05 38.2;type="Gene; miRNA";Annotation=microRNA MIR164;
Chr2	cmsearch	miRNA	46051295	46051395	.	-	.	ID=miRNA_02336;Target=RF01013 1 96;Threshold=2.3e-08 55.3;type="Gene; miRNA";Annotation=microRNA mir-577;
Chr2	cmsearch	miRNA	46133378	46133531	.	+	.	ID=miRNA_00996;Target=RF00883 1 181;Threshold=7.6e-07 59.9;type="Gene; miRNA";Annotation=microRNA MIR820;
Chr2	cmsearch	miRNA	46462951	46463072	.	-	.	ID=miRNA_01967;Target=RF00906 1 135;Threshold=9.5e-05 42.7;type="Gene; miRNA";Annotation=microRNA MIR1122;
Chr2	cmsearch	miRNA	46859304	46859374	.	-	.	ID=miRNA_01103;Target=RF00904 1 71;Threshold=3e-07 53.1;type="Gene; miRNA";Annotation=microRNA mir-392;
Chr2	cmsearch	miRNA	48268508	48268640	.	+	.	ID=miRNA_02149;Target=RF00956 1 85;Threshold=6.2e-05 43.0;type="Gene; miRNA";Annotation=microRNA MIR1444;
Chr2	cmsearch	miRNA	48922285	48922368	.	+	.	ID=miRNA_02581;Target=RF01902 1 96;Threshold=8.8e-05 44.4;type="Gene; miRNA";Annotation=microRNA MIR439;
Chr2	cmsearch	miRNA	49355478	49355548	.	-	.	ID=miRNA_01122;Target=RF00904 1 71;Threshold=1.1e-06 50.9;type="Gene; miRNA";Annotation=microRNA mir-392;
Chr2	cmsearch	miRNA	50020542	50020693	.	+	.	ID=miRNA_00760;Target=RF00882 1 190;Threshold=2.1e-12 68.2;type="Gene; miRNA";Annotation=microRNA MIR811;
Chr2	cmsearch	miRNA	51234870	51235017	.	-	.	ID=miRNA_00998;Target=RF00883 1 181;Threshold=6.2e-06 55.6;type="Gene; miRNA";Annotation=microRNA MIR820;
Chr2	cmsearch	miRNA	51339207	51339353	.	-	.	ID=miRNA_01044;Target=RF00885 1 275;Threshold=4.1e-12 71.2;type="Gene; miRNA";Annotation=microRNA MIR821;
Chr2	cmsearch	miRNA	52112261	52112382	.	-	.	ID=miRNA_02105;Target=RF00935 1 81;Threshold=6.5e-05 42.8;type="Gene; miRNA";Annotation=microRNA mir-876;
Chr2	cmsearch	miRNA	54594157	54594268	.	-	.	ID=miRNA_00531;Target=RF00845 1 100;Threshold=2.9e-06 44.6;type="Gene; miRNA";Annotation=microRNA MIR158;
Chr2	cmsearch	miRNA	55077175	55077252	.	-	.	ID=miRNA_01472;Target=RF00906 1 135;Threshold=3.6e-08 56.0;type="Gene; miRNA";Annotation=microRNA MIR1122;
Chr2	cmsearch	miRNA	55771526	55771621	.	-	.	ID=miRNA_00368;Target=RF00697 1 93;Threshold=8.9e-05 46.6;type="Gene; miRNA";Annotation=microRNA mir-186;
Chr2	cmsearch	miRNA	56728889	56729036	.	-	.	ID=miRNA_00844;Target=RF00882 1 190;Threshold=1.9e-11 64.7;type="Gene; miRNA";Annotation=microRNA MIR811;
Chr2	cmsearch	miRNA	56841393	56841490	.	+	.	ID=miRNA_00387;Target=RF00728 1 102;Threshold=5e-07 45.5;type="Gene; miRNA";Annotation=microRNA mir-81;
Chr2	cmsearch	miRNA	57990749	57990896	.	-	.	ID=miRNA_00888;Target=RF00882 1 190;Threshold=9e-11 62.3;type="Gene; miRNA";Annotation=microRNA MIR811;
Chr2	cmsearch	miRNA	58050962	58051109	.	-	.	ID=miRNA_00752;Target=RF00882 1 190;Threshold=1.7e-12 68.5;type="Gene; miRNA";Annotation=microRNA MIR811;
Chr2	cmsearch	miRNA	58878633	58878727	.	-	.	ID=miRNA_00222;Target=RF00647 1 109;Threshold=1.1e-05 38.2;type="Gene; miRNA";Annotation=microRNA MIR164;
Chr2	cmsearch	miRNA	59416803	59416917	.	+	.	ID=miRNA_00549;Target=RF00865 1 129;Threshold=2.4e-12 73.3;type="Gene; miRNA";Annotation=microRNA MIR169_5;
Chr2	cmsearch	miRNA	59578091	59578300	.	-	.	ID=miRNA_01865;Target=RF00906 1 135;Threshold=3.7e-05 44.3;type="Gene; miRNA";Annotation=microRNA MIR1122;
Chr2	cmsearch	miRNA	60239876	60239972	.	-	.	ID=miRNA_01110;Target=RF00904 1 71;Threshold=6.4e-07 51.8;type="Gene; miRNA";Annotation=microRNA mir-392;
Chr2	cmsearch	miRNA	60352893	60353040	.	-	.	ID=miRNA_00763;Target=RF00882 1 190;Threshold=2.1e-12 68.2;type="Gene; miRNA";Annotation=microRNA MIR811;
Chr2	cmsearch	miRNA	60706938	60707034	.	-	.	ID=miRNA_02144;Target=RF00956 1 85;Threshold=5.1e-05 43.3;type="Gene; miRNA";Annotation=microRNA MIR1444;
Chr2	cmsearch	miRNA	61301731	61301878	.	-	.	ID=miRNA_00627;Target=RF00882 1 190;Threshold=4.1e-14 74.4;type="Gene; miRNA";Annotation=microRNA MIR811;
Chr2	cmsearch	miRNA	61380451	61380536	.	-	.	ID=miRNA_00360;Target=RF00697 1 93;Threshold=8.7e-06 50.7;type="Gene; miRNA";Annotation=microRNA mir-186;
Chr2	cmsearch	miRNA	61691981	61692167	.	-	.	ID=miRNA_02629;Target=RF01911 1 170;Threshold=1.4e-05 46.8;type="Gene; miRNA";Annotation=microRNA MIR2118;
Chr2	cmsearch	miRNA	62039825	62040004	.	+	.	ID=miRNA_02297;Target=RF01005 1 172;Threshold=2.6e-06 50.8;type="Gene; miRNA";Annotation=microRNA MIR530;
Chr2	cmsearch	miRNA	62282062	62282178	.	-	.	ID=miRNA_00452;Target=RF00766 1 94;Threshold=4.7e-07 47.9;type="Gene; miRNA";Annotation=microRNA mir-335;
Chr2	cmsearch	miRNA	63469153	63469370	.	+	.	ID=miRNA_01870;Target=RF00906 1 135;Threshold=3.9e-05 44.2;type="Gene; miRNA";Annotation=microRNA MIR1122;
Chr2	cmsearch	miRNA	63523988	63524158	.	-	.	ID=miRNA_01035;Target=RF00885 1 275;Threshold=2.2e-14 80.4;type="Gene; miRNA";Annotation=microRNA MIR821;
Chr2	cmsearch	miRNA	63628829	63628925	.	+	.	ID=miRNA_02134;Target=RF00956 1 85;Threshold=1.2e-05 45.7;type="Gene; miRNA";Annotation=microRNA MIR1444;
Chr2	cmsearch	miRNA	63778416	63778495	.	+	.	ID=miRNA_02490;Target=RF01061 1 84;Threshold=2.1e-05 45.4;type="Gene; miRNA";Annotation=microRNA mir-548;
Chr2	cmsearch	miRNA	63873963	63874110	.	-	.	ID=miRNA_00732;Target=RF00882 1 190;Threshold=1e-12 69.4;type="Gene; miRNA";Annotation=microRNA MIR811;
Chr2	cmsearch	miRNA	63983201	63983320	.	-	.	ID=miRNA_02446;Target=RF01043 27 141;Threshold=7.6e-05 41.0;type="Gene; miRNA";Annotation=microRNA MIR1023;
Chr2	cmsearch	miRNA	65071945	65072092	.	+	.	ID=miRNA_00687;Target=RF00882 1 190;Threshold=3.1e-13 71.2;type="Gene; miRNA";Annotation=microRNA MIR811;
Chr2	cmsearch	miRNA	65378579	65378669	.	+	.	ID=miRNA_01767;Target=RF00906 1 135;Threshold=1.3e-05 46.0;type="Gene; miRNA";Annotation=microRNA MIR1122;
Chr2	cmsearch	miRNA	65768585	65768693	.	+	.	ID=miRNA_02455;Target=RF01044 1 96;Threshold=3.8e-05 38.7;type="Gene; miRNA";Annotation=microRNA mir-345;
Chr2	cmsearch	miRNA	65930684	65930754	.	-	.	ID=miRNA_01306;Target=RF00904 1 71;Threshold=7.4e-05 43.9;type="Gene; miRNA";Annotation=microRNA mir-392;
Chr2	cmsearch	miRNA	66185880	66186027	.	-	.	ID=miRNA_00694;Target=RF00882 1 190;Threshold=3.6e-13 71.0;type="Gene; miRNA";Annotation=microRNA MIR811;
Chr2	cmsearch	miRNA	66232493	66232737	.	+	.	ID=miRNA_02592;Target=RF01911 1 170;Threshold=5.6e-08 56.7;type="Gene; miRNA";Annotation=microRNA MIR2118;
Chr2	cmsearch	miRNA	67455162	67455232	.	+	.	ID=miRNA_01273;Target=RF00904 1 71;Threshold=4.5e-05 44.7;type="Gene; miRNA";Annotation=microRNA mir-392;
Chr2	cmsearch	miRNA	67600676	67600786	.	-	.	ID=miRNA_01768;Target=RF00906 1 135;Threshold=1.3e-05 46.0;type="Gene; miRNA";Annotation=microRNA MIR1122;
Chr2	cmsearch	miRNA	67600961	67601077	.	+	.	ID=miRNA_00003;Target=RF00027 1 84;Threshold=0.0001 40.5;type="Gene; miRNA";Annotation=let-7 microRNA precursor;
Chr2	cmsearch	miRNA	67609152	67609358	.	+	.	ID=miRNA_00328;Target=RF00690 1 136;Threshold=7.8e-06 38.6;type="Gene; miRNA";Annotation=microRNA MIR408;
Chr2	cmsearch	miRNA	67694522	67694593	.	-	.	ID=miRNA_01309;Target=RF00904 1 71;Threshold=7.7e-05 43.8;type="Gene; miRNA";Annotation=microRNA mir-392;
Chr2	cmsearch	miRNA	67890628	67890698	.	+	.	ID=miRNA_01328;Target=RF00904 1 71;Threshold=9.6e-05 43.5;type="Gene; miRNA";Annotation=microRNA mir-392;
Chr2	cmsearch	miRNA	68474454	68474524	.	-	.	ID=miRNA_01304;Target=RF00904 1 71;Threshold=7.3e-05 43.9;type="Gene; miRNA";Annotation=microRNA mir-392;
Chr2	cmsearch	miRNA	68599143	68599370	.	+	.	ID=miRNA_01533;Target=RF00906 1 135;Threshold=2.1e-07 53.0;type="Gene; miRNA";Annotation=microRNA MIR1122;
Chr2	cmsearch	miRNA	68698267	68698443	.	-	.	ID=miRNA_01699;Target=RF00906 1 135;Threshold=4.8e-06 47.7;type="Gene; miRNA";Annotation=microRNA MIR1122;
Chr2	cmsearch	miRNA	68730481	68730649	.	-	.	ID=miRNA_01365;Target=RF00906 1 135;Threshold=3.7e-10 63.7;type="Gene; miRNA";Annotation=microRNA MIR1122;
Chr2	cmsearch	miRNA	69207819	69207889	.	+	.	ID=miRNA_01107;Target=RF00904 1 71;Threshold=5.7e-07 52.0;type="Gene; miRNA";Annotation=microRNA mir-392;
Chr2	cmsearch	miRNA	69348487	69348597	.	-	.	ID=miRNA_00578;Target=RF00877 1 88;Threshold=1.2e-06 46.5;type="Gene; miRNA";Annotation=microRNA mir-592;
Chr2	cmsearch	miRNA	69543715	69543891	.	+	.	ID=miRNA_02621;Target=RF01911 1 170;Threshold=5.3e-06 48.6;type="Gene; miRNA";Annotation=microRNA MIR2118;
Chr2	cmsearch	miRNA	69956832	69956926	.	+	.	ID=miRNA_02556;Target=RF01902 1 96;Threshold=1.8e-05 47.0;type="Gene; miRNA";Annotation=microRNA MIR439;
Chr2	cmsearch	miRNA	70338095	70338176	.	-	.	ID=miRNA_02169;Target=RF00972 1 97;Threshold=6e-05 42.9;type="Gene; miRNA";Annotation=microRNA mir-651;
Chr2	cmsearch	miRNA	70358383	70358535	.	+	.	ID=miRNA_02628;Target=RF01911 1 170;Threshold=1.4e-05 46.8;type="Gene; miRNA";Annotation=microRNA MIR2118;
Chr2	cmsearch	miRNA	70360139	70360299	.	+	.	ID=miRNA_02595;Target=RF01911 1 170;Threshold=1.2e-07 55.3;type="Gene; miRNA";Annotation=microRNA MIR2118;
Chr2	cmsearch	miRNA	70377727	70377882	.	+	.	ID=miRNA_02596;Target=RF01911 1 170;Threshold=1.3e-07 55.2;type="Gene; miRNA";Annotation=microRNA MIR2118;
Chr2	cmsearch	miRNA	70409547	70409703	.	+	.	ID=miRNA_02607;Target=RF01911 1 170;Threshold=1.2e-06 51.3;type="Gene; miRNA";Annotation=microRNA MIR2118;
Chr2	cmsearch	miRNA	70415943	70416102	.	+	.	ID=miRNA_02604;Target=RF01911 1 170;Threshold=1e-06 51.5;type="Gene; miRNA";Annotation=microRNA MIR2118;
Chr2	cmsearch	miRNA	70452171	70452330	.	+	.	ID=miRNA_02615;Target=RF01911 1 170;Threshold=2.2e-06 50.2;type="Gene; miRNA";Annotation=microRNA MIR2118;
Chr2	cmsearch	miRNA	70701100	70701247	.	+	.	ID=miRNA_00682;Target=RF00882 1 190;Threshold=2.4e-13 71.6;type="Gene; miRNA";Annotation=microRNA MIR811;
Chr2	cmsearch	miRNA	70854148	70854303	.	-	.	ID=miRNA_01910;Target=RF00906 1 135;Threshold=5.9e-05 43.5;type="Gene; miRNA";Annotation=microRNA MIR1122;
Chr2	cmsearch	miRNA	70884123	70884376	.	+	.	ID=miRNA_01941;Target=RF00906 1 135;Threshold=8.3e-05 42.9;type="Gene; miRNA";Annotation=microRNA MIR1122;
Chr2	cmsearch	miRNA	71860368	71860503	.	-	.	ID=miRNA_01634;Target=RF00906 1 135;Threshold=1.7e-06 49.5;type="Gene; miRNA";Annotation=microRNA MIR1122;
Chr2	cmsearch	miRNA	71959165	71959360	.	-	.	ID=miRNA_00144;Target=RF00638 1 196;Threshold=9.4e-07 48.3;type="Gene; miRNA";Annotation=microRNA MIR159;
Chr2	cmsearch	miRNA	71975049	71975181	.	+	.	ID=miRNA_02624;Target=RF01911 1 170;Threshold=7.1e-06 48.1;type="Gene; miRNA";Annotation=microRNA MIR2118;
Chr2	cmsearch	miRNA	72305502	72305649	.	-	.	ID=miRNA_00708;Target=RF00882 1 190;Threshold=5.1e-13 70.4;type="Gene; miRNA";Annotation=microRNA MIR811;
Chr2	cmsearch	miRNA	72505252	72505403	.	-	.	ID=miRNA_02589;Target=RF01911 1 170;Threshold=8.5e-09 60.1;type="Gene; miRNA";Annotation=microRNA MIR2118;
Chr2	cmsearch	miRNA	72517647	72517809	.	+	.	ID=miRNA_02290;Target=RF01005 1 172;Threshold=1.5e-06 51.9;type="Gene; miRNA";Annotation=microRNA MIR530;
Chr2	cmsearch	miRNA	72649016	72649111	.	+	.	ID=miRNA_00534;Target=RF00850 1 103;Threshold=4.7e-05 39.1;type="Gene; miRNA";Annotation=microRNA mir-259;
Chr2	cmsearch	miRNA	72677009	72677079	.	+	.	ID=miRNA_01292;Target=RF00904 1 71;Threshold=6.1e-05 44.2;type="Gene; miRNA";Annotation=microRNA mir-392;
Chr2	cmsearch	miRNA	72685536	72685755	.	+	.	ID=miRNA_01935;Target=RF00906 1 135;Threshold=7.5e-05 43.1;type="Gene; miRNA";Annotation=microRNA MIR1122;
Chr2	cmsearch	miRNA	73029033	73029180	.	-	.	ID=miRNA_00688;Target=RF00882 1 190;Threshold=3.1e-13 71.2;type="Gene; miRNA";Annotation=microRNA MIR811;
Chr2	cmsearch	miRNA	74178546	74178693	.	-	.	ID=miRNA_00705;Target=RF00882 1 190;Threshold=4.9e-13 70.5;type="Gene; miRNA";Annotation=microRNA MIR811;
Chr2	cmsearch	miRNA	74484055	74484150	.	+	.	ID=miRNA_01321;Target=RF00904 1 71;Threshold=9e-05 43.6;type="Gene; miRNA";Annotation=microRNA mir-392;
Chr2	cmsearch	miRNA	74487628	74487869	.	-	.	ID=miRNA_01758;Target=RF00906 1 135;Threshold=1.1e-05 46.2;type="Gene; miRNA";Annotation=microRNA MIR1122;
Chr2	cmsearch	miRNA	74672761	74672831	.	+	.	ID=miRNA_01236;Target=RF00904 1 71;Threshold=2.6e-05 45.6;type="Gene; miRNA";Annotation=microRNA mir-392;
Chr2	cmsearch	miRNA	74836036	74836132	.	-	.	ID=miRNA_02139;Target=RF00956 1 85;Threshold=2.2e-05 44.6;type="Gene; miRNA";Annotation=microRNA MIR1444;
Chr2	cmsearch	miRNA	74979341	74979488	.	+	.	ID=miRNA_00866;Target=RF00882 1 190;Threshold=3.4e-11 63.8;type="Gene; miRNA";Annotation=microRNA MIR811;
Chr2	cmsearch	miRNA	75055988	75056166	.	+	.	ID=miRNA_01726;Target=RF00906 1 135;Threshold=6.9e-06 47.1;type="Gene; miRNA";Annotation=microRNA MIR1122;
Chr2	cmsearch	miRNA	75070350	75070472	.	+	.	ID=miRNA_02660;Target=RF01936 1 116;Threshold=1.7e-05 44.4;type="Gene; miRNA";Annotation=microRNA mir-63;
Chr2	cmsearch	miRNA	75140810	75140960	.	-	.	ID=miRNA_01566;Target=RF00906 1 135;Threshold=4.1e-07 51.8;type="Gene; miRNA";Annotation=microRNA MIR1122;
Chr2	cmsearch	miRNA	76864447	76864542	.	-	.	ID=miRNA_02218;Target=RF00984 1 98;Threshold=1.2e-05 43.9;type="Gene; miRNA";Annotation=microRNA mir-576;
Chr2	cmsearch	miRNA	76889762	76889832	.	+	.	ID=miRNA_01280;Target=RF00904 1 71;Threshold=5.2e-05 44.5;type="Gene; miRNA";Annotation=microRNA mir-392;
Chr2	cmsearch	miRNA	77267170	77267328	.	+	.	ID=miRNA_02332;Target=RF01005 1 172;Threshold=0.0001 44.3;type="Gene; miRNA";Annotation=microRNA MIR530;
Chr2	cmsearch	miRNA	77355286	77355458	.	+	.	ID=miRNA_01089;Target=RF00885 1 275;Threshold=8.3e-05 41.5;type="Gene; miRNA";Annotation=microRNA MIR821;
Chr2	cmsearch	miRNA	77492342	77492652	.	-	.	ID=miRNA_01032;Target=RF00885 1 275;Threshold=2.9e-15 84.0;type="Gene; miRNA";Annotation=microRNA MIR821;
Chr2	cmsearch	miRNA	77636357	77636504	.	-	.	ID=miRNA_00922;Target=RF00882 1 190;Threshold=5.2e-10 59.5;type="Gene; miRNA";Annotation=microRNA MIR811;
Chr2	cmsearch	miRNA	77854748	77854991	.	+	.	ID=miRNA_01978;Target=RF00906 1 135;Threshold=0.0001 42.6;type="Gene; miRNA";Annotation=microRNA MIR1122;
Chr2	cmsearch	miRNA	79034393	79034503	.	-	.	ID=miRNA_00520;Target=RF00842 1 115;Threshold=7e-07 49.0;type="Gene; miRNA";Annotation=microRNA MIR403;
Chr2	cmsearch	miRNA	79411441	79411546	.	+	.	ID=miRNA_02550;Target=RF01902 1 96;Threshold=1.4e-05 47.5;type="Gene; miRNA";Annotation=microRNA MIR439;
Chr2	cmsearch	miRNA	79423181	79423328	.	+	.	ID=miRNA_00882;Target=RF00882 1 190;Threshold=5.9e-11 62.9;type="Gene; miRNA";Annotation=microRNA MIR811;
Chr2	cmsearch	miRNA	79746557	79746750	.	+	.	ID=miRNA_02394;Target=RF01043 1 165;Threshold=6.8e-07 48.9;type="Gene; miRNA";Annotation=microRNA MIR1023;
Chr2	cmsearch	miRNA	80069300	80069516	.	-	.	ID=miRNA_01568;Target=RF00906 1 135;Threshold=4.2e-07 51.8;type="Gene; miRNA";Annotation=microRNA MIR1122;
Chr2	cmsearch	miRNA	80510815	80510910	.	-	.	ID=miRNA_02220;Target=RF00984 1 98;Threshold=1.7e-05 43.4;type="Gene; miRNA";Annotation=microRNA mir-576;
Chr2	cmsearch	miRNA	81097243	81097371	.	+	.	ID=miRNA_00449;Target=RF00763 1 96;Threshold=8.1e-07 56.8;type="Gene; miRNA";Annotation=microRNA mir-339;
Chr2	cmsearch	miRNA	81295060	81295143	.	-	.	ID=miRNA_02363;Target=RF01024 1 88;Threshold=8e-05 44.6;type="Gene; miRNA";Annotation=microRNA mir-944;
Chr3	cmsearch	miRNA	341011	341152	.	-	.	ID=miRNA_02024;Target=RF00925 1 142;Threshold=6e-05 41.3;type="Gene; miRNA";Annotation=microRNA MIR1027;
Chr3	cmsearch	miRNA	460837	460905	.	+	.	ID=miRNA_01481;Target=RF00906 1 135;Threshold=4.7e-08 55.5;type="Gene; miRNA";Annotation=microRNA MIR1122;
Chr3	cmsearch	miRNA	537702	537849	.	+	.	ID=miRNA_00933;Target=RF00882 1 190;Threshold=1.9e-09 57.5;type="Gene; miRNA";Annotation=microRNA MIR811;
Chr3	cmsearch	miRNA	901747	901894	.	+	.	ID=miRNA_00901;Target=RF00882 1 190;Threshold=2.1e-10 60.9;type="Gene; miRNA";Annotation=microRNA MIR811;
Chr3	cmsearch	miRNA	1265552	1265739	.	-	.	ID=miRNA_02699;Target=RF02516 1 129;Threshold=7.5e-05 39.8;type="Gene; miRNA";Annotation=mir-393 microRNA precursor family;
Chr3	cmsearch	miRNA	1760825	1761035	.	+	.	ID=miRNA_01719;Target=RF00906 1 135;Threshold=6.4e-06 47.2;type="Gene; miRNA";Annotation=microRNA MIR1122;
Chr3	cmsearch	miRNA	1948311	1948381	.	-	.	ID=miRNA_01300;Target=RF00904 1 71;Threshold=6.9e-05 44.0;type="Gene; miRNA";Annotation=microRNA mir-392;
Chr3	cmsearch	miRNA	2308801	2308911	.	-	.	ID=miRNA_00518;Target=RF00842 1 115;Threshold=3e-07 50.3;type="Gene; miRNA";Annotation=microRNA MIR403;
Chr3	cmsearch	miRNA	2401194	2401304	.	+	.	ID=miRNA_00523;Target=RF00842 1 115;Threshold=2.1e-06 47.3;type="Gene; miRNA";Annotation=microRNA MIR403;
Chr3	cmsearch	miRNA	2548260	2548370	.	-	.	ID=miRNA_00525;Target=RF00842 1 115;Threshold=7e-06 45.4;type="Gene; miRNA";Annotation=microRNA MIR403;
Chr3	cmsearch	miRNA	3196821	3196918	.	-	.	ID=miRNA_01313;Target=RF00904 1 71;Threshold=8.1e-05 43.7;type="Gene; miRNA";Annotation=microRNA mir-392;
Chr3	cmsearch	miRNA	3248832	3248928	.	+	.	ID=miRNA_02140;Target=RF00956 1 85;Threshold=2.6e-05 44.4;type="Gene; miRNA";Annotation=microRNA MIR1444;
Chr3	cmsearch	miRNA	3428787	3428890	.	+	.	ID=miRNA_00448;Target=RF00761 1 97;Threshold=2.5e-05 51.9;type="Gene; miRNA";Annotation=microRNA mir-340;
Chr3	cmsearch	miRNA	3580881	3581028	.	+	.	ID=miRNA_00897;Target=RF00882 1 190;Threshold=1.8e-10 61.2;type="Gene; miRNA";Annotation=microRNA MIR811;
Chr3	cmsearch	miRNA	3970525	3970595	.	+	.	ID=miRNA_01260;Target=RF00904 1 71;Threshold=4e-05 44.9;type="Gene; miRNA";Annotation=microRNA mir-392;
Chr3	cmsearch	miRNA	4315972	4316151	.	+	.	ID=miRNA_02420;Target=RF01043 1 165;Threshold=1.1e-05 44.2;type="Gene; miRNA";Annotation=microRNA MIR1023;
Chr3	cmsearch	miRNA	4482945	4483134	.	+	.	ID=miRNA_01641;Target=RF00906 1 135;Threshold=1.9e-06 49.3;type="Gene; miRNA";Annotation=microRNA MIR1122;
Chr3	cmsearch	miRNA	4973918	4973988	.	+	.	ID=miRNA_01271;Target=RF00904 1 71;Threshold=4.3e-05 44.8;type="Gene; miRNA";Annotation=microRNA mir-392;
Chr3	cmsearch	miRNA	5244192	5244307	.	+	.	ID=miRNA_00469;Target=RF00774 1 113;Threshold=1.8e-07 52.2;type="Gene; miRNA";Annotation=microRNA mir-360;
Chr3	cmsearch	miRNA	5423489	5423636	.	+	.	ID=miRNA_00632;Target=RF00882 1 190;Threshold=6.6e-14 73.6;type="Gene; miRNA";Annotation=microRNA MIR811;
Chr3	cmsearch	miRNA	5767101	5767183	.	-	.	ID=miRNA_02668;Target=RF02019 1 86;Threshold=8.1e-09 58.4;type="Gene; miRNA";Annotation=microRNA mir-1265;
Chr3	cmsearch	miRNA	6216582	6216652	.	+	.	ID=miRNA_01228;Target=RF00904 1 71;Threshold=2.3e-05 45.9;type="Gene; miRNA";Annotation=microRNA mir-392;
Chr3	cmsearch	miRNA	6734840	6734931	.	+	.	ID=miRNA_01698;Target=RF00906 1 135;Threshold=4.7e-06 47.7;type="Gene; miRNA";Annotation=microRNA MIR1122;
Chr3	cmsearch	miRNA	7271056	7271179	.	-	.	ID=miRNA_01932;Target=RF00906 1 135;Threshold=7.1e-05 43.2;type="Gene; miRNA";Annotation=microRNA MIR1122;
Chr3	cmsearch	miRNA	8154448	8154595	.	+	.	ID=miRNA_00628;Target=RF00882 1 190;Threshold=4.3e-14 74.3;type="Gene; miRNA";Annotation=microRNA MIR811;
Chr3	cmsearch	miRNA	8216590	8216737	.	-	.	ID=miRNA_00898;Target=RF00882 1 190;Threshold=1.8e-10 61.2;type="Gene; miRNA";Annotation=microRNA MIR811;
Chr3	cmsearch	miRNA	8427408	8427498	.	-	.	ID=miRNA_02348;Target=RF01021 1 94;Threshold=1.7e-05 43.6;type="Gene; miRNA";Annotation=microRNA mir-558;
Chr3	cmsearch	miRNA	8601169	8601245	.	+	.	ID=miRNA_02096;Target=RF00929 1 77;Threshold=9.3e-05 50.1;type="Gene; miRNA";Annotation=microRNA mir-574;
Chr3	cmsearch	miRNA	8711062	8711209	.	-	.	ID=miRNA_00730;Target=RF00882 1 190;Threshold=8.7e-13 69.6;type="Gene; miRNA";Annotation=microRNA MIR811;
Chr3	cmsearch	miRNA	8717811	8717905	.	-	.	ID=miRNA_02552;Target=RF01902 1 96;Threshold=1.6e-05 47.3;type="Gene; miRNA";Annotation=microRNA MIR439;
Chr3	cmsearch	miRNA	9056620	9056691	.	-	.	ID=miRNA_02353;Target=RF01021 1 94;Threshold=9.2e-05 40.9;type="Gene; miRNA";Annotation=microRNA mir-558;
Chr3	cmsearch	miRNA	9961407	9961484	.	+	.	ID=miRNA_00440;Target=RF00756 1 63;Threshold=4.7e-05 39.5;type="Gene; miRNA";Annotation=microRNA mir-299;
Chr3	cmsearch	miRNA	10036246	10036316	.	-	.	ID=miRNA_01325;Target=RF00904 1 71;Threshold=9.4e-05 43.5;type="Gene; miRNA";Annotation=microRNA mir-392;
Chr3	cmsearch	miRNA	10188768	10188864	.	-	.	ID=miRNA_02135;Target=RF00956 1 85;Threshold=1.3e-05 45.5;type="Gene; miRNA";Annotation=microRNA MIR1444;
Chr3	cmsearch	miRNA	10536225	10536295	.	-	.	ID=miRNA_01279;Target=RF00904 1 71;Threshold=5.2e-05 44.5;type="Gene; miRNA";Annotation=microRNA mir-392;
Chr3	cmsearch	miRNA	10641693	10641840	.	-	.	ID=miRNA_00643;Target=RF00882 1 190;Threshold=6.6e-14 73.6;type="Gene; miRNA";Annotation=microRNA MIR811;
Chr3	cmsearch	miRNA	11964567	11964661	.	+	.	ID=miRNA_02532;Target=RF01902 1 96;Threshold=2.2e-06 50.7;type="Gene; miRNA";Annotation=microRNA MIR439;
Chr3	cmsearch	miRNA	12212604	12212766	.	-	.	ID=miRNA_02325;Target=RF01005 1 172;Threshold=5.9e-05 45.3;type="Gene; miRNA";Annotation=microRNA MIR530;
Chr3	cmsearch	miRNA	12230659	12230747	.	+	.	ID=miRNA_01913;Target=RF00906 1 135;Threshold=6.1e-05 43.4;type="Gene; miRNA";Annotation=microRNA MIR1122;
Chr3	cmsearch	miRNA	12245634	12245733	.	-	.	ID=miRNA_02215;Target=RF00984 1 98;Threshold=4.7e-06 45.4;type="Gene; miRNA";Annotation=microRNA mir-576;
Chr3	cmsearch	miRNA	12253591	12253679	.	+	.	ID=miRNA_01914;Target=RF00906 1 135;Threshold=6.1e-05 43.4;type="Gene; miRNA";Annotation=microRNA MIR1122;
Chr3	cmsearch	miRNA	12535786	12535894	.	+	.	ID=miRNA_00210;Target=RF00647 1 109;Threshold=9.4e-07 41.6;type="Gene; miRNA";Annotation=microRNA MIR164;
Chr3	cmsearch	miRNA	13697970	13698111	.	-	.	ID=miRNA_01070;Target=RF00885 29 248;Threshold=3.7e-08 55.1;type="Gene; miRNA";Annotation=microRNA MIR821;
Chr3	cmsearch	miRNA	14271593	14271750	.	+	.	ID=miRNA_02315;Target=RF01005 1 172;Threshold=2.4e-05 46.9;type="Gene; miRNA";Annotation=microRNA MIR530;
Chr3	cmsearch	miRNA	14705371	14705502	.	+	.	ID=miRNA_02467;Target=RF01059 1 97;Threshold=7.9e-05 46.6;type="Gene; miRNA";Annotation=microRNA mir-598;
Chr3	cmsearch	miRNA	15190102	15190249	.	-	.	ID=miRNA_00977;Target=RF00882 1 190;Threshold=9.8e-08 51.2;type="Gene; miRNA";Annotation=microRNA MIR811;
Chr3	cmsearch	miRNA	15394944	15395055	.	+	.	ID=miRNA_00467;Target=RF00774 1 113;Threshold=8.4e-08 53.4;type="Gene; miRNA";Annotation=microRNA mir-360;
Chr3	cmsearch	miRNA	15623154	15623254	.	-	.	ID=miRNA_02474;Target=RF01061 1 84;Threshold=8e-08 54.6;type="Gene; miRNA";Annotation=microRNA mir-548;
Chr3	cmsearch	miRNA	15886386	15886533	.	+	.	ID=miRNA_00693;Target=RF00882 1 190;Threshold=3.6e-13 71.0;type="Gene; miRNA";Annotation=microRNA MIR811;
Chr3	cmsearch	miRNA	16025953	16026044	.	+	.	ID=miRNA_00390;Target=RF00728 1 102;Threshold=5.6e-06 42.0;type="Gene; miRNA";Annotation=microRNA mir-81;
Chr3	cmsearch	miRNA	16052541	16052701	.	-	.	ID=miRNA_02371;Target=RF01043 14 157;Threshold=4.2e-11 65.1;type="Gene; miRNA";Annotation=microRNA MIR1023;
Chr3	cmsearch	miRNA	16054804	16054938	.	-	.	ID=miRNA_01981;Target=RF00908 1 131;Threshold=1.5e-07 47.4;type="Gene; miRNA";Annotation=microRNA MIR529;
Chr3	cmsearch	miRNA	16176845	16176937	.	-	.	ID=miRNA_01559;Target=RF00906 1 135;Threshold=3.5e-07 52.1;type="Gene; miRNA";Annotation=microRNA MIR1122;
Chr3	cmsearch	miRNA	17782950	17783150	.	+	.	ID=miRNA_01482;Target=RF00906 1 135;Threshold=4.8e-08 55.5;type="Gene; miRNA";Annotation=microRNA MIR1122;
Chr3	cmsearch	miRNA	17790943	17791085	.	-	.	ID=miRNA_00992;Target=RF00882 1 190;Threshold=7.8e-06 44.3;type="Gene; miRNA";Annotation=microRNA MIR811;
Chr3	cmsearch	miRNA	17807927	17808039	.	-	.	ID=miRNA_00476;Target=RF00774 1 113;Threshold=1.9e-06 48.5;type="Gene; miRNA";Annotation=microRNA mir-360;
Chr3	cmsearch	miRNA	17959622	17959734	.	+	.	ID=miRNA_02245;Target=RF01001 1 95;Threshold=4.4e-06 46.1;type="Gene; miRNA";Annotation=microRNA mir-609;
Chr3	cmsearch	miRNA	18371016	18371163	.	+	.	ID=miRNA_00629;Target=RF00882 1 190;Threshold=4.3e-14 74.3;type="Gene; miRNA";Annotation=microRNA MIR811;
Chr3	cmsearch	miRNA	18585976	18586102	.	-	.	ID=miRNA_02340;Target=RF01015 1 74;Threshold=2.5e-06 44.6;type="Gene; miRNA";Annotation=microRNA mir-885;
Chr3	cmsearch	miRNA	18717273	18717418	.	+	.	ID=miRNA_01419;Target=RF00906 1 135;Threshold=8.3e-09 58.4;type="Gene; miRNA";Annotation=microRNA MIR1122;
Chr3	cmsearch	miRNA	19009834	19009944	.	-	.	ID=miRNA_00522;Target=RF00842 1 115;Threshold=1.3e-06 48.1;type="Gene; miRNA";Annotation=microRNA MIR403;
Chr3	cmsearch	miRNA	19365669	19365847	.	-	.	ID=miRNA_01088;Target=RF00885 1 275;Threshold=5.7e-05 42.1;type="Gene; miRNA";Annotation=microRNA MIR821;
Chr3	cmsearch	miRNA	19516293	19516423	.	-	.	ID=miRNA_00296;Target=RF00690 1 136;Threshold=2.1e-08 47.0;type="Gene; miRNA";Annotation=microRNA MIR408;
Chr3	cmsearch	miRNA	19711632	19711787	.	-	.	ID=miRNA_01591;Target=RF00906 1 135;Threshold=6.8e-07 51.0;type="Gene; miRNA";Annotation=microRNA MIR1122;
Chr3	cmsearch	miRNA	20144585	20144678	.	+	.	ID=miRNA_00597;Target=RF00877 1 88;Threshold=7.8e-05 40.2;type="Gene; miRNA";Annotation=microRNA mir-592;
Chr3	cmsearch	miRNA	20145445	20145551	.	+	.	ID=miRNA_00588;Target=RF00877 1 88;Threshold=2.2e-05 42.1;type="Gene; miRNA";Annotation=microRNA mir-592;
Chr3	cmsearch	miRNA	20815191	20815261	.	+	.	ID=miRNA_01194;Target=RF00904 1 71;Threshold=1.1e-05 47.1;type="Gene; miRNA";Annotation=microRNA mir-392;
Chr3	cmsearch	miRNA	20821064	20821158	.	+	.	ID=miRNA_01132;Target=RF00904 1 71;Threshold=1.8e-06 50.1;type="Gene; miRNA";Annotation=microRNA mir-392;
Chr3	cmsearch	miRNA	20979531	20979678	.	+	.	ID=miRNA_00871;Target=RF00882 1 190;Threshold=3.7e-11 63.7;type="Gene; miRNA";Annotation=microRNA MIR811;
Chr3	cmsearch	miRNA	22064385	22064541	.	-	.	ID=miRNA_02238;Target=RF01000 1 97;Threshold=4.1e-06 44.7;type="Gene; miRNA";Annotation=microRNA mir-580;
Chr3	cmsearch	miRNA	24040838	24041002	.	+	.	ID=miRNA_02445;Target=RF01043 1 165;Threshold=7.1e-05 41.1;type="Gene; miRNA";Annotation=microRNA MIR1023;
Chr3	cmsearch	miRNA	24118531	24118683	.	-	.	ID=miRNA_01780;Target=RF00906 1 135;Threshold=1.5e-05 45.8;type="Gene; miRNA";Annotation=microRNA MIR1122;
Chr3	cmsearch	miRNA	25005705	25005852	.	+	.	ID=miRNA_00944;Target=RF00882 1 190;Threshold=3.5e-09 56.5;type="Gene; miRNA";Annotation=microRNA MIR811;
Chr3	cmsearch	miRNA	25110345	25110492	.	+	.	ID=miRNA_00913;Target=RF00882 1 190;Threshold=3.2e-10 60.3;type="Gene; miRNA";Annotation=microRNA MIR811;
Chr3	cmsearch	miRNA	25299546	25299661	.	-	.	ID=miRNA_02487;Target=RF01061 1 84;Threshold=3e-06 48.6;type="Gene; miRNA";Annotation=microRNA mir-548;
Chr3	cmsearch	miRNA	26370738	26370824	.	+	.	ID=miRNA_02479;Target=RF01061 1 84;Threshold=2.3e-07 52.8;type="Gene; miRNA";Annotation=microRNA mir-548;
Chr3	cmsearch	miRNA	26422629	26422722	.	+	.	ID=miRNA_00598;Target=RF00877 1 88;Threshold=7.8e-05 40.2;type="Gene; miRNA";Annotation=microRNA mir-592;
Chr3	cmsearch	miRNA	28440566	28440671	.	-	.	ID=miRNA_02667;Target=RF02006 1 105;Threshold=1.3e-05 42.8;type="Gene; miRNA";Annotation=microRNA mir-1253;
Chr3	cmsearch	miRNA	29327146	29327309	.	+	.	ID=miRNA_02322;Target=RF01005 1 172;Threshold=4.8e-05 45.6;type="Gene; miRNA";Annotation=microRNA MIR530;
Chr3	cmsearch	miRNA	30799521	30799657	.	-	.	ID=miRNA_01442;Target=RF00906 1 135;Threshold=1.4e-08 57.6;type="Gene; miRNA";Annotation=microRNA MIR1122;
Chr3	cmsearch	miRNA	31065668	31065790	.	+	.	ID=miRNA_00568;Target=RF00866 1 76;Threshold=4.2e-05 44.0;type="Gene; miRNA";Annotation=microRNA mir-BART3;
Chr3	cmsearch	miRNA	31344303	31344373	.	-	.	ID=miRNA_01293;Target=RF00904 1 71;Threshold=6.1e-05 44.2;type="Gene; miRNA";Annotation=microRNA mir-392;
Chr3	cmsearch	miRNA	31865516	31865586	.	+	.	ID=miRNA_01289;Target=RF00904 1 71;Threshold=5.7e-05 44.3;type="Gene; miRNA";Annotation=microRNA mir-392;
Chr3	cmsearch	miRNA	32709610	32709720	.	-	.	ID=miRNA_00526;Target=RF00842 1 115;Threshold=8e-06 45.1;type="Gene; miRNA";Annotation=microRNA MIR403;
Chr3	cmsearch	miRNA	32958775	32958905	.	+	.	ID=miRNA_01377;Target=RF00906 1 135;Threshold=7.3e-10 62.5;type="Gene; miRNA";Annotation=microRNA MIR1122;
Chr3	cmsearch	miRNA	33802927	33803039	.	-	.	ID=miRNA_00500;Target=RF00827 1 97;Threshold=2.3e-07 47.9;type="Gene; miRNA";Annotation=microRNA mir-77;
Chr3	cmsearch	miRNA	33829591	33829710	.	+	.	ID=miRNA_02460;Target=RF01059 1 97;Threshold=1.4e-05 49.8;type="Gene; miRNA";Annotation=microRNA mir-598;
Chr3	cmsearch	miRNA	35021558	35021704	.	-	.	ID=miRNA_02283;Target=RF01005 1 172;Threshold=6.7e-07 53.3;type="Gene; miRNA";Annotation=microRNA MIR530;
Chr3	cmsearch	miRNA	35241724	35241857	.	-	.	ID=miRNA_01058;Target=RF00885 1 275;Threshold=3.5e-10 63.3;type="Gene; miRNA";Annotation=microRNA MIR821;
Chr3	cmsearch	miRNA	35851062	35851150	.	+	.	ID=miRNA_02121;Target=RF00956 1 85;Threshold=6.8e-09 57.6;type="Gene; miRNA";Annotation=microRNA MIR1444;
Chr3	cmsearch	miRNA	36128247	36128481	.	-	.	ID=miRNA_01687;Target=RF00906 1 135;Threshold=4.1e-06 48.0;type="Gene; miRNA";Annotation=microRNA MIR1122;
Chr3	cmsearch	miRNA	36682498	36682594	.	+	.	ID=miRNA_02157;Target=RF00956 1 85;Threshold=0.0001 42.2;type="Gene; miRNA";Annotation=microRNA MIR1444;
Chr3	cmsearch	miRNA	37699547	37699676	.	-	.	ID=miRNA_02655;Target=RF01927 1 134;Threshold=2.6e-10 60.5;type="Gene; miRNA";Annotation=microRNA MIR1222;
Chr3	cmsearch	miRNA	37770829	37770930	.	+	.	ID=miRNA_00032;Target=RF00075 1 126;Threshold=2.7e-11 58.7;type="Gene; miRNA";Annotation=mir-166 microRNA precursor;
Chr3	cmsearch	miRNA	37911278	37911425	.	+	.	ID=miRNA_00918;Target=RF00882 1 190;Threshold=4e-10 59.9;type="Gene; miRNA";Annotation=microRNA MIR811;
Chr3	cmsearch	miRNA	38026985	38027135	.	+	.	ID=miRNA_02025;Target=RF00925 1 142;Threshold=6.7e-05 41.2;type="Gene; miRNA";Annotation=microRNA MIR1027;
Chr3	cmsearch	miRNA	38466883	38467150	.	+	.	ID=miRNA_01054;Target=RF00885 1 275;Threshold=2e-10 64.4;type="Gene; miRNA";Annotation=microRNA MIR821;
Chr3	cmsearch	miRNA	38699079	38699180	.	+	.	ID=miRNA_00400;Target=RF00742 1 92;Threshold=4.4e-06 46.5;type="Gene; miRNA";Annotation=microRNA MIR162_2;
Chr3	cmsearch	miRNA	38902854	38902991	.	+	.	ID=miRNA_01806;Target=RF00906 1 135;Threshold=2e-05 45.3;type="Gene; miRNA";Annotation=microRNA MIR1122;
Chr3	cmsearch	miRNA	39223171	39223263	.	-	.	ID=miRNA_01264;Target=RF00904 1 71;Threshold=4.1e-05 44.9;type="Gene; miRNA";Annotation=microRNA mir-392;
Chr3	cmsearch	miRNA	39252694	39252843	.	-	.	ID=miRNA_02602;Target=RF01911 1 170;Threshold=4e-07 53.2;type="Gene; miRNA";Annotation=microRNA MIR2118;
Chr3	cmsearch	miRNA	39278864	39278948	.	-	.	ID=miRNA_00602;Target=RF00877 1 88;Threshold=8.4e-05 40.1;type="Gene; miRNA";Annotation=microRNA mir-592;
Chr3	cmsearch	miRNA	39505972	39506074	.	+	.	ID=miRNA_02314;Target=RF01005 1 172;Threshold=2.3e-05 46.9;type="Gene; miRNA";Annotation=microRNA MIR530;
Chr3	cmsearch	miRNA	39606162	39606309	.	-	.	ID=miRNA_00774;Target=RF00882 1 190;Threshold=2.9e-12 67.7;type="Gene; miRNA";Annotation=microRNA MIR811;
Chr3	cmsearch	miRNA	41163845	41163978	.	+	.	ID=miRNA_01360;Target=RF00906 1 135;Threshold=1.5e-10 65.2;type="Gene; miRNA";Annotation=microRNA MIR1122;
Chr3	cmsearch	miRNA	41629500	41629647	.	-	.	ID=miRNA_00885;Target=RF00882 1 190;Threshold=6.4e-11 62.8;type="Gene; miRNA";Annotation=microRNA MIR811;
Chr3	cmsearch	miRNA	42537016	42537138	.	+	.	ID=miRNA_00246;Target=RF00648 1 118;Threshold=4.7e-05 41.9;type="Gene; miRNA";Annotation=microRNA MIR396;
Chr3	cmsearch	miRNA	42565758	42565926	.	-	.	ID=miRNA_00311;Target=RF00690 1 136;Threshold=9.9e-07 41.5;type="Gene; miRNA";Annotation=microRNA MIR408;
Chr3	cmsearch	miRNA	42648108	42648178	.	+	.	ID=miRNA_01305;Target=RF00904 1 71;Threshold=7.3e-05 43.9;type="Gene; miRNA";Annotation=microRNA mir-392;
Chr3	cmsearch	miRNA	42773155	42773326	.	-	.	ID=miRNA_00997;Target=RF00883 1 181;Threshold=6.2e-06 55.6;type="Gene; miRNA";Annotation=microRNA MIR820;
Chr3	cmsearch	miRNA	43236316	43236410	.	+	.	ID=miRNA_02538;Target=RF01902 1 96;Threshold=4e-06 49.6;type="Gene; miRNA";Annotation=microRNA MIR439;
Chr3	cmsearch	miRNA	43267200	43267308	.	-	.	ID=miRNA_01561;Target=RF00906 1 135;Threshold=3.9e-07 51.9;type="Gene; miRNA";Annotation=microRNA MIR1122;
Chr3	cmsearch	miRNA	44273720	44273846	.	-	.	ID=miRNA_02021;Target=RF00925 1 142;Threshold=3.5e-06 45.9;type="Gene; miRNA";Annotation=microRNA MIR1027;
Chr3	cmsearch	miRNA	44355493	44355711	.	+	.	ID=miRNA_01718;Target=RF00906 1 135;Threshold=6.3e-06 47.3;type="Gene; miRNA";Annotation=microRNA MIR1122;
Chr3	cmsearch	miRNA	44644061	44644152	.	+	.	ID=miRNA_01647;Target=RF00906 1 135;Threshold=2.1e-06 49.1;type="Gene; miRNA";Annotation=microRNA MIR1122;
Chr3	cmsearch	miRNA	45035721	45035833	.	-	.	ID=miRNA_02242;Target=RF01001 1 95;Threshold=2.8e-07 50.5;type="Gene; miRNA";Annotation=microRNA mir-609;
Chr3	cmsearch	miRNA	45223273	45223363	.	+	.	ID=miRNA_01944;Target=RF00906 1 135;Threshold=8.4e-05 42.9;type="Gene; miRNA";Annotation=microRNA MIR1122;
Chr3	cmsearch	miRNA	45714551	45714659	.	-	.	ID=miRNA_00048;Target=RF00247 1 90;Threshold=2e-05 42.1;type="Gene; miRNA";Annotation=mir-160 microRNA precursor family;
Chr3	cmsearch	miRNA	46819734	46819828	.	+	.	ID=miRNA_00362;Target=RF00697 1 93;Threshold=1.6e-05 49.6;type="Gene; miRNA";Annotation=microRNA mir-186;
Chr3	cmsearch	miRNA	46822891	46823107	.	+	.	ID=miRNA_01557;Target=RF00906 1 135;Threshold=3.3e-07 52.2;type="Gene; miRNA";Annotation=microRNA MIR1122;
Chr3	cmsearch	miRNA	47092246	47092393	.	-	.	ID=miRNA_00784;Target=RF00882 1 190;Threshold=3.9e-12 67.2;type="Gene; miRNA";Annotation=microRNA MIR811;
Chr3	cmsearch	miRNA	47275334	47275434	.	-	.	ID=miRNA_00161;Target=RF00643 1 101;Threshold=1.1e-07 56.3;type="Gene; miRNA";Annotation=microRNA MIR171_1;
Chr3	cmsearch	miRNA	47556239	47556349	.	+	.	ID=miRNA_02232;Target=RF00997 1 86;Threshold=1.5e-05 44.6;type="Gene; miRNA";Annotation=microRNA mir-942;
Chr3	cmsearch	miRNA	48489801	48489948	.	-	.	ID=miRNA_00761;Target=RF00882 1 190;Threshold=2.1e-12 68.2;type="Gene; miRNA";Annotation=microRNA MIR811;
Chr3	cmsearch	miRNA	48591666	48591813	.	-	.	ID=miRNA_00971;Target=RF00882 1 190;Threshold=4.3e-08 52.5;type="Gene; miRNA";Annotation=microRNA MIR811;
Chr3	cmsearch	miRNA	48606290	48606437	.	+	.	ID=miRNA_00737;Target=RF00882 1 190;Threshold=1.2e-12 69.1;type="Gene; miRNA";Annotation=microRNA MIR811;
Chr3	cmsearch	miRNA	48809383	48809477	.	-	.	ID=miRNA_02565;Target=RF01902 1 96;Threshold=3.5e-05 45.9;type="Gene; miRNA";Annotation=microRNA MIR439;
Chr3	cmsearch	miRNA	49005799	49005869	.	-	.	ID=miRNA_01222;Target=RF00904 1 71;Threshold=2.2e-05 45.9;type="Gene; miRNA";Annotation=microRNA mir-392;
Chr3	cmsearch	miRNA	49006048	49006119	.	-	.	ID=miRNA_01322;Target=RF00904 1 71;Threshold=9.1e-05 43.5;type="Gene; miRNA";Annotation=microRNA mir-392;
Chr3	cmsearch	miRNA	49095826	49095897	.	+	.	ID=miRNA_02235;Target=RF00997 1 86;Threshold=6.1e-05 42.4;type="Gene; miRNA";Annotation=microRNA mir-942;
Chr3	cmsearch	miRNA	49157867	49158014	.	-	.	ID=miRNA_00966;Target=RF00882 1 190;Threshold=3.2e-08 53.0;type="Gene; miRNA";Annotation=microRNA MIR811;
Chr3	cmsearch	miRNA	49203440	49203635	.	-	.	ID=miRNA_01052;Target=RF00885 1 275;Threshold=1.6e-10 64.7;type="Gene; miRNA";Annotation=microRNA MIR821;
Chr3	cmsearch	miRNA	49648399	49648580	.	-	.	ID=miRNA_02625;Target=RF01911 1 170;Threshold=7.4e-06 48.0;type="Gene; miRNA";Annotation=microRNA MIR2118;
Chr3	cmsearch	miRNA	49926030	49926100	.	+	.	ID=miRNA_01259;Target=RF00904 1 71;Threshold=3.7e-05 45.1;type="Gene; miRNA";Annotation=microRNA mir-392;
Chr3	cmsearch	miRNA	50062676	50062765	.	+	.	ID=miRNA_01878;Target=RF00906 1 135;Threshold=4.4e-05 44.0;type="Gene; miRNA";Annotation=microRNA MIR1122;
Chr3	cmsearch	miRNA	50167934	50168024	.	+	.	ID=miRNA_01628;Target=RF00906 1 135;Threshold=1.5e-06 49.6;type="Gene; miRNA";Annotation=microRNA MIR1122;
Chr3	cmsearch	miRNA	50670041	50670247	.	+	.	ID=miRNA_00297;Target=RF00690 1 136;Threshold=4.7e-08 45.8;type="Gene; miRNA";Annotation=microRNA MIR408;
Chr3	cmsearch	miRNA	51318120	51318190	.	-	.	ID=miRNA_01100;Target=RF00904 1 71;Threshold=1.4e-07 54.4;type="Gene; miRNA";Annotation=microRNA mir-392;
Chr3	cmsearch	miRNA	52209525	52209645	.	+	.	ID=miRNA_02001;Target=RF00908 1 131;Threshold=8.5e-05 38.0;type="Gene; miRNA";Annotation=microRNA MIR529;
Chr3	cmsearch	miRNA	52232551	52232646	.	+	.	ID=miRNA_01176;Target=RF00904 1 71;Threshold=8.1e-06 47.6;type="Gene; miRNA";Annotation=microRNA mir-392;
Chr3	cmsearch	miRNA	52504626	52504808	.	-	.	ID=miRNA_01812;Target=RF00906 1 135;Threshold=2.2e-05 45.1;type="Gene; miRNA";Annotation=microRNA MIR1122;
Chr3	cmsearch	miRNA	52810513	52810604	.	+	.	ID=miRNA_01519;Target=RF00906 1 135;Threshold=1.3e-07 53.7;type="Gene; miRNA";Annotation=microRNA MIR1122;
Chr3	cmsearch	miRNA	52825651	52825851	.	-	.	ID=miRNA_02440;Target=RF01043 1 165;Threshold=4.5e-05 41.9;type="Gene; miRNA";Annotation=microRNA MIR1023;
Chr3	cmsearch	miRNA	52935555	52935636	.	-	.	ID=miRNA_00001;Target=RF00027 1 84;Threshold=3e-05 42.4;type="Gene; miRNA";Annotation=let-7 microRNA precursor;
Chr3	cmsearch	miRNA	52945878	52946025	.	+	.	ID=miRNA_00910;Target=RF00882 1 190;Threshold=3e-10 60.4;type="Gene; miRNA";Annotation=microRNA MIR811;
Chr3	cmsearch	miRNA	53016489	53016653	.	+	.	ID=miRNA_02690;Target=RF02516 1 129;Threshold=3.1e-08 51.9;type="Gene; miRNA";Annotation=mir-393 microRNA precursor family;
Chr3	cmsearch	miRNA	53866569	53866716	.	-	.	ID=miRNA_00633;Target=RF00882 1 190;Threshold=6.6e-14 73.6;type="Gene; miRNA";Annotation=microRNA MIR811;
Chr3	cmsearch	miRNA	54326845	54326915	.	+	.	ID=miRNA_01101;Target=RF00904 1 71;Threshold=1.5e-07 54.2;type="Gene; miRNA";Annotation=microRNA mir-392;
Chr3	cmsearch	miRNA	54341188	54341317	.	+	.	ID=miRNA_02101;Target=RF00935 1 81;Threshold=1.1e-07 53.2;type="Gene; miRNA";Annotation=microRNA mir-876;
Chr3	cmsearch	miRNA	54432393	54432499	.	+	.	ID=miRNA_02334;Target=RF01011 1 84;Threshold=2.4e-06 46.9;type="Gene; miRNA";Annotation=microRNA mir-605;
Chr3	cmsearch	miRNA	54750517	54750664	.	-	.	ID=miRNA_00798;Target=RF00882 1 190;Threshold=6.7e-12 66.4;type="Gene; miRNA";Annotation=microRNA MIR811;
Chr3	cmsearch	miRNA	55752862	55753087	.	-	.	ID=miRNA_01606;Target=RF00906 1 135;Threshold=9.2e-07 50.5;type="Gene; miRNA";Annotation=microRNA MIR1122;
Chr3	cmsearch	miRNA	56306496	56306599	.	-	.	ID=miRNA_02580;Target=RF01902 1 96;Threshold=8.6e-05 44.4;type="Gene; miRNA";Annotation=microRNA MIR439;
Chr3	cmsearch	miRNA	56598458	56598678	.	-	.	ID=miRNA_01038;Target=RF00885 1 275;Threshold=3.2e-13 75.7;type="Gene; miRNA";Annotation=microRNA MIR821;
Chr3	cmsearch	miRNA	56850531	56850617	.	-	.	ID=miRNA_00018;Target=RF00073 1 88;Threshold=1.6e-05 43.9;type="Gene; miRNA";Annotation=mir-156 microRNA precursor;
Chr3	cmsearch	miRNA	57461223	57461322	.	+	.	ID=miRNA_01658;Target=RF00906 1 135;Threshold=2.6e-06 48.7;type="Gene; miRNA";Annotation=microRNA MIR1122;
Chr3	cmsearch	miRNA	57528329	57528495	.	+	.	ID=miRNA_02312;Target=RF01005 1 172;Threshold=1.8e-05 47.4;type="Gene; miRNA";Annotation=microRNA MIR530;
Chr3	cmsearch	miRNA	57852743	57852951	.	-	.	ID=miRNA_01341;Target=RF00906 1 135;Threshold=3.5e-12 71.5;type="Gene; miRNA";Annotation=microRNA MIR1122;
Chr3	cmsearch	miRNA	57958213	57958314	.	-	.	ID=miRNA_00158;Target=RF00643 1 101;Threshold=1.7e-11 71.7;type="Gene; miRNA";Annotation=microRNA MIR171_1;
Chr3	cmsearch	miRNA	58307847	58307994	.	+	.	ID=miRNA_00925;Target=RF00882 1 190;Threshold=6.1e-10 59.2;type="Gene; miRNA";Annotation=microRNA MIR811;
Chr3	cmsearch	miRNA	58426635	58426850	.	-	.	ID=miRNA_01671;Target=RF00906 1 135;Threshold=3.1e-06 48.5;type="Gene; miRNA";Annotation=microRNA MIR1122;
Chr3	cmsearch	miRNA	59281155	59281244	.	-	.	ID=miRNA_02509;Target=RF01902 1 96;Threshold=2.1e-07 54.7;type="Gene; miRNA";Annotation=microRNA MIR439;
Chr3	cmsearch	miRNA	59294856	59294926	.	-	.	ID=miRNA_01238;Target=RF00904 1 71;Threshold=2.7e-05 45.6;type="Gene; miRNA";Annotation=microRNA mir-392;
Chr3	cmsearch	miRNA	59311768	59311838	.	-	.	ID=miRNA_01112;Target=RF00904 1 71;Threshold=8.1e-07 51.4;type="Gene; miRNA";Annotation=microRNA mir-392;
Chr3	cmsearch	miRNA	59366952	59367026	.	+	.	ID=miRNA_01091;Target=RF00886 1 176;Threshold=8.8e-06 47.6;type="Gene; miRNA";Annotation=microRNA MIR807;
Chr3	cmsearch	miRNA	59489347	59489494	.	+	.	ID=miRNA_00634;Target=RF00882 1 190;Threshold=6.6e-14 73.6;type="Gene; miRNA";Annotation=microRNA MIR811;
Chr3	cmsearch	miRNA	59708398	59708468	.	-	.	ID=miRNA_01159;Target=RF00904 1 71;Threshold=4.6e-06 48.5;type="Gene; miRNA";Annotation=microRNA mir-392;
Chr3	cmsearch	miRNA	60168851	60168921	.	+	.	ID=miRNA_01254;Target=RF00904 1 71;Threshold=3.6e-05 45.1;type="Gene; miRNA";Annotation=microRNA mir-392;
Chr3	cmsearch	miRNA	60308583	60308653	.	+	.	ID=miRNA_01250;Target=RF00904 1 71;Threshold=3.5e-05 45.2;type="Gene; miRNA";Annotation=microRNA mir-392;
Chr3	cmsearch	miRNA	60451463	60451611	.	+	.	ID=miRNA_00695;Target=RF00882 1 190;Threshold=3.6e-13 71.0;type="Gene; miRNA";Annotation=microRNA MIR811;
Chr3	cmsearch	miRNA	60793006	60793239	.	+	.	ID=miRNA_01857;Target=RF00906 1 135;Threshold=3.4e-05 44.4;type="Gene; miRNA";Annotation=microRNA MIR1122;
Chr3	cmsearch	miRNA	60883104	60883251	.	-	.	ID=miRNA_00892;Target=RF00882 1 190;Threshold=1.2e-10 61.7;type="Gene; miRNA";Annotation=microRNA MIR811;
Chr3	cmsearch	miRNA	61049760	61049981	.	-	.	ID=miRNA_01816;Target=RF00906 1 135;Threshold=2.2e-05 45.1;type="Gene; miRNA";Annotation=microRNA MIR1122;
Chr3	cmsearch	miRNA	61313570	61313717	.	-	.	ID=miRNA_00710;Target=RF00882 1 190;Threshold=5.3e-13 70.4;type="Gene; miRNA";Annotation=microRNA MIR811;
Chr3	cmsearch	miRNA	61473178	61473265	.	-	.	ID=miRNA_00045;Target=RF00247 1 90;Threshold=3.6e-06 44.8;type="Gene; miRNA";Annotation=mir-160 microRNA precursor family;
Chr3	cmsearch	miRNA	62803753	62803942	.	-	.	ID=miRNA_01514;Target=RF00906 1 135;Threshold=1.2e-07 53.9;type="Gene; miRNA";Annotation=microRNA MIR1122;
Chr3	cmsearch	miRNA	63090884	63091032	.	-	.	ID=miRNA_00620;Target=RF00882 1 190;Threshold=7e-17 84.5;type="Gene; miRNA";Annotation=microRNA MIR811;
Chr3	cmsearch	miRNA	63361188	63361335	.	+	.	ID=miRNA_00656;Target=RF00882 1 190;Threshold=1e-13 73.0;type="Gene; miRNA";Annotation=microRNA MIR811;
Chr3	cmsearch	miRNA	63520391	63520538	.	+	.	ID=miRNA_00865;Target=RF00882 1 190;Threshold=3.2e-11 63.9;type="Gene; miRNA";Annotation=microRNA MIR811;
Chr3	cmsearch	miRNA	63579424	63579571	.	-	.	ID=miRNA_00942;Target=RF00882 1 190;Threshold=2.7e-09 56.9;type="Gene; miRNA";Annotation=microRNA MIR811;
Chr3	cmsearch	miRNA	63773188	63773281	.	-	.	ID=miRNA_00227;Target=RF00647 1 109;Threshold=1.7e-05 37.6;type="Gene; miRNA";Annotation=microRNA MIR164;
Chr3	cmsearch	miRNA	64298112	64298259	.	+	.	ID=miRNA_00635;Target=RF00882 1 190;Threshold=6.6e-14 73.6;type="Gene; miRNA";Annotation=microRNA MIR811;
Chr3	cmsearch	miRNA	64765762	64765851	.	-	.	ID=miRNA_01541;Target=RF00906 1 135;Threshold=2.4e-07 52.8;type="Gene; miRNA";Annotation=microRNA MIR1122;
Chr3	cmsearch	miRNA	65016914	65017058	.	-	.	ID=miRNA_01886;Target=RF00906 1 135;Threshold=4.7e-05 43.9;type="Gene; miRNA";Annotation=microRNA MIR1122;
Chr3	cmsearch	miRNA	65209852	65209922	.	+	.	ID=miRNA_01193;Target=RF00904 1 71;Threshold=1.1e-05 47.1;type="Gene; miRNA";Annotation=microRNA mir-392;
Chr3	cmsearch	miRNA	65613196	65613363	.	+	.	ID=miRNA_01024;Target=RF00885 1 275;Threshold=1.4e-18 97.5;type="Gene; miRNA";Annotation=microRNA MIR821;
Chr3	cmsearch	miRNA	65811487	65811634	.	+	.	ID=miRNA_00831;Target=RF00882 1 190;Threshold=1.5e-11 65.1;type="Gene; miRNA";Annotation=microRNA MIR811;
Chr3	cmsearch	miRNA	65949345	65949492	.	-	.	ID=miRNA_00868;Target=RF00882 1 190;Threshold=3.5e-11 63.7;type="Gene; miRNA";Annotation=microRNA MIR811;
Chr3	cmsearch	miRNA	65994535	65994649	.	+	.	ID=miRNA_00502;Target=RF00827 1 97;Threshold=6e-05 39.7;type="Gene; miRNA";Annotation=microRNA mir-77;
Chr3	cmsearch	miRNA	66367886	66367956	.	-	.	ID=miRNA_01248;Target=RF00904 1 71;Threshold=3.4e-05 45.2;type="Gene; miRNA";Annotation=microRNA mir-392;
Chr3	cmsearch	miRNA	66866835	66866934	.	+	.	ID=miRNA_00373;Target=RF00704 1 117;Threshold=1.7e-09 62.1;type="Gene; miRNA";Annotation=microRNA MIR397;
Chr3	cmsearch	miRNA	67049504	67049661	.	+	.	ID=miRNA_02634;Target=RF01911 1 170;Threshold=1.9e-05 46.3;type="Gene; miRNA";Annotation=microRNA MIR2118;
Chr3	cmsearch	miRNA	67174370	67174440	.	+	.	ID=miRNA_01231;Target=RF00904 1 71;Threshold=2.3e-05 45.8;type="Gene; miRNA";Annotation=microRNA mir-392;
Chr3	cmsearch	miRNA	68579394	68579541	.	+	.	ID=miRNA_00743;Target=RF00882 1 190;Threshold=1.4e-12 68.8;type="Gene; miRNA";Annotation=microRNA MIR811;
Chr3	cmsearch	miRNA	68730496	68730654	.	-	.	ID=miRNA_02277;Target=RF01005 1 172;Threshold=4e-07 54.2;type="Gene; miRNA";Annotation=microRNA MIR530;
Chr3	cmsearch	miRNA	70645603	70645714	.	-	.	ID=miRNA_02469;Target=RF01061 1 84;Threshold=7.6e-10 62.3;type="Gene; miRNA";Annotation=microRNA mir-548;
Chr3	cmsearch	miRNA	70965818	70965965	.	+	.	ID=miRNA_00736;Target=RF00882 1 190;Threshold=1.2e-12 69.1;type="Gene; miRNA";Annotation=microRNA MIR811;
Chr3	cmsearch	miRNA	71193030	71193177	.	+	.	ID=miRNA_00819;Target=RF00882 1 190;Threshold=1.1e-11 65.6;type="Gene; miRNA";Annotation=microRNA MIR811;
Chr3	cmsearch	miRNA	71799488	71799668	.	+	.	ID=miRNA_01874;Target=RF00906 1 135;Threshold=4e-05 44.1;type="Gene; miRNA";Annotation=microRNA MIR1122;
Chr3	cmsearch	miRNA	71830412	71830559	.	+	.	ID=miRNA_00846;Target=RF00882 1 190;Threshold=2e-11 64.7;type="Gene; miRNA";Annotation=microRNA MIR811;
Chr3	cmsearch	miRNA	72013731	72013949	.	-	.	ID=miRNA_01723;Target=RF00906 1 135;Threshold=6.6e-06 47.2;type="Gene; miRNA";Annotation=microRNA MIR1122;
Chr3	cmsearch	miRNA	72087380	72087527	.	-	.	ID=miRNA_00652;Target=RF00882 1 190;Threshold=1e-13 73.0;type="Gene; miRNA";Annotation=microRNA MIR811;
Chr3	cmsearch	miRNA	72137907	72138054	.	+	.	ID=miRNA_00862;Target=RF00882 1 190;Threshold=3e-11 64.0;type="Gene; miRNA";Annotation=microRNA MIR811;
Chr3	cmsearch	miRNA	72711022	72711123	.	+	.	ID=miRNA_02524;Target=RF01902 1 96;Threshold=1.3e-06 51.6;type="Gene; miRNA";Annotation=microRNA MIR439;
Chr3	cmsearch	miRNA	72858953	72859146	.	+	.	ID=miRNA_02437;Target=RF01043 1 165;Threshold=3.7e-05 42.2;type="Gene; miRNA";Annotation=microRNA MIR1023;
Chr3	cmsearch	miRNA	72879354	72879448	.	-	.	ID=miRNA_01117;Target=RF00904 1 71;Threshold=9.4e-07 51.2;type="Gene; miRNA";Annotation=microRNA mir-392;
Chr3	cmsearch	miRNA	73391979	73392049	.	-	.	ID=miRNA_01234;Target=RF00904 1 71;Threshold=2.5e-05 45.7;type="Gene; miRNA";Annotation=microRNA mir-392;
Chr3	cmsearch	miRNA	73686223	73686293	.	-	.	ID=miRNA_01190;Target=RF00904 1 71;Threshold=1e-05 47.2;type="Gene; miRNA";Annotation=microRNA mir-392;
Chr3	cmsearch	miRNA	74790251	74790339	.	-	.	ID=miRNA_02503;Target=RF01900 1 92;Threshold=9.2e-06 44.0;type="Gene; miRNA";Annotation=microRNA mir-2024;
Chr3	cmsearch	miRNA	74912520	74912640	.	-	.	ID=miRNA_02199;Target=RF00974 1 96;Threshold=1.8e-05 45.4;type="Gene; miRNA";Annotation=microRNA mir-607;
Chr3	cmsearch	miRNA	74912945	74913039	.	+	.	ID=miRNA_02188;Target=RF00974 1 96;Threshold=3.4e-06 48.3;type="Gene; miRNA";Annotation=microRNA mir-607;
Chr3	cmsearch	miRNA	74913085	74913177	.	-	.	ID=miRNA_02186;Target=RF00974 1 96;Threshold=2.6e-06 48.7;type="Gene; miRNA";Annotation=microRNA mir-607;
Chr3	cmsearch	miRNA	74913191	74913281	.	-	.	ID=miRNA_02184;Target=RF00974 1 96;Threshold=2e-06 49.2;type="Gene; miRNA";Annotation=microRNA mir-607;
Chr3	cmsearch	miRNA	74913612	74913738	.	+	.	ID=miRNA_02197;Target=RF00974 1 96;Threshold=1.6e-05 45.7;type="Gene; miRNA";Annotation=microRNA mir-607;
Chr3	cmsearch	miRNA	74913822	74913907	.	+	.	ID=miRNA_02193;Target=RF00974 1 96;Threshold=1.1e-05 46.3;type="Gene; miRNA";Annotation=microRNA mir-607;
Chr3	cmsearch	miRNA	74914287	74914379	.	+	.	ID=miRNA_02185;Target=RF00974 1 96;Threshold=2.1e-06 49.1;type="Gene; miRNA";Annotation=microRNA mir-607;
Chr3	cmsearch	miRNA	74914499	74914589	.	-	.	ID=miRNA_02202;Target=RF00974 1 96;Threshold=3.1e-05 44.6;type="Gene; miRNA";Annotation=microRNA mir-607;
Chr3	cmsearch	miRNA	74914672	74914757	.	-	.	ID=miRNA_02208;Target=RF00974 1 96;Threshold=0.0001 42.6;type="Gene; miRNA";Annotation=microRNA mir-607;
Chr3	cmsearch	miRNA	74915279	74915364	.	+	.	ID=miRNA_02209;Target=RF00974 1 96;Threshold=0.0001 42.6;type="Gene; miRNA";Annotation=microRNA mir-607;
Chr3	cmsearch	miRNA	74915923	74916014	.	+	.	ID=miRNA_02180;Target=RF00974 1 96;Threshold=6.2e-07 51.1;type="Gene; miRNA";Annotation=microRNA mir-607;
Chr3	cmsearch	miRNA	74916672	74916756	.	-	.	ID=miRNA_02183;Target=RF00974 1 96;Threshold=1.4e-06 49.8;type="Gene; miRNA";Annotation=microRNA mir-607;
Chr3	cmsearch	miRNA	74916812	74916904	.	-	.	ID=miRNA_02204;Target=RF00974 1 96;Threshold=5.7e-05 43.6;type="Gene; miRNA";Annotation=microRNA mir-607;
Chr3	cmsearch	miRNA	74917079	74917183	.	+	.	ID=miRNA_02175;Target=RF00974 1 96;Threshold=1.6e-07 53.3;type="Gene; miRNA";Annotation=microRNA mir-607;
Chr3	cmsearch	miRNA	74917701	74917793	.	+	.	ID=miRNA_02191;Target=RF00974 1 96;Threshold=5.4e-06 47.5;type="Gene; miRNA";Annotation=microRNA mir-607;
Chr3	cmsearch	miRNA	74918258	74918342	.	-	.	ID=miRNA_02198;Target=RF00974 1 96;Threshold=1.7e-05 45.5;type="Gene; miRNA";Annotation=microRNA mir-607;
Chr4	cmsearch	miRNA	1170239	1170309	.	+	.	ID=miRNA_01237;Target=RF00904 1 71;Threshold=2.6e-05 45.6;type="Gene; miRNA";Annotation=microRNA mir-392;
Chr4	cmsearch	miRNA	1266822	1267081	.	+	.	ID=miRNA_01022;Target=RF00885 1 275;Threshold=9.2e-21 106.4;type="Gene; miRNA";Annotation=microRNA MIR821;
Chr4	cmsearch	miRNA	1612368	1612583	.	-	.	ID=miRNA_01064;Target=RF00885 1 275;Threshold=8.1e-09 57.8;type="Gene; miRNA";Annotation=microRNA MIR821;
Chr4	cmsearch	miRNA	1720238	1720323	.	-	.	ID=miRNA_01624;Target=RF00906 1 135;Threshold=1.4e-06 49.8;type="Gene; miRNA";Annotation=microRNA MIR1122;
Chr4	cmsearch	miRNA	2191752	2191884	.	+	.	ID=miRNA_02442;Target=RF01043 1 165;Threshold=5.6e-05 41.5;type="Gene; miRNA";Annotation=microRNA MIR1023;
Chr4	cmsearch	miRNA	2999021	2999232	.	-	.	ID=miRNA_01047;Target=RF00885 1 275;Threshold=3.6e-11 67.4;type="Gene; miRNA";Annotation=microRNA MIR821;
Chr4	cmsearch	miRNA	3059131	3059222	.	+	.	ID=miRNA_02573;Target=RF01902 1 96;Threshold=6.2e-05 45.0;type="Gene; miRNA";Annotation=microRNA MIR439;
Chr4	cmsearch	miRNA	3410491	3410638	.	+	.	ID=miRNA_00788;Target=RF00882 1 190;Threshold=4.4e-12 67.0;type="Gene; miRNA";Annotation=microRNA MIR811;
Chr4	cmsearch	miRNA	3591867	3591975	.	+	.	ID=miRNA_00071;Target=RF00445 1 118;Threshold=3.9e-08 46.4;type="Gene; miRNA";Annotation=mir-399 microRNA precursor family;
Chr4	cmsearch	miRNA	3616087	3616254	.	+	.	ID=miRNA_00074;Target=RF00445 1 118;Threshold=9.2e-06 38.9;type="Gene; miRNA";Annotation=mir-399 microRNA precursor family;
Chr4	cmsearch	miRNA	3683130	3683281	.	+	.	ID=miRNA_00850;Target=RF00882 1 190;Threshold=2.1e-11 64.5;type="Gene; miRNA";Annotation=microRNA MIR811;
Chr4	cmsearch	miRNA	3871243	3871447	.	+	.	ID=miRNA_02401;Target=RF01043 1 165;Threshold=2e-06 47.1;type="Gene; miRNA";Annotation=microRNA MIR1023;
Chr4	cmsearch	miRNA	4463650	4463748	.	-	.	ID=miRNA_00504;Target=RF00837 1 98;Threshold=1.8e-08 50.6;type="Gene; miRNA";Annotation=microRNA mir-251;
Chr4	cmsearch	miRNA	4804322	4804413	.	+	.	ID=miRNA_01652;Target=RF00906 1 135;Threshold=2.3e-06 49.0;type="Gene; miRNA";Annotation=microRNA MIR1122;
Chr4	cmsearch	miRNA	4839218	4839412	.	+	.	ID=miRNA_01055;Target=RF00885 1 275;Threshold=2.6e-10 63.8;type="Gene; miRNA";Annotation=microRNA MIR821;
Chr4	cmsearch	miRNA	5019242	5019362	.	+	.	ID=miRNA_01462;Target=RF00906 1 135;Threshold=2.5e-08 56.6;type="Gene; miRNA";Annotation=microRNA MIR1122;
Chr4	cmsearch	miRNA	5039142	5039289	.	+	.	ID=miRNA_00938;Target=RF00882 1 190;Threshold=2e-09 57.4;type="Gene; miRNA";Annotation=microRNA MIR811;
Chr4	cmsearch	miRNA	5144041	5144156	.	-	.	ID=miRNA_02164;Target=RF00962 1 99;Threshold=1.4e-06 47.9;type="Gene; miRNA";Annotation=microRNA mir-586;
Chr4	cmsearch	miRNA	5843657	5843783	.	-	.	ID=miRNA_02119;Target=RF00954 1 105;Threshold=3.3e-05 41.2;type="Gene; miRNA";Annotation=microRNA MIR1446;
Chr4	cmsearch	miRNA	6231189	6231331	.	-	.	ID=miRNA_02425;Target=RF01043 1 165;Threshold=1.9e-05 43.3;type="Gene; miRNA";Annotation=microRNA MIR1023;
Chr4	cmsearch	miRNA	6290267	6290347	.	+	.	ID=miRNA_01398;Target=RF00906 1 135;Threshold=2.8e-09 60.2;type="Gene; miRNA";Annotation=microRNA MIR1122;
Chr4	cmsearch	miRNA	6504302	6504397	.	-	.	ID=miRNA_02108;Target=RF00948 1 97;Threshold=5.7e-07 46.1;type="Gene; miRNA";Annotation=microRNA mir-996;
Chr4	cmsearch	miRNA	7053419	7053489	.	+	.	ID=miRNA_01270;Target=RF00904 1 71;Threshold=4.3e-05 44.8;type="Gene; miRNA";Annotation=microRNA mir-392;
Chr4	cmsearch	miRNA	7115137	7115284	.	-	.	ID=miRNA_00830;Target=RF00882 1 190;Threshold=1.5e-11 65.1;type="Gene; miRNA";Annotation=microRNA MIR811;
Chr4	cmsearch	miRNA	7229141	7229211	.	-	.	ID=miRNA_01162;Target=RF00904 1 71;Threshold=5.3e-06 48.3;type="Gene; miRNA";Annotation=microRNA mir-392;
Chr4	cmsearch	miRNA	7396943	7397013	.	-	.	ID=miRNA_01253;Target=RF00904 1 71;Threshold=3.6e-05 45.1;type="Gene; miRNA";Annotation=microRNA mir-392;
Chr4	cmsearch	miRNA	7697312	7697382	.	+	.	ID=miRNA_01153;Target=RF00904 1 71;Threshold=4e-06 48.8;type="Gene; miRNA";Annotation=microRNA mir-392;
Chr4	cmsearch	miRNA	7986115	7986240	.	-	.	ID=miRNA_01612;Target=RF00906 1 135;Threshold=1.1e-06 50.3;type="Gene; miRNA";Annotation=microRNA MIR1122;
Chr4	cmsearch	miRNA	8089130	8089267	.	-	.	ID=miRNA_00677;Target=RF00882 1 190;Threshold=2e-13 71.9;type="Gene; miRNA";Annotation=microRNA MIR811;
Chr4	cmsearch	miRNA	8285169	8285264	.	-	.	ID=miRNA_01522;Target=RF00906 1 135;Threshold=1.4e-07 53.7;type="Gene; miRNA";Annotation=microRNA MIR1122;
Chr4	cmsearch	miRNA	8586637	8586784	.	-	.	ID=miRNA_00864;Target=RF00882 1 190;Threshold=3.1e-11 63.9;type="Gene; miRNA";Annotation=microRNA MIR811;
Chr4	cmsearch	miRNA	8966162	8966232	.	+	.	ID=miRNA_01240;Target=RF00904 1 71;Threshold=3e-05 45.4;type="Gene; miRNA";Annotation=microRNA mir-392;
Chr4	cmsearch	miRNA	9086285	9086425	.	-	.	ID=miRNA_01602;Target=RF00906 1 135;Threshold=8.2e-07 50.7;type="Gene; miRNA";Annotation=microRNA MIR1122;
Chr4	cmsearch	miRNA	9113943	9114013	.	-	.	ID=miRNA_01109;Target=RF00904 1 71;Threshold=6.3e-07 51.8;type="Gene; miRNA";Annotation=microRNA mir-392;
Chr4	cmsearch	miRNA	9304802	9304896	.	+	.	ID=miRNA_02540;Target=RF01902 1 96;Threshold=4.6e-06 49.4;type="Gene; miRNA";Annotation=microRNA MIR439;
Chr4	cmsearch	miRNA	9493620	9493850	.	-	.	ID=miRNA_01724;Target=RF00906 1 135;Threshold=6.6e-06 47.2;type="Gene; miRNA";Annotation=microRNA MIR1122;
Chr4	cmsearch	miRNA	9663701	9663952	.	-	.	ID=miRNA_02631;Target=RF01911 1 170;Threshold=1.6e-05 46.6;type="Gene; miRNA";Annotation=microRNA MIR2118;
Chr4	cmsearch	miRNA	9836005	9836200	.	+	.	ID=miRNA_02434;Target=RF01043 1 165;Threshold=3.1e-05 42.5;type="Gene; miRNA";Annotation=microRNA MIR1023;
Chr4	cmsearch	miRNA	10060975	10061045	.	-	.	ID=miRNA_01125;Target=RF00904 1 71;Threshold=1.5e-06 50.4;type="Gene; miRNA";Annotation=microRNA mir-392;
Chr4	cmsearch	miRNA	10198897	10198979	.	+	.	ID=miRNA_01329;Target=RF00904 1 71;Threshold=9.8e-05 43.4;type="Gene; miRNA";Annotation=microRNA mir-392;
Chr4	cmsearch	miRNA	10390671	10390778	.	-	.	ID=miRNA_01361;Target=RF00906 1 135;Threshold=1.7e-10 64.9;type="Gene; miRNA";Annotation=microRNA MIR1122;
Chr4	cmsearch	miRNA	10626625	10626772	.	+	.	ID=miRNA_00875;Target=RF00882 1 190;Threshold=4.3e-11 63.4;type="Gene; miRNA";Annotation=microRNA MIR811;
Chr4	cmsearch	miRNA	11206923	11206982	.	+	.	ID=miRNA_02456;Target=RF01059 1 97;Threshold=4.2e-09 64.5;type="Gene; miRNA";Annotation=microRNA mir-598;
Chr4	cmsearch	miRNA	11254889	11255036	.	+	.	ID=miRNA_00772;Target=RF00882 1 190;Threshold=2.8e-12 67.7;type="Gene; miRNA";Annotation=microRNA MIR811;
Chr4	cmsearch	miRNA	11660270	11660454	.	-	.	ID=miRNA_01518;Target=RF00906 1 135;Threshold=1.3e-07 53.8;type="Gene; miRNA";Annotation=microRNA MIR1122;
Chr4	cmsearch	miRNA	11812754	11813041	.	+	.	ID=miRNA_01041;Target=RF00885 1 275;Threshold=8.2e-13 74.0;type="Gene; miRNA";Annotation=microRNA MIR821;
Chr4	cmsearch	miRNA	12392070	12392217	.	-	.	ID=miRNA_00769;Target=RF00882 1 190;Threshold=2.6e-12 67.8;type="Gene; miRNA";Annotation=microRNA MIR811;
Chr4	cmsearch	miRNA	12586193	12586287	.	-	.	ID=miRNA_02526;Target=RF01902 1 96;Threshold=1.4e-06 51.4;type="Gene; miRNA";Annotation=microRNA MIR439;
Chr4	cmsearch	miRNA	12758045	12758139	.	-	.	ID=miRNA_02527;Target=RF01902 1 96;Threshold=1.4e-06 51.4;type="Gene; miRNA";Annotation=microRNA MIR439;
Chr4	cmsearch	miRNA	12858760	12858985	.	-	.	ID=miRNA_01927;Target=RF00906 1 135;Threshold=6.9e-05 43.2;type="Gene; miRNA";Annotation=microRNA MIR1122;
Chr4	cmsearch	miRNA	13218509	13218579	.	+	.	ID=miRNA_01164;Target=RF00904 1 71;Threshold=5.5e-06 48.2;type="Gene; miRNA";Annotation=microRNA mir-392;
Chr4	cmsearch	miRNA	13657822	13658063	.	-	.	ID=miRNA_01852;Target=RF00906 1 135;Threshold=3.2e-05 44.5;type="Gene; miRNA";Annotation=microRNA MIR1122;
Chr4	cmsearch	miRNA	13776586	13776657	.	+	.	ID=miRNA_01716;Target=RF00906 1 135;Threshold=6.1e-06 47.3;type="Gene; miRNA";Annotation=microRNA MIR1122;
Chr4	cmsearch	miRNA	14271178	14271335	.	+	.	ID=miRNA_01958;Target=RF00906 1 135;Threshold=9.2e-05 42.7;type="Gene; miRNA";Annotation=microRNA MIR1122;
Chr4	cmsearch	miRNA	14301035	14301105	.	+	.	ID=miRNA_01152;Target=RF00904 1 71;Threshold=3.6e-06 48.9;type="Gene; miRNA";Annotation=microRNA mir-392;
Chr4	cmsearch	miRNA	14435370	14435517	.	-	.	ID=miRNA_00797;Target=RF00882 1 190;Threshold=5.9e-12 66.6;type="Gene; miRNA";Annotation=microRNA MIR811;
Chr4	cmsearch	miRNA	14736610	14736700	.	-	.	ID=miRNA_01846;Target=RF00906 1 135;Threshold=3.1e-05 44.6;type="Gene; miRNA";Annotation=microRNA MIR1122;
Chr4	cmsearch	miRNA	16233226	16233321	.	+	.	ID=miRNA_02222;Target=RF00984 1 98;Threshold=4e-05 42.0;type="Gene; miRNA";Annotation=microRNA mir-576;
Chr4	cmsearch	miRNA	16365660	16365758	.	+	.	ID=miRNA_01528;Target=RF00906 1 135;Threshold=1.7e-07 53.3;type="Gene; miRNA";Annotation=microRNA MIR1122;
Chr4	cmsearch	miRNA	16450566	16450667	.	-	.	ID=miRNA_00324;Target=RF00690 1 136;Threshold=3.9e-06 39.5;type="Gene; miRNA";Annotation=microRNA MIR408;
Chr4	cmsearch	miRNA	16604548	16604652	.	+	.	ID=miRNA_01546;Target=RF00906 1 135;Threshold=2.5e-07 52.7;type="Gene; miRNA";Annotation=microRNA MIR1122;
Chr4	cmsearch	miRNA	16810794	16811046	.	+	.	ID=miRNA_01039;Target=RF00885 1 275;Threshold=4.1e-13 75.3;type="Gene; miRNA";Annotation=microRNA MIR821;
Chr4	cmsearch	miRNA	17254414	17254544	.	-	.	ID=miRNA_01544;Target=RF00906 1 135;Threshold=2.5e-07 52.7;type="Gene; miRNA";Annotation=microRNA MIR1122;
Chr4	cmsearch	miRNA	17364770	17364928	.	-	.	ID=miRNA_00381;Target=RF00714 1 102;Threshold=2.5e-05 39.5;type="Gene; miRNA";Annotation=microRNA MIR535;
Chr4	cmsearch	miRNA	18901623	18901828	.	+	.	ID=miRNA_01585;Target=RF00906 1 135;Threshold=5.9e-07 51.3;type="Gene; miRNA";Annotation=microRNA MIR1122;
Chr4	cmsearch	miRNA	19158978	19159067	.	-	.	ID=miRNA_01411;Target=RF00906 1 135;Threshold=5.5e-09 59.1;type="Gene; miRNA";Annotation=microRNA MIR1122;
Chr4	cmsearch	miRNA	19190199	19190264	.	-	.	ID=miRNA_01196;Target=RF00904 1 71;Threshold=1.1e-05 47.0;type="Gene; miRNA";Annotation=microRNA mir-392;
Chr4	cmsearch	miRNA	19227038	19227185	.	+	.	ID=miRNA_00751;Target=RF00882 1 190;Threshold=1.7e-12 68.5;type="Gene; miRNA";Annotation=microRNA MIR811;
Chr4	cmsearch	miRNA	19983186	19983455	.	+	.	ID=miRNA_01841;Target=RF00906 1 135;Threshold=3e-05 44.6;type="Gene; miRNA";Annotation=microRNA MIR1122;
Chr4	cmsearch	miRNA	20055563	20055661	.	-	.	ID=miRNA_00252;Target=RF00659 1 93;Threshold=1.9e-05 40.5;type="Gene; miRNA";Annotation=microRNA mir-365;
Chr4	cmsearch	miRNA	20169588	20169735	.	+	.	ID=miRNA_00735;Target=RF00882 1 190;Threshold=1.1e-12 69.2;type="Gene; miRNA";Annotation=microRNA MIR811;
Chr4	cmsearch	miRNA	20428709	20428799	.	-	.	ID=miRNA_02145;Target=RF00956 1 85;Threshold=5.5e-05 43.2;type="Gene; miRNA";Annotation=microRNA MIR1444;
Chr4	cmsearch	miRNA	20621994	20622064	.	-	.	ID=miRNA_01287;Target=RF00904 1 71;Threshold=5.5e-05 44.4;type="Gene; miRNA";Annotation=microRNA mir-392;
Chr4	cmsearch	miRNA	20642510	20642580	.	+	.	ID=miRNA_01295;Target=RF00904 1 71;Threshold=6.4e-05 44.1;type="Gene; miRNA";Annotation=microRNA mir-392;
Chr4	cmsearch	miRNA	20848049	20848200	.	+	.	ID=miRNA_02416;Target=RF01043 1 165;Threshold=9.6e-06 44.5;type="Gene; miRNA";Annotation=microRNA MIR1023;
Chr4	cmsearch	miRNA	21201422	21201569	.	-	.	ID=miRNA_00767;Target=RF00882 1 190;Threshold=2.6e-12 67.9;type="Gene; miRNA";Annotation=microRNA MIR811;
Chr4	cmsearch	miRNA	21652431	21652578	.	-	.	ID=miRNA_00787;Target=RF00882 1 190;Threshold=4.3e-12 67.1;type="Gene; miRNA";Annotation=microRNA MIR811;
Chr4	cmsearch	miRNA	22391298	22391382	.	+	.	ID=miRNA_02233;Target=RF00997 1 86;Threshold=2.7e-05 43.7;type="Gene; miRNA";Annotation=microRNA mir-942;
Chr4	cmsearch	miRNA	22683308	22683397	.	+	.	ID=miRNA_01212;Target=RF00904 1 71;Threshold=1.8e-05 46.2;type="Gene; miRNA";Annotation=microRNA mir-392;
Chr4	cmsearch	miRNA	22917930	22918021	.	-	.	ID=miRNA_01762;Target=RF00906 1 135;Threshold=1.2e-05 46.1;type="Gene; miRNA";Annotation=microRNA MIR1122;
Chr4	cmsearch	miRNA	23523179	23523273	.	-	.	ID=miRNA_01892;Target=RF00906 1 135;Threshold=4.9e-05 43.8;type="Gene; miRNA";Annotation=microRNA MIR1122;
Chr4	cmsearch	miRNA	23997597	23997785	.	-	.	ID=miRNA_01487;Target=RF00906 1 135;Threshold=5.9e-08 55.1;type="Gene; miRNA";Annotation=microRNA MIR1122;
Chr4	cmsearch	miRNA	24352598	24352760	.	+	.	ID=miRNA_02272;Target=RF01005 1 172;Threshold=2.1e-07 55.4;type="Gene; miRNA";Annotation=microRNA MIR530;
Chr4	cmsearch	miRNA	25190709	25190806	.	-	.	ID=miRNA_02561;Target=RF01902 1 96;Threshold=2.4e-05 46.6;type="Gene; miRNA";Annotation=microRNA MIR439;
Chr4	cmsearch	miRNA	25574106	25574294	.	-	.	ID=miRNA_01864;Target=RF00906 1 135;Threshold=3.7e-05 44.3;type="Gene; miRNA";Annotation=microRNA MIR1122;
Chr4	cmsearch	miRNA	25625034	25625238	.	-	.	ID=miRNA_01381;Target=RF00906 1 135;Threshold=1.2e-09 61.7;type="Gene; miRNA";Annotation=microRNA MIR1122;
Chr4	cmsearch	miRNA	25934581	25934831	.	-	.	ID=miRNA_01596;Target=RF00906 1 135;Threshold=7.4e-07 50.8;type="Gene; miRNA";Annotation=microRNA MIR1122;
Chr4	cmsearch	miRNA	26242678	26242825	.	-	.	ID=miRNA_00839;Target=RF00882 1 190;Threshold=1.7e-11 64.9;type="Gene; miRNA";Annotation=microRNA MIR811;
Chr4	cmsearch	miRNA	26435203	26435273	.	-	.	ID=miRNA_01203;Target=RF00904 1 71;Threshold=1.4e-05 46.6;type="Gene; miRNA";Annotation=microRNA mir-392;
Chr4	cmsearch	miRNA	27409566	27409636	.	-	.	ID=miRNA_01335;Target=RF00904 1 71;Threshold=0.0001 43.3;type="Gene; miRNA";Annotation=microRNA mir-392;
Chr4	cmsearch	miRNA	27873661	27873755	.	-	.	ID=miRNA_02579;Target=RF01902 1 96;Threshold=8.2e-05 44.5;type="Gene; miRNA";Annotation=microRNA MIR439;
Chr4	cmsearch	miRNA	28243923	28244196	.	-	.	ID=miRNA_01075;Target=RF00885 1 275;Threshold=5.9e-07 50.2;type="Gene; miRNA";Annotation=microRNA MIR821;
Chr4	cmsearch	miRNA	28625289	28625359	.	-	.	ID=miRNA_01182;Target=RF00904 1 71;Threshold=9.3e-06 47.3;type="Gene; miRNA";Annotation=microRNA mir-392;
Chr4	cmsearch	miRNA	28651819	28651957	.	+	.	ID=miRNA_00306;Target=RF00690 1 136;Threshold=5e-07 42.5;type="Gene; miRNA";Annotation=microRNA MIR408;
Chr4	cmsearch	miRNA	28743911	28744067	.	-	.	ID=miRNA_01050;Target=RF00885 1 275;Threshold=1.1e-10 65.4;type="Gene; miRNA";Annotation=microRNA MIR821;
Chr4	cmsearch	miRNA	29164039	29164212	.	+	.	ID=miRNA_01437;Target=RF00906 1 135;Threshold=1.3e-08 57.7;type="Gene; miRNA";Annotation=microRNA MIR1122;
Chr4	cmsearch	miRNA	29359369	29359530	.	+	.	ID=miRNA_02623;Target=RF01911 1 170;Threshold=5.8e-06 48.5;type="Gene; miRNA";Annotation=microRNA MIR2118;
Chr4	cmsearch	miRNA	30024346	30024416	.	+	.	ID=miRNA_01099;Target=RF00904 1 71;Threshold=1.3e-07 54.4;type="Gene; miRNA";Annotation=microRNA mir-392;
Chr4	cmsearch	miRNA	30308712	30308882	.	+	.	ID=miRNA_02407;Target=RF01043 1 165;Threshold=3.7e-06 46.1;type="Gene; miRNA";Annotation=microRNA MIR1023;
Chr4	cmsearch	miRNA	31148623	31148814	.	+	.	ID=miRNA_00147;Target=RF00640 1 130;Threshold=4.3e-10 56.0;type="Gene; miRNA";Annotation=microRNA MIR167_1;
Chr4	cmsearch	miRNA	31202155	31202302	.	-	.	ID=miRNA_00649;Target=RF00882 1 190;Threshold=8.7e-14 73.2;type="Gene; miRNA";Annotation=microRNA MIR811;
Chr4	cmsearch	miRNA	32190053	32190139	.	-	.	ID=miRNA_01385;Target=RF00906 1 135;Threshold=1.6e-09 61.2;type="Gene; miRNA";Annotation=microRNA MIR1122;
Chr4	cmsearch	miRNA	32246611	32246710	.	-	.	ID=miRNA_00053;Target=RF00253 1 75;Threshold=8.2e-05 39.2;type="Gene; miRNA";Annotation=mir-101 microRNA precursor family;
Chr4	cmsearch	miRNA	32585286	32585435	.	+	.	ID=miRNA_02380;Target=RF01043 1 165;Threshold=3.1e-08 54.1;type="Gene; miRNA";Annotation=microRNA MIR1023;
Chr4	cmsearch	miRNA	34918196	34918343	.	-	.	ID=miRNA_00800;Target=RF00882 1 190;Threshold=6.7e-12 66.3;type="Gene; miRNA";Annotation=microRNA MIR811;
Chr4	cmsearch	miRNA	35524467	35524560	.	-	.	ID=miRNA_02673;Target=RF02095 1 81;Threshold=1.7e-05 43.9;type="Gene; miRNA";Annotation=mir-2985-2 microRNA precursor;
Chr4	cmsearch	miRNA	35824369	35824574	.	+	.	ID=miRNA_02327;Target=RF01005 1 172;Threshold=6.7e-05 45.0;type="Gene; miRNA";Annotation=microRNA MIR530;
Chr4	cmsearch	miRNA	35977663	35977902	.	+	.	ID=miRNA_00320;Target=RF00690 1 136;Threshold=3e-06 39.9;type="Gene; miRNA";Annotation=microRNA MIR408;
Chr4	cmsearch	miRNA	36300792	36300862	.	-	.	ID=miRNA_01235;Target=RF00904 1 71;Threshold=2.6e-05 45.6;type="Gene; miRNA";Annotation=microRNA mir-392;
Chr4	cmsearch	miRNA	38978794	38978894	.	+	.	ID=miRNA_00365;Target=RF00697 1 93;Threshold=2.8e-05 48.7;type="Gene; miRNA";Annotation=microRNA mir-186;
Chr4	cmsearch	miRNA	39537456	39537702	.	-	.	ID=miRNA_01007;Target=RF00885 1 275;Threshold=1.9e-24 121.4;type="Gene; miRNA";Annotation=microRNA MIR821;
Chr4	cmsearch	miRNA	39996139	39996286	.	-	.	ID=miRNA_00884;Target=RF00882 1 190;Threshold=6.1e-11 62.9;type="Gene; miRNA";Annotation=microRNA MIR811;
Chr4	cmsearch	miRNA	40047467	40047682	.	+	.	ID=miRNA_01490;Target=RF00906 1 135;Threshold=6.2e-08 55.0;type="Gene; miRNA";Annotation=microRNA MIR1122;
Chr4	cmsearch	miRNA	40530175	40530271	.	-	.	ID=miRNA_02230;Target=RF00997 1 86;Threshold=5.5e-06 46.3;type="Gene; miRNA";Annotation=microRNA mir-942;
Chr4	cmsearch	miRNA	41687261	41687408	.	+	.	ID=miRNA_00657;Target=RF00882 1 190;Threshold=1e-13 73.0;type="Gene; miRNA";Annotation=microRNA MIR811;
Chr4	cmsearch	miRNA	41777987	41778115	.	-	.	ID=miRNA_01808;Target=RF00906 1 135;Threshold=2e-05 45.3;type="Gene; miRNA";Annotation=microRNA MIR1122;
Chr4	cmsearch	miRNA	41910601	41910719	.	-	.	ID=miRNA_02569;Target=RF01902 1 96;Threshold=4.2e-05 45.6;type="Gene; miRNA";Annotation=microRNA MIR439;
Chr4	cmsearch	miRNA	41971007	41971154	.	-	.	ID=miRNA_00699;Target=RF00882 1 190;Threshold=3.9e-13 70.9;type="Gene; miRNA";Annotation=microRNA MIR811;
Chr4	cmsearch	miRNA	42054237	42054328	.	-	.	ID=miRNA_00093;Target=RF00451 1 108;Threshold=1.9e-10 61.1;type="Gene; miRNA";Annotation=mir-395 microRNA precursor family;
Chr4	cmsearch	miRNA	42060770	42060885	.	+	.	ID=miRNA_00091;Target=RF00451 1 108;Threshold=1.8e-11 64.8;type="Gene; miRNA";Annotation=mir-395 microRNA precursor family;
Chr4	cmsearch	miRNA	42060998	42061124	.	+	.	ID=miRNA_00084;Target=RF00451 1 108;Threshold=6.6e-13 70.0;type="Gene; miRNA";Annotation=mir-395 microRNA precursor family;
Chr4	cmsearch	miRNA	42173218	42173325	.	-	.	ID=miRNA_00088;Target=RF00451 1 108;Threshold=3e-12 67.6;type="Gene; miRNA";Annotation=mir-395 microRNA precursor family;
Chr4	cmsearch	miRNA	42173439	42173549	.	-	.	ID=miRNA_00085;Target=RF00451 1 108;Threshold=1.2e-12 69.1;type="Gene; miRNA";Annotation=mir-395 microRNA precursor family;
Chr4	cmsearch	miRNA	42187754	42187869	.	-	.	ID=miRNA_00094;Target=RF00451 1 108;Threshold=1.1e-09 58.3;type="Gene; miRNA";Annotation=mir-395 microRNA precursor family;
Chr4	cmsearch	miRNA	42188026	42188134	.	-	.	ID=miRNA_00082;Target=RF00451 1 108;Threshold=8.5e-14 73.2;type="Gene; miRNA";Annotation=mir-395 microRNA precursor family;
Chr4	cmsearch	miRNA	42188269	42188377	.	-	.	ID=miRNA_00086;Target=RF00451 1 108;Threshold=1.6e-12 68.6;type="Gene; miRNA";Annotation=mir-395 microRNA precursor family;
Chr4	cmsearch	miRNA	42189549	42189661	.	+	.	ID=miRNA_00078;Target=RF00451 1 108;Threshold=1.3e-15 79.8;type="Gene; miRNA";Annotation=mir-395 microRNA precursor family;
Chr4	cmsearch	miRNA	42225393	42225501	.	-	.	ID=miRNA_00095;Target=RF00451 1 108;Threshold=1.3e-09 58.1;type="Gene; miRNA";Annotation=mir-395 microRNA precursor family;
Chr4	cmsearch	miRNA	42225638	42225746	.	-	.	ID=miRNA_00097;Target=RF00451 1 108;Threshold=2.6e-09 56.9;type="Gene; miRNA";Annotation=mir-395 microRNA precursor family;
Chr4	cmsearch	miRNA	42226805	42226917	.	+	.	ID=miRNA_00080;Target=RF00451 1 108;Threshold=1.1e-14 76.4;type="Gene; miRNA";Annotation=mir-395 microRNA precursor family;
Chr4	cmsearch	miRNA	42269828	42269935	.	-	.	ID=miRNA_00108;Target=RF00451 1 108;Threshold=4e-06 45.4;type="Gene; miRNA";Annotation=mir-395 microRNA precursor family;
Chr4	cmsearch	miRNA	42278910	42279018	.	-	.	ID=miRNA_00090;Target=RF00451 1 108;Threshold=8.7e-12 65.9;type="Gene; miRNA";Annotation=mir-395 microRNA precursor family;
Chr4	cmsearch	miRNA	42279153	42279261	.	-	.	ID=miRNA_00087;Target=RF00451 1 108;Threshold=2.5e-12 67.9;type="Gene; miRNA";Annotation=mir-395 microRNA precursor family;
Chr4	cmsearch	miRNA	42280462	42280574	.	+	.	ID=miRNA_00079;Target=RF00451 1 108;Threshold=1.1e-14 76.5;type="Gene; miRNA";Annotation=mir-395 microRNA precursor family;
Chr4	cmsearch	miRNA	42318830	42318945	.	-	.	ID=miRNA_00096;Target=RF00451 1 108;Threshold=2.2e-09 57.2;type="Gene; miRNA";Annotation=mir-395 microRNA precursor family;
Chr4	cmsearch	miRNA	42319063	42319171	.	-	.	ID=miRNA_00089;Target=RF00451 1 108;Threshold=8.1e-12 66.0;type="Gene; miRNA";Annotation=mir-395 microRNA precursor family;
Chr4	cmsearch	miRNA	42319303	42319411	.	-	.	ID=miRNA_00083;Target=RF00451 1 108;Threshold=1.2e-13 72.7;type="Gene; miRNA";Annotation=mir-395 microRNA precursor family;
Chr4	cmsearch	miRNA	42320606	42320718	.	+	.	ID=miRNA_00081;Target=RF00451 1 108;Threshold=1.2e-14 76.3;type="Gene; miRNA";Annotation=mir-395 microRNA precursor family;
Chr4	cmsearch	miRNA	42480385	42480532	.	-	.	ID=miRNA_00834;Target=RF00882 1 190;Threshold=1.6e-11 65.0;type="Gene; miRNA";Annotation=microRNA MIR811;
Chr4	cmsearch	miRNA	42480667	42480814	.	+	.	ID=miRNA_00835;Target=RF00882 1 190;Threshold=1.6e-11 65.0;type="Gene; miRNA";Annotation=microRNA MIR811;
Chr4	cmsearch	miRNA	42579269	42579369	.	-	.	ID=miRNA_00369;Target=RF00697 1 93;Threshold=9e-05 46.6;type="Gene; miRNA";Annotation=microRNA mir-186;
Chr4	cmsearch	miRNA	42599995	42600090	.	-	.	ID=miRNA_01891;Target=RF00906 1 135;Threshold=4.9e-05 43.8;type="Gene; miRNA";Annotation=microRNA MIR1122;
Chr4	cmsearch	miRNA	43207705	43207845	.	+	.	ID=miRNA_02018;Target=RF00925 1 142;Threshold=1.1e-06 47.8;type="Gene; miRNA";Annotation=microRNA MIR1027;
Chr4	cmsearch	miRNA	43553541	43553611	.	-	.	ID=miRNA_01213;Target=RF00904 1 71;Threshold=1.9e-05 46.2;type="Gene; miRNA";Annotation=microRNA mir-392;
Chr4	cmsearch	miRNA	44962973	44963043	.	-	.	ID=miRNA_01184;Target=RF00904 1 71;Threshold=9.5e-06 47.3;type="Gene; miRNA";Annotation=microRNA mir-392;
Chr4	cmsearch	miRNA	45221273	45221404	.	+	.	ID=miRNA_02381;Target=RF01043 1 165;Threshold=5.6e-08 53.1;type="Gene; miRNA";Annotation=microRNA MIR1023;
Chr4	cmsearch	miRNA	45346605	45346765	.	+	.	ID=miRNA_01983;Target=RF00908 1 131;Threshold=4.7e-07 45.7;type="Gene; miRNA";Annotation=microRNA MIR529;
Chr4	cmsearch	miRNA	45554509	45554627	.	-	.	ID=miRNA_01415;Target=RF00906 1 135;Threshold=6.4e-09 58.9;type="Gene; miRNA";Annotation=microRNA MIR1122;
Chr4	cmsearch	miRNA	45876649	45876785	.	-	.	ID=miRNA_02171;Target=RF00974 1 96;Threshold=4.7e-09 59.3;type="Gene; miRNA";Annotation=microRNA mir-607;
Chr4	cmsearch	miRNA	46468443	46468513	.	-	.	ID=miRNA_01263;Target=RF00904 1 71;Threshold=4.1e-05 44.9;type="Gene; miRNA";Annotation=microRNA mir-392;
Chr4	cmsearch	miRNA	46857472	46857693	.	-	.	ID=miRNA_01429;Target=RF00906 1 135;Threshold=1e-08 58.0;type="Gene; miRNA";Annotation=microRNA MIR1122;
Chr4	cmsearch	miRNA	47193071	47193218	.	-	.	ID=miRNA_00928;Target=RF00882 1 190;Threshold=9e-10 58.6;type="Gene; miRNA";Annotation=microRNA MIR811;
Chr4	cmsearch	miRNA	47469682	47469888	.	+	.	ID=miRNA_01453;Target=RF00906 1 135;Threshold=1.8e-08 57.1;type="Gene; miRNA";Annotation=microRNA MIR1122;
Chr4	cmsearch	miRNA	47861499	47861808	.	+	.	ID=miRNA_00343;Target=RF00690 1 136;Threshold=5.4e-05 35.8;type="Gene; miRNA";Annotation=microRNA MIR408;
Chr4	cmsearch	miRNA	47920160	47920339	.	+	.	ID=miRNA_01401;Target=RF00906 1 135;Threshold=3e-09 60.1;type="Gene; miRNA";Annotation=microRNA MIR1122;
Chr4	cmsearch	miRNA	47937919	47938101	.	+	.	ID=miRNA_02418;Target=RF01043 14 156;Threshold=1e-05 44.3;type="Gene; miRNA";Annotation=microRNA MIR1023;
Chr4	cmsearch	miRNA	48091588	48091751	.	-	.	ID=miRNA_02427;Target=RF01043 1 165;Threshold=2.1e-05 43.1;type="Gene; miRNA";Annotation=microRNA MIR1023;
Chr4	cmsearch	miRNA	48148361	48148468	.	-	.	ID=miRNA_00529;Target=RF00845 1 100;Threshold=6.9e-07 46.7;type="Gene; miRNA";Annotation=microRNA MIR158;
Chr4	cmsearch	miRNA	48173917	48174055	.	-	.	ID=miRNA_00532;Target=RF00845 1 100;Threshold=1.1e-05 42.6;type="Gene; miRNA";Annotation=microRNA MIR158;
Chr4	cmsearch	miRNA	49090502	49090572	.	+	.	ID=miRNA_01207;Target=RF00904 1 71;Threshold=1.5e-05 46.5;type="Gene; miRNA";Annotation=microRNA mir-392;
Chr4	cmsearch	miRNA	49472043	49472190	.	+	.	ID=miRNA_00646;Target=RF00882 1 190;Threshold=7.3e-14 73.5;type="Gene; miRNA";Annotation=microRNA MIR811;
Chr4	cmsearch	miRNA	49522365	49522587	.	+	.	ID=miRNA_02693;Target=RF02516 1 129;Threshold=3.5e-06 44.6;type="Gene; miRNA";Annotation=mir-393 microRNA precursor family;
Chr4	cmsearch	miRNA	49574771	49574855	.	+	.	ID=miRNA_02319;Target=RF01005 1 172;Threshold=3.1e-05 46.4;type="Gene; miRNA";Annotation=microRNA MIR530;
Chr4	cmsearch	miRNA	49981955	49982083	.	+	.	ID=miRNA_00326;Target=RF00690 1 136;Threshold=4.8e-06 39.3;type="Gene; miRNA";Annotation=microRNA MIR408;
Chr4	cmsearch	miRNA	50401865	50401962	.	+	.	ID=miRNA_00092;Target=RF00451 1 108;Threshold=2.3e-11 64.4;type="Gene; miRNA";Annotation=mir-395 microRNA precursor family;
Chr4	cmsearch	miRNA	50594070	50594165	.	-	.	ID=miRNA_02217;Target=RF00984 1 98;Threshold=7e-06 44.8;type="Gene; miRNA";Annotation=microRNA mir-576;
Chr4	cmsearch	miRNA	50628774	50628908	.	+	.	ID=miRNA_02691;Target=RF02516 1 129;Threshold=1.7e-07 49.3;type="Gene; miRNA";Annotation=mir-393 microRNA precursor family;
Chr4	cmsearch	miRNA	51003980	51004049	.	-	.	ID=miRNA_00436;Target=RF00756 1 63;Threshold=1.1e-05 41.7;type="Gene; miRNA";Annotation=microRNA mir-299;
Chr4	cmsearch	miRNA	51098834	51098998	.	-	.	ID=miRNA_01597;Target=RF00906 1 135;Threshold=7.5e-07 50.8;type="Gene; miRNA";Annotation=microRNA MIR1122;
Chr4	cmsearch	miRNA	51563810	51564050	.	-	.	ID=miRNA_01740;Target=RF00906 1 135;Threshold=9.2e-06 46.6;type="Gene; miRNA";Annotation=microRNA MIR1122;
Chr4	cmsearch	miRNA	52211677	52211747	.	+	.	ID=miRNA_01158;Target=RF00904 1 71;Threshold=4.6e-06 48.5;type="Gene; miRNA";Annotation=microRNA mir-392;
Chr4	cmsearch	miRNA	52280489	52280661	.	+	.	ID=miRNA_02644;Target=RF01911 1 170;Threshold=5e-05 44.6;type="Gene; miRNA";Annotation=microRNA MIR2118;
Chr4	cmsearch	miRNA	52601870	52601940	.	+	.	ID=miRNA_01256;Target=RF00904 1 71;Threshold=3.7e-05 45.1;type="Gene; miRNA";Annotation=microRNA mir-392;
Chr4	cmsearch	miRNA	52602099	52602169	.	-	.	ID=miRNA_01204;Target=RF00904 1 71;Threshold=1.5e-05 46.6;type="Gene; miRNA";Annotation=microRNA mir-392;
Chr4	cmsearch	miRNA	53275000	53275103	.	+	.	ID=miRNA_01342;Target=RF00906 1 135;Threshold=4.4e-12 71.1;type="Gene; miRNA";Annotation=microRNA MIR1122;
Chr4	cmsearch	miRNA	53290819	53291078	.	+	.	ID=miRNA_01946;Target=RF00906 1 135;Threshold=8.6e-05 42.8;type="Gene; miRNA";Annotation=microRNA MIR1122;
Chr4	cmsearch	miRNA	53627482	53627566	.	-	.	ID=miRNA_00537;Target=RF00853 1 88;Threshold=0.0001 39.1;type="Gene; miRNA";Annotation=microRNA mir-304;
Chr4	cmsearch	miRNA	53639126	53639216	.	-	.	ID=miRNA_02132;Target=RF00956 1 85;Threshold=1.1e-05 45.7;type="Gene; miRNA";Annotation=microRNA MIR1444;
Chr4	cmsearch	miRNA	53645122	53645215	.	+	.	ID=miRNA_00583;Target=RF00877 1 88;Threshold=1e-05 43.2;type="Gene; miRNA";Annotation=microRNA mir-592;
Chr4	cmsearch	miRNA	53655912	53656008	.	+	.	ID=miRNA_02158;Target=RF00956 1 85;Threshold=0.0001 42.2;type="Gene; miRNA";Annotation=microRNA MIR1444;
Chr4	cmsearch	miRNA	54081372	54081475	.	+	.	ID=miRNA_02511;Target=RF01902 1 96;Threshold=2.4e-07 54.5;type="Gene; miRNA";Annotation=microRNA MIR439;
Chr4	cmsearch	miRNA	54538834	54538905	.	+	.	ID=miRNA_00548;Target=RF00862 1 84;Threshold=2.7e-05 43.7;type="Gene; miRNA";Annotation=microRNA mir-491;
Chr4	cmsearch	miRNA	54719051	54719198	.	+	.	ID=miRNA_00707;Target=RF00882 1 190;Threshold=5e-13 70.4;type="Gene; miRNA";Annotation=microRNA MIR811;
Chr4	cmsearch	miRNA	55080104	55080251	.	+	.	ID=miRNA_00651;Target=RF00882 1 190;Threshold=1e-13 73.0;type="Gene; miRNA";Annotation=microRNA MIR811;
Chr4	cmsearch	miRNA	55197844	55197940	.	-	.	ID=miRNA_02131;Target=RF00956 1 85;Threshold=9.6e-06 46.0;type="Gene; miRNA";Annotation=microRNA MIR1444;
Chr4	cmsearch	miRNA	55412037	55412254	.	+	.	ID=miRNA_01722;Target=RF00906 1 135;Threshold=6.6e-06 47.2;type="Gene; miRNA";Annotation=microRNA MIR1122;
Chr4	cmsearch	miRNA	55838305	55838535	.	+	.	ID=miRNA_01858;Target=RF00906 1 135;Threshold=3.4e-05 44.4;type="Gene; miRNA";Annotation=microRNA MIR1122;
Chr4	cmsearch	miRNA	56020005	56020152	.	+	.	ID=miRNA_00716;Target=RF00882 1 190;Threshold=6.2e-13 70.1;type="Gene; miRNA";Annotation=microRNA MIR811;
Chr4	cmsearch	miRNA	56820804	56821018	.	-	.	ID=miRNA_01972;Target=RF00906 1 135;Threshold=9.7e-05 42.6;type="Gene; miRNA";Annotation=microRNA MIR1122;
Chr4	cmsearch	miRNA	56966573	56966692	.	-	.	ID=miRNA_02502;Target=RF01896 1 106;Threshold=1.3e-05 45.6;type="Gene; miRNA";Annotation=microRNA mir-142;
Chr4	cmsearch	miRNA	57043487	57043621	.	+	.	ID=miRNA_01666;Target=RF00906 1 135;Threshold=2.7e-06 48.7;type="Gene; miRNA";Annotation=microRNA MIR1122;
Chr4	cmsearch	miRNA	57250487	57250734	.	-	.	ID=miRNA_00319;Target=RF00690 1 136;Threshold=2.2e-06 40.4;type="Gene; miRNA";Annotation=microRNA MIR408;
Chr4	cmsearch	miRNA	57268566	57268683	.	-	.	ID=miRNA_00527;Target=RF00842 1 115;Threshold=2.8e-05 43.2;type="Gene; miRNA";Annotation=microRNA MIR403;
Chr4	cmsearch	miRNA	57390425	57390582	.	-	.	ID=miRNA_02316;Target=RF01005 1 172;Threshold=3e-05 46.5;type="Gene; miRNA";Annotation=microRNA MIR530;
Chr4	cmsearch	miRNA	57743626	57743720	.	+	.	ID=miRNA_01167;Target=RF00904 1 71;Threshold=6.2e-06 48.0;type="Gene; miRNA";Annotation=microRNA mir-392;
Chr4	cmsearch	miRNA	57944605	57944822	.	-	.	ID=miRNA_00129;Target=RF00638 1 196;Threshold=2.7e-23 114.8;type="Gene; miRNA";Annotation=microRNA MIR159;
Chr4	cmsearch	miRNA	58163097	58163167	.	+	.	ID=miRNA_01178;Target=RF00904 1 71;Threshold=8.1e-06 47.6;type="Gene; miRNA";Annotation=microRNA mir-392;
Chr4	cmsearch	miRNA	58184522	58184626	.	+	.	ID=miRNA_02576;Target=RF01902 1 96;Threshold=6.4e-05 44.9;type="Gene; miRNA";Annotation=microRNA MIR439;
Chr4	cmsearch	miRNA	58801678	58801789	.	+	.	ID=miRNA_01461;Target=RF00906 1 135;Threshold=2.4e-08 56.6;type="Gene; miRNA";Annotation=microRNA MIR1122;
Chr4	cmsearch	miRNA	58962533	58962690	.	-	.	ID=miRNA_00999;Target=RF00883 1 181;Threshold=1.1e-05 54.5;type="Gene; miRNA";Annotation=microRNA MIR820;
Chr4	cmsearch	miRNA	59216013	59216108	.	-	.	ID=miRNA_02669;Target=RF02019 1 86;Threshold=5.1e-05 44.0;type="Gene; miRNA";Annotation=microRNA mir-1265;
Chr4	cmsearch	miRNA	59217201	59217380	.	-	.	ID=miRNA_01480;Target=RF00906 1 135;Threshold=4.7e-08 55.5;type="Gene; miRNA";Annotation=microRNA MIR1122;
Chr4	cmsearch	miRNA	59408723	59408867	.	-	.	ID=miRNA_00138;Target=RF00638 1 196;Threshold=1.6e-13 75.5;type="Gene; miRNA";Annotation=microRNA MIR159;
Chr4	cmsearch	miRNA	59409594	59409808	.	-	.	ID=miRNA_00130;Target=RF00638 1 196;Threshold=4.8e-20 101.7;type="Gene; miRNA";Annotation=microRNA MIR159;
Chr4	cmsearch	miRNA	59847897	59848058	.	-	.	ID=miRNA_01537;Target=RF00906 1 135;Threshold=2.2e-07 52.9;type="Gene; miRNA";Annotation=microRNA MIR1122;
Chr4	cmsearch	miRNA	60339846	60340009	.	+	.	ID=miRNA_02295;Target=RF01005 1 172;Threshold=2.5e-06 50.9;type="Gene; miRNA";Annotation=microRNA MIR530;
Chr4	cmsearch	miRNA	60908221	60908291	.	+	.	ID=miRNA_01142;Target=RF00904 1 71;Threshold=3.3e-06 49.1;type="Gene; miRNA";Annotation=microRNA mir-392;
Chr4	cmsearch	miRNA	61715867	61716014	.	+	.	ID=miRNA_00782;Target=RF00882 1 190;Threshold=3.6e-12 67.4;type="Gene; miRNA";Annotation=microRNA MIR811;
Chr4	cmsearch	miRNA	61757728	61757851	.	-	.	ID=miRNA_02649;Target=RF01911 1 170;Threshold=7.2e-05 43.9;type="Gene; miRNA";Annotation=microRNA MIR2118;
Chr4	cmsearch	miRNA	62215230	62215416	.	-	.	ID=miRNA_01403;Target=RF00906 1 135;Threshold=3.1e-09 60.0;type="Gene; miRNA";Annotation=microRNA MIR1122;
Chr4	cmsearch	miRNA	62773370	62773532	.	+	.	ID=miRNA_00282;Target=RF00688 1 111;Threshold=1.8e-15 82.8;type="Gene; miRNA";Annotation=microRNA MIR394;
Chr4	cmsearch	miRNA	62845492	62845767	.	+	.	ID=miRNA_00344;Target=RF00690 1 136;Threshold=6.1e-05 35.6;type="Gene; miRNA";Annotation=microRNA MIR408;
Chr4	cmsearch	miRNA	63744567	63744679	.	+	.	ID=miRNA_00543;Target=RF00855 1 110;Threshold=2.2e-06 41.7;type="Gene; miRNA";Annotation=microRNA mir-254;
Chr4	cmsearch	miRNA	64028245	64028315	.	-	.	ID=miRNA_01104;Target=RF00904 1 71;Threshold=3.3e-07 52.9;type="Gene; miRNA";Annotation=microRNA mir-392;
Chr4	cmsearch	miRNA	64501165	64501259	.	-	.	ID=miRNA_02521;Target=RF01902 1 96;Threshold=1.1e-06 51.9;type="Gene; miRNA";Annotation=microRNA MIR439;
Chr4	cmsearch	miRNA	64963064	64963211	.	-	.	ID=miRNA_00672;Target=RF00882 1 190;Threshold=1.7e-13 72.2;type="Gene; miRNA";Annotation=microRNA MIR811;
Chr4	cmsearch	miRNA	65826839	65826933	.	-	.	ID=miRNA_02181;Target=RF00974 1 96;Threshold=1.1e-06 50.1;type="Gene; miRNA";Annotation=microRNA mir-607;
Chr4	cmsearch	miRNA	65827127	65827225	.	-	.	ID=miRNA_02182;Target=RF00974 1 96;Threshold=1.2e-06 50.0;type="Gene; miRNA";Annotation=microRNA mir-607;
Chr4	cmsearch	miRNA	65831517	65831615	.	-	.	ID=miRNA_02200;Target=RF00974 1 96;Threshold=2.2e-05 45.1;type="Gene; miRNA";Annotation=microRNA mir-607;
Chr4	cmsearch	miRNA	65832993	65833090	.	-	.	ID=miRNA_02203;Target=RF00974 1 96;Threshold=4.3e-05 44.0;type="Gene; miRNA";Annotation=microRNA mir-607;
Chr5	cmsearch	miRNA	277173	277327	.	-	.	ID=miRNA_02641;Target=RF01911 1 170;Threshold=3.7e-05 45.1;type="Gene; miRNA";Annotation=microRNA MIR2118;
Chr5	cmsearch	miRNA	1233090	1233283	.	-	.	ID=miRNA_00555;Target=RF00865 1 129;Threshold=1e-09 62.8;type="Gene; miRNA";Annotation=microRNA MIR169_5;
Chr5	cmsearch	miRNA	1503247	1503318	.	+	.	ID=miRNA_01859;Target=RF00906 1 135;Threshold=3.4e-05 44.4;type="Gene; miRNA";Annotation=microRNA MIR1122;
Chr5	cmsearch	miRNA	1554947	1555198	.	+	.	ID=miRNA_01939;Target=RF00906 1 135;Threshold=8.1e-05 42.9;type="Gene; miRNA";Annotation=microRNA MIR1122;
Chr5	cmsearch	miRNA	1926494	1926564	.	+	.	ID=miRNA_01243;Target=RF00904 1 71;Threshold=3.1e-05 45.3;type="Gene; miRNA";Annotation=microRNA mir-392;
Chr5	cmsearch	miRNA	2187145	2187308	.	-	.	ID=miRNA_02324;Target=RF01005 1 172;Threshold=5.7e-05 45.3;type="Gene; miRNA";Annotation=microRNA MIR530;
Chr5	cmsearch	miRNA	2426647	2426893	.	-	.	ID=miRNA_01776;Target=RF00906 1 135;Threshold=1.4e-05 45.9;type="Gene; miRNA";Annotation=microRNA MIR1122;
Chr5	cmsearch	miRNA	2959743	2959878	.	-	.	ID=miRNA_01388;Target=RF00906 1 135;Threshold=1.9e-09 60.9;type="Gene; miRNA";Annotation=microRNA MIR1122;
Chr5	cmsearch	miRNA	3018658	3018805	.	+	.	ID=miRNA_00776;Target=RF00882 1 190;Threshold=3.1e-12 67.6;type="Gene; miRNA";Annotation=microRNA MIR811;
Chr5	cmsearch	miRNA	3213781	3213886	.	+	.	ID=miRNA_00382;Target=RF00714 1 102;Threshold=4.5e-05 38.7;type="Gene; miRNA";Annotation=microRNA MIR535;
Chr5	cmsearch	miRNA	3224326	3224431	.	+	.	ID=miRNA_00383;Target=RF00714 1 102;Threshold=5.9e-05 38.3;type="Gene; miRNA";Annotation=microRNA MIR535;
Chr5	cmsearch	miRNA	3718715	3718814	.	+	.	ID=miRNA_00499;Target=RF00810 1 106;Threshold=2.6e-05 40.5;type="Gene; miRNA";Annotation=microRNA mir-85;
Chr5	cmsearch	miRNA	3973477	3973627	.	+	.	ID=miRNA_02321;Target=RF01005 1 172;Threshold=3.2e-05 46.3;type="Gene; miRNA";Annotation=microRNA MIR530;
Chr5	cmsearch	miRNA	4058422	4058569	.	+	.	ID=miRNA_00728;Target=RF00882 1 190;Threshold=8.1e-13 69.7;type="Gene; miRNA";Annotation=microRNA MIR811;
Chr5	cmsearch	miRNA	4138772	4138971	.	+	.	ID=miRNA_01371;Target=RF00906 1 135;Threshold=5.1e-10 63.1;type="Gene; miRNA";Annotation=microRNA MIR1122;
Chr5	cmsearch	miRNA	4167823	4167912	.	+	.	ID=miRNA_01610;Target=RF00906 1 135;Threshold=9.8e-07 50.4;type="Gene; miRNA";Annotation=microRNA MIR1122;
Chr5	cmsearch	miRNA	4195279	4195382	.	-	.	ID=miRNA_00378;Target=RF00713 1 102;Threshold=9e-06 45.1;type="Gene; miRNA";Annotation=microRNA mir-239;
Chr5	cmsearch	miRNA	4324822	4324969	.	+	.	ID=miRNA_00768;Target=RF00882 1 190;Threshold=2.6e-12 67.9;type="Gene; miRNA";Annotation=microRNA MIR811;
Chr5	cmsearch	miRNA	4646305	4646388	.	-	.	ID=miRNA_00461;Target=RF00772 1 84;Threshold=4.1e-05 43.8;type="Gene; miRNA";Annotation=microRNA mir-328;
Chr5	cmsearch	miRNA	4739868	4739954	.	-	.	ID=miRNA_01807;Target=RF00906 1 135;Threshold=2e-05 45.3;type="Gene; miRNA";Annotation=microRNA MIR1122;
Chr5	cmsearch	miRNA	4863890	4864053	.	+	.	ID=miRNA_00896;Target=RF00882 1 190;Threshold=1.3e-10 61.6;type="Gene; miRNA";Annotation=microRNA MIR811;
Chr5	cmsearch	miRNA	4902303	4902426	.	+	.	ID=miRNA_01663;Target=RF00906 1 135;Threshold=2.6e-06 48.7;type="Gene; miRNA";Annotation=microRNA MIR1122;
Chr5	cmsearch	miRNA	5239067	5239137	.	+	.	ID=miRNA_01284;Target=RF00904 1 71;Threshold=5.4e-05 44.4;type="Gene; miRNA";Annotation=microRNA mir-392;
Chr5	cmsearch	miRNA	5402010	5402080	.	-	.	ID=miRNA_01274;Target=RF00904 1 71;Threshold=4.8e-05 44.6;type="Gene; miRNA";Annotation=microRNA mir-392;
Chr5	cmsearch	miRNA	5543262	5543356	.	-	.	ID=miRNA_01113;Target=RF00904 1 71;Threshold=8.5e-07 51.3;type="Gene; miRNA";Annotation=microRNA mir-392;
Chr5	cmsearch	miRNA	5714172	5714242	.	+	.	ID=miRNA_01128;Target=RF00904 1 71;Threshold=1.7e-06 50.1;type="Gene; miRNA";Annotation=microRNA mir-392;
Chr5	cmsearch	miRNA	5860167	5860237	.	-	.	ID=miRNA_01229;Target=RF00904 1 71;Threshold=2.3e-05 45.8;type="Gene; miRNA";Annotation=microRNA mir-392;
Chr5	cmsearch	miRNA	6093709	6093854	.	-	.	ID=miRNA_01511;Target=RF00906 1 135;Threshold=1.1e-07 54.1;type="Gene; miRNA";Annotation=microRNA MIR1122;
Chr5	cmsearch	miRNA	6379586	6379679	.	-	.	ID=miRNA_01763;Target=RF00906 1 135;Threshold=1.2e-05 46.1;type="Gene; miRNA";Annotation=microRNA MIR1122;
Chr5	cmsearch	miRNA	6539083	6539177	.	-	.	ID=miRNA_01301;Target=RF00904 1 71;Threshold=6.9e-05 44.0;type="Gene; miRNA";Annotation=microRNA mir-392;
Chr5	cmsearch	miRNA	7080259	7080353	.	-	.	ID=miRNA_02539;Target=RF01902 1 96;Threshold=4.2e-06 49.6;type="Gene; miRNA";Annotation=microRNA MIR439;
Chr5	cmsearch	miRNA	7177408	7177478	.	-	.	ID=miRNA_01160;Target=RF00904 1 71;Threshold=4.8e-06 48.5;type="Gene; miRNA";Annotation=microRNA mir-392;
Chr5	cmsearch	miRNA	7231238	7231439	.	+	.	ID=miRNA_02384;Target=RF01043 1 165;Threshold=1.2e-07 51.8;type="Gene; miRNA";Annotation=microRNA MIR1023;
Chr5	cmsearch	miRNA	7821466	7821587	.	+	.	ID=miRNA_02107;Target=RF00948 1 97;Threshold=8.6e-08 48.8;type="Gene; miRNA";Annotation=microRNA mir-996;
Chr5	cmsearch	miRNA	8203392	8203483	.	+	.	ID=miRNA_01957;Target=RF00906 1 135;Threshold=9.2e-05 42.7;type="Gene; miRNA";Annotation=microRNA MIR1122;
Chr5	cmsearch	miRNA	8858949	8859044	.	+	.	ID=miRNA_02390;Target=RF01043 27 141;Threshold=3.2e-07 50.2;type="Gene; miRNA";Annotation=microRNA MIR1023;
Chr5	cmsearch	miRNA	9579597	9579816	.	+	.	ID=miRNA_01897;Target=RF00906 1 135;Threshold=5.2e-05 43.7;type="Gene; miRNA";Annotation=microRNA MIR1122;
Chr5	cmsearch	miRNA	10055821	10055998	.	+	.	ID=miRNA_00988;Target=RF00882 1 190;Threshold=1.5e-06 46.9;type="Gene; miRNA";Annotation=microRNA MIR811;
Chr5	cmsearch	miRNA	10207257	10207328	.	+	.	ID=miRNA_00435;Target=RF00756 1 63;Threshold=9.2e-06 41.9;type="Gene; miRNA";Annotation=microRNA mir-299;
Chr5	cmsearch	miRNA	10214914	10214995	.	-	.	ID=miRNA_01431;Target=RF00906 1 135;Threshold=1.1e-08 57.9;type="Gene; miRNA";Annotation=microRNA MIR1122;
Chr5	cmsearch	miRNA	10215730	10215851	.	-	.	ID=miRNA_01397;Target=RF00906 1 135;Threshold=2.8e-09 60.2;type="Gene; miRNA";Annotation=microRNA MIR1122;
Chr5	cmsearch	miRNA	10340457	10340604	.	+	.	ID=miRNA_00936;Target=RF00882 1 190;Threshold=2e-09 57.4;type="Gene; miRNA";Annotation=microRNA MIR811;
Chr5	cmsearch	miRNA	10684976	10685136	.	-	.	ID=miRNA_02020;Target=RF00925 16 129;Threshold=2.7e-06 46.3;type="Gene; miRNA";Annotation=microRNA MIR1027;
Chr5	cmsearch	miRNA	10726795	10726942	.	-	.	ID=miRNA_00927;Target=RF00882 1 190;Threshold=8.5e-10 58.7;type="Gene; miRNA";Annotation=microRNA MIR811;
Chr5	cmsearch	miRNA	11291926	11292188	.	+	.	ID=miRNA_01057;Target=RF00885 1 275;Threshold=3.1e-10 63.5;type="Gene; miRNA";Annotation=microRNA MIR821;
Chr5	cmsearch	miRNA	11297925	11298058	.	+	.	ID=miRNA_02253;Target=RF01005 1 172;Threshold=8e-09 61.2;type="Gene; miRNA";Annotation=microRNA MIR530;
Chr5	cmsearch	miRNA	11819455	11819602	.	+	.	ID=miRNA_00764;Target=RF00882 1 190;Threshold=2.2e-12 68.1;type="Gene; miRNA";Annotation=microRNA MIR811;
Chr5	cmsearch	miRNA	12228831	12228961	.	+	.	ID=miRNA_02639;Target=RF01911 1 170;Threshold=3.2e-05 45.4;type="Gene; miRNA";Annotation=microRNA MIR2118;
Chr5	cmsearch	miRNA	12437081	12437151	.	-	.	ID=miRNA_01326;Target=RF00904 1 71;Threshold=9.4e-05 43.5;type="Gene; miRNA";Annotation=microRNA mir-392;
Chr5	cmsearch	miRNA	12522596	12522743	.	-	.	ID=miRNA_00734;Target=RF00882 1 190;Threshold=1.1e-12 69.2;type="Gene; miRNA";Annotation=microRNA MIR811;
Chr5	cmsearch	miRNA	13088783	13088909	.	+	.	ID=miRNA_01346;Target=RF00906 1 135;Threshold=8.1e-12 70.1;type="Gene; miRNA";Annotation=microRNA MIR1122;
Chr5	cmsearch	miRNA	13326325	13326423	.	+	.	ID=miRNA_02443;Target=RF01043 1 165;Threshold=5.8e-05 41.5;type="Gene; miRNA";Annotation=microRNA MIR1023;
Chr5	cmsearch	miRNA	13376070	13376211	.	+	.	ID=miRNA_02017;Target=RF00925 1 142;Threshold=9.7e-07 47.9;type="Gene; miRNA";Annotation=microRNA MIR1027;
Chr5	cmsearch	miRNA	13499529	13499599	.	-	.	ID=miRNA_01114;Target=RF00904 1 71;Threshold=9e-07 51.2;type="Gene; miRNA";Annotation=microRNA mir-392;
Chr5	cmsearch	miRNA	14699194	14699359	.	+	.	ID=miRNA_02212;Target=RF00984 1 98;Threshold=8.1e-07 48.1;type="Gene; miRNA";Annotation=microRNA mir-576;
Chr5	cmsearch	miRNA	14985662	14985732	.	-	.	ID=miRNA_01232;Target=RF00904 1 71;Threshold=2.4e-05 45.8;type="Gene; miRNA";Annotation=microRNA mir-392;
Chr5	cmsearch	miRNA	15504746	15504859	.	+	.	ID=miRNA_01446;Target=RF00906 1 135;Threshold=1.5e-08 57.5;type="Gene; miRNA";Annotation=microRNA MIR1122;
Chr5	cmsearch	miRNA	16789186	16789297	.	-	.	ID=miRNA_00473;Target=RF00774 1 113;Threshold=9.5e-07 49.5;type="Gene; miRNA";Annotation=microRNA mir-360;
Chr5	cmsearch	miRNA	17148554	17148669	.	-	.	ID=miRNA_00471;Target=RF00774 1 113;Threshold=8.2e-07 49.8;type="Gene; miRNA";Annotation=microRNA mir-360;
Chr5	cmsearch	miRNA	18302381	18302473	.	+	.	ID=miRNA_02205;Target=RF00974 1 96;Threshold=5.8e-05 43.5;type="Gene; miRNA";Annotation=microRNA mir-607;
Chr5	cmsearch	miRNA	19503063	19503227	.	+	.	ID=miRNA_02269;Target=RF01005 1 172;Threshold=1.6e-07 55.9;type="Gene; miRNA";Annotation=microRNA MIR530;
Chr5	cmsearch	miRNA	19689693	19689856	.	+	.	ID=miRNA_02406;Target=RF01043 1 165;Threshold=3.4e-06 46.2;type="Gene; miRNA";Annotation=microRNA MIR1023;
Chr5	cmsearch	miRNA	19975254	19975421	.	-	.	ID=miRNA_00981;Target=RF00882 1 190;Threshold=3.9e-07 49.1;type="Gene; miRNA";Annotation=microRNA MIR811;
Chr5	cmsearch	miRNA	20364956	20365103	.	-	.	ID=miRNA_00636;Target=RF00882 1 190;Threshold=6.6e-14 73.6;type="Gene; miRNA";Annotation=microRNA MIR811;
Chr5	cmsearch	miRNA	20686421	20686568	.	-	.	ID=miRNA_00637;Target=RF00882 1 190;Threshold=6.6e-14 73.6;type="Gene; miRNA";Annotation=microRNA MIR811;
Chr5	cmsearch	miRNA	20889957	20890051	.	+	.	ID=miRNA_01144;Target=RF00904 1 71;Threshold=3.5e-06 49.0;type="Gene; miRNA";Annotation=microRNA mir-392;
Chr5	cmsearch	miRNA	21506929	21507125	.	+	.	ID=miRNA_00604;Target=RF00882 1 190;Threshold=2.8e-25 115.0;type="Gene; miRNA";Annotation=microRNA MIR811;
Chr5	cmsearch	miRNA	21964943	21965171	.	-	.	ID=miRNA_01748;Target=RF00906 1 135;Threshold=1e-05 46.4;type="Gene; miRNA";Annotation=microRNA MIR1122;
Chr5	cmsearch	miRNA	22064356	22064503	.	+	.	ID=miRNA_00807;Target=RF00882 1 190;Threshold=7.4e-12 66.2;type="Gene; miRNA";Annotation=microRNA MIR811;
Chr5	cmsearch	miRNA	22322570	22322717	.	+	.	ID=miRNA_00647;Target=RF00882 1 190;Threshold=8.1e-14 73.3;type="Gene; miRNA";Annotation=microRNA MIR811;
Chr5	cmsearch	miRNA	22805483	22805599	.	+	.	ID=miRNA_01449;Target=RF00906 1 135;Threshold=1.6e-08 57.3;type="Gene; miRNA";Annotation=microRNA MIR1122;
Chr5	cmsearch	miRNA	24185618	24185681	.	-	.	ID=miRNA_00446;Target=RF00756 1 63;Threshold=6e-05 39.2;type="Gene; miRNA";Annotation=microRNA mir-299;
Chr5	cmsearch	miRNA	24609937	24610053	.	-	.	ID=miRNA_01448;Target=RF00906 1 135;Threshold=1.5e-08 57.4;type="Gene; miRNA";Annotation=microRNA MIR1122;
Chr5	cmsearch	miRNA	25463922	25463987	.	-	.	ID=miRNA_02661;Target=RF01939 1 67;Threshold=4.6e-06 44.9;type="Gene; miRNA";Annotation=microRNA mir-761;
Chr5	cmsearch	miRNA	27307138	27307221	.	-	.	ID=miRNA_00408;Target=RF00745 1 89;Threshold=5.8e-05 42.0;type="Gene; miRNA";Annotation=microRNA mir-499;
Chr5	cmsearch	miRNA	27662601	27662671	.	+	.	ID=miRNA_01183;Target=RF00904 1 71;Threshold=9.3e-06 47.3;type="Gene; miRNA";Annotation=microRNA mir-392;
Chr5	cmsearch	miRNA	28370917	28371011	.	-	.	ID=miRNA_00451;Target=RF00766 1 94;Threshold=4.8e-09 55.0;type="Gene; miRNA";Annotation=microRNA mir-335;
Chr5	cmsearch	miRNA	29640643	29640736	.	-	.	ID=miRNA_00482;Target=RF00774 1 113;Threshold=4.6e-05 43.4;type="Gene; miRNA";Annotation=microRNA mir-360;
Chr5	cmsearch	miRNA	29693015	29693211	.	-	.	ID=miRNA_02598;Target=RF01911 1 170;Threshold=1.6e-07 54.8;type="Gene; miRNA";Annotation=microRNA MIR2118;
Chr5	cmsearch	miRNA	30247709	30247801	.	+	.	ID=miRNA_02494;Target=RF01061 1 84;Threshold=2.8e-05 45.0;type="Gene; miRNA";Annotation=microRNA mir-548;
Chr5	cmsearch	miRNA	30588484	30588738	.	-	.	ID=miRNA_01925;Target=RF00906 1 135;Threshold=6.7e-05 43.3;type="Gene; miRNA";Annotation=microRNA MIR1122;
Chr5	cmsearch	miRNA	30879919	30880107	.	+	.	ID=miRNA_01018;Target=RF00885 1 275;Threshold=2e-21 109.1;type="Gene; miRNA";Annotation=microRNA MIR821;
Chr5	cmsearch	miRNA	30884463	30884610	.	-	.	ID=miRNA_00691;Target=RF00882 1 190;Threshold=3.4e-13 71.1;type="Gene; miRNA";Annotation=microRNA MIR811;
Chr5	cmsearch	miRNA	31092975	31093162	.	-	.	ID=miRNA_00617;Target=RF00882 1 190;Threshold=7.2e-19 91.7;type="Gene; miRNA";Annotation=microRNA MIR811;
Chr5	cmsearch	miRNA	31099613	31099760	.	+	.	ID=miRNA_00806;Target=RF00882 1 190;Threshold=6.9e-12 66.3;type="Gene; miRNA";Annotation=microRNA MIR811;
Chr5	cmsearch	miRNA	31378852	31378999	.	+	.	ID=miRNA_00963;Target=RF00882 1 190;Threshold=2.3e-08 53.5;type="Gene; miRNA";Annotation=microRNA MIR811;
Chr5	cmsearch	miRNA	32067548	32067618	.	-	.	ID=miRNA_01290;Target=RF00904 1 71;Threshold=5.7e-05 44.3;type="Gene; miRNA";Annotation=microRNA mir-392;
Chr5	cmsearch	miRNA	32375068	32375153	.	+	.	ID=miRNA_00384;Target=RF00719 1 95;Threshold=3.1e-05 46.6;type="Gene; miRNA";Annotation=microRNA mir-326;
Chr5	cmsearch	miRNA	32496635	32496808	.	-	.	ID=miRNA_02452;Target=RF01043 14 154;Threshold=9.5e-05 40.7;type="Gene; miRNA";Annotation=microRNA MIR1023;
Chr5	cmsearch	miRNA	32552654	32552757	.	-	.	ID=miRNA_02365;Target=RF01025 1 83;Threshold=3.2e-05 43.5;type="Gene; miRNA";Annotation=microRNA mir-934;
Chr5	cmsearch	miRNA	32733031	32733181	.	-	.	ID=miRNA_01885;Target=RF00906 1 135;Threshold=4.6e-05 43.9;type="Gene; miRNA";Annotation=microRNA MIR1122;
Chr5	cmsearch	miRNA	32868507	32868678	.	+	.	ID=miRNA_02653;Target=RF01911 1 170;Threshold=0.0001 43.3;type="Gene; miRNA";Annotation=microRNA MIR2118;
Chr5	cmsearch	miRNA	34628768	34628850	.	+	.	ID=miRNA_01095;Target=RF00895 1 91;Threshold=4.2e-05 40.4;type="Gene; miRNA";Annotation=microRNA mir-786;
Chr5	cmsearch	miRNA	34710213	34710289	.	-	.	ID=miRNA_01789;Target=RF00906 1 135;Threshold=1.6e-05 45.7;type="Gene; miRNA";Annotation=microRNA MIR1122;
Chr5	cmsearch	miRNA	34979686	34979884	.	+	.	ID=miRNA_01952;Target=RF00906 1 135;Threshold=8.9e-05 42.8;type="Gene; miRNA";Annotation=microRNA MIR1122;
Chr5	cmsearch	miRNA	35401993	35402084	.	-	.	ID=miRNA_01438;Target=RF00906 1 135;Threshold=1.3e-08 57.7;type="Gene; miRNA";Annotation=microRNA MIR1122;
Chr5	cmsearch	miRNA	35673119	35673182	.	+	.	ID=miRNA_00429;Target=RF00756 1 63;Threshold=2.4e-06 43.8;type="Gene; miRNA";Annotation=microRNA mir-299;
Chr5	cmsearch	miRNA	35868651	35868784	.	+	.	ID=miRNA_02285;Target=RF01005 1 172;Threshold=7.2e-07 53.2;type="Gene; miRNA";Annotation=microRNA MIR530;
Chr5	cmsearch	miRNA	36277146	36277289	.	-	.	ID=miRNA_01872;Target=RF00906 1 135;Threshold=4e-05 44.2;type="Gene; miRNA";Annotation=microRNA MIR1122;
Chr5	cmsearch	miRNA	37475339	37475493	.	+	.	ID=miRNA_00991;Target=RF00882 1 190;Threshold=2.8e-06 46.0;type="Gene; miRNA";Annotation=microRNA MIR811;
Chr5	cmsearch	miRNA	37723793	37723940	.	-	.	ID=miRNA_00779;Target=RF00882 1 190;Threshold=3.2e-12 67.5;type="Gene; miRNA";Annotation=microRNA MIR811;
Chr5	cmsearch	miRNA	37833401	37833545	.	+	.	ID=miRNA_00993;Target=RF00882 1 190;Threshold=8.2e-06 44.2;type="Gene; miRNA";Annotation=microRNA MIR811;
Chr5	cmsearch	miRNA	37834969	37835181	.	+	.	ID=miRNA_02287;Target=RF01005 1 172;Threshold=1e-06 52.5;type="Gene; miRNA";Annotation=microRNA MIR530;
Chr5	cmsearch	miRNA	38034457	38034528	.	-	.	ID=miRNA_01302;Target=RF00904 1 71;Threshold=7.2e-05 44.0;type="Gene; miRNA";Annotation=microRNA mir-392;
Chr5	cmsearch	miRNA	38065297	38065420	.	-	.	ID=miRNA_02431;Target=RF01043 20 148;Threshold=2.6e-05 42.8;type="Gene; miRNA";Annotation=microRNA MIR1023;
Chr5	cmsearch	miRNA	39671282	39671400	.	-	.	ID=miRNA_00340;Target=RF00690 1 136;Threshold=5.1e-05 35.9;type="Gene; miRNA";Annotation=microRNA MIR408;
Chr5	cmsearch	miRNA	39735065	39735135	.	-	.	ID=miRNA_01251;Target=RF00904 1 71;Threshold=3.5e-05 45.1;type="Gene; miRNA";Annotation=microRNA mir-392;
Chr5	cmsearch	miRNA	40298838	40298978	.	-	.	ID=miRNA_01440;Target=RF00906 1 135;Threshold=1.3e-08 57.6;type="Gene; miRNA";Annotation=microRNA MIR1122;
Chr5	cmsearch	miRNA	40437776	40437875	.	+	.	ID=miRNA_02214;Target=RF00984 1 98;Threshold=3.7e-06 45.8;type="Gene; miRNA";Annotation=microRNA mir-576;
Chr5	cmsearch	miRNA	40440965	40441143	.	-	.	ID=miRNA_01696;Target=RF00906 1 135;Threshold=4.7e-06 47.7;type="Gene; miRNA";Annotation=microRNA MIR1122;
Chr5	cmsearch	miRNA	40536793	40536886	.	+	.	ID=miRNA_02505;Target=RF01902 1 96;Threshold=7.1e-08 56.5;type="Gene; miRNA";Annotation=microRNA MIR439;
Chr5	cmsearch	miRNA	40666021	40666091	.	-	.	ID=miRNA_01310;Target=RF00904 1 71;Threshold=7.7e-05 43.8;type="Gene; miRNA";Annotation=microRNA mir-392;
Chr5	cmsearch	miRNA	40885002	40885149	.	+	.	ID=miRNA_00852;Target=RF00882 1 190;Threshold=2.2e-11 64.5;type="Gene; miRNA";Annotation=microRNA MIR811;
Chr5	cmsearch	miRNA	41523133	41523280	.	+	.	ID=miRNA_00722;Target=RF00882 1 190;Threshold=7.4e-13 69.8;type="Gene; miRNA";Annotation=microRNA MIR811;
Chr5	cmsearch	miRNA	41831356	41831508	.	+	.	ID=miRNA_01615;Target=RF00906 1 135;Threshold=1.1e-06 50.2;type="Gene; miRNA";Annotation=microRNA MIR1122;
Chr5	cmsearch	miRNA	41998156	41998251	.	+	.	ID=miRNA_02219;Target=RF00984 1 98;Threshold=1.4e-05 43.6;type="Gene; miRNA";Annotation=microRNA mir-576;
Chr5	cmsearch	miRNA	42524411	42524481	.	+	.	ID=miRNA_01169;Target=RF00904 1 71;Threshold=7e-06 47.8;type="Gene; miRNA";Annotation=microRNA mir-392;
Chr5	cmsearch	miRNA	42540350	42540462	.	+	.	ID=miRNA_00202;Target=RF00647 1 109;Threshold=2.8e-18 78.7;type="Gene; miRNA";Annotation=microRNA MIR164;
Chr5	cmsearch	miRNA	42893650	42893797	.	+	.	ID=miRNA_00940;Target=RF00882 1 190;Threshold=2.1e-09 57.3;type="Gene; miRNA";Annotation=microRNA MIR811;
Chr5	cmsearch	miRNA	43120152	43120243	.	-	.	ID=miRNA_01408;Target=RF00906 1 135;Threshold=5.3e-09 59.2;type="Gene; miRNA";Annotation=microRNA MIR1122;
Chr5	cmsearch	miRNA	43562334	43562404	.	-	.	ID=miRNA_01154;Target=RF00904 1 71;Threshold=4.2e-06 48.7;type="Gene; miRNA";Annotation=microRNA mir-392;
Chr5	cmsearch	miRNA	43955103	43955216	.	+	.	ID=miRNA_01673;Target=RF00906 1 135;Threshold=3.2e-06 48.4;type="Gene; miRNA";Annotation=microRNA MIR1122;
Chr5	cmsearch	miRNA	44092007	44092086	.	+	.	ID=miRNA_01721;Target=RF00906 1 135;Threshold=6.5e-06 47.2;type="Gene; miRNA";Annotation=microRNA MIR1122;
Chr5	cmsearch	miRNA	44117506	44117594	.	+	.	ID=miRNA_02360;Target=RF01024 1 88;Threshold=2.8e-05 46.4;type="Gene; miRNA";Annotation=microRNA mir-944;
Chr5	cmsearch	miRNA	46061465	46061559	.	-	.	ID=miRNA_02508;Target=RF01902 1 96;Threshold=2.1e-07 54.7;type="Gene; miRNA";Annotation=microRNA MIR439;
Chr5	cmsearch	miRNA	46880021	46880172	.	-	.	ID=miRNA_00030;Target=RF00075 1 126;Threshold=3.4e-17 78.4;type="Gene; miRNA";Annotation=mir-166 microRNA precursor;
Chr5	cmsearch	miRNA	46992156	46992341	.	-	.	ID=miRNA_01973;Target=RF00906 1 135;Threshold=9.8e-05 42.6;type="Gene; miRNA";Annotation=microRNA MIR1122;
Chr5	cmsearch	miRNA	47081106	47081257	.	-	.	ID=miRNA_00283;Target=RF00688 1 111;Threshold=1.6e-05 45.0;type="Gene; miRNA";Annotation=microRNA MIR394;
Chr5	cmsearch	miRNA	47153367	47153473	.	+	.	ID=miRNA_02111;Target=RF00948 1 97;Threshold=9.4e-06 42.0;type="Gene; miRNA";Annotation=microRNA mir-996;
Chr5	cmsearch	miRNA	47742404	47742524	.	+	.	ID=miRNA_01987;Target=RF00908 1 131;Threshold=9.5e-07 44.6;type="Gene; miRNA";Annotation=microRNA MIR529;
Chr5	cmsearch	miRNA	47893340	47893578	.	+	.	ID=miRNA_01642;Target=RF00906 1 135;Threshold=1.9e-06 49.3;type="Gene; miRNA";Annotation=microRNA MIR1122;
Chr5	cmsearch	miRNA	48045382	48045601	.	-	.	ID=miRNA_01843;Target=RF00906 1 135;Threshold=3e-05 44.6;type="Gene; miRNA";Annotation=microRNA MIR1122;
Chr5	cmsearch	miRNA	48181196	48181266	.	-	.	ID=miRNA_01119;Target=RF00904 1 71;Threshold=9.4e-07 51.2;type="Gene; miRNA";Annotation=microRNA mir-392;
Chr5	cmsearch	miRNA	48204160	48204352	.	-	.	ID=miRNA_02656;Target=RF01927 1 134;Threshold=2.1e-09 57.2;type="Gene; miRNA";Annotation=microRNA MIR1222;
Chr5	cmsearch	miRNA	48238796	48238866	.	-	.	ID=miRNA_01209;Target=RF00904 1 71;Threshold=1.6e-05 46.5;type="Gene; miRNA";Annotation=microRNA mir-392;
Chr5	cmsearch	miRNA	48283885	48284015	.	+	.	ID=miRNA_02375;Target=RF01043 1 165;Threshold=9.5e-10 59.9;type="Gene; miRNA";Annotation=microRNA MIR1023;
Chr5	cmsearch	miRNA	48511295	48511390	.	+	.	ID=miRNA_02563;Target=RF01902 1 96;Threshold=3.5e-05 46.0;type="Gene; miRNA";Annotation=microRNA MIR439;
Chr5	cmsearch	miRNA	48517396	48517638	.	-	.	ID=miRNA_01705;Target=RF00906 1 135;Threshold=5e-06 47.6;type="Gene; miRNA";Annotation=microRNA MIR1122;
Chr5	cmsearch	miRNA	48592184	48592259	.	+	.	ID=miRNA_00426;Target=RF00756 1 63;Threshold=9.2e-07 45.2;type="Gene; miRNA";Annotation=microRNA mir-299;
Chr5	cmsearch	miRNA	48812675	48812789	.	-	.	ID=miRNA_01835;Target=RF00906 1 135;Threshold=2.8e-05 44.7;type="Gene; miRNA";Annotation=microRNA MIR1122;
Chr5	cmsearch	miRNA	49082868	49083058	.	+	.	ID=miRNA_01503;Target=RF00906 1 135;Threshold=9e-08 54.4;type="Gene; miRNA";Annotation=microRNA MIR1122;
Chr5	cmsearch	miRNA	49237279	49237369	.	-	.	ID=miRNA_02174;Target=RF00974 1 96;Threshold=1.3e-07 53.7;type="Gene; miRNA";Annotation=microRNA mir-607;
Chr5	cmsearch	miRNA	50181893	50181979	.	+	.	ID=miRNA_01638;Target=RF00906 1 135;Threshold=1.7e-06 49.4;type="Gene; miRNA";Annotation=microRNA MIR1122;
Chr5	cmsearch	miRNA	50360974	50361136	.	+	.	ID=miRNA_00618;Target=RF00882 1 190;Threshold=2.3e-18 89.9;type="Gene; miRNA";Annotation=microRNA MIR811;
Chr5	cmsearch	miRNA	50508638	50508814	.	-	.	ID=miRNA_00341;Target=RF00690 1 136;Threshold=5.1e-05 35.9;type="Gene; miRNA";Annotation=microRNA MIR408;
Chr5	cmsearch	miRNA	50882413	50882497	.	+	.	ID=miRNA_00043;Target=RF00247 1 90;Threshold=6.9e-13 68.8;type="Gene; miRNA";Annotation=mir-160 microRNA precursor family;
Chr5	cmsearch	miRNA	51366913	51367002	.	-	.	ID=miRNA_01975;Target=RF00906 1 135;Threshold=0.0001 42.6;type="Gene; miRNA";Annotation=microRNA MIR1122;
Chr5	cmsearch	miRNA	51979282	51979422	.	-	.	ID=miRNA_02309;Target=RF01005 1 172;Threshold=1.2e-05 48.2;type="Gene; miRNA";Annotation=microRNA MIR530;
Chr5	cmsearch	miRNA	52312413	52312509	.	-	.	ID=miRNA_02127;Target=RF00956 1 85;Threshold=3e-06 47.9;type="Gene; miRNA";Annotation=microRNA MIR1444;
Chr5	cmsearch	miRNA	52626222	52626312	.	+	.	ID=miRNA_01821;Target=RF00906 1 135;Threshold=2.4e-05 45.0;type="Gene; miRNA";Annotation=microRNA MIR1122;
Chr5	cmsearch	miRNA	52879724	52879882	.	+	.	ID=miRNA_00316;Target=RF00690 1 136;Threshold=1.7e-06 40.7;type="Gene; miRNA";Annotation=microRNA MIR408;
Chr5	cmsearch	miRNA	52983557	52983777	.	+	.	ID=miRNA_01715;Target=RF00906 1 135;Threshold=6.1e-06 47.3;type="Gene; miRNA";Annotation=microRNA MIR1122;
Chr5	cmsearch	miRNA	52999092	52999307	.	-	.	ID=miRNA_01073;Target=RF00885 1 275;Threshold=3.4e-07 51.2;type="Gene; miRNA";Annotation=microRNA MIR821;
Chr5	cmsearch	miRNA	53123026	53123173	.	+	.	ID=miRNA_00858;Target=RF00882 1 190;Threshold=2.6e-11 64.2;type="Gene; miRNA";Annotation=microRNA MIR811;
Chr5	cmsearch	miRNA	53183744	53183834	.	+	.	ID=miRNA_01364;Target=RF00906 1 135;Threshold=3.3e-10 63.8;type="Gene; miRNA";Annotation=microRNA MIR1122;
Chr5	cmsearch	miRNA	53451522	53451668	.	+	.	ID=miRNA_00814;Target=RF00882 1 190;Threshold=8.3e-12 66.0;type="Gene; miRNA";Annotation=microRNA MIR811;
Chr5	cmsearch	miRNA	53598668	53598893	.	-	.	ID=miRNA_00615;Target=RF00882 1 190;Threshold=5.1e-19 92.2;type="Gene; miRNA";Annotation=microRNA MIR811;
Chr5	cmsearch	miRNA	53807120	53807263	.	+	.	ID=miRNA_02429;Target=RF01043 1 165;Threshold=2.3e-05 43.0;type="Gene; miRNA";Annotation=microRNA MIR1023;
Chr5	cmsearch	miRNA	54033031	54033167	.	+	.	ID=miRNA_02016;Target=RF00925 1 142;Threshold=7.4e-07 48.4;type="Gene; miRNA";Annotation=microRNA MIR1027;
Chr5	cmsearch	miRNA	54618315	54618478	.	-	.	ID=miRNA_02282;Target=RF01005 1 172;Threshold=6.5e-07 53.3;type="Gene; miRNA";Annotation=microRNA MIR530;
Chr5	cmsearch	miRNA	55036119	55036209	.	+	.	ID=miRNA_01893;Target=RF00906 1 135;Threshold=5e-05 43.8;type="Gene; miRNA";Annotation=microRNA MIR1122;
Chr5	cmsearch	miRNA	55229050	55229197	.	-	.	ID=miRNA_00717;Target=RF00882 1 190;Threshold=6.2e-13 70.1;type="Gene; miRNA";Annotation=microRNA MIR811;
Chr5	cmsearch	miRNA	55695833	55695929	.	+	.	ID=miRNA_02125;Target=RF00956 1 85;Threshold=2e-06 48.5;type="Gene; miRNA";Annotation=microRNA MIR1444;
Chr5	cmsearch	miRNA	55768632	55768746	.	+	.	ID=miRNA_02225;Target=RF00995 1 97;Threshold=1.1e-06 49.3;type="Gene; miRNA";Annotation=microRNA mir-616;
Chr5	cmsearch	miRNA	55985020	55985167	.	-	.	ID=miRNA_00956;Target=RF00882 1 190;Threshold=9.9e-09 54.8;type="Gene; miRNA";Annotation=microRNA MIR811;
Chr5	cmsearch	miRNA	56051514	56051644	.	-	.	ID=miRNA_02430;Target=RF01043 1 165;Threshold=2.4e-05 43.0;type="Gene; miRNA";Annotation=microRNA MIR1023;
Chr5	cmsearch	miRNA	56487751	56487933	.	+	.	ID=miRNA_01736;Target=RF00906 1 135;Threshold=8.8e-06 46.7;type="Gene; miRNA";Annotation=microRNA MIR1122;
Chr5	cmsearch	miRNA	56544768	56544857	.	-	.	ID=miRNA_01374;Target=RF00906 1 135;Threshold=6.7e-10 62.7;type="Gene; miRNA";Annotation=microRNA MIR1122;
Chr5	cmsearch	miRNA	56615973	56616072	.	-	.	ID=miRNA_02478;Target=RF01061 1 84;Threshold=1.9e-07 53.2;type="Gene; miRNA";Annotation=microRNA mir-548;
Chr5	cmsearch	miRNA	57194620	57194690	.	-	.	ID=miRNA_01116;Target=RF00904 1 71;Threshold=9.1e-07 51.2;type="Gene; miRNA";Annotation=microRNA mir-392;
Chr5	cmsearch	miRNA	57343817	57343969	.	-	.	ID=miRNA_01916;Target=RF00906 1 135;Threshold=6.2e-05 43.4;type="Gene; miRNA";Annotation=microRNA MIR1122;
Chr5	cmsearch	miRNA	57406532	57406663	.	+	.	ID=miRNA_00298;Target=RF00690 1 136;Threshold=4.8e-08 45.8;type="Gene; miRNA";Annotation=microRNA MIR408;
Chr5	cmsearch	miRNA	57563558	57563705	.	-	.	ID=miRNA_00778;Target=RF00882 1 190;Threshold=3.1e-12 67.6;type="Gene; miRNA";Annotation=microRNA MIR811;
Chr5	cmsearch	miRNA	57848740	57848867	.	+	.	ID=miRNA_00285;Target=RF00689 1 123;Threshold=1.6e-20 96.5;type="Gene; miRNA";Annotation=microRNA MIR390;
Chr5	cmsearch	miRNA	58409209	58409290	.	-	.	ID=miRNA_02067;Target=RF00929 1 77;Threshold=2e-05 53.1;type="Gene; miRNA";Annotation=microRNA mir-574;
Chr5	cmsearch	miRNA	58417022	58417203	.	+	.	ID=miRNA_00201;Target=RF00647 1 109;Threshold=4.2e-21 87.8;type="Gene; miRNA";Annotation=microRNA MIR164;
Chr5	cmsearch	miRNA	58752383	58752487	.	-	.	ID=miRNA_02357;Target=RF01024 1 88;Threshold=7.2e-06 48.7;type="Gene; miRNA";Annotation=microRNA mir-944;
Chr5	cmsearch	miRNA	58984958	58985052	.	+	.	ID=miRNA_01269;Target=RF00904 1 71;Threshold=4.2e-05 44.8;type="Gene; miRNA";Annotation=microRNA mir-392;
Chr5	cmsearch	miRNA	59405862	59406009	.	+	.	ID=miRNA_00685;Target=RF00882 1 190;Threshold=2.8e-13 71.3;type="Gene; miRNA";Annotation=microRNA MIR811;
Chr6	cmsearch	miRNA	976617	976764	.	-	.	ID=miRNA_00795;Target=RF00882 1 190;Threshold=5.7e-12 66.6;type="Gene; miRNA";Annotation=microRNA MIR811;
Chr6	cmsearch	miRNA	1037574	1037645	.	+	.	ID=miRNA_01947;Target=RF00906 1 135;Threshold=8.6e-05 42.8;type="Gene; miRNA";Annotation=microRNA MIR1122;
Chr6	cmsearch	miRNA	1367487	1367557	.	+	.	ID=miRNA_01179;Target=RF00904 1 71;Threshold=8.2e-06 47.6;type="Gene; miRNA";Annotation=microRNA mir-392;
Chr6	cmsearch	miRNA	1394326	1394452	.	-	.	ID=miRNA_01378;Target=RF00906 1 135;Threshold=7.3e-10 62.5;type="Gene; miRNA";Annotation=microRNA MIR1122;
Chr6	cmsearch	miRNA	1691878	1691970	.	-	.	ID=miRNA_02493;Target=RF01061 1 84;Threshold=2.8e-05 45.0;type="Gene; miRNA";Annotation=microRNA mir-548;
Chr6	cmsearch	miRNA	1703109	1703266	.	-	.	ID=miRNA_00515;Target=RF00842 1 115;Threshold=9.4e-11 63.1;type="Gene; miRNA";Annotation=microRNA MIR403;
Chr6	cmsearch	miRNA	1870403	1870549	.	+	.	ID=miRNA_01465;Target=RF00906 1 135;Threshold=3.1e-08 56.2;type="Gene; miRNA";Annotation=microRNA MIR1122;
Chr6	cmsearch	miRNA	2076224	2076315	.	-	.	ID=miRNA_01534;Target=RF00906 1 135;Threshold=2.1e-07 52.9;type="Gene; miRNA";Annotation=microRNA MIR1122;
Chr6	cmsearch	miRNA	2917568	2917786	.	+	.	ID=miRNA_01373;Target=RF00906 1 135;Threshold=6.6e-10 62.7;type="Gene; miRNA";Annotation=microRNA MIR1122;
Chr6	cmsearch	miRNA	3116300	3116394	.	+	.	ID=miRNA_00203;Target=RF00647 1 109;Threshold=7.7e-18 77.3;type="Gene; miRNA";Annotation=microRNA MIR164;
Chr6	cmsearch	miRNA	3216079	3216149	.	+	.	ID=miRNA_01314;Target=RF00904 1 71;Threshold=8.3e-05 43.7;type="Gene; miRNA";Annotation=microRNA mir-392;
Chr6	cmsearch	miRNA	3508824	3508895	.	-	.	ID=miRNA_01246;Target=RF00904 1 71;Threshold=3.3e-05 45.3;type="Gene; miRNA";Annotation=microRNA mir-392;
Chr6	cmsearch	miRNA	3713628	3713742	.	+	.	ID=miRNA_00154;Target=RF00640 1 130;Threshold=3.8e-05 39.2;type="Gene; miRNA";Annotation=microRNA MIR167_1;
Chr6	cmsearch	miRNA	4176006	4176076	.	+	.	ID=miRNA_01211;Target=RF00904 1 71;Threshold=1.8e-05 46.2;type="Gene; miRNA";Annotation=microRNA mir-392;
Chr6	cmsearch	miRNA	4331049	4331245	.	+	.	ID=miRNA_01469;Target=RF00906 1 135;Threshold=3.4e-08 56.1;type="Gene; miRNA";Annotation=microRNA MIR1122;
Chr6	cmsearch	miRNA	4348576	4348706	.	+	.	ID=miRNA_01532;Target=RF00906 1 135;Threshold=2.1e-07 53.0;type="Gene; miRNA";Annotation=microRNA MIR1122;
Chr6	cmsearch	miRNA	4432630	4432725	.	+	.	ID=miRNA_00279;Target=RF00679 1 96;Threshold=2.8e-05 38.3;type="Gene; miRNA";Annotation=microRNA mir-210;
Chr6	cmsearch	miRNA	4520045	4520178	.	+	.	ID=miRNA_02266;Target=RF01005 1 172;Threshold=1e-07 56.6;type="Gene; miRNA";Annotation=microRNA MIR530;
Chr6	cmsearch	miRNA	4659881	4660007	.	-	.	ID=miRNA_02507;Target=RF01902 1 96;Threshold=1.9e-07 54.9;type="Gene; miRNA";Annotation=microRNA MIR439;
Chr6	cmsearch	miRNA	4704493	4704621	.	+	.	ID=miRNA_01984;Target=RF00908 1 131;Threshold=5.5e-07 45.4;type="Gene; miRNA";Annotation=microRNA MIR529;
Chr6	cmsearch	miRNA	4744506	4744614	.	-	.	ID=miRNA_02386;Target=RF01043 1 165;Threshold=1.8e-07 51.1;type="Gene; miRNA";Annotation=microRNA MIR1023;
Chr6	cmsearch	miRNA	5097871	5098018	.	+	.	ID=miRNA_00822;Target=RF00882 1 190;Threshold=1.2e-11 65.5;type="Gene; miRNA";Annotation=microRNA MIR811;
Chr6	cmsearch	miRNA	5253735	5253944	.	-	.	ID=miRNA_01929;Target=RF00906 1 135;Threshold=7e-05 43.2;type="Gene; miRNA";Annotation=microRNA MIR1122;
Chr6	cmsearch	miRNA	5503184	5503335	.	-	.	ID=miRNA_01966;Target=RF00906 1 135;Threshold=9.5e-05 42.7;type="Gene; miRNA";Annotation=microRNA MIR1122;
Chr6	cmsearch	miRNA	6196299	6196412	.	-	.	ID=miRNA_00565;Target=RF00865 1 129;Threshold=6.3e-08 55.7;type="Gene; miRNA";Annotation=microRNA MIR169_5;
Chr6	cmsearch	miRNA	6394494	6394733	.	-	.	ID=miRNA_01805;Target=RF00906 1 135;Threshold=2e-05 45.3;type="Gene; miRNA";Annotation=microRNA MIR1122;
Chr6	cmsearch	miRNA	6503718	6503788	.	+	.	ID=miRNA_01133;Target=RF00904 1 71;Threshold=2e-06 49.9;type="Gene; miRNA";Annotation=microRNA mir-392;
Chr6	cmsearch	miRNA	7136149	7136298	.	+	.	ID=miRNA_00146;Target=RF00640 1 130;Threshold=5.2e-13 65.9;type="Gene; miRNA";Annotation=microRNA MIR167_1;
Chr6	cmsearch	miRNA	7148101	7148194	.	+	.	ID=miRNA_00148;Target=RF00640 1 130;Threshold=6.1e-10 55.5;type="Gene; miRNA";Annotation=microRNA MIR167_1;
Chr6	cmsearch	miRNA	7918696	7918789	.	-	.	ID=miRNA_00029;Target=RF00075 1 126;Threshold=1.9e-18 82.7;type="Gene; miRNA";Annotation=mir-166 microRNA precursor;
Chr6	cmsearch	miRNA	8116841	8116913	.	+	.	ID=miRNA_02359;Target=RF01024 1 88;Threshold=2.5e-05 46.6;type="Gene; miRNA";Annotation=microRNA mir-944;
Chr6	cmsearch	miRNA	8652587	8652734	.	-	.	ID=miRNA_00816;Target=RF00882 1 190;Threshold=8.7e-12 65.9;type="Gene; miRNA";Annotation=microRNA MIR811;
Chr6	cmsearch	miRNA	8653715	8653800	.	+	.	ID=miRNA_02544;Target=RF01902 1 96;Threshold=6.9e-06 48.7;type="Gene; miRNA";Annotation=microRNA MIR439;
Chr6	cmsearch	miRNA	8752650	8752791	.	+	.	ID=miRNA_01444;Target=RF00906 1 135;Threshold=1.4e-08 57.5;type="Gene; miRNA";Annotation=microRNA MIR1122;
Chr6	cmsearch	miRNA	8869374	8869468	.	+	.	ID=miRNA_01867;Target=RF00906 1 135;Threshold=3.8e-05 44.2;type="Gene; miRNA";Annotation=microRNA MIR1122;
Chr6	cmsearch	miRNA	9023896	9023966	.	+	.	ID=miRNA_01272;Target=RF00904 1 71;Threshold=4.5e-05 44.7;type="Gene; miRNA";Annotation=microRNA mir-392;
Chr6	cmsearch	miRNA	9094206	9094288	.	-	.	ID=miRNA_00412;Target=RF00745 1 89;Threshold=7.9e-05 41.5;type="Gene; miRNA";Annotation=microRNA mir-499;
Chr6	cmsearch	miRNA	9468010	9468080	.	+	.	ID=miRNA_01319;Target=RF00904 1 71;Threshold=8.7e-05 43.6;type="Gene; miRNA";Annotation=microRNA mir-392;
Chr6	cmsearch	miRNA	9524210	9524377	.	-	.	ID=miRNA_01336;Target=RF00906 1 135;Threshold=3.1e-13 75.6;type="Gene; miRNA";Annotation=microRNA MIR1122;
Chr6	cmsearch	miRNA	9524503	9524650	.	+	.	ID=miRNA_00870;Target=RF00882 1 190;Threshold=3.6e-11 63.7;type="Gene; miRNA";Annotation=microRNA MIR811;
Chr6	cmsearch	miRNA	9939705	9939869	.	+	.	ID=miRNA_02293;Target=RF01005 1 172;Threshold=1.8e-06 51.5;type="Gene; miRNA";Annotation=microRNA MIR530;
Chr6	cmsearch	miRNA	10078840	10078987	.	-	.	ID=miRNA_00794;Target=RF00882 1 190;Threshold=5.5e-12 66.7;type="Gene; miRNA";Annotation=microRNA MIR811;
Chr6	cmsearch	miRNA	10448003	10448143	.	+	.	ID=miRNA_01493;Target=RF00906 1 135;Threshold=6.8e-08 54.9;type="Gene; miRNA";Annotation=microRNA MIR1122;
Chr6	cmsearch	miRNA	10919031	10919178	.	-	.	ID=miRNA_00949;Target=RF00882 1 190;Threshold=4.7e-09 56.0;type="Gene; miRNA";Annotation=microRNA MIR811;
Chr6	cmsearch	miRNA	10994492	10994639	.	-	.	ID=miRNA_00860;Target=RF00882 1 190;Threshold=2.7e-11 64.2;type="Gene; miRNA";Annotation=microRNA MIR811;
Chr6	cmsearch	miRNA	11392768	11392915	.	-	.	ID=miRNA_00849;Target=RF00882 1 190;Threshold=2.1e-11 64.5;type="Gene; miRNA";Annotation=microRNA MIR811;
Chr6	cmsearch	miRNA	11535194	11535341	.	+	.	ID=miRNA_00749;Target=RF00882 1 190;Threshold=1.5e-12 68.7;type="Gene; miRNA";Annotation=microRNA MIR811;
Chr6	cmsearch	miRNA	12091396	12091706	.	+	.	ID=miRNA_00315;Target=RF00690 1 136;Threshold=1.7e-06 40.8;type="Gene; miRNA";Annotation=microRNA MIR408;
Chr6	cmsearch	miRNA	12390342	12390475	.	+	.	ID=miRNA_02439;Target=RF01043 1 165;Threshold=4.1e-05 42.1;type="Gene; miRNA";Annotation=microRNA MIR1023;
Chr6	cmsearch	miRNA	12836400	12836552	.	-	.	ID=miRNA_00907;Target=RF00882 1 190;Threshold=2.8e-10 60.5;type="Gene; miRNA";Annotation=microRNA MIR811;
Chr6	cmsearch	miRNA	13803738	13803827	.	-	.	ID=miRNA_01355;Target=RF00906 1 135;Threshold=4.8e-11 67.1;type="Gene; miRNA";Annotation=microRNA MIR1122;
Chr6	cmsearch	miRNA	14059794	14059986	.	-	.	ID=miRNA_00127;Target=RF00638 1 196;Threshold=3e-28 134.6;type="Gene; miRNA";Annotation=microRNA MIR159;
Chr6	cmsearch	miRNA	14326008	14326078	.	-	.	ID=miRNA_01137;Target=RF00904 1 71;Threshold=2.5e-06 49.5;type="Gene; miRNA";Annotation=microRNA mir-392;
Chr6	cmsearch	miRNA	15297073	15297189	.	+	.	ID=miRNA_00002;Target=RF00027 1 84;Threshold=3.2e-05 42.3;type="Gene; miRNA";Annotation=let-7 microRNA precursor;
Chr6	cmsearch	miRNA	15345007	15345073	.	-	.	ID=miRNA_00038;Target=RF00076 1 76;Threshold=5.1e-05 39.1;type="Gene; miRNA";Annotation=mir-181 microRNA precursor;
Chr6	cmsearch	miRNA	15712366	15712534	.	-	.	ID=miRNA_00286;Target=RF00689 1 123;Threshold=2.8e-17 85.0;type="Gene; miRNA";Annotation=microRNA MIR390;
Chr6	cmsearch	miRNA	15829101	15829271	.	+	.	ID=miRNA_00987;Target=RF00882 1 190;Threshold=1.4e-06 47.0;type="Gene; miRNA";Annotation=microRNA MIR811;
Chr6	cmsearch	miRNA	16234747	16234850	.	+	.	ID=miRNA_01689;Target=RF00906 1 135;Threshold=4.2e-06 47.9;type="Gene; miRNA";Annotation=microRNA MIR1122;
Chr6	cmsearch	miRNA	16330478	16330569	.	-	.	ID=miRNA_01526;Target=RF00906 1 135;Threshold=1.5e-07 53.5;type="Gene; miRNA";Annotation=microRNA MIR1122;
Chr6	cmsearch	miRNA	16360157	16360304	.	+	.	ID=miRNA_00621;Target=RF00882 1 190;Threshold=2.4e-15 78.9;type="Gene; miRNA";Annotation=microRNA MIR811;
Chr6	cmsearch	miRNA	16581267	16581365	.	-	.	ID=miRNA_01881;Target=RF00906 1 135;Threshold=4.5e-05 43.9;type="Gene; miRNA";Annotation=microRNA MIR1122;
Chr6	cmsearch	miRNA	16582573	16582725	.	+	.	ID=miRNA_01599;Target=RF00906 1 135;Threshold=7.9e-07 50.8;type="Gene; miRNA";Annotation=microRNA MIR1122;
Chr6	cmsearch	miRNA	17794484	17794553	.	+	.	ID=miRNA_01294;Target=RF00904 1 71;Threshold=6.2e-05 44.2;type="Gene; miRNA";Annotation=microRNA mir-392;
Chr6	cmsearch	miRNA	18010372	18010606	.	+	.	ID=miRNA_01899;Target=RF00906 1 135;Threshold=5.4e-05 43.6;type="Gene; miRNA";Annotation=microRNA MIR1122;
Chr6	cmsearch	miRNA	18194994	18195150	.	+	.	ID=miRNA_02447;Target=RF01043 1 165;Threshold=7.7e-05 41.0;type="Gene; miRNA";Annotation=microRNA MIR1023;
Chr6	cmsearch	miRNA	18939709	18939803	.	-	.	ID=miRNA_02517;Target=RF01902 1 96;Threshold=4.9e-07 53.2;type="Gene; miRNA";Annotation=microRNA MIR439;
Chr6	cmsearch	miRNA	19248351	19248498	.	+	.	ID=miRNA_00750;Target=RF00882 1 190;Threshold=1.7e-12 68.6;type="Gene; miRNA";Annotation=microRNA MIR811;
Chr6	cmsearch	miRNA	19903260	19903407	.	+	.	ID=miRNA_00758;Target=RF00882 1 190;Threshold=2e-12 68.3;type="Gene; miRNA";Annotation=microRNA MIR811;
Chr6	cmsearch	miRNA	20012983	20013066	.	+	.	ID=miRNA_00012;Target=RF00073 1 88;Threshold=3.5e-10 61.1;type="Gene; miRNA";Annotation=mir-156 microRNA precursor;
Chr6	cmsearch	miRNA	20032233	20032318	.	+	.	ID=miRNA_00009;Target=RF00073 1 88;Threshold=4.5e-11 64.4;type="Gene; miRNA";Annotation=mir-156 microRNA precursor;
Chr6	cmsearch	miRNA	20278082	20278173	.	+	.	ID=miRNA_00459;Target=RF00769 1 94;Threshold=9.9e-06 44.5;type="Gene; miRNA";Annotation=microRNA mir-331;
Chr6	cmsearch	miRNA	20976341	20976433	.	-	.	ID=miRNA_00268;Target=RF00665 1 82;Threshold=2.4e-05 42.7;type="Gene; miRNA";Annotation=microRNA mir-290;
Chr6	cmsearch	miRNA	21511183	21511253	.	+	.	ID=miRNA_01275;Target=RF00904 1 71;Threshold=4.9e-05 44.6;type="Gene; miRNA";Annotation=microRNA mir-392;
Chr6	cmsearch	miRNA	21622744	21622891	.	-	.	ID=miRNA_00874;Target=RF00882 1 190;Threshold=4.1e-11 63.5;type="Gene; miRNA";Annotation=microRNA MIR811;
Chr6	cmsearch	miRNA	22174901	22175040	.	+	.	ID=miRNA_00394;Target=RF00739 1 93;Threshold=5.2e-06 49.7;type="Gene; miRNA";Annotation=microRNA MIR476;
Chr6	cmsearch	miRNA	22669362	22669458	.	+	.	ID=miRNA_02142;Target=RF00956 1 85;Threshold=4.3e-05 43.6;type="Gene; miRNA";Annotation=microRNA MIR1444;
Chr6	cmsearch	miRNA	23274509	23274579	.	+	.	ID=miRNA_01249;Target=RF00904 1 71;Threshold=3.4e-05 45.2;type="Gene; miRNA";Annotation=microRNA mir-392;
Chr6	cmsearch	miRNA	23478997	23479191	.	-	.	ID=miRNA_02444;Target=RF01043 1 165;Threshold=6.3e-05 41.3;type="Gene; miRNA";Annotation=microRNA MIR1023;
Chr6	cmsearch	miRNA	23510391	23510538	.	-	.	ID=miRNA_00879;Target=RF00882 1 190;Threshold=5.2e-11 63.1;type="Gene; miRNA";Annotation=microRNA MIR811;
Chr6	cmsearch	miRNA	23524979	23525119	.	+	.	ID=miRNA_02379;Target=RF01043 1 165;Threshold=9.4e-09 56.0;type="Gene; miRNA";Annotation=microRNA MIR1023;
Chr6	cmsearch	miRNA	23976200	23976306	.	+	.	ID=miRNA_02163;Target=RF00961 1 96;Threshold=4.1e-05 44.1;type="Gene; miRNA";Annotation=microRNA mir-581;
Chr6	cmsearch	miRNA	24020244	24020354	.	-	.	ID=miRNA_00516;Target=RF00842 1 115;Threshold=1.5e-07 51.4;type="Gene; miRNA";Annotation=microRNA MIR403;
Chr6	cmsearch	miRNA	24437671	24437755	.	-	.	ID=miRNA_02106;Target=RF00935 1 81;Threshold=8.4e-05 42.4;type="Gene; miRNA";Annotation=microRNA mir-876;
Chr6	cmsearch	miRNA	24721618	24721816	.	+	.	ID=miRNA_01940;Target=RF00906 1 135;Threshold=8.2e-05 42.9;type="Gene; miRNA";Annotation=microRNA MIR1122;
Chr6	cmsearch	miRNA	25847366	25847590	.	+	.	ID=miRNA_01631;Target=RF00906 1 135;Threshold=1.6e-06 49.6;type="Gene; miRNA";Annotation=microRNA MIR1122;
Chr6	cmsearch	miRNA	26725591	26725705	.	-	.	ID=miRNA_00591;Target=RF00877 1 88;Threshold=4.7e-05 40.9;type="Gene; miRNA";Annotation=microRNA mir-592;
Chr6	cmsearch	miRNA	27411156	27411226	.	+	.	ID=miRNA_01168;Target=RF00904 1 71;Threshold=6.9e-06 47.8;type="Gene; miRNA";Annotation=microRNA mir-392;
Chr6	cmsearch	miRNA	27901375	27901522	.	-	.	ID=miRNA_00723;Target=RF00882 1 190;Threshold=7.9e-13 69.7;type="Gene; miRNA";Annotation=microRNA MIR811;
Chr6	cmsearch	miRNA	28077050	28077158	.	-	.	ID=miRNA_00261;Target=RF00664 1 110;Threshold=3.4e-05 39.0;type="Gene; miRNA";Annotation=microRNA mir-223;
Chr6	cmsearch	miRNA	28078535	28078682	.	+	.	ID=miRNA_00954;Target=RF00882 1 190;Threshold=7.1e-09 55.4;type="Gene; miRNA";Annotation=microRNA MIR811;
Chr6	cmsearch	miRNA	28426048	28426253	.	+	.	ID=miRNA_01459;Target=RF00906 1 135;Threshold=2.4e-08 56.7;type="Gene; miRNA";Annotation=microRNA MIR1122;
Chr6	cmsearch	miRNA	29024061	29024319	.	-	.	ID=miRNA_01080;Target=RF00885 1 275;Threshold=5.5e-06 46.3;type="Gene; miRNA";Annotation=microRNA MIR821;
Chr6	cmsearch	miRNA	29671960	29672030	.	+	.	ID=miRNA_01120;Target=RF00904 1 71;Threshold=9.4e-07 51.2;type="Gene; miRNA";Annotation=microRNA mir-392;
Chr6	cmsearch	miRNA	31149467	31149555	.	+	.	ID=miRNA_00402;Target=RF00745 1 89;Threshold=6.1e-06 45.6;type="Gene; miRNA";Annotation=microRNA mir-499;
Chr6	cmsearch	miRNA	31429562	31429703	.	-	.	ID=miRNA_02019;Target=RF00925 1 142;Threshold=2.2e-06 46.6;type="Gene; miRNA";Annotation=microRNA MIR1027;
Chr6	cmsearch	miRNA	31984562	31984666	.	+	.	ID=miRNA_02545;Target=RF01902 1 96;Threshold=7.2e-06 48.7;type="Gene; miRNA";Annotation=microRNA MIR439;
Chr6	cmsearch	miRNA	32111870	32111964	.	+	.	ID=miRNA_00397;Target=RF00739 1 93;Threshold=4.4e-05 46.0;type="Gene; miRNA";Annotation=microRNA MIR476;
Chr6	cmsearch	miRNA	32324596	32324789	.	+	.	ID=miRNA_02428;Target=RF01043 1 165;Threshold=2.3e-05 43.0;type="Gene; miRNA";Annotation=microRNA MIR1023;
Chr6	cmsearch	miRNA	32639999	32640064	.	-	.	ID=miRNA_00442;Target=RF00756 1 63;Threshold=5e-05 39.4;type="Gene; miRNA";Annotation=microRNA mir-299;
Chr6	cmsearch	miRNA	32817869	32817962	.	-	.	ID=miRNA_00582;Target=RF00877 1 88;Threshold=7.3e-06 43.7;type="Gene; miRNA";Annotation=microRNA mir-592;
Chr6	cmsearch	miRNA	32979874	32980021	.	-	.	ID=miRNA_00809;Target=RF00882 1 190;Threshold=7.6e-12 66.2;type="Gene; miRNA";Annotation=microRNA MIR811;
Chr6	cmsearch	miRNA	33395866	33396014	.	+	.	ID=miRNA_00696;Target=RF00882 1 190;Threshold=3.6e-13 71.0;type="Gene; miRNA";Annotation=microRNA MIR811;
Chr6	cmsearch	miRNA	33669410	33669490	.	+	.	ID=miRNA_02065;Target=RF00929 1 77;Threshold=1.8e-05 53.2;type="Gene; miRNA";Annotation=microRNA mir-574;
Chr6	cmsearch	miRNA	34146563	34146712	.	+	.	ID=miRNA_01367;Target=RF00906 1 135;Threshold=4.1e-10 63.5;type="Gene; miRNA";Annotation=microRNA MIR1122;
Chr6	cmsearch	miRNA	34152612	34152704	.	+	.	ID=miRNA_02116;Target=RF00954 1 105;Threshold=1.3e-06 46.1;type="Gene; miRNA";Annotation=microRNA MIR1446;
Chr6	cmsearch	miRNA	35331044	35331139	.	-	.	ID=miRNA_01861;Target=RF00906 1 135;Threshold=3.6e-05 44.3;type="Gene; miRNA";Annotation=microRNA MIR1122;
Chr6	cmsearch	miRNA	35593704	35593859	.	+	.	ID=miRNA_01082;Target=RF00885 39 237;Threshold=2.1e-05 43.9;type="Gene; miRNA";Annotation=microRNA MIR821;
Chr6	cmsearch	miRNA	35669373	35669457	.	+	.	ID=miRNA_02534;Target=RF01902 1 96;Threshold=2.7e-06 50.4;type="Gene; miRNA";Annotation=microRNA MIR439;
Chr6	cmsearch	miRNA	35681521	35681638	.	-	.	ID=miRNA_00492;Target=RF00791 1 112;Threshold=3.9e-06 42.6;type="Gene; miRNA";Annotation=microRNA mir-357;
Chr6	cmsearch	miRNA	35903882	35903961	.	-	.	ID=miRNA_00422;Target=RF00753 1 71;Threshold=4.9e-05 42.3;type="Gene; miRNA";Annotation=microRNA mir-503;
Chr6	cmsearch	miRNA	35906639	35906864	.	-	.	ID=miRNA_00613;Target=RF00882 1 190;Threshold=2.2e-19 93.5;type="Gene; miRNA";Annotation=microRNA MIR811;
Chr6	cmsearch	miRNA	35910179	35910327	.	+	.	ID=miRNA_00974;Target=RF00882 1 190;Threshold=7.1e-08 51.7;type="Gene; miRNA";Annotation=microRNA MIR811;
Chr6	cmsearch	miRNA	35989975	35990045	.	-	.	ID=miRNA_01257;Target=RF00904 1 71;Threshold=3.7e-05 45.1;type="Gene; miRNA";Annotation=microRNA mir-392;
Chr6	cmsearch	miRNA	36534764	36534988	.	-	.	ID=miRNA_01620;Target=RF00906 1 135;Threshold=1.2e-06 50.1;type="Gene; miRNA";Annotation=microRNA MIR1122;
Chr6	cmsearch	miRNA	36912106	36912325	.	+	.	ID=miRNA_01653;Target=RF00906 1 135;Threshold=2.3e-06 49.0;type="Gene; miRNA";Annotation=microRNA MIR1122;
Chr6	cmsearch	miRNA	36971081	36971341	.	+	.	ID=miRNA_01043;Target=RF00885 1 275;Threshold=3.3e-12 71.6;type="Gene; miRNA";Annotation=microRNA MIR821;
Chr6	cmsearch	miRNA	37771575	37771711	.	+	.	ID=miRNA_00262;Target=RF00665 1 82;Threshold=1.7e-07 50.4;type="Gene; miRNA";Annotation=microRNA mir-290;
Chr6	cmsearch	miRNA	37834595	37834752	.	-	.	ID=miRNA_02303;Target=RF01005 1 172;Threshold=6.8e-06 49.1;type="Gene; miRNA";Annotation=microRNA MIR530;
Chr6	cmsearch	miRNA	38063592	38063653	.	+	.	ID=miRNA_00445;Target=RF00756 1 63;Threshold=5.7e-05 39.2;type="Gene; miRNA";Annotation=microRNA mir-299;
Chr6	cmsearch	miRNA	38063850	38063997	.	-	.	ID=miRNA_00853;Target=RF00882 1 190;Threshold=2.4e-11 64.4;type="Gene; miRNA";Annotation=microRNA MIR811;
Chr6	cmsearch	miRNA	38120326	38120444	.	+	.	ID=miRNA_01564;Target=RF00906 1 135;Threshold=4.1e-07 51.9;type="Gene; miRNA";Annotation=microRNA MIR1122;
Chr6	cmsearch	miRNA	38497843	38497990	.	-	.	ID=miRNA_00662;Target=RF00882 1 190;Threshold=1.3e-13 72.6;type="Gene; miRNA";Annotation=microRNA MIR811;
Chr6	cmsearch	miRNA	38504584	38504775	.	-	.	ID=miRNA_01630;Target=RF00906 1 135;Threshold=1.6e-06 49.6;type="Gene; miRNA";Annotation=microRNA MIR1122;
Chr6	cmsearch	miRNA	39013281	39013402	.	-	.	ID=miRNA_02560;Target=RF01902 1 96;Threshold=2.4e-05 46.6;type="Gene; miRNA";Annotation=microRNA MIR439;
Chr6	cmsearch	miRNA	39680043	39680192	.	+	.	ID=miRNA_00559;Target=RF00865 1 129;Threshold=1.3e-08 58.4;type="Gene; miRNA";Annotation=microRNA MIR169_5;
Chr6	cmsearch	miRNA	39682259	39682409	.	-	.	ID=miRNA_00188;Target=RF00645 1 134;Threshold=2.8e-09 46.4;type="Gene; miRNA";Annotation=microRNA MIR169_2;
Chr6	cmsearch	miRNA	39683582	39683735	.	+	.	ID=miRNA_00558;Target=RF00865 1 129;Threshold=7e-09 59.5;type="Gene; miRNA";Annotation=microRNA MIR169_5;
Chr6	cmsearch	miRNA	39688874	39689023	.	+	.	ID=miRNA_00552;Target=RF00865 1 129;Threshold=3.4e-10 64.7;type="Gene; miRNA";Annotation=microRNA MIR169_5;
Chr6	cmsearch	miRNA	39690421	39690579	.	-	.	ID=miRNA_00192;Target=RF00645 1 134;Threshold=3.9e-08 43.1;type="Gene; miRNA";Annotation=microRNA MIR169_2;
Chr6	cmsearch	miRNA	39691706	39691857	.	+	.	ID=miRNA_00560;Target=RF00865 1 129;Threshold=1.8e-08 57.8;type="Gene; miRNA";Annotation=microRNA MIR169_5;
Chr6	cmsearch	miRNA	39715985	39716121	.	+	.	ID=miRNA_00554;Target=RF00865 1 129;Threshold=6.4e-10 63.6;type="Gene; miRNA";Annotation=microRNA MIR169_5;
Chr6	cmsearch	miRNA	39730473	39730607	.	+	.	ID=miRNA_00566;Target=RF00865 1 129;Threshold=2.4e-06 49.4;type="Gene; miRNA";Annotation=microRNA MIR169_5;
Chr6	cmsearch	miRNA	39736476	39736629	.	-	.	ID=miRNA_00551;Target=RF00865 1 129;Threshold=3e-10 64.9;type="Gene; miRNA";Annotation=microRNA MIR169_5;
Chr6	cmsearch	miRNA	39737743	39737893	.	+	.	ID=miRNA_00190;Target=RF00645 1 134;Threshold=6.2e-09 45.4;type="Gene; miRNA";Annotation=microRNA MIR169_2;
Chr6	cmsearch	miRNA	39759562	39759696	.	-	.	ID=miRNA_00553;Target=RF00865 1 129;Threshold=4.2e-10 64.4;type="Gene; miRNA";Annotation=microRNA MIR169_5;
Chr6	cmsearch	miRNA	39762849	39762985	.	-	.	ID=miRNA_00561;Target=RF00865 1 129;Threshold=2.3e-08 57.4;type="Gene; miRNA";Annotation=microRNA MIR169_5;
Chr6	cmsearch	miRNA	39771256	39771390	.	-	.	ID=miRNA_00557;Target=RF00865 1 129;Threshold=4.8e-09 60.1;type="Gene; miRNA";Annotation=microRNA MIR169_5;
Chr6	cmsearch	miRNA	40656892	40656986	.	+	.	ID=miRNA_01316;Target=RF00904 1 71;Threshold=8.4e-05 43.7;type="Gene; miRNA";Annotation=microRNA mir-392;
Chr6	cmsearch	miRNA	41252466	41252619	.	-	.	ID=miRNA_00333;Target=RF00690 1 136;Threshold=1.9e-05 37.3;type="Gene; miRNA";Annotation=microRNA MIR408;
Chr6	cmsearch	miRNA	41324029	41324194	.	-	.	ID=miRNA_01402;Target=RF00906 1 135;Threshold=3.1e-09 60.1;type="Gene; miRNA";Annotation=microRNA MIR1122;
Chr6	cmsearch	miRNA	41327667	41327853	.	+	.	ID=miRNA_01086;Target=RF00885 1 275;Threshold=4.4e-05 42.6;type="Gene; miRNA";Annotation=microRNA MIR821;
Chr6	cmsearch	miRNA	41413019	41413184	.	-	.	ID=miRNA_02435;Target=RF01043 1 165;Threshold=3.5e-05 42.3;type="Gene; miRNA";Annotation=microRNA MIR1023;
Chr6	cmsearch	miRNA	41443616	41443777	.	+	.	ID=miRNA_02393;Target=RF01043 16 152;Threshold=5.4e-07 49.3;type="Gene; miRNA";Annotation=microRNA MIR1023;
Chr6	cmsearch	miRNA	41511163	41511257	.	-	.	ID=miRNA_02231;Target=RF00997 1 86;Threshold=1.1e-05 45.2;type="Gene; miRNA";Annotation=microRNA mir-942;
Chr6	cmsearch	miRNA	42035352	42035499	.	-	.	ID=miRNA_00914;Target=RF00882 1 190;Threshold=3.4e-10 60.1;type="Gene; miRNA";Annotation=microRNA MIR811;
Chr6	cmsearch	miRNA	42290512	42290672	.	+	.	ID=miRNA_02250;Target=RF01005 1 172;Threshold=5.1e-12 74.4;type="Gene; miRNA";Annotation=microRNA MIR530;
Chr6	cmsearch	miRNA	42682433	42682611	.	+	.	ID=miRNA_00118;Target=RF00452 1 119;Threshold=1.3e-16 82.3;type="Gene; miRNA";Annotation=mir-172 microRNA precursor family;
Chr6	cmsearch	miRNA	43622157	43622312	.	-	.	ID=miRNA_01404;Target=RF00906 1 135;Threshold=3.2e-09 60.0;type="Gene; miRNA";Annotation=microRNA MIR1122;
Chr6	cmsearch	miRNA	44190134	44190230	.	+	.	ID=miRNA_02130;Target=RF00956 1 85;Threshold=3.4e-06 47.7;type="Gene; miRNA";Annotation=microRNA MIR1444;
Chr6	cmsearch	miRNA	45781884	45782046	.	-	.	ID=miRNA_00939;Target=RF00882 1 190;Threshold=2.1e-09 57.3;type="Gene; miRNA";Annotation=microRNA MIR811;
Chr6	cmsearch	miRNA	46727545	46727692	.	-	.	ID=miRNA_00783;Target=RF00882 1 190;Threshold=3.9e-12 67.2;type="Gene; miRNA";Annotation=microRNA MIR811;
Chr6	cmsearch	miRNA	46766025	46766095	.	-	.	ID=miRNA_01323;Target=RF00904 1 71;Threshold=9.2e-05 43.5;type="Gene; miRNA";Annotation=microRNA mir-392;
Chr6	cmsearch	miRNA	46894555	46894643	.	-	.	ID=miRNA_01849;Target=RF00906 1 135;Threshold=3.1e-05 44.6;type="Gene; miRNA";Annotation=microRNA MIR1122;
Chr6	cmsearch	miRNA	48076121	48076267	.	-	.	ID=miRNA_01744;Target=RF00906 1 135;Threshold=9.5e-06 46.6;type="Gene; miRNA";Annotation=microRNA MIR1122;
Chr6	cmsearch	miRNA	48223519	48223716	.	-	.	ID=miRNA_01033;Target=RF00885 1 275;Threshold=5.2e-15 83.0;type="Gene; miRNA";Annotation=microRNA MIR821;
Chr6	cmsearch	miRNA	48369001	48369084	.	-	.	ID=miRNA_02480;Target=RF01061 1 84;Threshold=6.5e-07 51.2;type="Gene; miRNA";Annotation=microRNA mir-548;
Chr6	cmsearch	miRNA	49006065	49006177	.	+	.	ID=miRNA_02244;Target=RF01001 1 95;Threshold=3.3e-06 46.5;type="Gene; miRNA";Annotation=microRNA mir-609;
Chr6	cmsearch	miRNA	49098615	49098710	.	-	.	ID=miRNA_02463;Target=RF01059 1 97;Threshold=3.1e-05 48.3;type="Gene; miRNA";Annotation=microRNA mir-598;
Chr6	cmsearch	miRNA	50336087	50336234	.	-	.	ID=miRNA_00671;Target=RF00882 1 190;Threshold=1.6e-13 72.3;type="Gene; miRNA";Annotation=microRNA MIR811;
Chr6	cmsearch	miRNA	50728524	50728594	.	-	.	ID=miRNA_01127;Target=RF00904 1 71;Threshold=1.7e-06 50.2;type="Gene; miRNA";Annotation=microRNA mir-392;
Chr6	cmsearch	miRNA	50736071	50736141	.	+	.	ID=miRNA_01315;Target=RF00904 1 71;Threshold=8.4e-05 43.7;type="Gene; miRNA";Annotation=microRNA mir-392;
Chr6	cmsearch	miRNA	51085418	51085511	.	-	.	ID=miRNA_00585;Target=RF00877 1 88;Threshold=1.4e-05 42.8;type="Gene; miRNA";Annotation=microRNA mir-592;
Chr6	cmsearch	miRNA	51090751	51090891	.	-	.	ID=miRNA_01922;Target=RF00906 1 135;Threshold=6.5e-05 43.3;type="Gene; miRNA";Annotation=microRNA MIR1122;
Chr6	cmsearch	miRNA	51137442	51137670	.	+	.	ID=miRNA_01730;Target=RF00906 1 135;Threshold=7.6e-06 46.9;type="Gene; miRNA";Annotation=microRNA MIR1122;
Chr6	cmsearch	miRNA	51142450	51142579	.	+	.	ID=miRNA_02278;Target=RF01005 1 172;Threshold=4.3e-07 54.1;type="Gene; miRNA";Annotation=microRNA MIR530;
Chr6	cmsearch	miRNA	51143368	51143522	.	+	.	ID=miRNA_02284;Target=RF01005 1 172;Threshold=7.1e-07 53.2;type="Gene; miRNA";Annotation=microRNA MIR530;
Chr6	cmsearch	miRNA	51691418	51691515	.	+	.	ID=miRNA_02137;Target=RF00956 1 85;Threshold=1.8e-05 44.9;type="Gene; miRNA";Annotation=microRNA MIR1444;
Chr6	cmsearch	miRNA	51697233	51697330	.	+	.	ID=miRNA_02138;Target=RF00956 1 85;Threshold=1.8e-05 44.9;type="Gene; miRNA";Annotation=microRNA MIR1444;
Chr6	cmsearch	miRNA	51899123	51899329	.	+	.	ID=miRNA_01895;Target=RF00906 1 135;Threshold=5e-05 43.7;type="Gene; miRNA";Annotation=microRNA MIR1122;
Chr6	cmsearch	miRNA	51997633	51997880	.	-	.	ID=miRNA_00609;Target=RF00882 1 190;Threshold=5.2e-22 103.1;type="Gene; miRNA";Annotation=microRNA MIR811;
Chr6	cmsearch	miRNA	52114284	52114437	.	+	.	ID=miRNA_02009;Target=RF00920 1 151;Threshold=2.2e-10 62.6;type="Gene; miRNA";Annotation=microRNA MIR444;
Chr6	cmsearch	miRNA	52255620	52255708	.	+	.	ID=miRNA_01339;Target=RF00906 1 135;Threshold=8.5e-13 73.9;type="Gene; miRNA";Annotation=microRNA MIR1122;
Chr6	cmsearch	miRNA	53093910	53094030	.	+	.	ID=miRNA_00356;Target=RF00695 1 109;Threshold=9e-12 63.7;type="Gene; miRNA";Annotation=microRNA MIR398;
Chr6	cmsearch	miRNA	53103415	53103569	.	-	.	ID=miRNA_01971;Target=RF00906 1 135;Threshold=9.7e-05 42.6;type="Gene; miRNA";Annotation=microRNA MIR1122;
Chr6	cmsearch	miRNA	53331681	53331947	.	+	.	ID=miRNA_00314;Target=RF00690 1 136;Threshold=1.6e-06 40.8;type="Gene; miRNA";Annotation=microRNA MIR408;
Chr6	cmsearch	miRNA	53332756	53332903	.	-	.	ID=miRNA_00943;Target=RF00882 1 190;Threshold=3.1e-09 56.7;type="Gene; miRNA";Annotation=microRNA MIR811;
Chr7	cmsearch	miRNA	787	887	.	+	.	ID=miRNA_02187;Target=RF00974 1 96;Threshold=3.4e-06 48.3;type="Gene; miRNA";Annotation=microRNA mir-607;
Chr7	cmsearch	miRNA	1637	1734	.	+	.	ID=miRNA_02207;Target=RF00974 1 96;Threshold=9.1e-05 42.8;type="Gene; miRNA";Annotation=microRNA mir-607;
Chr7	cmsearch	miRNA	1814	1900	.	+	.	ID=miRNA_02195;Target=RF00974 1 96;Threshold=1.4e-05 45.9;type="Gene; miRNA";Annotation=microRNA mir-607;
Chr7	cmsearch	miRNA	1987	2084	.	+	.	ID=miRNA_02192;Target=RF00974 1 96;Threshold=9.5e-06 46.6;type="Gene; miRNA";Annotation=microRNA mir-607;
Chr7	cmsearch	miRNA	4804	4895	.	+	.	ID=miRNA_02189;Target=RF00974 1 96;Threshold=3.7e-06 48.2;type="Gene; miRNA";Annotation=microRNA mir-607;
Chr7	cmsearch	miRNA	5347	5439	.	+	.	ID=miRNA_02178;Target=RF00974 1 96;Threshold=3.9e-07 51.9;type="Gene; miRNA";Annotation=microRNA mir-607;
Chr7	cmsearch	miRNA	6192	6282	.	+	.	ID=miRNA_02201;Target=RF00974 1 96;Threshold=3e-05 44.6;type="Gene; miRNA";Annotation=microRNA mir-607;
Chr7	cmsearch	miRNA	11424	11515	.	+	.	ID=miRNA_02196;Target=RF00974 1 96;Threshold=1.5e-05 45.8;type="Gene; miRNA";Annotation=microRNA mir-607;
Chr7	cmsearch	miRNA	11848	11944	.	+	.	ID=miRNA_02206;Target=RF00974 1 96;Threshold=6.1e-05 43.4;type="Gene; miRNA";Annotation=microRNA mir-607;
Chr7	cmsearch	miRNA	316987	317060	.	+	.	ID=miRNA_02684;Target=RF02245 1 79;Threshold=6.7e-05 41.8;type="Gene; miRNA";Annotation=microRNA mir-788;
Chr7	cmsearch	miRNA	547884	547954	.	+	.	ID=miRNA_01276;Target=RF00904 1 71;Threshold=4.9e-05 44.6;type="Gene; miRNA";Annotation=microRNA mir-392;
Chr7	cmsearch	miRNA	680012	680082	.	-	.	ID=miRNA_01140;Target=RF00904 1 71;Threshold=3.1e-06 49.2;type="Gene; miRNA";Annotation=microRNA mir-392;
Chr7	cmsearch	miRNA	693398	693494	.	+	.	ID=miRNA_02147;Target=RF00956 1 85;Threshold=5.9e-05 43.1;type="Gene; miRNA";Annotation=microRNA MIR1444;
Chr7	cmsearch	miRNA	914981	915111	.	+	.	ID=miRNA_02248;Target=RF01001 1 95;Threshold=1.4e-05 44.2;type="Gene; miRNA";Annotation=microRNA mir-609;
Chr7	cmsearch	miRNA	1347040	1347168	.	+	.	ID=miRNA_00027;Target=RF00075 1 126;Threshold=1.8e-20 89.4;type="Gene; miRNA";Annotation=mir-166 microRNA precursor;
Chr7	cmsearch	miRNA	1575214	1575329	.	+	.	ID=miRNA_01783;Target=RF00906 1 135;Threshold=1.5e-05 45.8;type="Gene; miRNA";Annotation=microRNA MIR1122;
Chr7	cmsearch	miRNA	1617652	1617730	.	-	.	ID=miRNA_02366;Target=RF01026 1 107;Threshold=2.3e-06 51.0;type="Gene; miRNA";Annotation=microRNA MIR828;
Chr7	cmsearch	miRNA	1886111	1886251	.	-	.	ID=miRNA_02012;Target=RF00925 1 142;Threshold=1e-09 58.9;type="Gene; miRNA";Annotation=microRNA MIR1027;
Chr7	cmsearch	miRNA	2024100	2024247	.	-	.	ID=miRNA_00664;Target=RF00882 1 190;Threshold=1.5e-13 72.3;type="Gene; miRNA";Annotation=microRNA MIR811;
Chr7	cmsearch	miRNA	2115262	2115396	.	-	.	ID=miRNA_00243;Target=RF00648 1 118;Threshold=2.4e-08 53.7;type="Gene; miRNA";Annotation=microRNA MIR396;
Chr7	cmsearch	miRNA	2743740	2743827	.	+	.	ID=miRNA_01348;Target=RF00906 1 135;Threshold=9.4e-12 69.8;type="Gene; miRNA";Annotation=microRNA MIR1122;
Chr7	cmsearch	miRNA	2784531	2784609	.	-	.	ID=miRNA_00487;Target=RF00778 1 95;Threshold=3.4e-05 42.5;type="Gene; miRNA";Annotation=microRNA MIR473;
Chr7	cmsearch	miRNA	2846610	2846680	.	-	.	ID=miRNA_01298;Target=RF00904 1 71;Threshold=6.8e-05 44.0;type="Gene; miRNA";Annotation=microRNA mir-392;
Chr7	cmsearch	miRNA	2876350	2876429	.	-	.	ID=miRNA_00485;Target=RF00778 1 95;Threshold=4.9e-06 45.7;type="Gene; miRNA";Annotation=microRNA MIR473;
Chr7	cmsearch	miRNA	2909530	2909600	.	+	.	ID=miRNA_01177;Target=RF00904 1 71;Threshold=8.1e-06 47.6;type="Gene; miRNA";Annotation=microRNA mir-392;
Chr7	cmsearch	miRNA	2956072	2956229	.	-	.	ID=miRNA_01592;Target=RF00906 1 135;Threshold=6.9e-07 51.0;type="Gene; miRNA";Annotation=microRNA MIR1122;
Chr7	cmsearch	miRNA	2980989	2981186	.	-	.	ID=miRNA_00142;Target=RF00638 1 196;Threshold=1.7e-07 51.3;type="Gene; miRNA";Annotation=microRNA MIR159;
Chr7	cmsearch	miRNA	2985002	2985203	.	-	.	ID=miRNA_00143;Target=RF00638 1 196;Threshold=2.2e-07 50.8;type="Gene; miRNA";Annotation=microRNA MIR159;
Chr7	cmsearch	miRNA	3370960	3371030	.	-	.	ID=miRNA_01308;Target=RF00904 1 71;Threshold=7.5e-05 43.9;type="Gene; miRNA";Annotation=microRNA mir-392;
Chr7	cmsearch	miRNA	3835981	3836051	.	+	.	ID=miRNA_01130;Target=RF00904 1 71;Threshold=1.8e-06 50.1;type="Gene; miRNA";Annotation=microRNA mir-392;
Chr7	cmsearch	miRNA	4133676	4133746	.	+	.	ID=miRNA_01258;Target=RF00904 1 71;Threshold=3.7e-05 45.1;type="Gene; miRNA";Annotation=microRNA mir-392;
Chr7	cmsearch	miRNA	4776750	4776996	.	-	.	ID=miRNA_01085;Target=RF00885 1 275;Threshold=4.3e-05 42.6;type="Gene; miRNA";Annotation=microRNA MIR821;
Chr7	cmsearch	miRNA	4814350	4814446	.	+	.	ID=miRNA_02156;Target=RF00956 1 85;Threshold=0.0001 42.2;type="Gene; miRNA";Annotation=microRNA MIR1444;
Chr7	cmsearch	miRNA	4915464	4915543	.	+	.	ID=miRNA_00570;Target=RF00870 1 81;Threshold=1.3e-05 45.5;type="Gene; miRNA";Annotation=microRNA mir-423;
Chr7	cmsearch	miRNA	5022904	5023029	.	+	.	ID=miRNA_00345;Target=RF00690 1 136;Threshold=6.6e-05 35.5;type="Gene; miRNA";Annotation=microRNA MIR408;
Chr7	cmsearch	miRNA	5495308	5495463	.	-	.	ID=miRNA_00546;Target=RF00862 1 84;Threshold=3.5e-06 47.0;type="Gene; miRNA";Annotation=microRNA mir-491;
Chr7	cmsearch	miRNA	5524262	5524473	.	-	.	ID=miRNA_01485;Target=RF00906 1 135;Threshold=5.7e-08 55.2;type="Gene; miRNA";Annotation=microRNA MIR1122;
Chr7	cmsearch	miRNA	5591427	5591497	.	-	.	ID=miRNA_01216;Target=RF00904 1 71;Threshold=1.9e-05 46.2;type="Gene; miRNA";Annotation=microRNA mir-392;
Chr7	cmsearch	miRNA	6372198	6372345	.	-	.	ID=miRNA_00945;Target=RF00882 1 190;Threshold=3.6e-09 56.4;type="Gene; miRNA";Annotation=microRNA MIR811;
Chr7	cmsearch	miRNA	6554815	6554908	.	+	.	ID=miRNA_01832;Target=RF00906 1 135;Threshold=2.6e-05 44.9;type="Gene; miRNA";Annotation=microRNA MIR1122;
Chr7	cmsearch	miRNA	6926415	6926574	.	-	.	ID=miRNA_01414;Target=RF00906 1 135;Threshold=6.2e-09 58.9;type="Gene; miRNA";Annotation=microRNA MIR1122;
Chr7	cmsearch	miRNA	7677550	7677620	.	+	.	ID=miRNA_01318;Target=RF00904 1 71;Threshold=8.7e-05 43.6;type="Gene; miRNA";Annotation=microRNA mir-392;
Chr7	cmsearch	miRNA	8024986	8025133	.	+	.	ID=miRNA_00638;Target=RF00882 1 190;Threshold=6.6e-14 73.6;type="Gene; miRNA";Annotation=microRNA MIR811;
Chr7	cmsearch	miRNA	8235415	8235562	.	+	.	ID=miRNA_00658;Target=RF00882 1 190;Threshold=1e-13 73.0;type="Gene; miRNA";Annotation=microRNA MIR811;
Chr7	cmsearch	miRNA	9479179	9479274	.	+	.	ID=miRNA_02681;Target=RF02244 1 95;Threshold=3.3e-05 41.8;type="Gene; miRNA";Annotation=microRNA mir-785;
Chr7	cmsearch	miRNA	9715082	9715152	.	-	.	ID=miRNA_01138;Target=RF00904 1 71;Threshold=2.8e-06 49.3;type="Gene; miRNA";Annotation=microRNA mir-392;
Chr7	cmsearch	miRNA	9716493	9716563	.	-	.	ID=miRNA_01171;Target=RF00904 1 71;Threshold=7.2e-06 47.8;type="Gene; miRNA";Annotation=microRNA mir-392;
Chr7	cmsearch	miRNA	9717870	9717940	.	-	.	ID=miRNA_01096;Target=RF00904 1 71;Threshold=2.5e-08 57.2;type="Gene; miRNA";Annotation=microRNA mir-392;
Chr7	cmsearch	miRNA	10461126	10461275	.	-	.	ID=miRNA_02301;Target=RF01005 1 172;Threshold=4.1e-06 50.0;type="Gene; miRNA";Annotation=microRNA MIR530;
Chr7	cmsearch	miRNA	10509658	10509883	.	+	.	ID=miRNA_01565;Target=RF00906 1 135;Threshold=4.1e-07 51.8;type="Gene; miRNA";Annotation=microRNA MIR1122;
Chr7	cmsearch	miRNA	10562085	10562154	.	+	.	ID=miRNA_01334;Target=RF00904 1 71;Threshold=0.0001 43.3;type="Gene; miRNA";Annotation=microRNA mir-392;
Chr7	cmsearch	miRNA	10694592	10694683	.	-	.	ID=miRNA_01956;Target=RF00906 1 135;Threshold=9.2e-05 42.7;type="Gene; miRNA";Annotation=microRNA MIR1122;
Chr7	cmsearch	miRNA	10751025	10751127	.	+	.	ID=miRNA_02367;Target=RF01033 1 110;Threshold=3.8e-05 39.6;type="Gene; miRNA";Annotation=microRNA mir-767;
Chr7	cmsearch	miRNA	11565691	11565909	.	-	.	ID=miRNA_01842;Target=RF00906 1 135;Threshold=3e-05 44.6;type="Gene; miRNA";Annotation=microRNA MIR1122;
Chr7	cmsearch	miRNA	11800730	11800813	.	+	.	ID=miRNA_00405;Target=RF00745 1 89;Threshold=3.1e-05 43.0;type="Gene; miRNA";Annotation=microRNA mir-499;
Chr7	cmsearch	miRNA	11935607	11935754	.	-	.	ID=miRNA_00639;Target=RF00882 1 190;Threshold=6.6e-14 73.6;type="Gene; miRNA";Annotation=microRNA MIR811;
Chr7	cmsearch	miRNA	12221292	12221487	.	-	.	ID=miRNA_00346;Target=RF00690 1 136;Threshold=6.7e-05 35.5;type="Gene; miRNA";Annotation=microRNA MIR408;
Chr7	cmsearch	miRNA	12230963	12231055	.	-	.	ID=miRNA_02459;Target=RF01059 1 97;Threshold=7e-06 51.0;type="Gene; miRNA";Annotation=microRNA mir-598;
Chr7	cmsearch	miRNA	12613559	12613723	.	-	.	ID=miRNA_02650;Target=RF01911 1 170;Threshold=8.1e-05 43.8;type="Gene; miRNA";Annotation=microRNA MIR2118;
Chr7	cmsearch	miRNA	12809589	12809772	.	-	.	ID=miRNA_01777;Target=RF00906 1 135;Threshold=1.4e-05 45.9;type="Gene; miRNA";Annotation=microRNA MIR1122;
Chr7	cmsearch	miRNA	13181747	13181817	.	+	.	ID=miRNA_01202;Target=RF00904 1 71;Threshold=1.4e-05 46.7;type="Gene; miRNA";Annotation=microRNA mir-392;
Chr7	cmsearch	miRNA	13235455	13235525	.	+	.	ID=miRNA_01172;Target=RF00904 1 71;Threshold=7.3e-06 47.7;type="Gene; miRNA";Annotation=microRNA mir-392;
Chr7	cmsearch	miRNA	13258621	13258691	.	+	.	ID=miRNA_01173;Target=RF00904 1 71;Threshold=7.3e-06 47.7;type="Gene; miRNA";Annotation=microRNA mir-392;
Chr7	cmsearch	miRNA	13273877	13274002	.	-	.	ID=miRNA_01774;Target=RF00906 1 135;Threshold=1.4e-05 45.9;type="Gene; miRNA";Annotation=microRNA MIR1122;
Chr7	cmsearch	miRNA	13277530	13277656	.	-	.	ID=miRNA_01734;Target=RF00906 1 135;Threshold=8.6e-06 46.7;type="Gene; miRNA";Annotation=microRNA MIR1122;
Chr7	cmsearch	miRNA	13281184	13281310	.	-	.	ID=miRNA_01574;Target=RF00906 1 135;Threshold=4.5e-07 51.7;type="Gene; miRNA";Annotation=microRNA MIR1122;
Chr7	cmsearch	miRNA	13285406	13285532	.	-	.	ID=miRNA_01575;Target=RF00906 1 135;Threshold=4.5e-07 51.7;type="Gene; miRNA";Annotation=microRNA MIR1122;
Chr7	cmsearch	miRNA	14182873	14183085	.	+	.	ID=miRNA_00309;Target=RF00690 1 136;Threshold=8.6e-07 41.7;type="Gene; miRNA";Annotation=microRNA MIR408;
Chr7	cmsearch	miRNA	14282537	14282644	.	-	.	ID=miRNA_01883;Target=RF00906 1 135;Threshold=4.6e-05 43.9;type="Gene; miRNA";Annotation=microRNA MIR1122;
Chr7	cmsearch	miRNA	14304344	14304398	.	+	.	ID=miRNA_01749;Target=RF00906 1 135;Threshold=1e-05 46.4;type="Gene; miRNA";Annotation=microRNA MIR1122;
Chr7	cmsearch	miRNA	14304501	14304555	.	+	.	ID=miRNA_01670;Target=RF00906 1 135;Threshold=3e-06 48.5;type="Gene; miRNA";Annotation=microRNA MIR1122;
Chr7	cmsearch	miRNA	14304966	14305020	.	-	.	ID=miRNA_01640;Target=RF00906 1 135;Threshold=1.8e-06 49.4;type="Gene; miRNA";Annotation=microRNA MIR1122;
Chr7	cmsearch	miRNA	14483864	14483947	.	-	.	ID=miRNA_00410;Target=RF00745 1 89;Threshold=6.5e-05 41.8;type="Gene; miRNA";Annotation=microRNA mir-499;
Chr7	cmsearch	miRNA	15560994	15561141	.	-	.	ID=miRNA_00675;Target=RF00882 1 190;Threshold=1.8e-13 72.1;type="Gene; miRNA";Annotation=microRNA MIR811;
Chr7	cmsearch	miRNA	16040591	16040852	.	+	.	ID=miRNA_01072;Target=RF00885 1 275;Threshold=2.4e-07 51.8;type="Gene; miRNA";Annotation=microRNA MIR821;
Chr7	cmsearch	miRNA	16585767	16585994	.	-	.	ID=miRNA_01702;Target=RF00906 1 135;Threshold=4.8e-06 47.7;type="Gene; miRNA";Annotation=microRNA MIR1122;
Chr7	cmsearch	miRNA	17012009	17012197	.	+	.	ID=miRNA_02013;Target=RF00925 1 142;Threshold=5.5e-09 56.2;type="Gene; miRNA";Annotation=microRNA MIR1027;
Chr7	cmsearch	miRNA	17858314	17858459	.	+	.	ID=miRNA_02317;Target=RF01005 1 172;Threshold=3e-05 46.5;type="Gene; miRNA";Annotation=microRNA MIR530;
Chr7	cmsearch	miRNA	18593937	18594070	.	-	.	ID=miRNA_01632;Target=RF00906 1 135;Threshold=1.6e-06 49.5;type="Gene; miRNA";Annotation=microRNA MIR1122;
Chr7	cmsearch	miRNA	18842884	18843011	.	+	.	ID=miRNA_01963;Target=RF00906 1 135;Threshold=9.2e-05 42.7;type="Gene; miRNA";Annotation=microRNA MIR1122;
Chr7	cmsearch	miRNA	18843299	18843400	.	+	.	ID=miRNA_00495;Target=RF00801 1 95;Threshold=6e-05 39.2;type="Gene; miRNA";Annotation=microRNA mir-280;
Chr7	cmsearch	miRNA	20107962	20108054	.	-	.	ID=miRNA_01581;Target=RF00906 1 135;Threshold=5.3e-07 51.4;type="Gene; miRNA";Annotation=microRNA MIR1122;
Chr7	cmsearch	miRNA	20490074	20490184	.	-	.	ID=miRNA_00521;Target=RF00842 1 115;Threshold=9.3e-07 48.6;type="Gene; miRNA";Annotation=microRNA MIR403;
Chr7	cmsearch	miRNA	21323890	21324037	.	-	.	ID=miRNA_00669;Target=RF00882 1 190;Threshold=1.5e-13 72.3;type="Gene; miRNA";Annotation=microRNA MIR811;
Chr7	cmsearch	miRNA	21687728	21687840	.	-	.	ID=miRNA_00540;Target=RF00855 1 110;Threshold=1.3e-07 45.6;type="Gene; miRNA";Annotation=microRNA mir-254;
Chr7	cmsearch	miRNA	22431323	22431470	.	+	.	ID=miRNA_00724;Target=RF00882 1 190;Threshold=7.9e-13 69.7;type="Gene; miRNA";Annotation=microRNA MIR811;
Chr7	cmsearch	miRNA	22544918	22545012	.	+	.	ID=miRNA_02535;Target=RF01902 1 96;Threshold=3.7e-06 49.8;type="Gene; miRNA";Annotation=microRNA MIR439;
Chr7	cmsearch	miRNA	22719061	22719319	.	+	.	ID=miRNA_01844;Target=RF00906 1 135;Threshold=3e-05 44.6;type="Gene; miRNA";Annotation=microRNA MIR1122;
Chr7	cmsearch	miRNA	22986502	22986596	.	-	.	ID=miRNA_02584;Target=RF01902 1 96;Threshold=9.4e-05 44.3;type="Gene; miRNA";Annotation=microRNA MIR439;
Chr7	cmsearch	miRNA	24113846	24113942	.	+	.	ID=miRNA_02152;Target=RF00956 1 85;Threshold=7.4e-05 42.7;type="Gene; miRNA";Annotation=microRNA MIR1444;
Chr7	cmsearch	miRNA	25316363	25316435	.	+	.	ID=miRNA_01247;Target=RF00904 1 71;Threshold=3.3e-05 45.2;type="Gene; miRNA";Annotation=microRNA mir-392;
Chr7	cmsearch	miRNA	25410952	25411043	.	-	.	ID=miRNA_01479;Target=RF00906 1 135;Threshold=4.6e-08 55.5;type="Gene; miRNA";Annotation=microRNA MIR1122;
Chr7	cmsearch	miRNA	25500635	25500847	.	+	.	ID=miRNA_01788;Target=RF00906 1 135;Threshold=1.6e-05 45.7;type="Gene; miRNA";Annotation=microRNA MIR1122;
Chr7	cmsearch	miRNA	25697497	25697634	.	-	.	ID=miRNA_02305;Target=RF01005 1 172;Threshold=8e-06 48.8;type="Gene; miRNA";Annotation=microRNA MIR530;
Chr7	cmsearch	miRNA	25773072	25773288	.	-	.	ID=miRNA_02330;Target=RF01005 1 172;Threshold=7.7e-05 44.8;type="Gene; miRNA";Annotation=microRNA MIR530;
Chr7	cmsearch	miRNA	26463840	26463954	.	-	.	ID=miRNA_01822;Target=RF00906 1 135;Threshold=2.4e-05 45.0;type="Gene; miRNA";Annotation=microRNA MIR1122;
Chr7	cmsearch	miRNA	27083061	27083154	.	+	.	ID=miRNA_00217;Target=RF00647 1 109;Threshold=2.6e-06 40.2;type="Gene; miRNA";Annotation=microRNA MIR164;
Chr7	cmsearch	miRNA	27227155	27227302	.	+	.	ID=miRNA_00923;Target=RF00882 1 190;Threshold=5.7e-10 59.4;type="Gene; miRNA";Annotation=microRNA MIR811;
Chr7	cmsearch	miRNA	27474064	27474211	.	-	.	ID=miRNA_00700;Target=RF00882 1 190;Threshold=3.9e-13 70.8;type="Gene; miRNA";Annotation=microRNA MIR811;
Chr7	cmsearch	miRNA	28132950	28133097	.	+	.	ID=miRNA_00828;Target=RF00882 1 190;Threshold=1.4e-11 65.2;type="Gene; miRNA";Annotation=microRNA MIR811;
Chr7	cmsearch	miRNA	28214449	28214596	.	-	.	ID=miRNA_00640;Target=RF00882 1 190;Threshold=6.6e-14 73.6;type="Gene; miRNA";Annotation=microRNA MIR811;
Chr7	cmsearch	miRNA	28279226	28279373	.	-	.	ID=miRNA_00840;Target=RF00882 1 190;Threshold=1.7e-11 64.9;type="Gene; miRNA";Annotation=microRNA MIR811;
Chr7	cmsearch	miRNA	29125489	29125636	.	+	.	ID=miRNA_00747;Target=RF00882 1 190;Threshold=1.5e-12 68.8;type="Gene; miRNA";Annotation=microRNA MIR811;
Chr7	cmsearch	miRNA	29381705	29381804	.	+	.	ID=miRNA_02224;Target=RF00984 1 98;Threshold=7.2e-05 41.1;type="Gene; miRNA";Annotation=microRNA mir-576;
Chr7	cmsearch	miRNA	30178046	30178193	.	+	.	ID=miRNA_00683;Target=RF00882 1 190;Threshold=2.4e-13 71.6;type="Gene; miRNA";Annotation=microRNA MIR811;
Chr7	cmsearch	miRNA	30496690	30496871	.	+	.	ID=miRNA_00899;Target=RF00882 1 190;Threshold=1.9e-10 61.1;type="Gene; miRNA";Annotation=microRNA MIR811;
Chr7	cmsearch	miRNA	30894690	30894789	.	-	.	ID=miRNA_02221;Target=RF00984 1 98;Threshold=3e-05 42.5;type="Gene; miRNA";Annotation=microRNA mir-576;
Chr7	cmsearch	miRNA	30929402	30929492	.	+	.	ID=miRNA_01001;Target=RF00884 1 81;Threshold=2.6e-06 48.1;type="Gene; miRNA";Annotation=microRNA MIR815;
Chr7	cmsearch	miRNA	31548287	31548494	.	+	.	ID=miRNA_00140;Target=RF00638 1 196;Threshold=1.2e-10 64.0;type="Gene; miRNA";Annotation=microRNA MIR159;
Chr7	cmsearch	miRNA	31678532	31678679	.	-	.	ID=miRNA_00706;Target=RF00882 1 190;Threshold=4.9e-13 70.5;type="Gene; miRNA";Annotation=microRNA MIR811;
Chr7	cmsearch	miRNA	31862320	31862511	.	+	.	ID=miRNA_01818;Target=RF00906 1 135;Threshold=2.3e-05 45.1;type="Gene; miRNA";Annotation=microRNA MIR1122;
Chr7	cmsearch	miRNA	31952559	31952784	.	-	.	ID=miRNA_01677;Target=RF00906 1 135;Threshold=3.6e-06 48.2;type="Gene; miRNA";Annotation=microRNA MIR1122;
Chr7	cmsearch	miRNA	32555905	32556052	.	-	.	ID=miRNA_00820;Target=RF00882 1 190;Threshold=1.1e-11 65.5;type="Gene; miRNA";Annotation=microRNA MIR811;
Chr7	cmsearch	miRNA	32669719	32669866	.	+	.	ID=miRNA_00680;Target=RF00882 1 190;Threshold=2.3e-13 71.7;type="Gene; miRNA";Annotation=microRNA MIR811;
Chr7	cmsearch	miRNA	33350328	33350440	.	-	.	ID=miRNA_00475;Target=RF00774 1 113;Threshold=1.9e-06 48.5;type="Gene; miRNA";Annotation=microRNA mir-360;
Chr7	cmsearch	miRNA	33832118	33832301	.	-	.	ID=miRNA_01434;Target=RF00906 1 135;Threshold=1.1e-08 57.9;type="Gene; miRNA";Annotation=microRNA MIR1122;
Chr7	cmsearch	miRNA	34690959	34691106	.	+	.	ID=miRNA_00704;Target=RF00882 1 190;Threshold=4.7e-13 70.5;type="Gene; miRNA";Annotation=microRNA MIR811;
Chr7	cmsearch	miRNA	35156689	35156874	.	-	.	ID=miRNA_02424;Target=RF01043 1 165;Threshold=1.7e-05 43.6;type="Gene; miRNA";Annotation=microRNA MIR1023;
Chr7	cmsearch	miRNA	35258551	35258668	.	-	.	ID=miRNA_02659;Target=RF01927 19 121;Threshold=1.7e-05 43.0;type="Gene; miRNA";Annotation=microRNA MIR1222;
Chr7	cmsearch	miRNA	35312241	35312387	.	-	.	ID=miRNA_01831;Target=RF00906 1 135;Threshold=2.6e-05 44.9;type="Gene; miRNA";Annotation=microRNA MIR1122;
Chr7	cmsearch	miRNA	35381697	35381854	.	-	.	ID=miRNA_02654;Target=RF01911 1 170;Threshold=0.0001 43.3;type="Gene; miRNA";Annotation=microRNA MIR2118;
Chr7	cmsearch	miRNA	36071826	36072091	.	+	.	ID=miRNA_01023;Target=RF00885 1 275;Threshold=2.4e-19 100.6;type="Gene; miRNA";Annotation=microRNA MIR821;
Chr7	cmsearch	miRNA	36177405	36177488	.	+	.	ID=miRNA_00413;Target=RF00745 1 89;Threshold=8.4e-05 41.4;type="Gene; miRNA";Annotation=microRNA mir-499;
Chr7	cmsearch	miRNA	36350653	36350747	.	-	.	ID=miRNA_02571;Target=RF01902 1 96;Threshold=4.8e-05 45.4;type="Gene; miRNA";Annotation=microRNA MIR439;
Chr7	cmsearch	miRNA	36478607	36478861	.	+	.	ID=miRNA_01793;Target=RF00906 1 135;Threshold=1.7e-05 45.6;type="Gene; miRNA";Annotation=microRNA MIR1122;
Chr7	cmsearch	miRNA	36488568	36488735	.	+	.	ID=miRNA_02403;Target=RF01043 14 154;Threshold=2.5e-06 46.7;type="Gene; miRNA";Annotation=microRNA MIR1023;
Chr7	cmsearch	miRNA	37297145	37297215	.	-	.	ID=miRNA_01157;Target=RF00904 1 71;Threshold=4.3e-06 48.6;type="Gene; miRNA";Annotation=microRNA mir-392;
Chr7	cmsearch	miRNA	37379615	37379757	.	-	.	ID=miRNA_02263;Target=RF01005 1 172;Threshold=8.7e-08 56.9;type="Gene; miRNA";Annotation=microRNA MIR530;
Chr7	cmsearch	miRNA	37380576	37380713	.	-	.	ID=miRNA_02264;Target=RF01005 1 172;Threshold=1e-07 56.7;type="Gene; miRNA";Annotation=microRNA MIR530;
Chr7	cmsearch	miRNA	37381544	37381667	.	+	.	ID=miRNA_02261;Target=RF01005 1 172;Threshold=3.6e-08 58.5;type="Gene; miRNA";Annotation=microRNA MIR530;
Chr7	cmsearch	miRNA	38297780	38297871	.	-	.	ID=miRNA_01594;Target=RF00906 1 135;Threshold=7.2e-07 50.9;type="Gene; miRNA";Annotation=microRNA MIR1122;
Chr7	cmsearch	miRNA	38357086	38357192	.	+	.	ID=miRNA_02114;Target=RF00948 1 97;Threshold=3.7e-05 40.0;type="Gene; miRNA";Annotation=microRNA mir-996;
Chr7	cmsearch	miRNA	38604712	38604859	.	+	.	ID=miRNA_00919;Target=RF00882 1 190;Threshold=4e-10 59.9;type="Gene; miRNA";Annotation=microRNA MIR811;
Chr7	cmsearch	miRNA	38625356	38625449	.	-	.	ID=miRNA_02515;Target=RF01902 1 96;Threshold=3.7e-07 53.7;type="Gene; miRNA";Annotation=microRNA MIR439;
Chr7	cmsearch	miRNA	38807239	38807368	.	-	.	ID=miRNA_01418;Target=RF00906 1 135;Threshold=7.4e-09 58.6;type="Gene; miRNA";Annotation=microRNA MIR1122;
Chr7	cmsearch	miRNA	39358794	39358951	.	-	.	ID=miRNA_02369;Target=RF01043 1 165;Threshold=6.6e-12 68.2;type="Gene; miRNA";Annotation=microRNA MIR1023;
Chr7	cmsearch	miRNA	39358986	39359105	.	-	.	ID=miRNA_00329;Target=RF00690 1 136;Threshold=8.5e-06 38.4;type="Gene; miRNA";Annotation=microRNA MIR408;
Chr7	cmsearch	miRNA	40663163	40663310	.	+	.	ID=miRNA_00979;Target=RF00882 1 190;Threshold=1.7e-07 50.3;type="Gene; miRNA";Annotation=microRNA MIR811;
Chr7	cmsearch	miRNA	40683752	40683947	.	+	.	ID=miRNA_01395;Target=RF00906 1 135;Threshold=2.5e-09 60.5;type="Gene; miRNA";Annotation=microRNA MIR1122;
Chr7	cmsearch	miRNA	41097035	41097182	.	+	.	ID=miRNA_00641;Target=RF00882 1 190;Threshold=6.6e-14 73.6;type="Gene; miRNA";Annotation=microRNA MIR811;
Chr7	cmsearch	miRNA	41353757	41353827	.	-	.	ID=miRNA_01255;Target=RF00904 1 71;Threshold=3.6e-05 45.1;type="Gene; miRNA";Annotation=microRNA mir-392;
Chr7	cmsearch	miRNA	41560866	41560974	.	-	.	ID=miRNA_00046;Target=RF00247 1 90;Threshold=5.4e-06 44.2;type="Gene; miRNA";Annotation=mir-160 microRNA precursor family;
Chr7	cmsearch	miRNA	41902010	41902261	.	-	.	ID=miRNA_01433;Target=RF00906 1 135;Threshold=1.1e-08 57.9;type="Gene; miRNA";Annotation=microRNA MIR1122;
Chr7	cmsearch	miRNA	42080439	42080607	.	+	.	ID=miRNA_01600;Target=RF00906 1 135;Threshold=7.9e-07 50.7;type="Gene; miRNA";Annotation=microRNA MIR1122;
Chr7	cmsearch	miRNA	42344470	42344555	.	-	.	ID=miRNA_00042;Target=RF00247 1 90;Threshold=2.8e-14 73.7;type="Gene; miRNA";Annotation=mir-160 microRNA precursor family;
Chr7	cmsearch	miRNA	42419943	42420175	.	+	.	ID=miRNA_01796;Target=RF00906 1 135;Threshold=1.7e-05 45.6;type="Gene; miRNA";Annotation=microRNA MIR1122;
Chr7	cmsearch	miRNA	42463833	42463902	.	-	.	ID=miRNA_01303;Target=RF00904 1 71;Threshold=7.2e-05 43.9;type="Gene; miRNA";Annotation=microRNA mir-392;
Chr7	cmsearch	miRNA	42855293	42855363	.	-	.	ID=miRNA_01218;Target=RF00904 1 71;Threshold=1.9e-05 46.2;type="Gene; miRNA";Annotation=microRNA mir-392;
Chr7	cmsearch	miRNA	43373138	43373242	.	-	.	ID=miRNA_00116;Target=RF00452 1 119;Threshold=1.3e-17 86.0;type="Gene; miRNA";Annotation=mir-172 microRNA precursor family;
Chr7	cmsearch	miRNA	43453193	43453394	.	+	.	ID=miRNA_01495;Target=RF00906 1 135;Threshold=6.8e-08 54.9;type="Gene; miRNA";Annotation=microRNA MIR1122;
Chr7	cmsearch	miRNA	43669109	43669297	.	+	.	ID=miRNA_01954;Target=RF00906 1 135;Threshold=9.1e-05 42.7;type="Gene; miRNA";Annotation=microRNA MIR1122;
Chr7	cmsearch	miRNA	43789924	43790071	.	-	.	ID=miRNA_00666;Target=RF00882 1 190;Threshold=1.5e-13 72.3;type="Gene; miRNA";Annotation=microRNA MIR811;
Chr7	cmsearch	miRNA	43794888	43795035	.	-	.	ID=miRNA_00843;Target=RF00882 1 190;Threshold=1.9e-11 64.7;type="Gene; miRNA";Annotation=microRNA MIR811;
Chr7	cmsearch	miRNA	43944674	43944821	.	-	.	ID=miRNA_00678;Target=RF00882 1 190;Threshold=2e-13 71.9;type="Gene; miRNA";Annotation=microRNA MIR811;
Chr7	cmsearch	miRNA	44109008	44109097	.	-	.	ID=miRNA_00386;Target=RF00727 1 89;Threshold=7.1e-05 46.1;type="Gene; miRNA";Annotation=microRNA bantam;
Chr7	cmsearch	miRNA	44337107	44337309	.	-	.	ID=miRNA_01417;Target=RF00906 1 135;Threshold=6.5e-09 58.8;type="Gene; miRNA";Annotation=microRNA MIR1122;
Chr7	cmsearch	miRNA	44731707	44731777	.	-	.	ID=miRNA_01208;Target=RF00904 1 71;Threshold=1.5e-05 46.5;type="Gene; miRNA";Annotation=microRNA mir-392;
Chr7	cmsearch	miRNA	44909615	44909706	.	+	.	ID=miRNA_01506;Target=RF00906 1 135;Threshold=9.3e-08 54.4;type="Gene; miRNA";Annotation=microRNA MIR1122;
Chr7	cmsearch	miRNA	45070998	45071145	.	-	.	ID=miRNA_00905;Target=RF00882 1 190;Threshold=2.3e-10 60.8;type="Gene; miRNA";Annotation=microRNA MIR811;
Chr7	cmsearch	miRNA	45124480	45124627	.	+	.	ID=miRNA_00692;Target=RF00882 1 190;Threshold=3.4e-13 71.1;type="Gene; miRNA";Annotation=microRNA MIR811;
Chr7	cmsearch	miRNA	45171509	45171689	.	+	.	ID=miRNA_02646;Target=RF01911 1 170;Threshold=6.9e-05 44.0;type="Gene; miRNA";Annotation=microRNA MIR2118;
Chr7	cmsearch	miRNA	45328062	45328284	.	+	.	ID=miRNA_00199;Target=RF00645 1 134;Threshold=6e-06 36.8;type="Gene; miRNA";Annotation=microRNA MIR169_2;
Chr7	cmsearch	miRNA	45512098	45512209	.	+	.	ID=miRNA_02328;Target=RF01005 1 172;Threshold=7.3e-05 44.9;type="Gene; miRNA";Annotation=microRNA MIR530;
Chr7	cmsearch	miRNA	45598289	45598359	.	-	.	ID=miRNA_01265;Target=RF00904 1 71;Threshold=4.1e-05 44.9;type="Gene; miRNA";Annotation=microRNA mir-392;
Chr7	cmsearch	miRNA	45874397	45874487	.	-	.	ID=miRNA_00004;Target=RF00053 1 88;Threshold=1.6e-07 50.2;type="Gene; miRNA";Annotation=mir-7 microRNA precursor;
Chr7	cmsearch	miRNA	45908259	45908329	.	+	.	ID=miRNA_01156;Target=RF00904 1 71;Threshold=4.2e-06 48.7;type="Gene; miRNA";Annotation=microRNA mir-392;
Chr7	cmsearch	miRNA	46890981	46891075	.	+	.	ID=miRNA_02519;Target=RF01902 1 96;Threshold=9.6e-07 52.1;type="Gene; miRNA";Annotation=microRNA MIR439;
Chr7	cmsearch	miRNA	46932344	46932487	.	-	.	ID=miRNA_00713;Target=RF00882 1 190;Threshold=5.7e-13 70.2;type="Gene; miRNA";Annotation=microRNA MIR811;
Chr7	cmsearch	miRNA	47232134	47232204	.	+	.	ID=miRNA_01189;Target=RF00904 1 71;Threshold=1e-05 47.2;type="Gene; miRNA";Annotation=microRNA mir-392;
Chr7	cmsearch	miRNA	47337241	47337332	.	-	.	ID=miRNA_00112;Target=RF00451 1 108;Threshold=1.6e-05 43.2;type="Gene; miRNA";Annotation=mir-395 microRNA precursor family;
Chr7	cmsearch	miRNA	47429446	47429514	.	-	.	ID=miRNA_01330;Target=RF00904 1 71;Threshold=9.9e-05 43.4;type="Gene; miRNA";Annotation=microRNA mir-392;
Chr7	cmsearch	miRNA	47640639	47640786	.	-	.	ID=miRNA_00689;Target=RF00882 1 190;Threshold=3.1e-13 71.2;type="Gene; miRNA";Annotation=microRNA MIR811;
Chr7	cmsearch	miRNA	47785552	47785789	.	-	.	ID=miRNA_01917;Target=RF00906 1 135;Threshold=6.2e-05 43.4;type="Gene; miRNA";Annotation=microRNA MIR1122;
Chr7	cmsearch	miRNA	47814213	47814465	.	-	.	ID=miRNA_00330;Target=RF00690 1 136;Threshold=1.1e-05 38.1;type="Gene; miRNA";Annotation=microRNA MIR408;
Chr7	cmsearch	miRNA	48002041	48002132	.	-	.	ID=miRNA_01392;Target=RF00906 1 135;Threshold=2.2e-09 60.6;type="Gene; miRNA";Annotation=microRNA MIR1122;
Chr7	cmsearch	miRNA	48187483	48187553	.	-	.	ID=miRNA_01299;Target=RF00904 1 71;Threshold=6.8e-05 44.0;type="Gene; miRNA";Annotation=microRNA mir-392;
Chr7	cmsearch	miRNA	48494784	48494854	.	-	.	ID=miRNA_01174;Target=RF00904 1 71;Threshold=7.4e-06 47.7;type="Gene; miRNA";Annotation=microRNA mir-392;
Chr7	cmsearch	miRNA	48724228	48724330	.	+	.	ID=miRNA_00269;Target=RF00665 1 82;Threshold=3.8e-05 42.0;type="Gene; miRNA";Annotation=microRNA mir-290;
Chr7	cmsearch	miRNA	48740513	48740583	.	+	.	ID=miRNA_01170;Target=RF00904 1 71;Threshold=7e-06 47.8;type="Gene; miRNA";Annotation=microRNA mir-392;
Chr7	cmsearch	miRNA	48758334	48758436	.	-	.	ID=miRNA_00263;Target=RF00665 1 82;Threshold=1e-06 47.6;type="Gene; miRNA";Annotation=microRNA mir-290;
Chr7	cmsearch	miRNA	48859814	48859961	.	-	.	ID=miRNA_00857;Target=RF00882 1 190;Threshold=2.5e-11 64.3;type="Gene; miRNA";Annotation=microRNA MIR811;
Chr7	cmsearch	miRNA	49026713	49026836	.	-	.	ID=miRNA_01933;Target=RF00906 1 135;Threshold=7.1e-05 43.2;type="Gene; miRNA";Annotation=microRNA MIR1122;
Chr7	cmsearch	miRNA	49337436	49337583	.	-	.	ID=miRNA_00950;Target=RF00882 1 190;Threshold=4.7e-09 56.0;type="Gene; miRNA";Annotation=microRNA MIR811;
Chr7	cmsearch	miRNA	49622338	49622485	.	-	.	ID=miRNA_00848;Target=RF00882 1 190;Threshold=2.1e-11 64.6;type="Gene; miRNA";Annotation=microRNA MIR811;
Chr7	cmsearch	miRNA	49979773	49979843	.	-	.	ID=miRNA_01245;Target=RF00904 1 71;Threshold=3.1e-05 45.3;type="Gene; miRNA";Annotation=microRNA mir-392;
Chr7	cmsearch	miRNA	50047344	50047583	.	-	.	ID=miRNA_01613;Target=RF00906 1 135;Threshold=1.1e-06 50.2;type="Gene; miRNA";Annotation=microRNA MIR1122;
Chr7	cmsearch	miRNA	50126434	50126521	.	+	.	ID=miRNA_00579;Target=RF00877 1 88;Threshold=1.5e-06 46.2;type="Gene; miRNA";Annotation=microRNA mir-592;
Chr7	cmsearch	miRNA	50247176	50247246	.	+	.	ID=miRNA_01181;Target=RF00904 1 71;Threshold=9.3e-06 47.4;type="Gene; miRNA";Annotation=microRNA mir-392;
Chr7	cmsearch	miRNA	50415509	50415661	.	+	.	ID=miRNA_02630;Target=RF01911 1 170;Threshold=1.5e-05 46.7;type="Gene; miRNA";Annotation=microRNA MIR2118;
Chr7	cmsearch	miRNA	50973878	50974034	.	-	.	ID=miRNA_02651;Target=RF01911 1 170;Threshold=8.7e-05 43.6;type="Gene; miRNA";Annotation=microRNA MIR2118;
Chr7	cmsearch	miRNA	50977316	50977451	.	-	.	ID=miRNA_02265;Target=RF01005 1 172;Threshold=1e-07 56.6;type="Gene; miRNA";Annotation=microRNA MIR530;
Chr7	cmsearch	miRNA	51486180	51486327	.	+	.	ID=miRNA_00659;Target=RF00882 1 190;Threshold=1.1e-13 72.8;type="Gene; miRNA";Annotation=microRNA MIR811;
Chr7	cmsearch	miRNA	51629593	51629684	.	-	.	ID=miRNA_01386;Target=RF00906 1 135;Threshold=1.6e-09 61.1;type="Gene; miRNA";Annotation=microRNA MIR1122;
Chr7	cmsearch	miRNA	52013904	52014001	.	-	.	ID=miRNA_02548;Target=RF01902 1 96;Threshold=8.9e-06 48.3;type="Gene; miRNA";Annotation=microRNA MIR439;
Chr7	cmsearch	miRNA	52114963	52115111	.	+	.	ID=miRNA_02486;Target=RF01061 1 84;Threshold=3e-06 48.6;type="Gene; miRNA";Annotation=microRNA mir-548;
Chr8	cmsearch	miRNA	78442	78630	.	-	.	ID=miRNA_01690;Target=RF00906 1 135;Threshold=4.2e-06 47.9;type="Gene; miRNA";Annotation=microRNA MIR1122;
Chr8	cmsearch	miRNA	240267	240337	.	-	.	ID=miRNA_01296;Target=RF00904 1 71;Threshold=6.4e-05 44.1;type="Gene; miRNA";Annotation=microRNA mir-392;
Chr8	cmsearch	miRNA	477914	478003	.	+	.	ID=miRNA_00049;Target=RF00247 1 90;Threshold=2.1e-05 42.1;type="Gene; miRNA";Annotation=mir-160 microRNA precursor family;
Chr8	cmsearch	miRNA	740578	740725	.	+	.	ID=miRNA_00958;Target=RF00882 1 190;Threshold=1.2e-08 54.5;type="Gene; miRNA";Annotation=microRNA MIR811;
Chr8	cmsearch	miRNA	1006940	1007111	.	+	.	ID=miRNA_00908;Target=RF00882 1 190;Threshold=2.8e-10 60.5;type="Gene; miRNA";Annotation=microRNA MIR811;
Chr8	cmsearch	miRNA	1038164	1038272	.	-	.	ID=miRNA_02477;Target=RF01061 1 84;Threshold=1e-07 54.3;type="Gene; miRNA";Annotation=microRNA mir-548;
Chr8	cmsearch	miRNA	1047117	1047187	.	+	.	ID=miRNA_01161;Target=RF00904 1 71;Threshold=4.9e-06 48.4;type="Gene; miRNA";Annotation=microRNA mir-392;
Chr8	cmsearch	miRNA	1343119	1343266	.	-	.	ID=miRNA_00926;Target=RF00882 1 190;Threshold=8.2e-10 58.8;type="Gene; miRNA";Annotation=microRNA MIR811;
Chr8	cmsearch	miRNA	2509438	2509581	.	+	.	ID=miRNA_01926;Target=RF00906 1 135;Threshold=6.7e-05 43.3;type="Gene; miRNA";Annotation=microRNA MIR1122;
Chr8	cmsearch	miRNA	2578612	2578797	.	+	.	ID=miRNA_01441;Target=RF00906 1 135;Threshold=1.3e-08 57.6;type="Gene; miRNA";Annotation=microRNA MIR1122;
Chr8	cmsearch	miRNA	3439962	3440041	.	+	.	ID=miRNA_00535;Target=RF00853 1 88;Threshold=3e-06 44.4;type="Gene; miRNA";Annotation=microRNA mir-304;
Chr8	cmsearch	miRNA	3441223	3441293	.	+	.	ID=miRNA_01187;Target=RF00904 1 71;Threshold=1e-05 47.2;type="Gene; miRNA";Annotation=microRNA mir-392;
Chr8	cmsearch	miRNA	4390026	4390133	.	-	.	ID=miRNA_00162;Target=RF00643 1 101;Threshold=1.3e-07 56.0;type="Gene; miRNA";Annotation=microRNA MIR171_1;
Chr8	cmsearch	miRNA	4624619	4624766	.	-	.	ID=miRNA_00838;Target=RF00882 1 190;Threshold=1.7e-11 64.9;type="Gene; miRNA";Annotation=microRNA MIR811;
Chr8	cmsearch	miRNA	4710735	4710882	.	-	.	ID=miRNA_00802;Target=RF00882 1 190;Threshold=6.8e-12 66.3;type="Gene; miRNA";Annotation=microRNA MIR811;
Chr8	cmsearch	miRNA	4998001	4998169	.	+	.	ID=miRNA_02298;Target=RF01005 1 172;Threshold=3.3e-06 50.4;type="Gene; miRNA";Annotation=microRNA MIR530;
Chr8	cmsearch	miRNA	5436159	5436243	.	-	.	ID=miRNA_01713;Target=RF00906 1 135;Threshold=5.9e-06 47.4;type="Gene; miRNA";Annotation=microRNA MIR1122;
Chr8	cmsearch	miRNA	5575288	5575496	.	+	.	ID=miRNA_01531;Target=RF00906 1 135;Threshold=2e-07 53.1;type="Gene; miRNA";Annotation=microRNA MIR1122;
Chr8	cmsearch	miRNA	5754881	5755103	.	+	.	ID=miRNA_01635;Target=RF00906 1 135;Threshold=1.7e-06 49.5;type="Gene; miRNA";Annotation=microRNA MIR1122;
Chr8	cmsearch	miRNA	5870359	5870506	.	+	.	ID=miRNA_00667;Target=RF00882 1 190;Threshold=1.5e-13 72.3;type="Gene; miRNA";Annotation=microRNA MIR811;
Chr8	cmsearch	miRNA	6204458	6204542	.	-	.	ID=miRNA_02227;Target=RF00997 1 86;Threshold=3e-07 50.9;type="Gene; miRNA";Annotation=microRNA mir-942;
Chr8	cmsearch	miRNA	6290569	6290722	.	-	.	ID=miRNA_01675;Target=RF00906 1 135;Threshold=3.3e-06 48.3;type="Gene; miRNA";Annotation=microRNA MIR1122;
Chr8	cmsearch	miRNA	7004404	7004474	.	-	.	ID=miRNA_01155;Target=RF00904 1 71;Threshold=4.2e-06 48.7;type="Gene; miRNA";Annotation=microRNA mir-392;
Chr8	cmsearch	miRNA	7289888	7290101	.	+	.	ID=miRNA_01353;Target=RF00906 1 135;Threshold=2.7e-11 68.0;type="Gene; miRNA";Annotation=microRNA MIR1122;
Chr8	cmsearch	miRNA	7563539	7563632	.	-	.	ID=miRNA_01185;Target=RF00904 1 71;Threshold=9.9e-06 47.2;type="Gene; miRNA";Annotation=microRNA mir-392;
Chr8	cmsearch	miRNA	8421093	8421240	.	-	.	ID=miRNA_00781;Target=RF00882 1 190;Threshold=3.4e-12 67.4;type="Gene; miRNA";Annotation=microRNA MIR811;
Chr8	cmsearch	miRNA	8662753	8662976	.	+	.	ID=miRNA_01815;Target=RF00906 1 135;Threshold=2.2e-05 45.1;type="Gene; miRNA";Annotation=microRNA MIR1122;
Chr8	cmsearch	miRNA	8695384	8695547	.	-	.	ID=miRNA_00313;Target=RF00690 1 136;Threshold=1.5e-06 40.9;type="Gene; miRNA";Annotation=microRNA MIR408;
Chr8	cmsearch	miRNA	8750690	8750792	.	-	.	ID=miRNA_02504;Target=RF01902 1 96;Threshold=4.8e-08 57.2;type="Gene; miRNA";Annotation=microRNA MIR439;
Chr8	cmsearch	miRNA	9022823	9022970	.	-	.	ID=miRNA_00650;Target=RF00882 1 190;Threshold=9.8e-14 73.0;type="Gene; miRNA";Annotation=microRNA MIR811;
Chr8	cmsearch	miRNA	9828742	9828840	.	+	.	ID=miRNA_02464;Target=RF01059 1 97;Threshold=3.9e-05 47.9;type="Gene; miRNA";Annotation=microRNA mir-598;
Chr8	cmsearch	miRNA	10008821	10008943	.	+	.	ID=miRNA_02267;Target=RF01005 1 172;Threshold=1.1e-07 56.6;type="Gene; miRNA";Annotation=microRNA MIR530;
Chr8	cmsearch	miRNA	10840969	10841117	.	-	.	ID=miRNA_02501;Target=RF01064 1 100;Threshold=7.9e-06 44.1;type="Gene; miRNA";Annotation=microRNA mir-253;
Chr8	cmsearch	miRNA	10866464	10866527	.	+	.	ID=miRNA_00428;Target=RF00756 1 63;Threshold=1.7e-06 44.3;type="Gene; miRNA";Annotation=microRNA mir-299;
Chr8	cmsearch	miRNA	11175930	11176029	.	-	.	ID=miRNA_02213;Target=RF00984 1 98;Threshold=2.2e-06 46.5;type="Gene; miRNA";Annotation=microRNA mir-576;
Chr8	cmsearch	miRNA	11234579	11234726	.	+	.	ID=miRNA_00670;Target=RF00882 1 190;Threshold=1.6e-13 72.3;type="Gene; miRNA";Annotation=microRNA MIR811;
Chr8	cmsearch	miRNA	11700291	11700385	.	+	.	ID=miRNA_01317;Target=RF00904 1 71;Threshold=8.5e-05 43.7;type="Gene; miRNA";Annotation=microRNA mir-392;
Chr8	cmsearch	miRNA	11766227	11766323	.	+	.	ID=miRNA_02150;Target=RF00956 1 85;Threshold=7.2e-05 42.7;type="Gene; miRNA";Annotation=microRNA MIR1444;
Chr8	cmsearch	miRNA	11809748	11809844	.	+	.	ID=miRNA_02151;Target=RF00956 1 85;Threshold=7.2e-05 42.7;type="Gene; miRNA";Annotation=microRNA MIR1444;
Chr8	cmsearch	miRNA	11924259	11924371	.	-	.	ID=miRNA_00468;Target=RF00774 1 113;Threshold=1.2e-07 52.8;type="Gene; miRNA";Annotation=microRNA mir-360;
Chr8	cmsearch	miRNA	11924484	11924575	.	+	.	ID=miRNA_02506;Target=RF01902 1 96;Threshold=9.4e-08 56.1;type="Gene; miRNA";Annotation=microRNA MIR439;
Chr8	cmsearch	miRNA	13044945	13045015	.	-	.	ID=miRNA_01277;Target=RF00904 1 71;Threshold=5.1e-05 44.5;type="Gene; miRNA";Annotation=microRNA mir-392;
Chr8	cmsearch	miRNA	13101291	13101436	.	+	.	ID=miRNA_02637;Target=RF01911 1 170;Threshold=2.4e-05 45.9;type="Gene; miRNA";Annotation=microRNA MIR2118;
Chr8	cmsearch	miRNA	13187293	13187363	.	+	.	ID=miRNA_01278;Target=RF00904 1 71;Threshold=5.1e-05 44.5;type="Gene; miRNA";Annotation=microRNA mir-392;
Chr8	cmsearch	miRNA	14352271	14352341	.	+	.	ID=miRNA_01219;Target=RF00904 1 71;Threshold=1.9e-05 46.2;type="Gene; miRNA";Annotation=microRNA mir-392;
Chr8	cmsearch	miRNA	14693927	14694074	.	-	.	ID=miRNA_00780;Target=RF00882 1 190;Threshold=3.3e-12 67.5;type="Gene; miRNA";Annotation=microRNA MIR811;
Chr8	cmsearch	miRNA	14726337	14726509	.	+	.	ID=miRNA_01756;Target=RF00906 1 135;Threshold=1.1e-05 46.3;type="Gene; miRNA";Annotation=microRNA MIR1122;
Chr8	cmsearch	miRNA	14746792	14746949	.	+	.	ID=miRNA_01938;Target=RF00906 1 135;Threshold=7.9e-05 43.0;type="Gene; miRNA";Annotation=microRNA MIR1122;
Chr8	cmsearch	miRNA	15010740	15010887	.	-	.	ID=miRNA_00703;Target=RF00882 1 190;Threshold=4.6e-13 70.6;type="Gene; miRNA";Annotation=microRNA MIR811;
Chr8	cmsearch	miRNA	15438983	15439086	.	+	.	ID=miRNA_00379;Target=RF00713 1 102;Threshold=3e-05 43.2;type="Gene; miRNA";Annotation=microRNA mir-239;
Chr8	cmsearch	miRNA	15533539	15533749	.	-	.	ID=miRNA_00334;Target=RF00690 1 136;Threshold=3e-05 36.7;type="Gene; miRNA";Annotation=microRNA MIR408;
Chr8	cmsearch	miRNA	16482264	16482355	.	-	.	ID=miRNA_02680;Target=RF02244 1 95;Threshold=1.3e-05 43.3;type="Gene; miRNA";Annotation=microRNA mir-785;
Chr8	cmsearch	miRNA	16636920	16637045	.	-	.	ID=miRNA_00219;Target=RF00647 1 109;Threshold=2.9e-06 40.0;type="Gene; miRNA";Annotation=microRNA MIR164;
Chr8	cmsearch	miRNA	19132249	19132395	.	+	.	ID=miRNA_02286;Target=RF01005 1 172;Threshold=1e-06 52.5;type="Gene; miRNA";Annotation=microRNA MIR530;
Chr8	cmsearch	miRNA	19681637	19681733	.	-	.	ID=miRNA_02155;Target=RF00956 1 85;Threshold=9.9e-05 42.2;type="Gene; miRNA";Annotation=microRNA MIR1444;
Chr8	cmsearch	miRNA	19685323	19685419	.	-	.	ID=miRNA_02136;Target=RF00956 1 85;Threshold=1.5e-05 45.2;type="Gene; miRNA";Annotation=microRNA MIR1444;
Chr8	cmsearch	miRNA	19846650	19846724	.	+	.	ID=miRNA_02038;Target=RF00929 1 77;Threshold=1.1e-06 58.8;type="Gene; miRNA";Annotation=microRNA mir-574;
Chr8	cmsearch	miRNA	20489323	20489550	.	-	.	ID=miRNA_01603;Target=RF00906 1 135;Threshold=8.4e-07 50.6;type="Gene; miRNA";Annotation=microRNA MIR1122;
Chr8	cmsearch	miRNA	20706788	20706882	.	+	.	ID=miRNA_02528;Target=RF01902 1 96;Threshold=1.4e-06 51.4;type="Gene; miRNA";Annotation=microRNA MIR439;
Chr8	cmsearch	miRNA	21177618	21177688	.	+	.	ID=miRNA_01102;Target=RF00904 1 71;Threshold=2.1e-07 53.7;type="Gene; miRNA";Annotation=microRNA mir-392;
Chr8	cmsearch	miRNA	22027360	22027430	.	-	.	ID=miRNA_01108;Target=RF00904 1 71;Threshold=6.1e-07 51.9;type="Gene; miRNA";Annotation=microRNA mir-392;
Chr8	cmsearch	miRNA	23686644	23686818	.	-	.	ID=miRNA_01991;Target=RF00908 1 131;Threshold=4e-06 42.5;type="Gene; miRNA";Annotation=microRNA MIR529;
Chr8	cmsearch	miRNA	25048848	25049067	.	+	.	ID=miRNA_01028;Target=RF00885 1 275;Threshold=8.3e-17 90.3;type="Gene; miRNA";Annotation=microRNA MIR821;
Chr8	cmsearch	miRNA	25391864	25392154	.	+	.	ID=miRNA_00332;Target=RF00690 1 136;Threshold=1.6e-05 37.6;type="Gene; miRNA";Annotation=microRNA MIR408;
Chr8	cmsearch	miRNA	25473305	25473399	.	+	.	ID=miRNA_02537;Target=RF01902 1 96;Threshold=3.9e-06 49.7;type="Gene; miRNA";Annotation=microRNA MIR439;
Chr8	cmsearch	miRNA	26373283	26373378	.	-	.	ID=miRNA_02566;Target=RF01902 1 96;Threshold=3.7e-05 45.9;type="Gene; miRNA";Annotation=microRNA MIR439;
Chr8	cmsearch	miRNA	27756250	27756363	.	+	.	ID=miRNA_02674;Target=RF02244 1 95;Threshold=4.6e-07 48.3;type="Gene; miRNA";Annotation=microRNA mir-785;
Chr8	cmsearch	miRNA	27756403	27756499	.	+	.	ID=miRNA_02031;Target=RF00929 1 77;Threshold=1.9e-07 62.1;type="Gene; miRNA";Annotation=microRNA mir-574;
Chr8	cmsearch	miRNA	27756972	27757060	.	-	.	ID=miRNA_02097;Target=RF00929 1 77;Threshold=9.3e-05 50.0;type="Gene; miRNA";Annotation=microRNA mir-574;
Chr8	cmsearch	miRNA	27757118	27757236	.	+	.	ID=miRNA_02040;Target=RF00929 1 77;Threshold=1.2e-06 58.6;type="Gene; miRNA";Annotation=microRNA mir-574;
Chr8	cmsearch	miRNA	27757290	27757402	.	+	.	ID=miRNA_02088;Target=RF00929 1 77;Threshold=5.3e-05 51.2;type="Gene; miRNA";Annotation=microRNA mir-574;
Chr8	cmsearch	miRNA	27759385	27759451	.	-	.	ID=miRNA_02046;Target=RF00929 1 77;Threshold=3.8e-06 56.3;type="Gene; miRNA";Annotation=microRNA mir-574;
Chr8	cmsearch	miRNA	27760352	27760520	.	-	.	ID=miRNA_02075;Target=RF00929 1 77;Threshold=2.4e-05 52.7;type="Gene; miRNA";Annotation=microRNA mir-574;
Chr8	cmsearch	miRNA	27760925	27761033	.	-	.	ID=miRNA_02093;Target=RF00929 1 77;Threshold=7.2e-05 50.5;type="Gene; miRNA";Annotation=microRNA mir-574;
Chr8	cmsearch	miRNA	27762319	27762408	.	-	.	ID=miRNA_02675;Target=RF02244 1 95;Threshold=8.6e-07 47.3;type="Gene; miRNA";Annotation=microRNA mir-785;
Chr8	cmsearch	miRNA	27762905	27763005	.	-	.	ID=miRNA_02074;Target=RF00929 1 77;Threshold=2.4e-05 52.7;type="Gene; miRNA";Annotation=microRNA mir-574;
Chr8	cmsearch	miRNA	27763026	27763114	.	-	.	ID=miRNA_02045;Target=RF00929 1 77;Threshold=3.7e-06 56.4;type="Gene; miRNA";Annotation=microRNA mir-574;
Chr8	cmsearch	miRNA	27765603	27765771	.	-	.	ID=miRNA_02076;Target=RF00929 1 77;Threshold=2.4e-05 52.7;type="Gene; miRNA";Annotation=microRNA mir-574;
Chr8	cmsearch	miRNA	27766167	27766281	.	+	.	ID=miRNA_02052;Target=RF00929 1 77;Threshold=7.8e-06 54.9;type="Gene; miRNA";Annotation=microRNA mir-574;
Chr8	cmsearch	miRNA	27774589	27774686	.	+	.	ID=miRNA_02349;Target=RF01021 1 94;Threshold=1.8e-05 43.5;type="Gene; miRNA";Annotation=microRNA mir-558;
Chr8	cmsearch	miRNA	27777717	27777806	.	-	.	ID=miRNA_02679;Target=RF02244 1 95;Threshold=1.2e-05 43.3;type="Gene; miRNA";Annotation=microRNA mir-785;
Chr8	cmsearch	miRNA	27780549	27780645	.	-	.	ID=miRNA_02051;Target=RF00929 1 77;Threshold=7.7e-06 54.9;type="Gene; miRNA";Annotation=microRNA mir-574;
Chr8	cmsearch	miRNA	28384460	28384607	.	-	.	ID=miRNA_00978;Target=RF00882 1 190;Threshold=1.2e-07 50.9;type="Gene; miRNA";Annotation=microRNA MIR811;
Chr8	cmsearch	miRNA	28549246	28549329	.	-	.	ID=miRNA_00411;Target=RF00745 1 89;Threshold=7.3e-05 41.6;type="Gene; miRNA";Annotation=microRNA mir-499;
Chr8	cmsearch	miRNA	29208094	29208177	.	-	.	ID=miRNA_00010;Target=RF00073 1 88;Threshold=8.5e-11 63.4;type="Gene; miRNA";Annotation=mir-156 microRNA precursor;
Chr8	cmsearch	miRNA	29510048	29510139	.	-	.	ID=miRNA_00506;Target=RF00839 1 85;Threshold=5.4e-05 44.1;type="Gene; miRNA";Annotation=microRNA mir-452;
Chr8	cmsearch	miRNA	30490929	30491076	.	-	.	ID=miRNA_00719;Target=RF00882 1 190;Threshold=6.3e-13 70.1;type="Gene; miRNA";Annotation=microRNA MIR811;
Chr8	cmsearch	miRNA	31387831	31387978	.	+	.	ID=miRNA_00725;Target=RF00882 1 190;Threshold=7.9e-13 69.7;type="Gene; miRNA";Annotation=microRNA MIR811;
Chr8	cmsearch	miRNA	31445686	31445874	.	-	.	ID=miRNA_01570;Target=RF00906 1 135;Threshold=4.3e-07 51.8;type="Gene; miRNA";Annotation=microRNA MIR1122;
Chr8	cmsearch	miRNA	33402843	33402937	.	-	.	ID=miRNA_01261;Target=RF00904 1 71;Threshold=4e-05 44.9;type="Gene; miRNA";Annotation=microRNA mir-392;
Chr8	cmsearch	miRNA	33738115	33738262	.	+	.	ID=miRNA_00895;Target=RF00882 1 190;Threshold=1.3e-10 61.7;type="Gene; miRNA";Annotation=microRNA MIR811;
Chr8	cmsearch	miRNA	33895267	33895455	.	+	.	ID=miRNA_01016;Target=RF00885 1 275;Threshold=1.8e-21 109.2;type="Gene; miRNA";Annotation=microRNA MIR821;
Chr8	cmsearch	miRNA	34062998	34063110	.	-	.	ID=miRNA_01573;Target=RF00906 1 135;Threshold=4.5e-07 51.7;type="Gene; miRNA";Annotation=microRNA MIR1122;
Chr8	cmsearch	miRNA	34334128	34334347	.	-	.	ID=miRNA_02344;Target=RF01016 1 97;Threshold=9.2e-05 41.5;type="Gene; miRNA";Annotation=microRNA mir-584;
Chr8	cmsearch	miRNA	34655147	34655254	.	-	.	ID=miRNA_00581;Target=RF00877 1 88;Threshold=4.7e-06 44.4;type="Gene; miRNA";Annotation=microRNA mir-592;
Chr8	cmsearch	miRNA	34657270	34657363	.	-	.	ID=miRNA_00599;Target=RF00877 1 88;Threshold=7.8e-05 40.2;type="Gene; miRNA";Annotation=microRNA mir-592;
Chr8	cmsearch	miRNA	34763074	34763233	.	+	.	ID=miRNA_00932;Target=RF00882 1 190;Threshold=1.5e-09 57.8;type="Gene; miRNA";Annotation=microRNA MIR811;
Chr8	cmsearch	miRNA	35350051	35350302	.	-	.	ID=miRNA_01825;Target=RF00906 1 135;Threshold=2.5e-05 44.9;type="Gene; miRNA";Annotation=microRNA MIR1122;
Chr8	cmsearch	miRNA	35521378	35521455	.	-	.	ID=miRNA_02368;Target=RF01042 1 79;Threshold=1.4e-05 41.3;type="Gene; miRNA";Annotation=microRNA mir-891;
Chr8	cmsearch	miRNA	36018602	36018688	.	-	.	ID=miRNA_02586;Target=RF01910 1 87;Threshold=1.9e-06 45.5;type="Gene; miRNA";Annotation=microRNA mir-506;
Chr8	cmsearch	miRNA	36167116	36167205	.	+	.	ID=miRNA_00370;Target=RF00698 1 92;Threshold=4.1e-05 41.2;type="Gene; miRNA";Annotation=microRNA mir-489;
Chr8	cmsearch	miRNA	36915967	36916037	.	-	.	ID=miRNA_01221;Target=RF00904 1 71;Threshold=2.2e-05 45.9;type="Gene; miRNA";Annotation=microRNA mir-392;
Chr8	cmsearch	miRNA	37051849	37051996	.	-	.	ID=miRNA_00851;Target=RF00882 1 190;Threshold=2.2e-11 64.5;type="Gene; miRNA";Annotation=microRNA MIR811;
Chr8	cmsearch	miRNA	37053824	37053894	.	+	.	ID=miRNA_01217;Target=RF00904 1 71;Threshold=1.9e-05 46.2;type="Gene; miRNA";Annotation=microRNA mir-392;
Chr8	cmsearch	miRNA	37275465	37275612	.	+	.	ID=miRNA_00815;Target=RF00882 1 190;Threshold=8.5e-12 66.0;type="Gene; miRNA";Annotation=microRNA MIR811;
Chr8	cmsearch	miRNA	37284365	37284557	.	+	.	ID=miRNA_02448;Target=RF01043 1 165;Threshold=8.2e-05 40.9;type="Gene; miRNA";Annotation=microRNA MIR1023;
Chr8	cmsearch	miRNA	38998390	38998486	.	-	.	ID=miRNA_02123;Target=RF00956 1 85;Threshold=1.3e-06 49.1;type="Gene; miRNA";Annotation=microRNA MIR1444;
Chr8	cmsearch	miRNA	39315070	39315174	.	-	.	ID=miRNA_00374;Target=RF00706 1 92;Threshold=3.8e-05 37.0;type="Gene; miRNA";Annotation=microRNA mir-263;
Chr8	cmsearch	miRNA	39823363	39823510	.	-	.	ID=miRNA_00959;Target=RF00882 1 190;Threshold=1.4e-08 54.3;type="Gene; miRNA";Annotation=microRNA MIR811;
Chr8	cmsearch	miRNA	39877692	39877784	.	+	.	ID=miRNA_02172;Target=RF00974 1 96;Threshold=1.4e-08 57.5;type="Gene; miRNA";Annotation=microRNA mir-607;
Chr8	cmsearch	miRNA	40240980	40241143	.	-	.	ID=miRNA_02318;Target=RF01005 1 172;Threshold=3.1e-05 46.4;type="Gene; miRNA";Annotation=microRNA MIR530;
Chr8	cmsearch	miRNA	40933262	40933355	.	+	.	ID=miRNA_00576;Target=RF00877 1 88;Threshold=7.8e-07 47.1;type="Gene; miRNA";Annotation=microRNA mir-592;
Chr8	cmsearch	miRNA	41698996	41699093	.	-	.	ID=miRNA_02223;Target=RF00984 1 98;Threshold=6e-05 41.4;type="Gene; miRNA";Annotation=microRNA mir-576;
Chr8	cmsearch	miRNA	41890331	41890425	.	+	.	ID=miRNA_01097;Target=RF00904 1 71;Threshold=5.9e-08 55.8;type="Gene; miRNA";Annotation=microRNA mir-392;
Chr8	cmsearch	miRNA	42044022	42044162	.	-	.	ID=miRNA_02638;Target=RF01911 1 170;Threshold=2.6e-05 45.8;type="Gene; miRNA";Annotation=microRNA MIR2118;
Chr8	cmsearch	miRNA	42708749	42708819	.	+	.	ID=miRNA_01136;Target=RF00904 1 71;Threshold=2.3e-06 49.7;type="Gene; miRNA";Annotation=microRNA mir-392;
Chr8	cmsearch	miRNA	42764697	42764844	.	-	.	ID=miRNA_00845;Target=RF00882 1 190;Threshold=1.9e-11 64.7;type="Gene; miRNA";Annotation=microRNA MIR811;
Chr8	cmsearch	miRNA	43155840	43155950	.	+	.	ID=miRNA_01048;Target=RF00885 1 275;Threshold=4.4e-11 67.0;type="Gene; miRNA";Annotation=microRNA MIR821;
Chr8	cmsearch	miRNA	43155981	43156090	.	+	.	ID=miRNA_00230;Target=RF00647 1 109;Threshold=2.6e-05 37.0;type="Gene; miRNA";Annotation=microRNA MIR164;
Chr8	cmsearch	miRNA	43341502	43341639	.	-	.	ID=miRNA_02377;Target=RF01043 1 165;Threshold=3.1e-09 57.9;type="Gene; miRNA";Annotation=microRNA MIR1023;
Chr8	cmsearch	miRNA	43429678	43429755	.	+	.	ID=miRNA_02226;Target=RF00997 1 86;Threshold=1e-07 52.6;type="Gene; miRNA";Annotation=microRNA mir-942;
Chr8	cmsearch	miRNA	43837259	43837391	.	+	.	ID=miRNA_01798;Target=RF00906 1 135;Threshold=1.8e-05 45.5;type="Gene; miRNA";Annotation=microRNA MIR1122;
Chr8	cmsearch	miRNA	43956357	43956427	.	-	.	ID=miRNA_01200;Target=RF00904 1 71;Threshold=1.3e-05 46.8;type="Gene; miRNA";Annotation=microRNA mir-392;
Chr8	cmsearch	miRNA	44086431	44086578	.	+	.	ID=miRNA_00676;Target=RF00882 1 190;Threshold=1.8e-13 72.1;type="Gene; miRNA";Annotation=microRNA MIR811;
Chr8	cmsearch	miRNA	44096724	44096850	.	+	.	ID=miRNA_02522;Target=RF01902 1 96;Threshold=1.1e-06 51.8;type="Gene; miRNA";Annotation=microRNA MIR439;
Chr8	cmsearch	miRNA	44139499	44139647	.	+	.	ID=miRNA_01060;Target=RF00885 1 275;Threshold=1.2e-09 61.1;type="Gene; miRNA";Annotation=microRNA MIR821;
Chr8	cmsearch	miRNA	44396199	44396269	.	+	.	ID=miRNA_01131;Target=RF00904 1 71;Threshold=1.8e-06 50.1;type="Gene; miRNA";Annotation=microRNA mir-392;
Chr8	cmsearch	miRNA	44426238	44426511	.	+	.	ID=miRNA_01034;Target=RF00885 1 275;Threshold=5.6e-15 82.8;type="Gene; miRNA";Annotation=microRNA MIR821;
Chr8	cmsearch	miRNA	44507136	44507283	.	+	.	ID=miRNA_00668;Target=RF00882 1 190;Threshold=1.5e-13 72.3;type="Gene; miRNA";Annotation=microRNA MIR811;
Chr8	cmsearch	miRNA	44670795	44670952	.	-	.	ID=miRNA_01067;Target=RF00885 1 275;Threshold=2.2e-08 56.0;type="Gene; miRNA";Annotation=microRNA MIR821;
Chr8	cmsearch	miRNA	44832944	44833038	.	+	.	ID=miRNA_01143;Target=RF00904 1 71;Threshold=3.5e-06 49.0;type="Gene; miRNA";Annotation=microRNA mir-392;
Chr8	cmsearch	miRNA	44971426	44971615	.	-	.	ID=miRNA_01778;Target=RF00906 1 135;Threshold=1.4e-05 45.8;type="Gene; miRNA";Annotation=microRNA MIR1122;
Chr8	cmsearch	miRNA	44979657	44979807	.	+	.	ID=miRNA_01836;Target=RF00906 1 135;Threshold=2.8e-05 44.7;type="Gene; miRNA";Annotation=microRNA MIR1122;
Chr8	cmsearch	miRNA	44988187	44988377	.	-	.	ID=miRNA_01643;Target=RF00906 1 135;Threshold=1.9e-06 49.3;type="Gene; miRNA";Annotation=microRNA MIR1122;
Chr8	cmsearch	miRNA	45154470	45154583	.	-	.	ID=miRNA_01769;Target=RF00906 1 135;Threshold=1.3e-05 46.0;type="Gene; miRNA";Annotation=microRNA MIR1122;
Chr8	cmsearch	miRNA	45734950	45735123	.	+	.	ID=miRNA_01524;Target=RF00906 1 135;Threshold=1.4e-07 53.6;type="Gene; miRNA";Annotation=microRNA MIR1122;
Chr8	cmsearch	miRNA	46103429	46103626	.	+	.	ID=miRNA_01680;Target=RF00906 1 135;Threshold=3.6e-06 48.2;type="Gene; miRNA";Annotation=microRNA MIR1122;
Chr8	cmsearch	miRNA	46592024	46592274	.	-	.	ID=miRNA_01079;Target=RF00885 1 275;Threshold=4.3e-06 46.7;type="Gene; miRNA";Annotation=microRNA MIR821;
Chr8	cmsearch	miRNA	46810191	46810338	.	-	.	ID=miRNA_00970;Target=RF00882 1 190;Threshold=3.9e-08 52.7;type="Gene; miRNA";Annotation=microRNA MIR811;
Chr8	cmsearch	miRNA	47968349	47968462	.	-	.	ID=miRNA_01645;Target=RF00906 1 135;Threshold=2e-06 49.2;type="Gene; miRNA";Annotation=microRNA MIR1122;
Chr8	cmsearch	miRNA	48477014	48477106	.	+	.	ID=miRNA_01863;Target=RF00906 1 135;Threshold=3.7e-05 44.3;type="Gene; miRNA";Annotation=microRNA MIR1122;
Chr8	cmsearch	miRNA	49697404	49697658	.	-	.	ID=miRNA_01009;Target=RF00885 1 275;Threshold=1e-23 118.4;type="Gene; miRNA";Annotation=microRNA MIR821;
Chr8	cmsearch	miRNA	49712649	49712843	.	+	.	ID=miRNA_01611;Target=RF00906 1 135;Threshold=1e-06 50.3;type="Gene; miRNA";Annotation=microRNA MIR1122;
Chr8	cmsearch	miRNA	49898892	49899020	.	+	.	ID=miRNA_01629;Target=RF00906 1 135;Threshold=1.6e-06 49.6;type="Gene; miRNA";Annotation=microRNA MIR1122;
Chr8	cmsearch	miRNA	50194630	50194713	.	-	.	ID=miRNA_00403;Target=RF00745 1 89;Threshold=8.8e-06 45.0;type="Gene; miRNA";Annotation=microRNA mir-499;
Chr8	cmsearch	miRNA	50302570	50302717	.	+	.	ID=miRNA_00872;Target=RF00882 1 190;Threshold=3.8e-11 63.6;type="Gene; miRNA";Annotation=microRNA MIR811;
Chr8	cmsearch	miRNA	50431511	50431615	.	+	.	ID=miRNA_02582;Target=RF01902 1 96;Threshold=9.1e-05 44.3;type="Gene; miRNA";Annotation=microRNA MIR439;
Chr8	cmsearch	miRNA	50823626	50823762	.	-	.	ID=miRNA_02449;Target=RF01043 1 165;Threshold=8.9e-05 40.8;type="Gene; miRNA";Annotation=microRNA MIR1023;
Chr8	cmsearch	miRNA	50949554	50949739	.	-	.	ID=miRNA_01900;Target=RF00906 1 135;Threshold=5.5e-05 43.6;type="Gene; miRNA";Annotation=microRNA MIR1122;
Chr8	cmsearch	miRNA	50961952	50962168	.	+	.	ID=miRNA_01662;Target=RF00906 1 135;Threshold=2.6e-06 48.7;type="Gene; miRNA";Annotation=microRNA MIR1122;
Chr8	cmsearch	miRNA	51085270	51085509	.	+	.	ID=miRNA_01717;Target=RF00906 1 135;Threshold=6.2e-06 47.3;type="Gene; miRNA";Annotation=microRNA MIR1122;
Chr9	cmsearch	miRNA	139696	139875	.	-	.	ID=miRNA_02643;Target=RF01911 1 170;Threshold=4.5e-05 44.8;type="Gene; miRNA";Annotation=microRNA MIR2118;
Chr9	cmsearch	miRNA	250381	250472	.	+	.	ID=miRNA_01464;Target=RF00906 1 135;Threshold=2.7e-08 56.4;type="Gene; miRNA";Annotation=microRNA MIR1122;
Chr9	cmsearch	miRNA	297289	297412	.	+	.	ID=miRNA_01915;Target=RF00906 1 135;Threshold=6.2e-05 43.4;type="Gene; miRNA";Annotation=microRNA MIR1122;
Chr9	cmsearch	miRNA	722472	722653	.	+	.	ID=miRNA_00605;Target=RF00882 1 190;Threshold=8.8e-25 113.2;type="Gene; miRNA";Annotation=microRNA MIR811;
Chr9	cmsearch	miRNA	775201	775303	.	+	.	ID=miRNA_02002;Target=RF00911 1 100;Threshold=8.7e-06 45.5;type="Gene; miRNA";Annotation=microRNA mir-672;
Chr9	cmsearch	miRNA	891643	891712	.	-	.	ID=miRNA_01492;Target=RF00906 1 135;Threshold=6.6e-08 54.9;type="Gene; miRNA";Annotation=microRNA MIR1122;
Chr9	cmsearch	miRNA	1684184	1684363	.	-	.	ID=miRNA_01834;Target=RF00906 1 135;Threshold=2.8e-05 44.8;type="Gene; miRNA";Annotation=microRNA MIR1122;
Chr9	cmsearch	miRNA	1743166	1743236	.	-	.	ID=miRNA_01225;Target=RF00904 1 71;Threshold=2.2e-05 45.9;type="Gene; miRNA";Annotation=microRNA mir-392;
Chr9	cmsearch	miRNA	1811837	1812023	.	+	.	ID=miRNA_02700;Target=RF02516 1 129;Threshold=7.6e-05 39.8;type="Gene; miRNA";Annotation=mir-393 microRNA precursor family;
Chr9	cmsearch	miRNA	1976440	1976534	.	+	.	ID=miRNA_01098;Target=RF00904 1 71;Threshold=1.1e-07 54.8;type="Gene; miRNA";Annotation=microRNA mir-392;
Chr9	cmsearch	miRNA	2175150	2175220	.	-	.	ID=miRNA_01324;Target=RF00904 1 71;Threshold=9.3e-05 43.5;type="Gene; miRNA";Annotation=microRNA mir-392;
Chr9	cmsearch	miRNA	2846788	2846928	.	-	.	ID=miRNA_02249;Target=RF01001 1 95;Threshold=4.4e-05 42.4;type="Gene; miRNA";Annotation=microRNA mir-609;
Chr9	cmsearch	miRNA	2869558	2869815	.	+	.	ID=miRNA_01053;Target=RF00885 40 236;Threshold=1.9e-10 64.4;type="Gene; miRNA";Annotation=microRNA MIR821;
Chr9	cmsearch	miRNA	3256799	3256988	.	-	.	ID=miRNA_02658;Target=RF01927 1 134;Threshold=6.4e-06 44.6;type="Gene; miRNA";Annotation=microRNA MIR1222;
Chr9	cmsearch	miRNA	3271458	3271605	.	-	.	ID=miRNA_00698;Target=RF00882 1 190;Threshold=3.9e-13 70.9;type="Gene; miRNA";Annotation=microRNA MIR811;
Chr9	cmsearch	miRNA	3292928	3293033	.	+	.	ID=miRNA_02564;Target=RF01902 1 96;Threshold=3.5e-05 46.0;type="Gene; miRNA";Annotation=microRNA MIR439;
Chr9	cmsearch	miRNA	3741241	3741345	.	-	.	ID=miRNA_02572;Target=RF01902 1 96;Threshold=4.9e-05 45.4;type="Gene; miRNA";Annotation=microRNA MIR439;
Chr9	cmsearch	miRNA	3971532	3971641	.	-	.	ID=miRNA_01410;Target=RF00906 1 135;Threshold=5.5e-09 59.1;type="Gene; miRNA";Annotation=microRNA MIR1122;
Chr9	cmsearch	miRNA	4899420	4899644	.	-	.	ID=miRNA_01042;Target=RF00885 1 275;Threshold=1.1e-12 73.6;type="Gene; miRNA";Annotation=microRNA MIR821;
Chr9	cmsearch	miRNA	5821674	5821775	.	+	.	ID=miRNA_02417;Target=RF01043 21 147;Threshold=1e-05 44.4;type="Gene; miRNA";Annotation=microRNA MIR1023;
Chr9	cmsearch	miRNA	5977048	5977118	.	+	.	ID=miRNA_01165;Target=RF00904 1 71;Threshold=5.5e-06 48.2;type="Gene; miRNA";Annotation=microRNA mir-392;
Chr9	cmsearch	miRNA	6507064	6507211	.	-	.	ID=miRNA_00793;Target=RF00882 1 190;Threshold=5.2e-12 66.8;type="Gene; miRNA";Annotation=microRNA MIR811;
Chr9	cmsearch	miRNA	6723852	6723999	.	+	.	ID=miRNA_00930;Target=RF00882 1 190;Threshold=9.8e-10 58.5;type="Gene; miRNA";Annotation=microRNA MIR811;
Chr9	cmsearch	miRNA	7237226	7237318	.	+	.	ID=miRNA_02672;Target=RF02095 1 81;Threshold=4.7e-06 46.0;type="Gene; miRNA";Annotation=mir-2985-2 microRNA precursor;
Chr9	cmsearch	miRNA	7251476	7251546	.	-	.	ID=miRNA_01121;Target=RF00904 1 71;Threshold=9.4e-07 51.2;type="Gene; miRNA";Annotation=microRNA mir-392;
Chr9	cmsearch	miRNA	7467859	7468047	.	+	.	ID=miRNA_01562;Target=RF00906 1 135;Threshold=3.9e-07 51.9;type="Gene; miRNA";Annotation=microRNA MIR1122;
Chr9	cmsearch	miRNA	7524829	7524900	.	+	.	ID=miRNA_01252;Target=RF00904 1 71;Threshold=3.5e-05 45.1;type="Gene; miRNA";Annotation=microRNA mir-392;
Chr9	cmsearch	miRNA	7639517	7639614	.	+	.	ID=miRNA_01691;Target=RF00906 1 135;Threshold=4.2e-06 47.9;type="Gene; miRNA";Annotation=microRNA MIR1122;
Chr9	cmsearch	miRNA	7658726	7658833	.	-	.	ID=miRNA_00165;Target=RF00643 1 101;Threshold=7.3e-05 44.9;type="Gene; miRNA";Annotation=microRNA MIR171_1;
Chr9	cmsearch	miRNA	7733736	7733850	.	-	.	ID=miRNA_00241;Target=RF00648 1 118;Threshold=1.3e-13 72.7;type="Gene; miRNA";Annotation=microRNA MIR396;
Chr9	cmsearch	miRNA	7742078	7742216	.	-	.	ID=miRNA_00239;Target=RF00648 1 118;Threshold=9.3e-16 80.5;type="Gene; miRNA";Annotation=microRNA MIR396;
Chr9	cmsearch	miRNA	8041848	8041995	.	+	.	ID=miRNA_00739;Target=RF00882 1 190;Threshold=1.3e-12 69.0;type="Gene; miRNA";Annotation=microRNA MIR811;
Chr9	cmsearch	miRNA	8222426	8222519	.	+	.	ID=miRNA_01751;Target=RF00906 1 135;Threshold=1.1e-05 46.4;type="Gene; miRNA";Annotation=microRNA MIR1122;
Chr9	cmsearch	miRNA	8244485	8244578	.	+	.	ID=miRNA_01752;Target=RF00906 1 135;Threshold=1.1e-05 46.4;type="Gene; miRNA";Annotation=microRNA MIR1122;
Chr9	cmsearch	miRNA	8300837	8301014	.	-	.	ID=miRNA_02011;Target=RF00925 1 142;Threshold=1.7e-10 61.7;type="Gene; miRNA";Annotation=microRNA MIR1027;
Chr9	cmsearch	miRNA	8548502	8548572	.	+	.	ID=miRNA_01327;Target=RF00904 1 71;Threshold=9.4e-05 43.5;type="Gene; miRNA";Annotation=microRNA mir-392;
Chr9	cmsearch	miRNA	8821863	8822010	.	-	.	ID=miRNA_00762;Target=RF00882 1 190;Threshold=2.1e-12 68.2;type="Gene; miRNA";Annotation=microRNA MIR811;
Chr9	cmsearch	miRNA	8845545	8845733	.	+	.	ID=miRNA_02010;Target=RF00925 1 142;Threshold=8.1e-13 70.3;type="Gene; miRNA";Annotation=microRNA MIR1027;
Chr9	cmsearch	miRNA	8909242	8909345	.	-	.	ID=miRNA_00493;Target=RF00793 1 112;Threshold=7.4e-05 46.1;type="Gene; miRNA";Annotation=microRNA mir-497;
Chr9	cmsearch	miRNA	9385021	9385168	.	-	.	ID=miRNA_00929;Target=RF00882 1 190;Threshold=9.5e-10 58.5;type="Gene; miRNA";Annotation=microRNA MIR811;
Chr9	cmsearch	miRNA	9414305	9414412	.	+	.	ID=miRNA_00014;Target=RF00073 1 88;Threshold=6.8e-09 56.4;type="Gene; miRNA";Annotation=mir-156 microRNA precursor;
Chr9	cmsearch	miRNA	10190331	10190401	.	-	.	ID=miRNA_01233;Target=RF00904 1 71;Threshold=2.5e-05 45.7;type="Gene; miRNA";Annotation=microRNA mir-392;
Chr9	cmsearch	miRNA	10379721	10379870	.	+	.	ID=miRNA_02605;Target=RF01911 1 170;Threshold=1.1e-06 51.5;type="Gene; miRNA";Annotation=microRNA MIR2118;
Chr9	cmsearch	miRNA	10488419	10488683	.	-	.	ID=miRNA_01077;Target=RF00885 1 275;Threshold=9.5e-07 49.4;type="Gene; miRNA";Annotation=microRNA MIR821;
Chr9	cmsearch	miRNA	11093119	11093189	.	-	.	ID=miRNA_01307;Target=RF00904 1 71;Threshold=7.5e-05 43.9;type="Gene; miRNA";Annotation=microRNA mir-392;
Chr9	cmsearch	miRNA	11302492	11302590	.	-	.	ID=miRNA_00392;Target=RF00730 1 101;Threshold=1.1e-07 49.6;type="Gene; miRNA";Annotation=microRNA mir-277;
Chr9	cmsearch	miRNA	11895187	11895263	.	+	.	ID=miRNA_01693;Target=RF00906 1 135;Threshold=4.4e-06 47.8;type="Gene; miRNA";Annotation=microRNA MIR1122;
Chr9	cmsearch	miRNA	12140404	12140551	.	+	.	ID=miRNA_00934;Target=RF00882 1 190;Threshold=1.9e-09 57.4;type="Gene; miRNA";Annotation=microRNA MIR811;
Chr9	cmsearch	miRNA	12713430	12713577	.	-	.	ID=miRNA_00642;Target=RF00882 1 190;Threshold=6.6e-14 73.6;type="Gene; miRNA";Annotation=microRNA MIR811;
Chr9	cmsearch	miRNA	12834645	12834792	.	+	.	ID=miRNA_00770;Target=RF00882 1 190;Threshold=2.7e-12 67.8;type="Gene; miRNA";Annotation=microRNA MIR811;
Chr9	cmsearch	miRNA	12899208	12899355	.	-	.	ID=miRNA_00957;Target=RF00882 1 190;Threshold=1.2e-08 54.6;type="Gene; miRNA";Annotation=microRNA MIR811;
Chr9	cmsearch	miRNA	13138398	13138514	.	-	.	ID=miRNA_00174;Target=RF00645 1 134;Threshold=3.5e-13 57.8;type="Gene; miRNA";Annotation=microRNA MIR169_2;
Chr9	cmsearch	miRNA	13634608	13634762	.	+	.	ID=miRNA_02302;Target=RF01005 1 172;Threshold=5.1e-06 49.7;type="Gene; miRNA";Annotation=microRNA MIR530;
Chr9	cmsearch	miRNA	13982675	13982891	.	+	.	ID=miRNA_01656;Target=RF00906 1 135;Threshold=2.5e-06 48.8;type="Gene; miRNA";Annotation=microRNA MIR1122;
Chr9	cmsearch	miRNA	14131747	14131979	.	+	.	ID=miRNA_01970;Target=RF00906 1 135;Threshold=9.6e-05 42.7;type="Gene; miRNA";Annotation=microRNA MIR1122;
Chr9	cmsearch	miRNA	14852841	14852911	.	-	.	ID=miRNA_01205;Target=RF00904 1 71;Threshold=1.5e-05 46.6;type="Gene; miRNA";Annotation=microRNA mir-392;
Chr9	cmsearch	miRNA	14971525	14971683	.	+	.	ID=miRNA_01384;Target=RF00906 1 135;Threshold=1.6e-09 61.2;type="Gene; miRNA";Annotation=microRNA MIR1122;
Chr9	cmsearch	miRNA	15111503	15111729	.	+	.	ID=miRNA_01742;Target=RF00906 1 135;Threshold=9.5e-06 46.6;type="Gene; miRNA";Annotation=microRNA MIR1122;
Chr9	cmsearch	miRNA	15302132	15302285	.	-	.	ID=miRNA_01468;Target=RF00906 1 135;Threshold=3.3e-08 56.1;type="Gene; miRNA";Annotation=microRNA MIR1122;
Chr9	cmsearch	miRNA	15456638	15456724	.	-	.	ID=miRNA_00007;Target=RF00073 1 88;Threshold=1.7e-14 77.0;type="Gene; miRNA";Annotation=mir-156 microRNA precursor;
Chr9	cmsearch	miRNA	15456802	15456889	.	-	.	ID=miRNA_00008;Target=RF00073 1 88;Threshold=9.7e-13 70.5;type="Gene; miRNA";Annotation=mir-156 microRNA precursor;
Chr9	cmsearch	miRNA	15457212	15457320	.	-	.	ID=miRNA_00380;Target=RF00714 1 102;Threshold=2.5e-06 42.9;type="Gene; miRNA";Annotation=microRNA MIR535;
Chr9	cmsearch	miRNA	15695868	15695964	.	+	.	ID=miRNA_01358;Target=RF00906 1 135;Threshold=9.5e-11 65.9;type="Gene; miRNA";Annotation=microRNA MIR1122;
Chr9	cmsearch	miRNA	15996716	15996863	.	-	.	ID=miRNA_00690;Target=RF00882 1 190;Threshold=3.3e-13 71.1;type="Gene; miRNA";Annotation=microRNA MIR811;
Chr9	cmsearch	miRNA	16362273	16362455	.	+	.	ID=miRNA_02296;Target=RF01005 1 172;Threshold=2.5e-06 50.9;type="Gene; miRNA";Annotation=microRNA MIR530;
Chr9	cmsearch	miRNA	17434383	17434530	.	+	.	ID=miRNA_00948;Target=RF00882 1 190;Threshold=4.6e-09 56.0;type="Gene; miRNA";Annotation=microRNA MIR811;
Chr9	cmsearch	miRNA	17577020	17577126	.	+	.	ID=miRNA_02110;Target=RF00948 1 97;Threshold=2.4e-06 44.0;type="Gene; miRNA";Annotation=microRNA mir-996;
Chr9	cmsearch	miRNA	17674364	17674474	.	+	.	ID=miRNA_02113;Target=RF00948 1 97;Threshold=3.5e-05 40.1;type="Gene; miRNA";Annotation=microRNA mir-996;
Chr9	cmsearch	miRNA	17724924	17725003	.	+	.	ID=miRNA_00420;Target=RF00753 1 71;Threshold=2.5e-05 43.3;type="Gene; miRNA";Annotation=microRNA mir-503;
Chr9	cmsearch	miRNA	17896376	17896597	.	+	.	ID=miRNA_02600;Target=RF01911 1 170;Threshold=1.9e-07 54.5;type="Gene; miRNA";Annotation=microRNA MIR2118;
Chr9	cmsearch	miRNA	17965745	17965839	.	+	.	ID=miRNA_02543;Target=RF01902 1 96;Threshold=6.3e-06 48.9;type="Gene; miRNA";Annotation=microRNA MIR439;
Chr9	cmsearch	miRNA	19029327	19029407	.	+	.	ID=miRNA_02228;Target=RF00997 1 86;Threshold=1.3e-06 48.6;type="Gene; miRNA";Annotation=microRNA mir-942;
Chr9	cmsearch	miRNA	19029814	19029964	.	-	.	ID=miRNA_01779;Target=RF00906 1 135;Threshold=1.5e-05 45.8;type="Gene; miRNA";Annotation=microRNA MIR1122;
Chr9	cmsearch	miRNA	19057774	19057930	.	+	.	ID=miRNA_02421;Target=RF01043 1 165;Threshold=1.1e-05 44.2;type="Gene; miRNA";Annotation=microRNA MIR1023;
Chr9	cmsearch	miRNA	19424580	19424676	.	-	.	ID=miRNA_02154;Target=RF00956 1 85;Threshold=9.7e-05 42.3;type="Gene; miRNA";Annotation=microRNA MIR1444;
Chr9	cmsearch	miRNA	19931532	19931785	.	-	.	ID=miRNA_01030;Target=RF00885 1 275;Threshold=4.3e-16 87.4;type="Gene; miRNA";Annotation=microRNA MIR821;
Chr9	cmsearch	miRNA	20047584	20047678	.	+	.	ID=miRNA_00149;Target=RF00640 1 130;Threshold=2.5e-08 50.0;type="Gene; miRNA";Annotation=microRNA MIR167_1;
Chr9	cmsearch	miRNA	20548830	20548979	.	-	.	ID=miRNA_02415;Target=RF01043 1 165;Threshold=7.3e-06 44.9;type="Gene; miRNA";Annotation=microRNA MIR1023;
Chr9	cmsearch	miRNA	20661289	20661436	.	+	.	ID=miRNA_00951;Target=RF00882 1 190;Threshold=5.3e-09 55.8;type="Gene; miRNA";Annotation=microRNA MIR811;
Chr9	cmsearch	miRNA	21347169	21347277	.	-	.	ID=miRNA_02364;Target=RF01025 1 83;Threshold=2e-05 44.2;type="Gene; miRNA";Annotation=microRNA mir-934;
Chr9	cmsearch	miRNA	21504848	21504944	.	-	.	ID=miRNA_00028;Target=RF00075 1 126;Threshold=3e-19 85.3;type="Gene; miRNA";Annotation=mir-166 microRNA precursor;
Chr9	cmsearch	miRNA	21653931	21654010	.	-	.	ID=miRNA_00040;Target=RF00103 1 77;Threshold=4.5e-07 50.7;type="Gene; miRNA";Annotation=mir-1 microRNA precursor family;
Chr9	cmsearch	miRNA	22216589	22216659	.	+	.	ID=miRNA_01288;Target=RF00904 1 71;Threshold=5.6e-05 44.4;type="Gene; miRNA";Annotation=microRNA mir-392;
Chr9	cmsearch	miRNA	23096457	23096604	.	+	.	ID=miRNA_00965;Target=RF00882 1 190;Threshold=3.1e-08 53.0;type="Gene; miRNA";Annotation=microRNA MIR811;
Chr9	cmsearch	miRNA	23260550	23260729	.	-	.	ID=miRNA_02276;Target=RF01005 1 172;Threshold=3.9e-07 54.2;type="Gene; miRNA";Annotation=microRNA MIR530;
Chr9	cmsearch	miRNA	23526502	23526580	.	+	.	ID=miRNA_02311;Target=RF01005 1 172;Threshold=1.7e-05 47.4;type="Gene; miRNA";Annotation=microRNA MIR530;
Chr9	cmsearch	miRNA	23647628	23647719	.	+	.	ID=miRNA_01810;Target=RF00906 1 135;Threshold=2.1e-05 45.2;type="Gene; miRNA";Annotation=microRNA MIR1122;
Chr9	cmsearch	miRNA	25230543	25230681	.	+	.	ID=miRNA_02500;Target=RF01061 1 84;Threshold=6.6e-05 43.5;type="Gene; miRNA";Annotation=microRNA mir-548;
Chr9	cmsearch	miRNA	25328218	25328346	.	-	.	ID=miRNA_01538;Target=RF00906 1 135;Threshold=2.4e-07 52.8;type="Gene; miRNA";Annotation=microRNA MIR1122;
Chr9	cmsearch	miRNA	25573442	25573512	.	+	.	ID=miRNA_01166;Target=RF00904 1 71;Threshold=5.8e-06 48.1;type="Gene; miRNA";Annotation=microRNA mir-392;
Chr9	cmsearch	miRNA	26114885	26115066	.	+	.	ID=miRNA_01623;Target=RF00906 1 135;Threshold=1.4e-06 49.8;type="Gene; miRNA";Annotation=microRNA MIR1122;
Chr9	cmsearch	miRNA	26129394	26129464	.	-	.	ID=miRNA_01291;Target=RF00904 1 71;Threshold=6e-05 44.2;type="Gene; miRNA";Annotation=microRNA mir-392;
Chr9	cmsearch	miRNA	26628182	26628311	.	-	.	ID=miRNA_00338;Target=RF00690 1 136;Threshold=4.1e-05 36.2;type="Gene; miRNA";Annotation=microRNA MIR408;
Chr9	cmsearch	miRNA	26880028	26880098	.	-	.	ID=miRNA_01141;Target=RF00904 1 71;Threshold=3.2e-06 49.1;type="Gene; miRNA";Annotation=microRNA mir-392;
Chr9	cmsearch	miRNA	26885067	26885255	.	-	.	ID=miRNA_01898;Target=RF00906 1 135;Threshold=5.3e-05 43.7;type="Gene; miRNA";Annotation=microRNA MIR1122;
Chr9	cmsearch	miRNA	27039402	27039498	.	-	.	ID=miRNA_02124;Target=RF00956 1 85;Threshold=1.9e-06 48.6;type="Gene; miRNA";Annotation=microRNA MIR1444;
Chr9	cmsearch	miRNA	27414151	27414222	.	+	.	ID=miRNA_01267;Target=RF00904 1 71;Threshold=4.2e-05 44.8;type="Gene; miRNA";Annotation=microRNA mir-392;
Chr9	cmsearch	miRNA	27698416	27698486	.	+	.	ID=miRNA_01199;Target=RF00904 1 71;Threshold=1.3e-05 46.8;type="Gene; miRNA";Annotation=microRNA mir-392;
Chr9	cmsearch	miRNA	29032450	29032520	.	-	.	ID=miRNA_01123;Target=RF00904 1 71;Threshold=1.1e-06 50.9;type="Gene; miRNA";Annotation=microRNA mir-392;
Chr9	cmsearch	miRNA	29156726	29156820	.	+	.	ID=miRNA_02170;Target=RF00972 1 97;Threshold=9e-05 42.3;type="Gene; miRNA";Annotation=microRNA mir-651;
Chr9	cmsearch	miRNA	29176534	29176758	.	-	.	ID=miRNA_00611;Target=RF00882 1 190;Threshold=6.8e-22 102.7;type="Gene; miRNA";Annotation=microRNA MIR811;
Chr9	cmsearch	miRNA	29206869	29207016	.	-	.	ID=miRNA_00718;Target=RF00882 1 190;Threshold=6.2e-13 70.1;type="Gene; miRNA";Annotation=microRNA MIR811;
Chr9	cmsearch	miRNA	29572527	29572656	.	-	.	ID=miRNA_01383;Target=RF00906 1 135;Threshold=1.4e-09 61.4;type="Gene; miRNA";Annotation=microRNA MIR1122;
Chr9	cmsearch	miRNA	30835797	30835944	.	-	.	ID=miRNA_00837;Target=RF00882 1 190;Threshold=1.7e-11 64.9;type="Gene; miRNA";Annotation=microRNA MIR811;
Chr9	cmsearch	miRNA	32568355	32568467	.	+	.	ID=miRNA_00545;Target=RF00855 1 110;Threshold=1.6e-05 39.0;type="Gene; miRNA";Annotation=microRNA mir-254;
Chr9	cmsearch	miRNA	33302515	33302584	.	-	.	ID=miRNA_01145;Target=RF00904 1 71;Threshold=3.5e-06 49.0;type="Gene; miRNA";Annotation=microRNA mir-392;
Chr9	cmsearch	miRNA	33353457	33353526	.	-	.	ID=miRNA_01146;Target=RF00904 1 71;Threshold=3.5e-06 49.0;type="Gene; miRNA";Annotation=microRNA mir-392;
Chr9	cmsearch	miRNA	33363483	33363552	.	-	.	ID=miRNA_01147;Target=RF00904 1 71;Threshold=3.5e-06 49.0;type="Gene; miRNA";Annotation=microRNA mir-392;
Chr9	cmsearch	miRNA	33373409	33373478	.	-	.	ID=miRNA_01148;Target=RF00904 1 71;Threshold=3.5e-06 49.0;type="Gene; miRNA";Annotation=microRNA mir-392;
Chr9	cmsearch	miRNA	33389157	33389226	.	-	.	ID=miRNA_01149;Target=RF00904 1 71;Threshold=3.5e-06 49.0;type="Gene; miRNA";Annotation=microRNA mir-392;
Chr9	cmsearch	miRNA	33423445	33423514	.	-	.	ID=miRNA_01150;Target=RF00904 1 71;Threshold=3.5e-06 49.0;type="Gene; miRNA";Annotation=microRNA mir-392;
Chr9	cmsearch	miRNA	33466703	33466772	.	-	.	ID=miRNA_01151;Target=RF00904 1 71;Threshold=3.5e-06 49.0;type="Gene; miRNA";Annotation=microRNA mir-392;
Chr9	cmsearch	miRNA	34098624	34098776	.	-	.	ID=miRNA_02247;Target=RF01001 1 95;Threshold=1.2e-05 44.4;type="Gene; miRNA";Annotation=microRNA mir-609;
Chr9	cmsearch	miRNA	34102514	34102598	.	+	.	ID=miRNA_02129;Target=RF00956 1 85;Threshold=3.3e-06 47.7;type="Gene; miRNA";Annotation=microRNA MIR1444;
Chr9	cmsearch	miRNA	34121312	34121449	.	+	.	ID=miRNA_01945;Target=RF00906 1 135;Threshold=8.5e-05 42.9;type="Gene; miRNA";Annotation=microRNA MIR1122;
Chr9	cmsearch	miRNA	34478964	34479111	.	-	.	ID=miRNA_00644;Target=RF00882 1 190;Threshold=6.9e-14 73.6;type="Gene; miRNA";Annotation=microRNA MIR811;
Chr9	cmsearch	miRNA	34919076	34919191	.	-	.	ID=miRNA_02211;Target=RF00984 1 98;Threshold=3.8e-09 56.5;type="Gene; miRNA";Annotation=microRNA mir-576;
Chr9	cmsearch	miRNA	35019844	35019963	.	+	.	ID=miRNA_00122;Target=RF00452 1 119;Threshold=3.2e-08 51.9;type="Gene; miRNA";Annotation=mir-172 microRNA precursor family;
Chr9	cmsearch	miRNA	35020546	35020647	.	-	.	ID=miRNA_02438;Target=RF01043 1 165;Threshold=3.9e-05 42.1;type="Gene; miRNA";Annotation=microRNA MIR1023;
Chr9	cmsearch	miRNA	35862955	35863172	.	+	.	ID=miRNA_01065;Target=RF00885 1 275;Threshold=1.3e-08 57.0;type="Gene; miRNA";Annotation=microRNA MIR821;
Chr9	cmsearch	miRNA	36147703	36147854	.	-	.	ID=miRNA_02399;Target=RF01043 1 165;Threshold=1.6e-06 47.4;type="Gene; miRNA";Annotation=microRNA MIR1023;
Chr9	cmsearch	miRNA	36210110	36210301	.	-	.	ID=miRNA_00612;Target=RF00882 1 190;Threshold=4.3e-21 99.8;type="Gene; miRNA";Annotation=microRNA MIR811;
Chr9	cmsearch	miRNA	36232842	36232906	.	-	.	ID=miRNA_01530;Target=RF00906 1 135;Threshold=1.9e-07 53.2;type="Gene; miRNA";Annotation=microRNA MIR1122;
Chr9	cmsearch	miRNA	37886226	37886373	.	-	.	ID=miRNA_00911;Target=RF00882 1 190;Threshold=3e-10 60.3;type="Gene; miRNA";Annotation=microRNA MIR811;
Chr9	cmsearch	miRNA	38053325	38053440	.	+	.	ID=miRNA_00481;Target=RF00774 1 113;Threshold=4e-05 43.6;type="Gene; miRNA";Annotation=microRNA mir-360;
Chr9	cmsearch	miRNA	38909755	38909842	.	-	.	ID=miRNA_02354;Target=RF01024 1 88;Threshold=7.6e-07 52.6;type="Gene; miRNA";Annotation=microRNA mir-944;
Chr9	cmsearch	miRNA	39025493	39025640	.	+	.	ID=miRNA_02640;Target=RF01911 1 170;Threshold=3.5e-05 45.3;type="Gene; miRNA";Annotation=microRNA MIR2118;
Chr9	cmsearch	miRNA	39119064	39119134	.	+	.	ID=miRNA_01118;Target=RF00904 1 71;Threshold=9.4e-07 51.2;type="Gene; miRNA";Annotation=microRNA mir-392;
Chr9	cmsearch	miRNA	39473930	39474176	.	+	.	ID=miRNA_01483;Target=RF00906 1 135;Threshold=5.1e-08 55.4;type="Gene; miRNA";Annotation=microRNA MIR1122;
Chr9	cmsearch	miRNA	39835910	39836120	.	-	.	ID=miRNA_01407;Target=RF00906 1 135;Threshold=4.7e-09 59.4;type="Gene; miRNA";Annotation=microRNA MIR1122;
Chr9	cmsearch	miRNA	39881483	39881582	.	+	.	ID=miRNA_00454;Target=RF00767 1 85;Threshold=7.8e-05 43.4;type="Gene; miRNA";Annotation=microRNA mir-150;
Chr9	cmsearch	miRNA	40385485	40385632	.	+	.	ID=miRNA_00748;Target=RF00882 1 190;Threshold=1.5e-12 68.7;type="Gene; miRNA";Annotation=microRNA MIR811;
Chr9	cmsearch	miRNA	40943903	40944050	.	+	.	ID=miRNA_00684;Target=RF00882 1 190;Threshold=2.6e-13 71.5;type="Gene; miRNA";Annotation=microRNA MIR811;
Chr9	cmsearch	miRNA	41491832	41492012	.	-	.	ID=miRNA_00077;Target=RF00445 1 118;Threshold=3.4e-05 37.1;type="Gene; miRNA";Annotation=mir-399 microRNA precursor family;
Chr9	cmsearch	miRNA	41570947	41571134	.	-	.	ID=miRNA_01879;Target=RF00906 1 135;Threshold=4.4e-05 44.0;type="Gene; miRNA";Annotation=microRNA MIR1122;
Chr9	cmsearch	miRNA	43327691	43327772	.	-	.	ID=miRNA_00423;Target=RF00753 1 71;Threshold=5.3e-05 42.2;type="Gene; miRNA";Annotation=microRNA mir-503;
Chr9	cmsearch	miRNA	43693476	43693609	.	+	.	ID=miRNA_02014;Target=RF00925 1 142;Threshold=1e-08 55.2;type="Gene; miRNA";Annotation=microRNA MIR1027;
Chr9	cmsearch	miRNA	44007978	44008125	.	-	.	ID=miRNA_00805;Target=RF00882 1 190;Threshold=6.9e-12 66.3;type="Gene; miRNA";Annotation=microRNA MIR811;
Chr9	cmsearch	miRNA	44162422	44162555	.	+	.	ID=miRNA_02015;Target=RF00925 1 142;Threshold=1e-08 55.2;type="Gene; miRNA";Annotation=microRNA MIR1027;
Chr9	cmsearch	miRNA	44500462	44500630	.	-	.	ID=miRNA_02627;Target=RF01911 1 170;Threshold=1e-05 47.4;type="Gene; miRNA";Annotation=microRNA MIR2118;
Chr9	cmsearch	miRNA	45530519	45530584	.	-	.	ID=miRNA_00431;Target=RF00756 1 63;Threshold=5.7e-06 42.6;type="Gene; miRNA";Annotation=microRNA mir-299;
Chr9	cmsearch	miRNA	46873915	46873996	.	+	.	ID=miRNA_00589;Target=RF00877 1 88;Threshold=3e-05 41.6;type="Gene; miRNA";Annotation=microRNA mir-592;
##gff-version 3
Scaffold13	cmsearch	miRNA	309876	309979	.	-	.	ID=miRNA_00489;Target=RF00780 1 99;Threshold=5e-06 43.8;type="Gene; miRNA";Annotation=microRNA MIR477;
Scaffold14	cmsearch	miRNA	97229	97341	.	-	.	ID=miRNA_00541;Target=RF00855 1 110;Threshold=1.3e-07 45.6;type="Gene; miRNA";Annotation=microRNA mir-254;
Scaffold14	cmsearch	miRNA	316161	316272	.	+	.	ID=miRNA_02497;Target=RF01061 1 84;Threshold=4.3e-05 44.3;type="Gene; miRNA";Annotation=microRNA mir-548;
Scaffold15	cmsearch	miRNA	41510	41593	.	-	.	ID=miRNA_00011;Target=RF00073 1 88;Threshold=8.5e-11 63.4;type="Gene; miRNA";Annotation=mir-156 microRNA precursor;
Scaffold18	cmsearch	miRNA	115054	115153	.	-	.	ID=miRNA_00498;Target=RF00810 1 106;Threshold=1.9e-05 41.0;type="Gene; miRNA";Annotation=microRNA mir-85;
Scaffold1	cmsearch	miRNA	965203	965305	.	+	.	ID=miRNA_02351;Target=RF01021 1 94;Threshold=2.5e-05 43.0;type="Gene; miRNA";Annotation=microRNA mir-558;
Scaffold1	cmsearch	miRNA	1106912	1106982	.	-	.	ID=miRNA_01210;Target=RF00904 1 71;Threshold=1.6e-05 46.5;type="Gene; miRNA";Annotation=microRNA mir-392;
Scaffold29	cmsearch	miRNA	265637	265731	.	-	.	ID=miRNA_02525;Target=RF01902 1 96;Threshold=1.4e-06 51.5;type="Gene; miRNA";Annotation=microRNA MIR439;
Scaffold2	cmsearch	miRNA	1335093	1335163	.	+	.	ID=miRNA_01224;Target=RF00904 1 71;Threshold=2.2e-05 45.9;type="Gene; miRNA";Annotation=microRNA mir-392;
Scaffold2	cmsearch	miRNA	1343863	1343933	.	-	.	ID=miRNA_01297;Target=RF00904 1 71;Threshold=6.7e-05 44.1;type="Gene; miRNA";Annotation=microRNA mir-392;
Scaffold31	cmsearch	miRNA	198975	199061	.	-	.	ID=miRNA_02059;Target=RF00929 1 77;Threshold=1.3e-05 53.9;type="Gene; miRNA";Annotation=microRNA mir-574;
Scaffold31	cmsearch	miRNA	203220	203322	.	-	.	ID=miRNA_02044;Target=RF00929 1 77;Threshold=3.2e-06 56.6;type="Gene; miRNA";Annotation=microRNA mir-574;
Scaffold31	cmsearch	miRNA	204186	204285	.	-	.	ID=miRNA_02089;Target=RF00929 1 77;Threshold=5.9e-05 51.0;type="Gene; miRNA";Annotation=microRNA mir-574;
Scaffold31	cmsearch	miRNA	204343	204427	.	-	.	ID=miRNA_02054;Target=RF00929 1 77;Threshold=8.2e-06 54.8;type="Gene; miRNA";Annotation=microRNA mir-574;
Scaffold31	cmsearch	miRNA	204988	205108	.	-	.	ID=miRNA_02039;Target=RF00929 1 77;Threshold=1.2e-06 58.6;type="Gene; miRNA";Annotation=microRNA mir-574;
Scaffold31	cmsearch	miRNA	206170	206268	.	+	.	ID=miRNA_02036;Target=RF00929 1 77;Threshold=7.1e-07 59.6;type="Gene; miRNA";Annotation=microRNA mir-574;
Scaffold31	cmsearch	miRNA	233924	234037	.	+	.	ID=miRNA_00259;Target=RF00660 1 110;Threshold=3.9e-05 42.1;type="Gene; miRNA";Annotation=microRNA mir-214;
Scaffold31	cmsearch	miRNA	234741	234815	.	+	.	ID=miRNA_02080;Target=RF00929 1 77;Threshold=2.9e-05 52.4;type="Gene; miRNA";Annotation=microRNA mir-574;
Scaffold31	cmsearch	miRNA	235822	235947	.	-	.	ID=miRNA_02078;Target=RF00929 1 77;Threshold=2.8e-05 52.4;type="Gene; miRNA";Annotation=microRNA mir-574;
Scaffold31	cmsearch	miRNA	237655	237743	.	-	.	ID=miRNA_02161;Target=RF00961 1 96;Threshold=1.3e-08 57.4;type="Gene; miRNA";Annotation=microRNA mir-581;
Scaffold31	cmsearch	miRNA	239555	239677	.	-	.	ID=miRNA_02062;Target=RF00929 1 77;Threshold=1.3e-05 53.9;type="Gene; miRNA";Annotation=microRNA mir-574;
Scaffold31	cmsearch	miRNA	240255	240342	.	-	.	ID=miRNA_02098;Target=RF00929 1 77;Threshold=9.5e-05 50.0;type="Gene; miRNA";Annotation=microRNA mir-574;
Scaffold31	cmsearch	miRNA	240811	240876	.	+	.	ID=miRNA_02070;Target=RF00929 1 77;Threshold=2e-05 53.1;type="Gene; miRNA";Annotation=microRNA mir-574;
Scaffold31	cmsearch	miRNA	243402	243482	.	-	.	ID=miRNA_02063;Target=RF00929 1 77;Threshold=1.4e-05 53.7;type="Gene; miRNA";Annotation=microRNA mir-574;
Scaffold42	cmsearch	miRNA	96659	96755	.	+	.	ID=miRNA_02491;Target=RF01061 1 84;Threshold=2.2e-05 45.4;type="Gene; miRNA";Annotation=microRNA mir-548;
Scaffold42	cmsearch	miRNA	144940	145033	.	-	.	ID=miRNA_00600;Target=RF00877 1 88;Threshold=7.8e-05 40.2;type="Gene; miRNA";Annotation=microRNA mir-592;
Scaffold5	cmsearch	miRNA	279754	279852	.	+	.	ID=miRNA_00225;Target=RF00647 1 109;Threshold=1.3e-05 37.9;type="Gene; miRNA";Annotation=microRNA MIR164;
Scaffold5	cmsearch	miRNA	646204	646314	.	-	.	ID=miRNA_00375;Target=RF00706 1 92;Threshold=6.6e-05 36.2;type="Gene; miRNA";Annotation=microRNA mir-263;
Scaffold8	cmsearch	miRNA	514956	515041	.	+	.	ID=miRNA_02162;Target=RF00961 1 96;Threshold=1.1e-05 46.3;type="Gene; miRNA";Annotation=microRNA mir-581;
Scaffold8	cmsearch	miRNA	516260	516358	.	+	.	ID=miRNA_02345;Target=RF01021 1 94;Threshold=7.7e-06 44.9;type="Gene; miRNA";Annotation=microRNA mir-558;
Scaffold8	cmsearch	miRNA	516951	517057	.	+	.	ID=miRNA_02081;Target=RF00929 1 77;Threshold=3.3e-05 52.1;type="Gene; miRNA";Annotation=microRNA mir-574;
Scaffold8	cmsearch	miRNA	518257	518379	.	+	.	ID=miRNA_02086;Target=RF00929 1 77;Threshold=4e-05 51.7;type="Gene; miRNA";Annotation=microRNA mir-574;
Scaffold8	cmsearch	miRNA	518523	518623	.	+	.	ID=miRNA_02083;Target=RF00929 1 77;Threshold=3.8e-05 51.8;type="Gene; miRNA";Annotation=microRNA mir-574;
Scaffold8	cmsearch	miRNA	518817	518925	.	-	.	ID=miRNA_02061;Target=RF00929 1 77;Threshold=1.3e-05 53.9;type="Gene; miRNA";Annotation=microRNA mir-574;
Scaffold8	cmsearch	miRNA	521544	521665	.	-	.	ID=miRNA_00277;Target=RF00679 1 96;Threshold=1e-05 39.7;type="Gene; miRNA";Annotation=microRNA mir-210;
Scaffold8	cmsearch	miRNA	523877	523951	.	+	.	ID=miRNA_02042;Target=RF00929 1 77;Threshold=2e-06 57.5;type="Gene; miRNA";Annotation=microRNA mir-574;
Scaffold8	cmsearch	miRNA	527639	527712	.	-	.	ID=miRNA_02050;Target=RF00929 1 77;Threshold=6.7e-06 55.2;type="Gene; miRNA";Annotation=microRNA mir-574;
Scaffold8	cmsearch	miRNA	528018	528151	.	-	.	ID=miRNA_00258;Target=RF00660 1 110;Threshold=3e-05 42.5;type="Gene; miRNA";Annotation=microRNA mir-214;
Scaffold8	cmsearch	miRNA	530643	530751	.	+	.	ID=miRNA_02071;Target=RF00929 1 77;Threshold=2.1e-05 52.9;type="Gene; miRNA";Annotation=microRNA mir-574;
Scaffold8	cmsearch	miRNA	530889	530991	.	+	.	ID=miRNA_02085;Target=RF00929 1 77;Threshold=3.9e-05 51.7;type="Gene; miRNA";Annotation=microRNA mir-574;
Scaffold8	cmsearch	miRNA	531274	531373	.	+	.	ID=miRNA_02683;Target=RF02244 1 95;Threshold=9.8e-05 40.1;type="Gene; miRNA";Annotation=microRNA mir-785;
Scaffold8	cmsearch	miRNA	532800	532891	.	-	.	ID=miRNA_02347;Target=RF01021 1 94;Threshold=1.5e-05 43.8;type="Gene; miRNA";Annotation=microRNA mir-558;
Scaffold8	cmsearch	miRNA	536973	537082	.	+	.	ID=miRNA_02090;Target=RF00929 1 77;Threshold=6.1e-05 50.9;type="Gene; miRNA";Annotation=microRNA mir-574;
Scaffold8	cmsearch	miRNA	537265	537373	.	+	.	ID=miRNA_02072;Target=RF00929 1 77;Threshold=2.1e-05 52.9;type="Gene; miRNA";Annotation=microRNA mir-574;
Scaffold8	cmsearch	miRNA	537515	537615	.	+	.	ID=miRNA_02073;Target=RF00929 1 77;Threshold=2.3e-05 52.8;type="Gene; miRNA";Annotation=microRNA mir-574;
Scaffold8	cmsearch	miRNA	538829	538908	.	+	.	ID=miRNA_02091;Target=RF00929 1 77;Threshold=6.3e-05 50.8;type="Gene; miRNA";Annotation=microRNA mir-574;
Scaffold8	cmsearch	miRNA	539241	539368	.	-	.	ID=miRNA_00257;Target=RF00660 1 110;Threshold=2.1e-05 43.1;type="Gene; miRNA";Annotation=microRNA mir-214;
Scaffold8	cmsearch	miRNA	540886	540998	.	-	.	ID=miRNA_02092;Target=RF00929 1 77;Threshold=6.6e-05 50.7;type="Gene; miRNA";Annotation=microRNA mir-574;
Scaffold8	cmsearch	miRNA	543590	543664	.	-	.	ID=miRNA_02032;Target=RF00929 1 77;Threshold=2.8e-07 61.4;type="Gene; miRNA";Annotation=microRNA mir-574;
Scaffold9	cmsearch	miRNA	408279	408384	.	+	.	ID=miRNA_02583;Target=RF01902 1 96;Threshold=9.3e-05 44.3;type="Gene; miRNA";Annotation=microRNA MIR439;
Scaffold9	cmsearch	miRNA	416266	416343	.	-	.	ID=miRNA_02023;Target=RF00925 25 118;Threshold=5e-05 41.6;type="Gene; miRNA";Annotation=microRNA MIR1027;
Scaffold9	cmsearch	miRNA	809814	810073	.	+	.	ID=miRNA_01015;Target=RF00885 1 275;Threshold=1.7e-21 109.4;type="Gene; miRNA";Annotation=microRNA MIR821;
