# Supplementary material for: A Chromosome-Level Reference Genome of Chinese Balloon Flower (Platycodon grandiflorus)
Source: Front Genet. 2022 Apr 8;13:869784. doi: 10.3389/fgene.2022.869784 (PMC9023762; doi:10.3389/fgene.2022.869784)
Supplement: Supplementary file 1 [file DataSheet2.ZIP › supplementary_data/rRNA.gff3]

##gff-version 3
Chr1	blastn	rRNA	88147578	88147663	4e-30	-	.	ID=genome_rRNA_5S_0001;Target=AJ307354 48 133;Annotation="[Arabidopsis thaliana] 5S rRNA gene and NTS, clone 5S-at8 "
Chr1	blastn	rRNA	20575467	20575542	9e-13	+	.	ID=genome_rRNA_5S_0002;Target=AJ307354 74 150;Annotation="[Arabidopsis thaliana] 5S rRNA gene and NTS, clone 5S-at8 "
Chr1	blastn	rRNA	49095860	49096668	0.0	-	.	ID=genome_rRNA_18S_0003;Target=X16077 330 1147;Annotation="[Arabidopsis thaliana] 18S rRNA gene "
Chr1	blastn	rRNA	49095370	49095653	2e-81	-	.	ID=genome_rRNA_18S_0004;Target=X16077 1149 1446;Annotation="[Arabidopsis thaliana] 18S rRNA gene "
Chr1	blastn	rRNA	49097902	49098132	9e-68	-	.	ID=genome_rRNA_18S_0005;Target=X16077 82 307;Annotation="[Arabidopsis thaliana] 18S rRNA gene "
Chr1	blastn	rRNA	8562658	8562748	6e-32	+	.	ID=genome_rRNA_18S_0006;Target=X16077 1812 1902;Annotation="[Arabidopsis thaliana] 18S rRNA gene "
Chr1	blastn	rRNA	98438607	98438670	8e-16	-	.	ID=genome_rRNA_18S_0007;Target=X16077 999 1062;Annotation="[Arabidopsis thaliana] 18S rRNA gene "
Chr1	blastn	rRNA	99611496	99611557	5e-20	-	.	ID=genome_rRNA_28S_0008;Target=AH001750 510 571;Annotation="[Oryza sativa] 28S ribosomal RNA (28S rRNA), ca. bp 738 to 938 in mature rRNA "
Chr2	blastn	rRNA	11556446	11556555	5e-23	+	.	ID=genome_rRNA_5S_0009;Target=AJ307354 47 156;Annotation="[Arabidopsis thaliana] 5S rRNA gene and NTS, clone 5S-at8 "
Chr2	blastn	rRNA	6270978	6272238	0.0	+	.	ID=genome_rRNA_18S_0010;Target=X16077 88 1354;Annotation="[Arabidopsis thaliana] 18S rRNA gene "
Chr2	blastn	rRNA	76887528	76887563	4e-11	+	.	ID=genome_rRNA_18S_0011;Target=X16077 832 867;Annotation="[Arabidopsis thaliana] 18S rRNA gene "
Chr2	blastn	rRNA	77084623	77084658	4e-11	+	.	ID=genome_rRNA_18S_0012;Target=X16077 832 867;Annotation="[Arabidopsis thaliana] 18S rRNA gene "
Chr2	blastn	rRNA	77138285	77138320	4e-11	+	.	ID=genome_rRNA_18S_0013;Target=X16077 832 867;Annotation="[Arabidopsis thaliana] 18S rRNA gene "
Chr2	blastn	rRNA	6272407	6272582	7e-55	+	.	ID=genome_rRNA_28S_0014;Target=AH001750 15 190;Annotation="[Oryza sativa] 28S ribosomal RNA (28S rRNA), ca. bp 738 to 938 in mature rRNA "
Chr2	blastn	rRNA	6255886	6256015	4e-14	+	.	ID=genome_rRNA_28S_0015;Target=AH001750 208 337;Annotation="[Oryza sativa] 28S ribosomal RNA (28S rRNA), ca. bp 738 to 938 in mature rRNA "
Chr3	blastn	rRNA	21968139	21968215	1e-17	-	.	ID=genome_rRNA_5S_0016;Target=AJ307354 45 121;Annotation="[Arabidopsis thaliana] 5S rRNA gene and NTS, clone 5S-at8 "
Chr3	blastn	rRNA	61474539	61474603	1e-17	+	.	ID=genome_rRNA_5S_0017;Target=AJ307354 69 133;Annotation="[Arabidopsis thaliana] 5S rRNA gene and NTS, clone 5S-at8 "
Chr3	blastn	rRNA	22245789	22245883	2e-16	-	.	ID=genome_rRNA_5S_0018;Target=AJ307354 59 153;Annotation="[Arabidopsis thaliana] 5S rRNA gene and NTS, clone 5S-at8 "
Chr3	blastn	rRNA	61118668	61118745	2e-13	-	.	ID=genome_rRNA_5S_0019;Target=AJ307354 52 129;Annotation="[Arabidopsis thaliana] 5S rRNA gene and NTS, clone 5S-at8 "
Chr3	blastn	rRNA	33869503	33869584	1e-19	+	.	ID=genome_rRNA_18S_0020;Target=X16077 487 568;Annotation="[Arabidopsis thaliana] 18S rRNA gene "
Chr4	blastn	rRNA	13257159	13257237	4e-26	+	.	ID=genome_rRNA_5S_0021;Target=AJ307354 78 156;Annotation="[Arabidopsis thaliana] 5S rRNA gene and NTS, clone 5S-at8 "
Chr4	blastn	rRNA	48988672	48988760	1e-17	-	.	ID=genome_rRNA_5S_0022;Target=AJ307354 45 133;Annotation="[Arabidopsis thaliana] 5S rRNA gene and NTS, clone 5S-at8 "
Chr4	blastn	rRNA	41943777	41943936	7e-65	+	.	ID=genome_rRNA_5.8S_0023;Target=AJ232900 270 430;Annotation="[Arabidopsis thaliana] 5.8S rRNA gene and internal transcribed spacers 1 and 2 (ITS1, ITS2) "
Chr4	blastn	rRNA	47139229	47139355	3e-51	-	.	ID=genome_rRNA_18S_0024;Target=X16077 1775 1901;Annotation="[Arabidopsis thaliana] 18S rRNA gene "
Chr4	blastn	rRNA	23232126	23232209	1e-13	+	.	ID=genome_rRNA_18S_0025;Target=X16077 1807 1890;Annotation="[Arabidopsis thaliana] 18S rRNA gene "
Chr4	blastn	rRNA	41921967	41922159	2e-54	+	.	ID=genome_rRNA_28S_0026;Target=AH001750 5 201;Annotation="[Oryza sativa] 28S ribosomal RNA (28S rRNA), ca. bp 738 to 938 in mature rRNA "
Chr4	blastn	rRNA	41897084	41897278	6e-52	+	.	ID=genome_rRNA_28S_0027;Target=AH001750 5 203;Annotation="[Oryza sativa] 28S ribosomal RNA (28S rRNA), ca. bp 738 to 938 in mature rRNA "
Chr5	blastn	rRNA	36273066	36273151	2e-25	+	.	ID=genome_rRNA_5S_0028;Target=AJ307354 46 131;Annotation="[Arabidopsis thaliana] 5S rRNA gene and NTS, clone 5S-at8 "
Chr5	blastn	rRNA	33966788	33966885	1e-19	-	.	ID=genome_rRNA_5S_0029;Target=AJ307354 63 156;Annotation="[Arabidopsis thaliana] 5S rRNA gene and NTS, clone 5S-at8 "
Chr5	blastn	rRNA	58682518	58682588	8e-12	+	.	ID=genome_rRNA_5S_0030;Target=AJ307354 57 127;Annotation="[Arabidopsis thaliana] 5S rRNA gene and NTS, clone 5S-at8 "
Chr5	blastn	rRNA	11745204	11745284	3e-26	+	.	ID=genome_rRNA_18S_0031;Target=X16077 975 1055;Annotation="[Arabidopsis thaliana] 18S rRNA gene "
Chr5	blastn	rRNA	11745140	11745204	2e-21	+	.	ID=genome_rRNA_18S_0032;Target=X16077 963 1027;Annotation="[Arabidopsis thaliana] 18S rRNA gene "
Chr5	blastn	rRNA	44882833	44883030	2e-63	+	.	ID=genome_rRNA_28S_0033;Target=AH001750 4 201;Annotation="[Oryza sativa] 28S ribosomal RNA (28S rRNA), ca. bp 738 to 938 in mature rRNA "
Chr5	blastn	rRNA	34993915	34994008	2e-39	-	.	ID=genome_rRNA_28S_0034;Target=AH001750 503 596;Annotation="[Oryza sativa] 28S ribosomal RNA (28S rRNA), ca. bp 738 to 938 in mature rRNA "
Chr5	blastn	rRNA	44883681	44883874	3e-38	+	.	ID=genome_rRNA_28S_0035;Target=AH001750 210 399;Annotation="[Oryza sativa] 28S ribosomal RNA (28S rRNA), ca. bp 738 to 938 in mature rRNA "
Chr5	blastn	rRNA	34997078	34997268	5e-34	-	.	ID=genome_rRNA_28S_0036;Target=AH001750 206 392;Annotation="[Oryza sativa] 28S ribosomal RNA (28S rRNA), ca. bp 738 to 938 in mature rRNA "
Chr5	blastn	rRNA	34996729	34996819	2e-30	-	.	ID=genome_rRNA_28S_0037;Target=AH001750 503 593;Annotation="[Oryza sativa] 28S ribosomal RNA (28S rRNA), ca. bp 738 to 938 in mature rRNA "
Chr5	blastn	rRNA	34994371	34994445	2e-18	-	.	ID=genome_rRNA_28S_0038;Target=AH001750 206 280;Annotation="[Oryza sativa] 28S ribosomal RNA (28S rRNA), ca. bp 738 to 938 in mature rRNA "
Chr5	blastn	rRNA	34996896	34996953	4e-13	-	.	ID=genome_rRNA_28S_0039;Target=AH001750 400 456;Annotation="[Oryza sativa] 28S ribosomal RNA (28S rRNA), ca. bp 738 to 938 in mature rRNA "
Chr6	blastn	rRNA	18713812	18713923	2e-36	+	.	ID=genome_rRNA_5S_0040;Target=AJ307354 45 156;Annotation="[Arabidopsis thaliana] 5S rRNA gene and NTS, clone 5S-at8 "
Chr7	blastn	rRNA	30716728	30716817	1e-25	-	.	ID=genome_rRNA_5S_0041;Target=AJ307354 44 133;Annotation="[Arabidopsis thaliana] 5S rRNA gene and NTS, clone 5S-at8 "
Chr7	blastn	rRNA	14889355	14889414	2e-12	-	.	ID=genome_rRNA_5S_0042;Target=AJ307354 95 154;Annotation="[Arabidopsis thaliana] 5S rRNA gene and NTS, clone 5S-at8 "
Chr7	blastn	rRNA	39991719	39991769	6e-12	-	.	ID=genome_rRNA_28S_0043;Target=AH001750 349 397;Annotation="[Oryza sativa] 28S ribosomal RNA (28S rRNA), ca. bp 738 to 938 in mature rRNA "
Chr8	blastn	rRNA	46718365	46718472	2e-43	+	.	ID=genome_rRNA_5S_0044;Target=AJ307354 49 156;Annotation="[Arabidopsis thaliana] 5S rRNA gene and NTS, clone 5S-at8 "
Chr8	blastn	rRNA	4240241	4240304	2e-18	-	.	ID=genome_rRNA_18S_0045;Target=X16077 145 208;Annotation="[Arabidopsis thaliana] 18S rRNA gene "
Chr8	blastn	rRNA	41021726	41021776	9e-11	-	.	ID=genome_rRNA_18S_0046;Target=X16077 1807 1857;Annotation="[Arabidopsis thaliana] 18S rRNA gene "
Chr8	blastn	rRNA	10635983	10636163	5e-70	+	.	ID=genome_rRNA_28S_0047;Target=AH001750 5 185;Annotation="[Oryza sativa] 28S ribosomal RNA (28S rRNA), ca. bp 738 to 938 in mature rRNA "
Chr9	blastn	rRNA	32998372	32998532	4e-72	+	.	ID=genome_rRNA_5.8S_0048;Target=AJ232900 270 430;Annotation="[Arabidopsis thaliana] 5.8S rRNA gene and internal transcribed spacers 1 and 2 (ITS1, ITS2) "
Chr9	blastn	rRNA	33167361	33167521	4e-72	-	.	ID=genome_rRNA_5.8S_0049;Target=AJ232900 270 430;Annotation="[Arabidopsis thaliana] 5.8S rRNA gene and internal transcribed spacers 1 and 2 (ITS1, ITS2) "
Chr9	blastn	rRNA	33194094	33194254	4e-72	-	.	ID=genome_rRNA_5.8S_0050;Target=AJ232900 270 430;Annotation="[Arabidopsis thaliana] 5.8S rRNA gene and internal transcribed spacers 1 and 2 (ITS1, ITS2) "
Chr9	blastn	rRNA	33086161	33086318	2e-70	-	.	ID=genome_rRNA_5.8S_0051;Target=AJ232900 273 430;Annotation="[Arabidopsis thaliana] 5.8S rRNA gene and internal transcribed spacers 1 and 2 (ITS1, ITS2) "
Chr9	blastn	rRNA	33098120	33098247	2e-64	-	.	ID=genome_rRNA_5.8S_0052;Target=AJ232900 270 397;Annotation="[Arabidopsis thaliana] 5.8S rRNA gene and internal transcribed spacers 1 and 2 (ITS1, ITS2) "
Chr9	blastn	rRNA	32986448	32986589	8e-64	+	.	ID=genome_rRNA_5.8S_0053;Target=AJ232900 272 414;Annotation="[Arabidopsis thaliana] 5.8S rRNA gene and internal transcribed spacers 1 and 2 (ITS1, ITS2) "
Chr9	blastn	rRNA	33207438	33207557	3e-57	-	.	ID=genome_rRNA_5.8S_0054;Target=AJ232900 273 391;Annotation="[Arabidopsis thaliana] 5.8S rRNA gene and internal transcribed spacers 1 and 2 (ITS1, ITS2) "
Chr9	blastn	rRNA	33120317	33120442	5e-56	-	.	ID=genome_rRNA_5.8S_0055;Target=AJ232900 273 397;Annotation="[Arabidopsis thaliana] 5.8S rRNA gene and internal transcribed spacers 1 and 2 (ITS1, ITS2) "
Chr9	blastn	rRNA	33074261	33074378	3e-54	-	.	ID=genome_rRNA_5.8S_0056;Target=AJ232900 272 390;Annotation="[Arabidopsis thaliana] 5.8S rRNA gene and internal transcribed spacers 1 and 2 (ITS1, ITS2) "
Chr9	blastn	rRNA	33144657	33144760	3e-45	-	.	ID=genome_rRNA_5.8S_0057;Target=AJ232900 273 376;Annotation="[Arabidopsis thaliana] 5.8S rRNA gene and internal transcribed spacers 1 and 2 (ITS1, ITS2) "
Chr9	blastn	rRNA	33131678	33131781	4e-41	-	.	ID=genome_rRNA_5.8S_0058;Target=AJ232900 273 376;Annotation="[Arabidopsis thaliana] 5.8S rRNA gene and internal transcribed spacers 1 and 2 (ITS1, ITS2) "
Chr9	blastn	rRNA	33180758	33180913	2e-40	-	.	ID=genome_rRNA_5.8S_0059;Target=AJ232900 270 424;Annotation="[Arabidopsis thaliana] 5.8S rRNA gene and internal transcribed spacers 1 and 2 (ITS1, ITS2) "
Chr9	blastn	rRNA	33022650	33022792	1e-37	+	.	ID=genome_rRNA_5.8S_0060;Target=AJ232900 270 414;Annotation="[Arabidopsis thaliana] 5.8S rRNA gene and internal transcribed spacers 1 and 2 (ITS1, ITS2) "
Chr9	blastn	rRNA	33046243	33046361	9e-36	+	.	ID=genome_rRNA_5.8S_0061;Target=AJ232900 270 391;Annotation="[Arabidopsis thaliana] 5.8S rRNA gene and internal transcribed spacers 1 and 2 (ITS1, ITS2) "
Chr9	blastn	rRNA	33034430	33034541	4e-35	+	.	ID=genome_rRNA_5.8S_0062;Target=AJ232900 278 391;Annotation="[Arabidopsis thaliana] 5.8S rRNA gene and internal transcribed spacers 1 and 2 (ITS1, ITS2) "
Chr9	blastn	rRNA	33062322	33062450	3e-29	-	.	ID=genome_rRNA_5.8S_0063;Target=AJ232900 273 397;Annotation="[Arabidopsis thaliana] 5.8S rRNA gene and internal transcribed spacers 1 and 2 (ITS1, ITS2) "
Chr9	blastn	rRNA	33167800	33169625	0.0	-	.	ID=genome_rRNA_18S_0064;Target=X16077 82 1901;Annotation="[Arabidopsis thaliana] 18S rRNA gene "
Chr9	blastn	rRNA	33207822	33209647	0.0	-	.	ID=genome_rRNA_18S_0065;Target=X16077 82 1901;Annotation="[Arabidopsis thaliana] 18S rRNA gene "
Chr9	blastn	rRNA	33194529	33196354	0.0	-	.	ID=genome_rRNA_18S_0066;Target=X16077 82 1901;Annotation="[Arabidopsis thaliana] 18S rRNA gene "
Chr9	blastn	rRNA	33086590	33088404	0.0	-	.	ID=genome_rRNA_18S_0067;Target=X16077 82 1901;Annotation="[Arabidopsis thaliana] 18S rRNA gene "
Chr9	blastn	rRNA	32984362	32986166	0.0	+	.	ID=genome_rRNA_18S_0068;Target=X16077 82 1900;Annotation="[Arabidopsis thaliana] 18S rRNA gene "
Chr9	blastn	rRNA	32996292	32998093	0.0	+	.	ID=genome_rRNA_18S_0069;Target=X16077 82 1901;Annotation="[Arabidopsis thaliana] 18S rRNA gene "
Chr9	blastn	rRNA	33181186	33183010	0.0	-	.	ID=genome_rRNA_18S_0070;Target=X16077 82 1901;Annotation="[Arabidopsis thaliana] 18S rRNA gene "
Chr9	blastn	rRNA	33062723	33064532	0.0	-	.	ID=genome_rRNA_18S_0071;Target=X16077 82 1901;Annotation="[Arabidopsis thaliana] 18S rRNA gene "
Chr9	blastn	rRNA	33120716	33122507	0.0	-	.	ID=genome_rRNA_18S_0072;Target=X16077 82 1895;Annotation="[Arabidopsis thaliana] 18S rRNA gene "
Chr9	blastn	rRNA	33074648	33076445	0.0	-	.	ID=genome_rRNA_18S_0073;Target=X16077 82 1901;Annotation="[Arabidopsis thaliana] 18S rRNA gene "
Chr9	blastn	rRNA	33044180	33045974	0.0	+	.	ID=genome_rRNA_18S_0074;Target=X16077 82 1895;Annotation="[Arabidopsis thaliana] 18S rRNA gene "
Chr9	blastn	rRNA	33020583	33022379	0.0	+	.	ID=genome_rRNA_18S_0075;Target=X16077 82 1900;Annotation="[Arabidopsis thaliana] 18S rRNA gene "
Chr9	blastn	rRNA	33032375	33034163	0.0	+	.	ID=genome_rRNA_18S_0076;Target=X16077 82 1895;Annotation="[Arabidopsis thaliana] 18S rRNA gene "
Chr9	blastn	rRNA	33145027	33146822	0.0	-	.	ID=genome_rRNA_18S_0077;Target=X16077 82 1901;Annotation="[Arabidopsis thaliana] 18S rRNA gene "
Chr9	blastn	rRNA	33132055	33133829	0.0	-	.	ID=genome_rRNA_18S_0078;Target=X16077 94 1895;Annotation="[Arabidopsis thaliana] 18S rRNA gene "
Chr9	blastn	rRNA	33098524	33099549	0.0	-	.	ID=genome_rRNA_18S_0079;Target=X16077 861 1895;Annotation="[Arabidopsis thaliana] 18S rRNA gene "
Chr9	blastn	rRNA	33099774	33100561	0.0	-	.	ID=genome_rRNA_18S_0080;Target=X16077 82 876;Annotation="[Arabidopsis thaliana] 18S rRNA gene "
Chr9	blastn	rRNA	34209265	34209731	1e-172	-	.	ID=genome_rRNA_18S_0081;Target=X16077 409 876;Annotation="[Arabidopsis thaliana] 18S rRNA gene "
Chr9	blastn	rRNA	12322488	12322599	3e-35	+	.	ID=genome_rRNA_18S_0082;Target=X16077 585 696;Annotation="[Arabidopsis thaliana] 18S rRNA gene "
Chr9	blastn	rRNA	28883852	28884032	3e-29	+	.	ID=genome_rRNA_18S_0083;Target=X16077 83 270;Annotation="[Arabidopsis thaliana] 18S rRNA gene "
Chr9	blastn	rRNA	33084955	33085151	2e-84	-	.	ID=genome_rRNA_28S_0084;Target=AH001750 5 201;Annotation="[Oryza sativa] 28S ribosomal RNA (28S rRNA), ca. bp 738 to 938 in mature rRNA "
Chr9	blastn	rRNA	33166151	33166347	2e-84	-	.	ID=genome_rRNA_28S_0085;Target=AH001750 5 201;Annotation="[Oryza sativa] 28S ribosomal RNA (28S rRNA), ca. bp 738 to 938 in mature rRNA "
Chr9	blastn	rRNA	33192901	33193085	7e-63	-	.	ID=genome_rRNA_28S_0086;Target=AH001750 5 191;Annotation="[Oryza sativa] 28S ribosomal RNA (28S rRNA), ca. bp 738 to 938 in mature rRNA "
Chr9	blastn	rRNA	33165283	33165480	7e-60	-	.	ID=genome_rRNA_28S_0087;Target=AH001750 206 399;Annotation="[Oryza sativa] 28S ribosomal RNA (28S rRNA), ca. bp 738 to 938 in mature rRNA "
Chr9	blastn	rRNA	33192027	33192224	7e-60	-	.	ID=genome_rRNA_28S_0088;Target=AH001750 206 399;Annotation="[Oryza sativa] 28S ribosomal RNA (28S rRNA), ca. bp 738 to 938 in mature rRNA "
Chr9	blastn	rRNA	32999536	32999727	3e-53	+	.	ID=genome_rRNA_28S_0089;Target=AH001750 5 201;Annotation="[Oryza sativa] 28S ribosomal RNA (28S rRNA), ca. bp 738 to 938 in mature rRNA "
Chr9	blastn	rRNA	33206228	33206412	4e-46	-	.	ID=genome_rRNA_28S_0090;Target=AH001750 13 201;Annotation="[Oryza sativa] 28S ribosomal RNA (28S rRNA), ca. bp 738 to 938 in mature rRNA "
Chr9	blastn	rRNA	32987596	32987780	2e-45	+	.	ID=genome_rRNA_28S_0091;Target=AH001750 5 190;Annotation="[Oryza sativa] 28S ribosomal RNA (28S rRNA), ca. bp 738 to 938 in mature rRNA "
Chr9	blastn	rRNA	32988905	32988998	3e-44	+	.	ID=genome_rRNA_28S_0092;Target=AH001750 503 596;Annotation="[Oryza sativa] 28S ribosomal RNA (28S rRNA), ca. bp 738 to 938 in mature rRNA "
Chr9	blastn	rRNA	33084091	33084284	3e-44	-	.	ID=genome_rRNA_28S_0093;Target=AH001750 206 399;Annotation="[Oryza sativa] 28S ribosomal RNA (28S rRNA), ca. bp 738 to 938 in mature rRNA "
Chr9	blastn	rRNA	33178333	33178426	3e-44	-	.	ID=genome_rRNA_28S_0094;Target=AH001750 503 596;Annotation="[Oryza sativa] 28S ribosomal RNA (28S rRNA), ca. bp 738 to 938 in mature rRNA "
Chr9	blastn	rRNA	33205020	33205113	3e-44	-	.	ID=genome_rRNA_28S_0095;Target=AH001750 503 596;Annotation="[Oryza sativa] 28S ribosomal RNA (28S rRNA), ca. bp 738 to 938 in mature rRNA "
Chr9	blastn	rRNA	33061113	33061295	6e-42	-	.	ID=genome_rRNA_28S_0096;Target=AH001750 13 201;Annotation="[Oryza sativa] 28S ribosomal RNA (28S rRNA), ca. bp 738 to 938 in mature rRNA "
Chr9	blastn	rRNA	33119100	33119293	6e-42	-	.	ID=genome_rRNA_28S_0097;Target=AH001750 5 201;Annotation="[Oryza sativa] 28S ribosomal RNA (28S rRNA), ca. bp 738 to 938 in mature rRNA "
Chr9	blastn	rRNA	33096897	33097078	2e-41	-	.	ID=genome_rRNA_28S_0098;Target=AH001750 15 201;Annotation="[Oryza sativa] 28S ribosomal RNA (28S rRNA), ca. bp 738 to 938 in mature rRNA "
Chr9	blastn	rRNA	33178683	33178880	1e-40	-	.	ID=genome_rRNA_28S_0099;Target=AH001750 206 399;Annotation="[Oryza sativa] 28S ribosomal RNA (28S rRNA), ca. bp 738 to 938 in mature rRNA "
Chr9	blastn	rRNA	33047389	33047588	6e-39	+	.	ID=genome_rRNA_28S_0100;Target=AH001750 5 203;Annotation="[Oryza sativa] 28S ribosomal RNA (28S rRNA), ca. bp 738 to 938 in mature rRNA "
Chr9	blastn	rRNA	32988459	32988648	2e-36	+	.	ID=genome_rRNA_28S_0101;Target=AH001750 209 399;Annotation="[Oryza sativa] 28S ribosomal RNA (28S rRNA), ca. bp 738 to 938 in mature rRNA "
Chr9	blastn	rRNA	33035558	33035755	2e-36	+	.	ID=genome_rRNA_28S_0102;Target=AH001750 5 203;Annotation="[Oryza sativa] 28S ribosomal RNA (28S rRNA), ca. bp 738 to 938 in mature rRNA "
Chr9	blastn	rRNA	33130473	33130653	6e-36	-	.	ID=genome_rRNA_28S_0103;Target=AH001750 15 200;Annotation="[Oryza sativa] 28S ribosomal RNA (28S rRNA), ca. bp 738 to 938 in mature rRNA "
Chr9	blastn	rRNA	33023800	33023998	9e-32	+	.	ID=genome_rRNA_28S_0104;Target=AH001750 5 203;Annotation="[Oryza sativa] 28S ribosomal RNA (28S rRNA), ca. bp 738 to 938 in mature rRNA "
Chr9	blastn	rRNA	33083744	33083826	1e-30	-	.	ID=genome_rRNA_28S_0105;Target=AH001750 515 596;Annotation="[Oryza sativa] 28S ribosomal RNA (28S rRNA), ca. bp 738 to 938 in mature rRNA "
Chr9	blastn	rRNA	33095699	33095792	1e-30	-	.	ID=genome_rRNA_28S_0106;Target=AH001750 503 596;Annotation="[Oryza sativa] 28S ribosomal RNA (28S rRNA), ca. bp 738 to 938 in mature rRNA "
Chr9	blastn	rRNA	33205368	33205558	1e-30	-	.	ID=genome_rRNA_28S_0107;Target=AH001750 209 399;Annotation="[Oryza sativa] 28S ribosomal RNA (28S rRNA), ca. bp 738 to 938 in mature rRNA "
Chr9	blastn	rRNA	33143432	33143627	9e-29	-	.	ID=genome_rRNA_28S_0108;Target=AH001750 5 201;Annotation="[Oryza sativa] 28S ribosomal RNA (28S rRNA), ca. bp 738 to 938 in mature rRNA "
Chr9	blastn	rRNA	33179561	33179679	4e-28	-	.	ID=genome_rRNA_28S_0109;Target=AH001750 70 190;Annotation="[Oryza sativa] 28S ribosomal RNA (28S rRNA), ca. bp 738 to 938 in mature rRNA "
Chr9	blastn	rRNA	33073052	33073238	6e-27	-	.	ID=genome_rRNA_28S_0110;Target=AH001750 5 201;Annotation="[Oryza sativa] 28S ribosomal RNA (28S rRNA), ca. bp 738 to 938 in mature rRNA "
Chr9	blastn	rRNA	33048716	33048779	2e-26	+	.	ID=genome_rRNA_28S_0111;Target=AH001750 533 596;Annotation="[Oryza sativa] 28S ribosomal RNA (28S rRNA), ca. bp 738 to 938 in mature rRNA "
Chr9	blastn	rRNA	32988766	32988846	1e-24	+	.	ID=genome_rRNA_28S_0112;Target=AH001750 400 479;Annotation="[Oryza sativa] 28S ribosomal RNA (28S rRNA), ca. bp 738 to 938 in mature rRNA "
Chr9	blastn	rRNA	33178485	33178565	1e-24	-	.	ID=genome_rRNA_28S_0113;Target=AH001750 400 479;Annotation="[Oryza sativa] 28S ribosomal RNA (28S rRNA), ca. bp 738 to 938 in mature rRNA "
Chr9	blastn	rRNA	33205170	33205250	1e-24	-	.	ID=genome_rRNA_28S_0114;Target=AH001750 400 479;Annotation="[Oryza sativa] 28S ribosomal RNA (28S rRNA), ca. bp 738 to 938 in mature rRNA "
Chr9	blastn	rRNA	33000395	33000585	2e-23	+	.	ID=genome_rRNA_28S_0115;Target=AH001750 206 399;Annotation="[Oryza sativa] 28S ribosomal RNA (28S rRNA), ca. bp 738 to 938 in mature rRNA "
Chr9	blastn	rRNA	33024660	33024846	4e-22	+	.	ID=genome_rRNA_28S_0116;Target=AH001750 209 399;Annotation="[Oryza sativa] 28S ribosomal RNA (28S rRNA), ca. bp 738 to 938 in mature rRNA "
Chr9	blastn	rRNA	33025124	33025180	4e-22	+	.	ID=genome_rRNA_28S_0117;Target=AH001750 540 596;Annotation="[Oryza sativa] 28S ribosomal RNA (28S rRNA), ca. bp 738 to 938 in mature rRNA "
Chr9	blastn	rRNA	33072008	33072088	4e-22	-	.	ID=genome_rRNA_28S_0118;Target=AH001750 400 479;Annotation="[Oryza sativa] 28S ribosomal RNA (28S rRNA), ca. bp 738 to 938 in mature rRNA "
Chr9	blastn	rRNA	33095851	33095931	4e-22	-	.	ID=genome_rRNA_28S_0119;Target=AH001750 400 479;Annotation="[Oryza sativa] 28S ribosomal RNA (28S rRNA), ca. bp 738 to 938 in mature rRNA "
Chr9	blastn	rRNA	33036874	33036937	1e-21	+	.	ID=genome_rRNA_28S_0120;Target=AH001750 533 596;Annotation="[Oryza sativa] 28S ribosomal RNA (28S rRNA), ca. bp 738 to 938 in mature rRNA "
Chr9	blastn	rRNA	33048259	33048449	1e-21	+	.	ID=genome_rRNA_28S_0121;Target=AH001750 209 399;Annotation="[Oryza sativa] 28S ribosomal RNA (28S rRNA), ca. bp 738 to 938 in mature rRNA "
Chr9	blastn	rRNA	33000844	33000898	6e-21	+	.	ID=genome_rRNA_28S_0122;Target=AH001750 542 596;Annotation="[Oryza sativa] 28S ribosomal RNA (28S rRNA), ca. bp 738 to 938 in mature rRNA "
Chr9	blastn	rRNA	33072204	33072395	6e-21	-	.	ID=genome_rRNA_28S_0123;Target=AH001750 206 399;Annotation="[Oryza sativa] 28S ribosomal RNA (28S rRNA), ca. bp 738 to 938 in mature rRNA "
Chr9	blastn	rRNA	33083890	33083975	6e-18	-	.	ID=genome_rRNA_28S_0124;Target=AH001750 400 484;Annotation="[Oryza sativa] 28S ribosomal RNA (28S rRNA), ca. bp 738 to 938 in mature rRNA "
Chr9	blastn	rRNA	33096048	33096141	1e-15	-	.	ID=genome_rRNA_28S_0125;Target=AH001750 307 399;Annotation="[Oryza sativa] 28S ribosomal RNA (28S rRNA), ca. bp 738 to 938 in mature rRNA "
Chr9	blastn	rRNA	33155470	33155522	5e-15	-	.	ID=genome_rRNA_28S_0126;Target=AH001750 545 596;Annotation="[Oryza sativa] 28S ribosomal RNA (28S rRNA), ca. bp 738 to 938 in mature rRNA "
Chr9	blastn	rRNA	33191837	33191909	5e-15	-	.	ID=genome_rRNA_28S_0127;Target=AH001750 400 471;Annotation="[Oryza sativa] 28S ribosomal RNA (28S rRNA), ca. bp 738 to 938 in mature rRNA "
Chr9	blastn	rRNA	33117914	33117965	2e-14	-	.	ID=genome_rRNA_28S_0128;Target=AH001750 545 596;Annotation="[Oryza sativa] 28S ribosomal RNA (28S rRNA), ca. bp 738 to 938 in mature rRNA "
Chr9	blastn	rRNA	33142247	33142297	2e-14	-	.	ID=genome_rRNA_28S_0129;Target=AH001750 545 596;Annotation="[Oryza sativa] 28S ribosomal RNA (28S rRNA), ca. bp 738 to 938 in mature rRNA "
Chr9	blastn	rRNA	33118253	33118440	9e-14	-	.	ID=genome_rRNA_28S_0130;Target=AH001750 209 399;Annotation="[Oryza sativa] 28S ribosomal RNA (28S rRNA), ca. bp 738 to 938 in mature rRNA "
Chr9	blastn	rRNA	33036413	33036601	3e-13	+	.	ID=genome_rRNA_28S_0131;Target=AH001750 209 399;Annotation="[Oryza sativa] 28S ribosomal RNA (28S rRNA), ca. bp 738 to 938 in mature rRNA "
Chr9	blastn	rRNA	33060262	33060452	3e-13	-	.	ID=genome_rRNA_28S_0132;Target=AH001750 208 399;Annotation="[Oryza sativa] 28S ribosomal RNA (28S rRNA), ca. bp 738 to 938 in mature rRNA "
Chr9	blastn	rRNA	33059912	33059960	1e-12	-	.	ID=genome_rRNA_28S_0133;Target=AH001750 548 596;Annotation="[Oryza sativa] 28S ribosomal RNA (28S rRNA), ca. bp 738 to 938 in mature rRNA "
Chr9	blastn	rRNA	33191683	33191733	5e-12	-	.	ID=genome_rRNA_28S_0134;Target=AH001750 545 596;Annotation="[Oryza sativa] 28S ribosomal RNA (28S rRNA), ca. bp 738 to 938 in mature rRNA "
Chr9	blastn	rRNA	33129625	33129674	2e-11	-	.	ID=genome_rRNA_28S_0135;Target=AH001750 349 399;Annotation="[Oryza sativa] 28S ribosomal RNA (28S rRNA), ca. bp 738 to 938 in mature rRNA "
Chr9	blastn	rRNA	33142702	33142777	9e-11	-	.	ID=genome_rRNA_28S_0136;Target=AH001750 203 280;Annotation="[Oryza sativa] 28S ribosomal RNA (28S rRNA), ca. bp 738 to 938 in mature rRNA "
Chr9	blastn	rRNA	33155661	33155698	9e-11	-	.	ID=genome_rRNA_28S_0137;Target=AH001750 400 437;Annotation="[Oryza sativa] 28S ribosomal RNA (28S rRNA), ca. bp 738 to 938 in mature rRNA "
Scaffold1	blastn	rRNA	45648	45764	1e-52	+	.	ID=genome_rRNA_5S_0138;Target=AJ307354 40 156;Annotation="[Arabidopsis thaliana] 5S rRNA gene and NTS, clone 5S-at8 "
Scaffold1	blastn	rRNA	49371	49487	1e-52	+	.	ID=genome_rRNA_5S_0139;Target=AJ307354 40 156;Annotation="[Arabidopsis thaliana] 5S rRNA gene and NTS, clone 5S-at8 "
Scaffold1	blastn	rRNA	54590	54706	1e-52	+	.	ID=genome_rRNA_5S_0140;Target=AJ307354 40 156;Annotation="[Arabidopsis thaliana] 5S rRNA gene and NTS, clone 5S-at8 "
Scaffold1	blastn	rRNA	56182	56298	1e-52	+	.	ID=genome_rRNA_5S_0141;Target=AJ307354 40 156;Annotation="[Arabidopsis thaliana] 5S rRNA gene and NTS, clone 5S-at8 "
Scaffold1	blastn	rRNA	59375	59491	1e-52	+	.	ID=genome_rRNA_5S_0142;Target=AJ307354 40 156;Annotation="[Arabidopsis thaliana] 5S rRNA gene and NTS, clone 5S-at8 "
Scaffold1	blastn	rRNA	60974	61090	1e-52	+	.	ID=genome_rRNA_5S_0143;Target=AJ307354 40 156;Annotation="[Arabidopsis thaliana] 5S rRNA gene and NTS, clone 5S-at8 "
Scaffold1	blastn	rRNA	61511	61627	1e-52	+	.	ID=genome_rRNA_5S_0144;Target=AJ307354 40 156;Annotation="[Arabidopsis thaliana] 5S rRNA gene and NTS, clone 5S-at8 "
Scaffold1	blastn	rRNA	63103	63219	1e-52	+	.	ID=genome_rRNA_5S_0145;Target=AJ307354 40 156;Annotation="[Arabidopsis thaliana] 5S rRNA gene and NTS, clone 5S-at8 "
Scaffold1	blastn	rRNA	65752	65868	1e-52	+	.	ID=genome_rRNA_5S_0146;Target=AJ307354 40 156;Annotation="[Arabidopsis thaliana] 5S rRNA gene and NTS, clone 5S-at8 "
Scaffold1	blastn	rRNA	65220	65331	5e-52	+	.	ID=genome_rRNA_5S_0147;Target=AJ307354 45 156;Annotation="[Arabidopsis thaliana] 5S rRNA gene and NTS, clone 5S-at8 "
Scaffold1	blastn	rRNA	40314	40430	3e-50	+	.	ID=genome_rRNA_5S_0148;Target=AJ307354 40 156;Annotation="[Arabidopsis thaliana] 5S rRNA gene and NTS, clone 5S-at8 "
Scaffold1	blastn	rRNA	41922	42038	3e-50	+	.	ID=genome_rRNA_5S_0149;Target=AJ307354 40 156;Annotation="[Arabidopsis thaliana] 5S rRNA gene and NTS, clone 5S-at8 "
Scaffold1	blastn	rRNA	48843	48959	3e-50	+	.	ID=genome_rRNA_5S_0150;Target=AJ307354 40 156;Annotation="[Arabidopsis thaliana] 5S rRNA gene and NTS, clone 5S-at8 "
Scaffold1	blastn	rRNA	52477	52593	3e-50	+	.	ID=genome_rRNA_5S_0151;Target=AJ307354 40 156;Annotation="[Arabidopsis thaliana] 5S rRNA gene and NTS, clone 5S-at8 "
Scaffold1	blastn	rRNA	63633	63749	3e-50	+	.	ID=genome_rRNA_5S_0152;Target=AJ307354 40 156;Annotation="[Arabidopsis thaliana] 5S rRNA gene and NTS, clone 5S-at8 "
Scaffold1	blastn	rRNA	64689	64797	3e-50	+	.	ID=genome_rRNA_5S_0153;Target=AJ307354 48 156;Annotation="[Arabidopsis thaliana] 5S rRNA gene and NTS, clone 5S-at8 "
Scaffold1	blastn	rRNA	44051	44169	5e-49	+	.	ID=genome_rRNA_5S_0154;Target=AJ307354 38 156;Annotation="[Arabidopsis thaliana] 5S rRNA gene and NTS, clone 5S-at8 "
Scaffold1	blastn	rRNA	38704	38820	8e-48	+	.	ID=genome_rRNA_5S_0155;Target=AJ307354 40 156;Annotation="[Arabidopsis thaliana] 5S rRNA gene and NTS, clone 5S-at8 "
Scaffold1	blastn	rRNA	41387	41503	8e-48	+	.	ID=genome_rRNA_5S_0156;Target=AJ307354 40 156;Annotation="[Arabidopsis thaliana] 5S rRNA gene and NTS, clone 5S-at8 "
Scaffold1	blastn	rRNA	44588	44704	8e-48	+	.	ID=genome_rRNA_5S_0157;Target=AJ307354 40 156;Annotation="[Arabidopsis thaliana] 5S rRNA gene and NTS, clone 5S-at8 "
Scaffold1	blastn	rRNA	53543	53654	3e-47	+	.	ID=genome_rRNA_5S_0158;Target=AJ307354 45 156;Annotation="[Arabidopsis thaliana] 5S rRNA gene and NTS, clone 5S-at8 "
Scaffold1	blastn	rRNA	46183	46293	1e-46	+	.	ID=genome_rRNA_5S_0159;Target=AJ307354 46 156;Annotation="[Arabidopsis thaliana] 5S rRNA gene and NTS, clone 5S-at8 "
Scaffold1	blastn	rRNA	42455	42571	2e-45	+	.	ID=genome_rRNA_5S_0160;Target=AJ307354 40 156;Annotation="[Arabidopsis thaliana] 5S rRNA gene and NTS, clone 5S-at8 "
Scaffold1	blastn	rRNA	43523	43639	2e-45	+	.	ID=genome_rRNA_5S_0161;Target=AJ307354 40 156;Annotation="[Arabidopsis thaliana] 5S rRNA gene and NTS, clone 5S-at8 "
Scaffold1	blastn	rRNA	46707	46823	2e-45	+	.	ID=genome_rRNA_5S_0162;Target=AJ307354 40 156;Annotation="[Arabidopsis thaliana] 5S rRNA gene and NTS, clone 5S-at8 "
Scaffold1	blastn	rRNA	50899	51014	2e-45	+	.	ID=genome_rRNA_5S_0163;Target=AJ307354 40 156;Annotation="[Arabidopsis thaliana] 5S rRNA gene and NTS, clone 5S-at8 "
Scaffold1	blastn	rRNA	40852	40967	7e-45	+	.	ID=genome_rRNA_5S_0164;Target=AJ307354 40 155;Annotation="[Arabidopsis thaliana] 5S rRNA gene and NTS, clone 5S-at8 "
Scaffold1	blastn	rRNA	48311	48422	7e-45	+	.	ID=genome_rRNA_5S_0165;Target=AJ307354 45 156;Annotation="[Arabidopsis thaliana] 5S rRNA gene and NTS, clone 5S-at8 "
Scaffold1	blastn	rRNA	42987	43103	4e-43	+	.	ID=genome_rRNA_5S_0166;Target=AJ307354 40 156;Annotation="[Arabidopsis thaliana] 5S rRNA gene and NTS, clone 5S-at8 "
Scaffold1	blastn	rRNA	47238	47354	4e-43	+	.	ID=genome_rRNA_5S_0167;Target=AJ307354 40 156;Annotation="[Arabidopsis thaliana] 5S rRNA gene and NTS, clone 5S-at8 "
Scaffold1	blastn	rRNA	51424	51540	4e-43	+	.	ID=genome_rRNA_5S_0168;Target=AJ307354 40 156;Annotation="[Arabidopsis thaliana] 5S rRNA gene and NTS, clone 5S-at8 "
Scaffold1	blastn	rRNA	58840	58954	4e-43	+	.	ID=genome_rRNA_5S_0169;Target=AJ307354 40 156;Annotation="[Arabidopsis thaliana] 5S rRNA gene and NTS, clone 5S-at8 "
Scaffold1	blastn	rRNA	59912	60027	4e-43	+	.	ID=genome_rRNA_5S_0170;Target=AJ307354 40 156;Annotation="[Arabidopsis thaliana] 5S rRNA gene and NTS, clone 5S-at8 "
Scaffold1	blastn	rRNA	39236	39353	7e-42	+	.	ID=genome_rRNA_5S_0171;Target=AJ307354 38 156;Annotation="[Arabidopsis thaliana] 5S rRNA gene and NTS, clone 5S-at8 "
Scaffold1	blastn	rRNA	62048	62162	1e-40	+	.	ID=genome_rRNA_5S_0172;Target=AJ307354 40 156;Annotation="[Arabidopsis thaliana] 5S rRNA gene and NTS, clone 5S-at8 "
Scaffold1	blastn	rRNA	56719	56836	7e-39	+	.	ID=genome_rRNA_5S_0173;Target=AJ307354 40 156;Annotation="[Arabidopsis thaliana] 5S rRNA gene and NTS, clone 5S-at8 "
Scaffold1	blastn	rRNA	47772	47881	1e-37	+	.	ID=genome_rRNA_5S_0174;Target=AJ307354 45 156;Annotation="[Arabidopsis thaliana] 5S rRNA gene and NTS, clone 5S-at8 "
Scaffold1	blastn	rRNA	55127	55237	1e-37	+	.	ID=genome_rRNA_5S_0175;Target=AJ307354 45 156;Annotation="[Arabidopsis thaliana] 5S rRNA gene and NTS, clone 5S-at8 "
Scaffold1	blastn	rRNA	53011	53104	4e-34	+	.	ID=genome_rRNA_5S_0176;Target=AJ307354 40 133;Annotation="[Arabidopsis thaliana] 5S rRNA gene and NTS, clone 5S-at8 "
Scaffold1	blastn	rRNA	66304	66385	4e-34	+	.	ID=genome_rRNA_5S_0177;Target=AJ307354 75 156;Annotation="[Arabidopsis thaliana] 5S rRNA gene and NTS, clone 5S-at8 "
Scaffold1	blastn	rRNA	62573	62682	2e-33	+	.	ID=genome_rRNA_5S_0178;Target=AJ307354 45 156;Annotation="[Arabidopsis thaliana] 5S rRNA gene and NTS, clone 5S-at8 "
Scaffold1	blastn	rRNA	39772	39893	4e-31	+	.	ID=genome_rRNA_5S_0179;Target=AJ307354 40 156;Annotation="[Arabidopsis thaliana] 5S rRNA gene and NTS, clone 5S-at8 "
Scaffold1	blastn	rRNA	49908	50016	4e-31	+	.	ID=genome_rRNA_5S_0180;Target=AJ307354 45 156;Annotation="[Arabidopsis thaliana] 5S rRNA gene and NTS, clone 5S-at8 "
Scaffold1	blastn	rRNA	57259	57370	2e-30	+	.	ID=genome_rRNA_5S_0181;Target=AJ307354 45 156;Annotation="[Arabidopsis thaliana] 5S rRNA gene and NTS, clone 5S-at8 "
Scaffold1	blastn	rRNA	45120	45230	6e-30	+	.	ID=genome_rRNA_5S_0182;Target=AJ307354 45 155;Annotation="[Arabidopsis thaliana] 5S rRNA gene and NTS, clone 5S-at8 "
Scaffold1	blastn	rRNA	55653	55768	2e-29	+	.	ID=genome_rRNA_5S_0183;Target=AJ307354 40 156;Annotation="[Arabidopsis thaliana] 5S rRNA gene and NTS, clone 5S-at8 "
Scaffold1	blastn	rRNA	58321	58430	2e-29	+	.	ID=genome_rRNA_5S_0184;Target=AJ307354 45 156;Annotation="[Arabidopsis thaliana] 5S rRNA gene and NTS, clone 5S-at8 "
Scaffold1	blastn	rRNA	60445	60553	9e-29	+	.	ID=genome_rRNA_5S_0185;Target=AJ307354 45 156;Annotation="[Arabidopsis thaliana] 5S rRNA gene and NTS, clone 5S-at8 "
Scaffold1	blastn	rRNA	51943	52059	6e-27	+	.	ID=genome_rRNA_5S_0186;Target=AJ307354 40 156;Annotation="[Arabidopsis thaliana] 5S rRNA gene and NTS, clone 5S-at8 "
Scaffold1	blastn	rRNA	64178	64267	2e-23	+	.	ID=genome_rRNA_5S_0187;Target=AJ307354 60 156;Annotation="[Arabidopsis thaliana] 5S rRNA gene and NTS, clone 5S-at8 "
Scaffold1	blastn	rRNA	57794	57899	9e-23	+	.	ID=genome_rRNA_5S_0188;Target=AJ307354 45 156;Annotation="[Arabidopsis thaliana] 5S rRNA gene and NTS, clone 5S-at8 "
Scaffold1	blastn	rRNA	50422	50461	3e-16	+	.	ID=genome_rRNA_5S_0189;Target=AJ307354 93 132;Annotation="[Arabidopsis thaliana] 5S rRNA gene and NTS, clone 5S-at8 "
Scaffold4	blastn	rRNA	47668	47784	7e-53	+	.	ID=genome_rRNA_5S_0190;Target=AJ307354 40 156;Annotation="[Arabidopsis thaliana] 5S rRNA gene and NTS, clone 5S-at8 "
Scaffold4	blastn	rRNA	48722	48838	7e-53	+	.	ID=genome_rRNA_5S_0191;Target=AJ307354 40 156;Annotation="[Arabidopsis thaliana] 5S rRNA gene and NTS, clone 5S-at8 "
Scaffold4	blastn	rRNA	49258	49374	7e-53	+	.	ID=genome_rRNA_5S_0192;Target=AJ307354 40 156;Annotation="[Arabidopsis thaliana] 5S rRNA gene and NTS, clone 5S-at8 "
Scaffold4	blastn	rRNA	51381	51497	7e-53	+	.	ID=genome_rRNA_5S_0193;Target=AJ307354 40 156;Annotation="[Arabidopsis thaliana] 5S rRNA gene and NTS, clone 5S-at8 "
Scaffold4	blastn	rRNA	52964	53080	7e-53	+	.	ID=genome_rRNA_5S_0194;Target=AJ307354 40 156;Annotation="[Arabidopsis thaliana] 5S rRNA gene and NTS, clone 5S-at8 "
Scaffold4	blastn	rRNA	54552	54668	7e-53	+	.	ID=genome_rRNA_5S_0195;Target=AJ307354 40 156;Annotation="[Arabidopsis thaliana] 5S rRNA gene and NTS, clone 5S-at8 "
Scaffold4	blastn	rRNA	56144	56260	7e-53	+	.	ID=genome_rRNA_5S_0196;Target=AJ307354 40 156;Annotation="[Arabidopsis thaliana] 5S rRNA gene and NTS, clone 5S-at8 "
Scaffold4	blastn	rRNA	56674	56785	3e-52	+	.	ID=genome_rRNA_5S_0197;Target=AJ307354 45 156;Annotation="[Arabidopsis thaliana] 5S rRNA gene and NTS, clone 5S-at8 "
Scaffold4	blastn	rRNA	43947	44063	2e-50	+	.	ID=genome_rRNA_5S_0198;Target=AJ307354 40 156;Annotation="[Arabidopsis thaliana] 5S rRNA gene and NTS, clone 5S-at8 "
Scaffold4	blastn	rRNA	50843	50959	2e-50	+	.	ID=genome_rRNA_5S_0199;Target=AJ307354 40 156;Annotation="[Arabidopsis thaliana] 5S rRNA gene and NTS, clone 5S-at8 "
Scaffold4	blastn	rRNA	50321	50436	1e-45	+	.	ID=genome_rRNA_5S_0200;Target=AJ307354 40 156;Annotation="[Arabidopsis thaliana] 5S rRNA gene and NTS, clone 5S-at8 "
Scaffold4	blastn	rRNA	45016	45132	2e-43	+	.	ID=genome_rRNA_5S_0201;Target=AJ307354 40 156;Annotation="[Arabidopsis thaliana] 5S rRNA gene and NTS, clone 5S-at8 "
Scaffold4	blastn	rRNA	38642	38737	6e-38	+	.	ID=genome_rRNA_5S_0202;Target=AJ307354 61 156;Annotation="[Arabidopsis thaliana] 5S rRNA gene and NTS, clone 5S-at8 "
Scaffold4	blastn	rRNA	42892	43003	4e-36	+	.	ID=genome_rRNA_5S_0203;Target=AJ307354 45 156;Annotation="[Arabidopsis thaliana] 5S rRNA gene and NTS, clone 5S-at8 "
Scaffold4	blastn	rRNA	54037	54132	4e-36	+	.	ID=genome_rRNA_5S_0204;Target=AJ307354 60 156;Annotation="[Arabidopsis thaliana] 5S rRNA gene and NTS, clone 5S-at8 "
Scaffold4	blastn	rRNA	55607	55723	4e-36	+	.	ID=genome_rRNA_5S_0205;Target=AJ307354 40 156;Annotation="[Arabidopsis thaliana] 5S rRNA gene and NTS, clone 5S-at8 "
Scaffold4	blastn	rRNA	45550	45660	1e-35	+	.	ID=genome_rRNA_5S_0206;Target=AJ307354 45 156;Annotation="[Arabidopsis thaliana] 5S rRNA gene and NTS, clone 5S-at8 "
Scaffold4	blastn	rRNA	48196	48301	2e-34	+	.	ID=genome_rRNA_5S_0207;Target=AJ307354 45 150;Annotation="[Arabidopsis thaliana] 5S rRNA gene and NTS, clone 5S-at8 "
Scaffold4	blastn	rRNA	33819	33927	5e-32	+	.	ID=genome_rRNA_5S_0208;Target=AJ307354 45 156;Annotation="[Arabidopsis thaliana] 5S rRNA gene and NTS, clone 5S-at8 "
Scaffold4	blastn	rRNA	40764	40871	5e-32	+	.	ID=genome_rRNA_5S_0209;Target=AJ307354 45 150;Annotation="[Arabidopsis thaliana] 5S rRNA gene and NTS, clone 5S-at8 "
Scaffold4	blastn	rRNA	41295	41409	5e-32	+	.	ID=genome_rRNA_5S_0210;Target=AJ307354 40 156;Annotation="[Arabidopsis thaliana] 5S rRNA gene and NTS, clone 5S-at8 "
Scaffold4	blastn	rRNA	31691	31799	2e-31	+	.	ID=genome_rRNA_5S_0211;Target=AJ307354 45 156;Annotation="[Arabidopsis thaliana] 5S rRNA gene and NTS, clone 5S-at8 "
Scaffold4	blastn	rRNA	53495	53606	8e-31	+	.	ID=genome_rRNA_5S_0212;Target=AJ307354 45 156;Annotation="[Arabidopsis thaliana] 5S rRNA gene and NTS, clone 5S-at8 "
Scaffold4	blastn	rRNA	47134	47246	3e-30	+	.	ID=genome_rRNA_5S_0213;Target=AJ307354 40 156;Annotation="[Arabidopsis thaliana] 5S rRNA gene and NTS, clone 5S-at8 "
Scaffold4	blastn	rRNA	32225	32333	1e-29	+	.	ID=genome_rRNA_5S_0214;Target=AJ307354 45 156;Annotation="[Arabidopsis thaliana] 5S rRNA gene and NTS, clone 5S-at8 "
Scaffold4	blastn	rRNA	42357	42446	1e-29	+	.	ID=genome_rRNA_5S_0215;Target=AJ307354 45 133;Annotation="[Arabidopsis thaliana] 5S rRNA gene and NTS, clone 5S-at8 "
Scaffold4	blastn	rRNA	49787	49901	5e-29	+	.	ID=genome_rRNA_5S_0216;Target=AJ307354 40 156;Annotation="[Arabidopsis thaliana] 5S rRNA gene and NTS, clone 5S-at8 "
Scaffold4	blastn	rRNA	55077	55194	5e-29	+	.	ID=genome_rRNA_5S_0217;Target=AJ307354 40 156;Annotation="[Arabidopsis thaliana] 5S rRNA gene and NTS, clone 5S-at8 "
Scaffold4	blastn	rRNA	35398	35514	2e-28	+	.	ID=genome_rRNA_5S_0218;Target=AJ307354 41 156;Annotation="[Arabidopsis thaliana] 5S rRNA gene and NTS, clone 5S-at8 "
Scaffold4	blastn	rRNA	46076	46188	8e-28	+	.	ID=genome_rRNA_5S_0219;Target=AJ307354 40 156;Annotation="[Arabidopsis thaliana] 5S rRNA gene and NTS, clone 5S-at8 "
Scaffold4	blastn	rRNA	35953	36060	3e-27	+	.	ID=genome_rRNA_5S_0220;Target=AJ307354 45 156;Annotation="[Arabidopsis thaliana] 5S rRNA gene and NTS, clone 5S-at8 "
Scaffold4	blastn	rRNA	39709	39807	2e-25	+	.	ID=genome_rRNA_5S_0221;Target=AJ307354 60 156;Annotation="[Arabidopsis thaliana] 5S rRNA gene and NTS, clone 5S-at8 "
Scaffold4	blastn	rRNA	41838	41934	8e-25	+	.	ID=genome_rRNA_5S_0222;Target=AJ307354 60 156;Annotation="[Arabidopsis thaliana] 5S rRNA gene and NTS, clone 5S-at8 "
Scaffold4	blastn	rRNA	37027	37132	3e-24	+	.	ID=genome_rRNA_5S_0223;Target=AJ307354 45 145;Annotation="[Arabidopsis thaliana] 5S rRNA gene and NTS, clone 5S-at8 "
Scaffold4	blastn	rRNA	43416	43527	3e-24	+	.	ID=genome_rRNA_5S_0224;Target=AJ307354 44 156;Annotation="[Arabidopsis thaliana] 5S rRNA gene and NTS, clone 5S-at8 "
Scaffold4	blastn	rRNA	40221	40334	1e-23	+	.	ID=genome_rRNA_5S_0225;Target=AJ307354 40 156;Annotation="[Arabidopsis thaliana] 5S rRNA gene and NTS, clone 5S-at8 "
Scaffold4	blastn	rRNA	46620	46690	1e-23	+	.	ID=genome_rRNA_5S_0226;Target=AJ307354 60 130;Annotation="[Arabidopsis thaliana] 5S rRNA gene and NTS, clone 5S-at8 "
Scaffold4	blastn	rRNA	51933	52023	1e-23	+	.	ID=genome_rRNA_5S_0227;Target=AJ307354 60 155;Annotation="[Arabidopsis thaliana] 5S rRNA gene and NTS, clone 5S-at8 "
Scaffold4	blastn	rRNA	52441	52549	2e-22	+	.	ID=genome_rRNA_5S_0228;Target=AJ307354 45 156;Annotation="[Arabidopsis thaliana] 5S rRNA gene and NTS, clone 5S-at8 "
Scaffold4	blastn	rRNA	38087	38204	7e-22	+	.	ID=genome_rRNA_5S_0229;Target=AJ307354 40 156;Annotation="[Arabidopsis thaliana] 5S rRNA gene and NTS, clone 5S-at8 "
Scaffold4	blastn	rRNA	33283	33391	1e-20	+	.	ID=genome_rRNA_5S_0230;Target=AJ307354 45 155;Annotation="[Arabidopsis thaliana] 5S rRNA gene and NTS, clone 5S-at8 "
Scaffold4	blastn	rRNA	34359	34450	3e-18	+	.	ID=genome_rRNA_5S_0231;Target=AJ307354 58 156;Annotation="[Arabidopsis thaliana] 5S rRNA gene and NTS, clone 5S-at8 "
Scaffold4	blastn	rRNA	32794	32854	1e-17	+	.	ID=genome_rRNA_5S_0232;Target=AJ307354 93 156;Annotation="[Arabidopsis thaliana] 5S rRNA gene and NTS, clone 5S-at8 "
Scaffold4	blastn	rRNA	44504	44597	4e-17	+	.	ID=genome_rRNA_5S_0233;Target=AJ307354 60 156;Annotation="[Arabidopsis thaliana] 5S rRNA gene and NTS, clone 5S-at8 "
Scaffold4	blastn	rRNA	31165	31268	7e-16	+	.	ID=genome_rRNA_5S_0234;Target=AJ307354 45 156;Annotation="[Arabidopsis thaliana] 5S rRNA gene and NTS, clone 5S-at8 "
Scaffold4	blastn	rRNA	37571	37652	2e-13	+	.	ID=genome_rRNA_5S_0235;Target=AJ307354 46 127;Annotation="[Arabidopsis thaliana] 5S rRNA gene and NTS, clone 5S-at8 "
Scaffold4	blastn	rRNA	36564	36610	4e-11	+	.	ID=genome_rRNA_5S_0236;Target=AJ307354 110 156;Annotation="[Arabidopsis thaliana] 5S rRNA gene and NTS, clone 5S-at8 "
Scaffold14	blastn	rRNA	336673	336789	3e-53	+	.	ID=genome_rRNA_5S_0237;Target=AJ307354 40 156;Annotation="[Arabidopsis thaliana] 5S rRNA gene and NTS, clone 5S-at8 "
Scaffold14	blastn	rRNA	337210	337326	3e-53	+	.	ID=genome_rRNA_5S_0238;Target=AJ307354 40 156;Annotation="[Arabidopsis thaliana] 5S rRNA gene and NTS, clone 5S-at8 "
Scaffold14	blastn	rRNA	340181	340297	3e-53	+	.	ID=genome_rRNA_5S_0239;Target=AJ307354 40 156;Annotation="[Arabidopsis thaliana] 5S rRNA gene and NTS, clone 5S-at8 "
Scaffold14	blastn	rRNA	349261	349377	3e-53	+	.	ID=genome_rRNA_5S_0240;Target=AJ307354 40 156;Annotation="[Arabidopsis thaliana] 5S rRNA gene and NTS, clone 5S-at8 "
Scaffold14	blastn	rRNA	350866	350982	3e-53	+	.	ID=genome_rRNA_5S_0241;Target=AJ307354 40 156;Annotation="[Arabidopsis thaliana] 5S rRNA gene and NTS, clone 5S-at8 "
Scaffold14	blastn	rRNA	356718	356834	3e-53	+	.	ID=genome_rRNA_5S_0242;Target=AJ307354 40 156;Annotation="[Arabidopsis thaliana] 5S rRNA gene and NTS, clone 5S-at8 "
Scaffold14	blastn	rRNA	357252	357368	3e-53	+	.	ID=genome_rRNA_5S_0243;Target=AJ307354 40 156;Annotation="[Arabidopsis thaliana] 5S rRNA gene and NTS, clone 5S-at8 "
Scaffold14	blastn	rRNA	358835	358951	3e-53	+	.	ID=genome_rRNA_5S_0244;Target=AJ307354 40 156;Annotation="[Arabidopsis thaliana] 5S rRNA gene and NTS, clone 5S-at8 "
Scaffold14	blastn	rRNA	361322	361438	3e-53	+	.	ID=genome_rRNA_5S_0245;Target=AJ307354 40 156;Annotation="[Arabidopsis thaliana] 5S rRNA gene and NTS, clone 5S-at8 "
Scaffold14	blastn	rRNA	361850	361966	3e-53	+	.	ID=genome_rRNA_5S_0246;Target=AJ307354 40 156;Annotation="[Arabidopsis thaliana] 5S rRNA gene and NTS, clone 5S-at8 "
Scaffold14	blastn	rRNA	362385	362501	3e-53	+	.	ID=genome_rRNA_5S_0247;Target=AJ307354 40 156;Annotation="[Arabidopsis thaliana] 5S rRNA gene and NTS, clone 5S-at8 "
Scaffold14	blastn	rRNA	363457	363573	3e-53	+	.	ID=genome_rRNA_5S_0248;Target=AJ307354 40 156;Annotation="[Arabidopsis thaliana] 5S rRNA gene and NTS, clone 5S-at8 "
Scaffold14	blastn	rRNA	363993	364109	3e-53	+	.	ID=genome_rRNA_5S_0249;Target=AJ307354 40 156;Annotation="[Arabidopsis thaliana] 5S rRNA gene and NTS, clone 5S-at8 "
Scaffold14	blastn	rRNA	365056	365172	3e-53	+	.	ID=genome_rRNA_5S_0250;Target=AJ307354 40 156;Annotation="[Arabidopsis thaliana] 5S rRNA gene and NTS, clone 5S-at8 "
Scaffold14	blastn	rRNA	365586	365702	3e-53	+	.	ID=genome_rRNA_5S_0251;Target=AJ307354 40 156;Annotation="[Arabidopsis thaliana] 5S rRNA gene and NTS, clone 5S-at8 "
Scaffold14	blastn	rRNA	367168	367284	3e-53	+	.	ID=genome_rRNA_5S_0252;Target=AJ307354 40 156;Annotation="[Arabidopsis thaliana] 5S rRNA gene and NTS, clone 5S-at8 "
Scaffold14	blastn	rRNA	367701	367817	3e-53	+	.	ID=genome_rRNA_5S_0253;Target=AJ307354 40 156;Annotation="[Arabidopsis thaliana] 5S rRNA gene and NTS, clone 5S-at8 "
Scaffold14	blastn	rRNA	368237	368353	3e-53	+	.	ID=genome_rRNA_5S_0254;Target=AJ307354 40 156;Annotation="[Arabidopsis thaliana] 5S rRNA gene and NTS, clone 5S-at8 "
Scaffold14	blastn	rRNA	368775	368891	3e-53	+	.	ID=genome_rRNA_5S_0255;Target=AJ307354 40 156;Annotation="[Arabidopsis thaliana] 5S rRNA gene and NTS, clone 5S-at8 "
Scaffold14	blastn	rRNA	369848	369964	3e-53	+	.	ID=genome_rRNA_5S_0256;Target=AJ307354 40 156;Annotation="[Arabidopsis thaliana] 5S rRNA gene and NTS, clone 5S-at8 "
Scaffold14	blastn	rRNA	370912	371028	3e-53	+	.	ID=genome_rRNA_5S_0257;Target=AJ307354 40 156;Annotation="[Arabidopsis thaliana] 5S rRNA gene and NTS, clone 5S-at8 "
Scaffold14	blastn	rRNA	371966	372082	3e-53	+	.	ID=genome_rRNA_5S_0258;Target=AJ307354 40 156;Annotation="[Arabidopsis thaliana] 5S rRNA gene and NTS, clone 5S-at8 "
Scaffold14	blastn	rRNA	373555	373671	3e-53	+	.	ID=genome_rRNA_5S_0259;Target=AJ307354 40 156;Annotation="[Arabidopsis thaliana] 5S rRNA gene and NTS, clone 5S-at8 "
Scaffold14	blastn	rRNA	376726	376842	3e-53	+	.	ID=genome_rRNA_5S_0260;Target=AJ307354 40 156;Annotation="[Arabidopsis thaliana] 5S rRNA gene and NTS, clone 5S-at8 "
Scaffold14	blastn	rRNA	377263	377379	3e-53	+	.	ID=genome_rRNA_5S_0261;Target=AJ307354 40 156;Annotation="[Arabidopsis thaliana] 5S rRNA gene and NTS, clone 5S-at8 "
Scaffold14	blastn	rRNA	378328	378444	3e-53	+	.	ID=genome_rRNA_5S_0262;Target=AJ307354 40 156;Annotation="[Arabidopsis thaliana] 5S rRNA gene and NTS, clone 5S-at8 "
Scaffold14	blastn	rRNA	380440	380556	3e-53	+	.	ID=genome_rRNA_5S_0263;Target=AJ307354 40 156;Annotation="[Arabidopsis thaliana] 5S rRNA gene and NTS, clone 5S-at8 "
Scaffold14	blastn	rRNA	381513	381629	3e-53	+	.	ID=genome_rRNA_5S_0264;Target=AJ307354 40 156;Annotation="[Arabidopsis thaliana] 5S rRNA gene and NTS, clone 5S-at8 "
Scaffold14	blastn	rRNA	382049	382165	3e-53	+	.	ID=genome_rRNA_5S_0265;Target=AJ307354 40 156;Annotation="[Arabidopsis thaliana] 5S rRNA gene and NTS, clone 5S-at8 "
Scaffold14	blastn	rRNA	383108	383224	3e-53	+	.	ID=genome_rRNA_5S_0266;Target=AJ307354 40 156;Annotation="[Arabidopsis thaliana] 5S rRNA gene and NTS, clone 5S-at8 "
Scaffold14	blastn	rRNA	427139	427255	3e-53	+	.	ID=genome_rRNA_5S_0267;Target=AJ307354 40 156;Annotation="[Arabidopsis thaliana] 5S rRNA gene and NTS, clone 5S-at8 "
Scaffold14	blastn	rRNA	439797	439913	3e-53	+	.	ID=genome_rRNA_5S_0268;Target=AJ307354 40 156;Annotation="[Arabidopsis thaliana] 5S rRNA gene and NTS, clone 5S-at8 "
Scaffold14	blastn	rRNA	452715	452831	3e-53	+	.	ID=genome_rRNA_5S_0269;Target=AJ307354 40 156;Annotation="[Arabidopsis thaliana] 5S rRNA gene and NTS, clone 5S-at8 "
Scaffold14	blastn	rRNA	488559	488675	3e-53	+	.	ID=genome_rRNA_5S_0270;Target=AJ307354 40 156;Annotation="[Arabidopsis thaliana] 5S rRNA gene and NTS, clone 5S-at8 "
Scaffold14	blastn	rRNA	354591	354706	1e-52	+	.	ID=genome_rRNA_5S_0271;Target=AJ307354 40 155;Annotation="[Arabidopsis thaliana] 5S rRNA gene and NTS, clone 5S-at8 "
Scaffold14	blastn	rRNA	366639	366750	1e-52	+	.	ID=genome_rRNA_5S_0272;Target=AJ307354 45 156;Annotation="[Arabidopsis thaliana] 5S rRNA gene and NTS, clone 5S-at8 "
Scaffold14	blastn	rRNA	370387	370498	1e-52	+	.	ID=genome_rRNA_5S_0273;Target=AJ307354 45 156;Annotation="[Arabidopsis thaliana] 5S rRNA gene and NTS, clone 5S-at8 "
Scaffold14	blastn	rRNA	433479	433590	1e-52	+	.	ID=genome_rRNA_5S_0274;Target=AJ307354 45 156;Annotation="[Arabidopsis thaliana] 5S rRNA gene and NTS, clone 5S-at8 "
Scaffold14	blastn	rRNA	343400	343516	7e-51	+	.	ID=genome_rRNA_5S_0275;Target=AJ307354 40 156;Annotation="[Arabidopsis thaliana] 5S rRNA gene and NTS, clone 5S-at8 "
Scaffold14	blastn	rRNA	347670	347786	7e-51	+	.	ID=genome_rRNA_5S_0276;Target=AJ307354 40 156;Annotation="[Arabidopsis thaliana] 5S rRNA gene and NTS, clone 5S-at8 "
Scaffold14	blastn	rRNA	356186	356302	7e-51	+	.	ID=genome_rRNA_5S_0277;Target=AJ307354 40 156;Annotation="[Arabidopsis thaliana] 5S rRNA gene and NTS, clone 5S-at8 "
Scaffold14	blastn	rRNA	357769	357885	7e-51	+	.	ID=genome_rRNA_5S_0278;Target=AJ307354 40 156;Annotation="[Arabidopsis thaliana] 5S rRNA gene and NTS, clone 5S-at8 "
Scaffold14	blastn	rRNA	380977	381093	7e-51	+	.	ID=genome_rRNA_5S_0279;Target=AJ307354 40 156;Annotation="[Arabidopsis thaliana] 5S rRNA gene and NTS, clone 5S-at8 "
Scaffold14	blastn	rRNA	403464	403579	7e-51	+	.	ID=genome_rRNA_5S_0280;Target=AJ307354 40 156;Annotation="[Arabidopsis thaliana] 5S rRNA gene and NTS, clone 5S-at8 "
Scaffold14	blastn	rRNA	461704	461820	7e-51	+	.	ID=genome_rRNA_5S_0281;Target=AJ307354 40 156;Annotation="[Arabidopsis thaliana] 5S rRNA gene and NTS, clone 5S-at8 "
Scaffold14	blastn	rRNA	345004	345115	3e-50	+	.	ID=genome_rRNA_5S_0282;Target=AJ307354 45 156;Annotation="[Arabidopsis thaliana] 5S rRNA gene and NTS, clone 5S-at8 "
Scaffold14	blastn	rRNA	339651	339760	4e-49	+	.	ID=genome_rRNA_5S_0283;Target=AJ307354 45 154;Annotation="[Arabidopsis thaliana] 5S rRNA gene and NTS, clone 5S-at8 "
Scaffold14	blastn	rRNA	343934	344051	4e-49	+	.	ID=genome_rRNA_5S_0284;Target=AJ307354 39 156;Annotation="[Arabidopsis thaliana] 5S rRNA gene and NTS, clone 5S-at8 "
Scaffold14	blastn	rRNA	342330	342446	2e-48	+	.	ID=genome_rRNA_5S_0285;Target=AJ307354 40 156;Annotation="[Arabidopsis thaliana] 5S rRNA gene and NTS, clone 5S-at8 "
Scaffold14	blastn	rRNA	346069	346185	2e-48	+	.	ID=genome_rRNA_5S_0286;Target=AJ307354 40 156;Annotation="[Arabidopsis thaliana] 5S rRNA gene and NTS, clone 5S-at8 "
Scaffold14	blastn	rRNA	346600	346716	2e-48	+	.	ID=genome_rRNA_5S_0287;Target=AJ307354 40 156;Annotation="[Arabidopsis thaliana] 5S rRNA gene and NTS, clone 5S-at8 "
Scaffold14	blastn	rRNA	351940	352056	2e-48	+	.	ID=genome_rRNA_5S_0288;Target=AJ307354 45 161;Annotation="[Arabidopsis thaliana] 5S rRNA gene and NTS, clone 5S-at8 "
Scaffold14	blastn	rRNA	353001	353117	2e-48	+	.	ID=genome_rRNA_5S_0289;Target=AJ307354 40 156;Annotation="[Arabidopsis thaliana] 5S rRNA gene and NTS, clone 5S-at8 "
Scaffold14	blastn	rRNA	358299	358415	2e-48	+	.	ID=genome_rRNA_5S_0290;Target=AJ307354 40 156;Annotation="[Arabidopsis thaliana] 5S rRNA gene and NTS, clone 5S-at8 "
Scaffold14	blastn	rRNA	359903	360019	2e-48	+	.	ID=genome_rRNA_5S_0291;Target=AJ307354 40 156;Annotation="[Arabidopsis thaliana] 5S rRNA gene and NTS, clone 5S-at8 "
Scaffold14	blastn	rRNA	351399	351514	7e-48	+	.	ID=genome_rRNA_5S_0292;Target=AJ307354 40 155;Annotation="[Arabidopsis thaliana] 5S rRNA gene and NTS, clone 5S-at8 "
Scaffold14	blastn	rRNA	338575	338689	3e-47	+	.	ID=genome_rRNA_5S_0293;Target=AJ307354 40 154;Annotation="[Arabidopsis thaliana] 5S rRNA gene and NTS, clone 5S-at8 "
Scaffold14	blastn	rRNA	339110	339226	4e-46	+	.	ID=genome_rRNA_5S_0294;Target=AJ307354 40 156;Annotation="[Arabidopsis thaliana] 5S rRNA gene and NTS, clone 5S-at8 "
Scaffold14	blastn	rRNA	348206	348322	4e-46	+	.	ID=genome_rRNA_5S_0295;Target=AJ307354 40 156;Annotation="[Arabidopsis thaliana] 5S rRNA gene and NTS, clone 5S-at8 "
Scaffold14	blastn	rRNA	352469	352585	4e-46	+	.	ID=genome_rRNA_5S_0296;Target=AJ307354 40 156;Annotation="[Arabidopsis thaliana] 5S rRNA gene and NTS, clone 5S-at8 "
Scaffold14	blastn	rRNA	353531	353647	4e-46	+	.	ID=genome_rRNA_5S_0297;Target=AJ307354 40 156;Annotation="[Arabidopsis thaliana] 5S rRNA gene and NTS, clone 5S-at8 "
Scaffold14	blastn	rRNA	362920	363036	4e-46	+	.	ID=genome_rRNA_5S_0298;Target=AJ307354 40 156;Annotation="[Arabidopsis thaliana] 5S rRNA gene and NTS, clone 5S-at8 "
Scaffold14	blastn	rRNA	429251	429367	4e-46	+	.	ID=genome_rRNA_5S_0299;Target=AJ307354 40 156;Annotation="[Arabidopsis thaliana] 5S rRNA gene and NTS, clone 5S-at8 "
Scaffold14	blastn	rRNA	457469	457585	4e-46	+	.	ID=genome_rRNA_5S_0300;Target=AJ307354 40 156;Annotation="[Arabidopsis thaliana] 5S rRNA gene and NTS, clone 5S-at8 "
Scaffold14	blastn	rRNA	341263	341374	2e-45	+	.	ID=genome_rRNA_5S_0301;Target=AJ307354 45 156;Annotation="[Arabidopsis thaliana] 5S rRNA gene and NTS, clone 5S-at8 "
Scaffold14	blastn	rRNA	350336	350447	2e-45	+	.	ID=genome_rRNA_5S_0302;Target=AJ307354 45 156;Annotation="[Arabidopsis thaliana] 5S rRNA gene and NTS, clone 5S-at8 "
Scaffold14	blastn	rRNA	345532	345649	7e-45	+	.	ID=genome_rRNA_5S_0303;Target=AJ307354 38 156;Annotation="[Arabidopsis thaliana] 5S rRNA gene and NTS, clone 5S-at8 "
Scaffold14	blastn	rRNA	359371	359488	3e-44	+	.	ID=genome_rRNA_5S_0304;Target=AJ307354 40 156;Annotation="[Arabidopsis thaliana] 5S rRNA gene and NTS, clone 5S-at8 "
Scaffold14	blastn	rRNA	360444	360549	3e-44	+	.	ID=genome_rRNA_5S_0305;Target=AJ307354 45 150;Annotation="[Arabidopsis thaliana] 5S rRNA gene and NTS, clone 5S-at8 "
Scaffold14	blastn	rRNA	375685	375782	3e-44	+	.	ID=genome_rRNA_5S_0306;Target=AJ307354 59 156;Annotation="[Arabidopsis thaliana] 5S rRNA gene and NTS, clone 5S-at8 "
Scaffold14	blastn	rRNA	421370	421487	3e-44	+	.	ID=genome_rRNA_5S_0307;Target=AJ307354 40 156;Annotation="[Arabidopsis thaliana] 5S rRNA gene and NTS, clone 5S-at8 "
Scaffold14	blastn	rRNA	377813	377909	1e-43	+	.	ID=genome_rRNA_5S_0308;Target=AJ307354 60 156;Annotation="[Arabidopsis thaliana] 5S rRNA gene and NTS, clone 5S-at8 "
Scaffold14	blastn	rRNA	404548	404644	1e-43	+	.	ID=genome_rRNA_5S_0309;Target=AJ307354 60 156;Annotation="[Arabidopsis thaliana] 5S rRNA gene and NTS, clone 5S-at8 "
Scaffold14	blastn	rRNA	414029	414125	1e-43	+	.	ID=genome_rRNA_5S_0310;Target=AJ307354 60 156;Annotation="[Arabidopsis thaliana] 5S rRNA gene and NTS, clone 5S-at8 "
Scaffold14	blastn	rRNA	435608	435704	1e-43	+	.	ID=genome_rRNA_5S_0311;Target=AJ307354 60 156;Annotation="[Arabidopsis thaliana] 5S rRNA gene and NTS, clone 5S-at8 "
Scaffold14	blastn	rRNA	475932	476028	1e-43	+	.	ID=genome_rRNA_5S_0312;Target=AJ307354 60 156;Annotation="[Arabidopsis thaliana] 5S rRNA gene and NTS, clone 5S-at8 "
Scaffold14	blastn	rRNA	513070	513186	1e-43	+	.	ID=genome_rRNA_5S_0313;Target=AJ307354 40 156;Annotation="[Arabidopsis thaliana] 5S rRNA gene and NTS, clone 5S-at8 "
Scaffold14	blastn	rRNA	344468	344585	2e-42	+	.	ID=genome_rRNA_5S_0314;Target=AJ307354 38 156;Annotation="[Arabidopsis thaliana] 5S rRNA gene and NTS, clone 5S-at8 "
Scaffold14	blastn	rRNA	348723	348840	2e-42	+	.	ID=genome_rRNA_5S_0315;Target=AJ307354 38 156;Annotation="[Arabidopsis thaliana] 5S rRNA gene and NTS, clone 5S-at8 "
Scaffold14	blastn	rRNA	349794	349911	2e-42	+	.	ID=genome_rRNA_5S_0316;Target=AJ307354 38 156;Annotation="[Arabidopsis thaliana] 5S rRNA gene and NTS, clone 5S-at8 "
Scaffold14	blastn	rRNA	369312	369402	2e-42	+	.	ID=genome_rRNA_5S_0317;Target=AJ307354 40 130;Annotation="[Arabidopsis thaliana] 5S rRNA gene and NTS, clone 5S-at8 "
Scaffold14	blastn	rRNA	341794	341910	3e-41	+	.	ID=genome_rRNA_5S_0318;Target=AJ307354 40 156;Annotation="[Arabidopsis thaliana] 5S rRNA gene and NTS, clone 5S-at8 "
Scaffold14	blastn	rRNA	438741	438852	3e-41	+	.	ID=genome_rRNA_5S_0319;Target=AJ307354 45 156;Annotation="[Arabidopsis thaliana] 5S rRNA gene and NTS, clone 5S-at8 "
Scaffold14	blastn	rRNA	378872	378969	2e-39	+	.	ID=genome_rRNA_5S_0320;Target=AJ307354 60 156;Annotation="[Arabidopsis thaliana] 5S rRNA gene and NTS, clone 5S-at8 "
Scaffold14	blastn	rRNA	399796	399893	2e-39	+	.	ID=genome_rRNA_5S_0321;Target=AJ307354 60 156;Annotation="[Arabidopsis thaliana] 5S rRNA gene and NTS, clone 5S-at8 "
Scaffold14	blastn	rRNA	347138	347254	6e-39	+	.	ID=genome_rRNA_5S_0322;Target=AJ307354 40 156;Annotation="[Arabidopsis thaliana] 5S rRNA gene and NTS, clone 5S-at8 "
Scaffold14	blastn	rRNA	436124	436235	6e-39	+	.	ID=genome_rRNA_5S_0323;Target=AJ307354 45 156;Annotation="[Arabidopsis thaliana] 5S rRNA gene and NTS, clone 5S-at8 "
Scaffold14	blastn	rRNA	371443	371554	1e-37	+	.	ID=genome_rRNA_5S_0324;Target=AJ307354 45 156;Annotation="[Arabidopsis thaliana] 5S rRNA gene and NTS, clone 5S-at8 "
Scaffold14	blastn	rRNA	419270	419387	4e-37	+	.	ID=genome_rRNA_5S_0325;Target=AJ307354 40 156;Annotation="[Arabidopsis thaliana] 5S rRNA gene and NTS, clone 5S-at8 "
Scaffold14	blastn	rRNA	342867	342983	1e-36	+	.	ID=genome_rRNA_5S_0326;Target=AJ307354 40 156;Annotation="[Arabidopsis thaliana] 5S rRNA gene and NTS, clone 5S-at8 "
Scaffold14	blastn	rRNA	375155	375251	1e-36	+	.	ID=genome_rRNA_5S_0327;Target=AJ307354 60 156;Annotation="[Arabidopsis thaliana] 5S rRNA gene and NTS, clone 5S-at8 "
Scaffold14	blastn	rRNA	372503	372593	6e-36	+	.	ID=genome_rRNA_5S_0328;Target=AJ307354 45 133;Annotation="[Arabidopsis thaliana] 5S rRNA gene and NTS, clone 5S-at8 "
Scaffold14	blastn	rRNA	410315	410433	2e-35	+	.	ID=genome_rRNA_5S_0329;Target=AJ307354 40 156;Annotation="[Arabidopsis thaliana] 5S rRNA gene and NTS, clone 5S-at8 "
Scaffold14	blastn	rRNA	412431	412546	2e-35	+	.	ID=genome_rRNA_5S_0330;Target=AJ307354 40 156;Annotation="[Arabidopsis thaliana] 5S rRNA gene and NTS, clone 5S-at8 "
Scaffold14	blastn	rRNA	412956	413073	2e-35	+	.	ID=genome_rRNA_5S_0331;Target=AJ307354 40 156;Annotation="[Arabidopsis thaliana] 5S rRNA gene and NTS, clone 5S-at8 "
Scaffold14	blastn	rRNA	463275	463393	2e-35	+	.	ID=genome_rRNA_5S_0332;Target=AJ307354 40 156;Annotation="[Arabidopsis thaliana] 5S rRNA gene and NTS, clone 5S-at8 "
Scaffold14	blastn	rRNA	469067	469185	2e-35	+	.	ID=genome_rRNA_5S_0333;Target=AJ307354 40 156;Annotation="[Arabidopsis thaliana] 5S rRNA gene and NTS, clone 5S-at8 "
Scaffold14	blastn	rRNA	481702	481819	2e-35	+	.	ID=genome_rRNA_5S_0334;Target=AJ307354 40 156;Annotation="[Arabidopsis thaliana] 5S rRNA gene and NTS, clone 5S-at8 "
Scaffold14	blastn	rRNA	364518	364636	9e-35	+	.	ID=genome_rRNA_5S_0335;Target=AJ307354 38 156;Annotation="[Arabidopsis thaliana] 5S rRNA gene and NTS, clone 5S-at8 "
Scaffold14	blastn	rRNA	374086	374196	9e-35	+	.	ID=genome_rRNA_5S_0336;Target=AJ307354 45 156;Annotation="[Arabidopsis thaliana] 5S rRNA gene and NTS, clone 5S-at8 "
Scaffold14	blastn	rRNA	379925	380022	9e-35	+	.	ID=genome_rRNA_5S_0337;Target=AJ307354 60 156;Annotation="[Arabidopsis thaliana] 5S rRNA gene and NTS, clone 5S-at8 "
Scaffold14	blastn	rRNA	408741	408857	9e-35	+	.	ID=genome_rRNA_5S_0338;Target=AJ307354 40 156;Annotation="[Arabidopsis thaliana] 5S rRNA gene and NTS, clone 5S-at8 "
Scaffold14	blastn	rRNA	413500	413597	9e-35	+	.	ID=genome_rRNA_5S_0339;Target=AJ307354 60 156;Annotation="[Arabidopsis thaliana] 5S rRNA gene and NTS, clone 5S-at8 "
Scaffold14	blastn	rRNA	418240	418337	9e-35	+	.	ID=genome_rRNA_5S_0340;Target=AJ307354 60 156;Annotation="[Arabidopsis thaliana] 5S rRNA gene and NTS, clone 5S-at8 "
Scaffold14	blastn	rRNA	422449	422546	9e-35	+	.	ID=genome_rRNA_5S_0341;Target=AJ307354 60 156;Annotation="[Arabidopsis thaliana] 5S rRNA gene and NTS, clone 5S-at8 "
Scaffold14	blastn	rRNA	427690	427787	9e-35	+	.	ID=genome_rRNA_5S_0342;Target=AJ307354 60 156;Annotation="[Arabidopsis thaliana] 5S rRNA gene and NTS, clone 5S-at8 "
Scaffold14	blastn	rRNA	355130	355242	4e-34	+	.	ID=genome_rRNA_5S_0343;Target=AJ307354 40 156;Annotation="[Arabidopsis thaliana] 5S rRNA gene and NTS, clone 5S-at8 "
Scaffold14	blastn	rRNA	366134	366214	4e-34	+	.	ID=genome_rRNA_5S_0344;Target=AJ307354 76 156;Annotation="[Arabidopsis thaliana] 5S rRNA gene and NTS, clone 5S-at8 "
Scaffold14	blastn	rRNA	411397	411493	4e-34	+	.	ID=genome_rRNA_5S_0345;Target=AJ307354 60 156;Annotation="[Arabidopsis thaliana] 5S rRNA gene and NTS, clone 5S-at8 "
Scaffold14	blastn	rRNA	414563	414659	4e-34	+	.	ID=genome_rRNA_5S_0346;Target=AJ307354 60 156;Annotation="[Arabidopsis thaliana] 5S rRNA gene and NTS, clone 5S-at8 "
Scaffold14	blastn	rRNA	431357	431470	4e-34	+	.	ID=genome_rRNA_5S_0347;Target=AJ307354 40 156;Annotation="[Arabidopsis thaliana] 5S rRNA gene and NTS, clone 5S-at8 "
Scaffold14	blastn	rRNA	374606	374722	1e-33	+	.	ID=genome_rRNA_5S_0348;Target=AJ307354 40 156;Annotation="[Arabidopsis thaliana] 5S rRNA gene and NTS, clone 5S-at8 "
Scaffold14	blastn	rRNA	382573	382689	1e-33	+	.	ID=genome_rRNA_5S_0349;Target=AJ307354 40 156;Annotation="[Arabidopsis thaliana] 5S rRNA gene and NTS, clone 5S-at8 "
Scaffold14	blastn	rRNA	421902	422018	1e-33	+	.	ID=genome_rRNA_5S_0350;Target=AJ307354 40 156;Annotation="[Arabidopsis thaliana] 5S rRNA gene and NTS, clone 5S-at8 "
Scaffold14	blastn	rRNA	422960	423068	1e-33	+	.	ID=genome_rRNA_5S_0351;Target=AJ307354 45 156;Annotation="[Arabidopsis thaliana] 5S rRNA gene and NTS, clone 5S-at8 "
Scaffold14	blastn	rRNA	431886	431999	1e-33	+	.	ID=genome_rRNA_5S_0352;Target=AJ307354 45 156;Annotation="[Arabidopsis thaliana] 5S rRNA gene and NTS, clone 5S-at8 "
Scaffold14	blastn	rRNA	466964	467080	1e-33	+	.	ID=genome_rRNA_5S_0353;Target=AJ307354 40 156;Annotation="[Arabidopsis thaliana] 5S rRNA gene and NTS, clone 5S-at8 "
Scaffold14	blastn	rRNA	496459	496575	1e-33	+	.	ID=genome_rRNA_5S_0354;Target=AJ307354 40 156;Annotation="[Arabidopsis thaliana] 5S rRNA gene and NTS, clone 5S-at8 "
Scaffold14	blastn	rRNA	384184	384279	6e-33	+	.	ID=genome_rRNA_5S_0355;Target=AJ307354 60 156;Annotation="[Arabidopsis thaliana] 5S rRNA gene and NTS, clone 5S-at8 "
Scaffold14	blastn	rRNA	400306	400423	6e-33	+	.	ID=genome_rRNA_5S_0356;Target=AJ307354 40 156;Annotation="[Arabidopsis thaliana] 5S rRNA gene and NTS, clone 5S-at8 "
Scaffold14	blastn	rRNA	410847	410964	6e-33	+	.	ID=genome_rRNA_5S_0357;Target=AJ307354 40 156;Annotation="[Arabidopsis thaliana] 5S rRNA gene and NTS, clone 5S-at8 "
Scaffold14	blastn	rRNA	415064	415181	6e-33	+	.	ID=genome_rRNA_5S_0358;Target=AJ307354 40 156;Annotation="[Arabidopsis thaliana] 5S rRNA gene and NTS, clone 5S-at8 "
Scaffold14	blastn	rRNA	419818	419913	6e-33	+	.	ID=genome_rRNA_5S_0359;Target=AJ307354 60 156;Annotation="[Arabidopsis thaliana] 5S rRNA gene and NTS, clone 5S-at8 "
Scaffold14	blastn	rRNA	425048	425165	6e-33	+	.	ID=genome_rRNA_5S_0360;Target=AJ307354 40 156;Annotation="[Arabidopsis thaliana] 5S rRNA gene and NTS, clone 5S-at8 "
Scaffold14	blastn	rRNA	426633	426728	6e-33	+	.	ID=genome_rRNA_5S_0361;Target=AJ307354 60 156;Annotation="[Arabidopsis thaliana] 5S rRNA gene and NTS, clone 5S-at8 "
Scaffold14	blastn	rRNA	428197	428314	6e-33	+	.	ID=genome_rRNA_5S_0362;Target=AJ307354 40 156;Annotation="[Arabidopsis thaliana] 5S rRNA gene and NTS, clone 5S-at8 "
Scaffold14	blastn	rRNA	430320	430415	6e-33	+	.	ID=genome_rRNA_5S_0363;Target=AJ307354 60 156;Annotation="[Arabidopsis thaliana] 5S rRNA gene and NTS, clone 5S-at8 "
Scaffold14	blastn	rRNA	434031	434126	6e-33	+	.	ID=genome_rRNA_5S_0364;Target=AJ307354 60 156;Annotation="[Arabidopsis thaliana] 5S rRNA gene and NTS, clone 5S-at8 "
Scaffold14	blastn	rRNA	453261	453356	6e-33	+	.	ID=genome_rRNA_5S_0365;Target=AJ307354 60 156;Annotation="[Arabidopsis thaliana] 5S rRNA gene and NTS, clone 5S-at8 "
Scaffold14	blastn	rRNA	455355	455472	6e-33	+	.	ID=genome_rRNA_5S_0366;Target=AJ307354 40 156;Annotation="[Arabidopsis thaliana] 5S rRNA gene and NTS, clone 5S-at8 "
Scaffold14	blastn	rRNA	455902	455997	6e-33	+	.	ID=genome_rRNA_5S_0367;Target=AJ307354 60 156;Annotation="[Arabidopsis thaliana] 5S rRNA gene and NTS, clone 5S-at8 "
Scaffold14	blastn	rRNA	471172	471289	6e-33	+	.	ID=genome_rRNA_5S_0368;Target=AJ307354 40 156;Annotation="[Arabidopsis thaliana] 5S rRNA gene and NTS, clone 5S-at8 "
Scaffold14	blastn	rRNA	471724	471819	6e-33	+	.	ID=genome_rRNA_5S_0369;Target=AJ307354 60 156;Annotation="[Arabidopsis thaliana] 5S rRNA gene and NTS, clone 5S-at8 "
Scaffold14	blastn	rRNA	480670	480765	6e-33	+	.	ID=genome_rRNA_5S_0370;Target=AJ307354 60 156;Annotation="[Arabidopsis thaliana] 5S rRNA gene and NTS, clone 5S-at8 "
Scaffold14	blastn	rRNA	486451	486568	6e-33	+	.	ID=genome_rRNA_5S_0371;Target=AJ307354 40 156;Annotation="[Arabidopsis thaliana] 5S rRNA gene and NTS, clone 5S-at8 "
Scaffold14	blastn	rRNA	487506	487623	6e-33	+	.	ID=genome_rRNA_5S_0372;Target=AJ307354 40 156;Annotation="[Arabidopsis thaliana] 5S rRNA gene and NTS, clone 5S-at8 "
Scaffold14	blastn	rRNA	492769	492887	6e-33	+	.	ID=genome_rRNA_5S_0373;Target=AJ307354 40 156;Annotation="[Arabidopsis thaliana] 5S rRNA gene and NTS, clone 5S-at8 "
Scaffold14	blastn	rRNA	497507	497624	6e-33	+	.	ID=genome_rRNA_5S_0374;Target=AJ307354 40 156;Annotation="[Arabidopsis thaliana] 5S rRNA gene and NTS, clone 5S-at8 "
Scaffold14	blastn	rRNA	373047	373143	2e-32	+	.	ID=genome_rRNA_5S_0375;Target=AJ307354 60 156;Annotation="[Arabidopsis thaliana] 5S rRNA gene and NTS, clone 5S-at8 "
Scaffold14	blastn	rRNA	404011	404107	2e-32	+	.	ID=genome_rRNA_5S_0376;Target=AJ307354 60 156;Annotation="[Arabidopsis thaliana] 5S rRNA gene and NTS, clone 5S-at8 "
Scaffold14	blastn	rRNA	406646	406742	2e-32	+	.	ID=genome_rRNA_5S_0377;Target=AJ307354 60 156;Annotation="[Arabidopsis thaliana] 5S rRNA gene and NTS, clone 5S-at8 "
Scaffold14	blastn	rRNA	407702	407798	2e-32	+	.	ID=genome_rRNA_5S_0378;Target=AJ307354 60 156;Annotation="[Arabidopsis thaliana] 5S rRNA gene and NTS, clone 5S-at8 "
Scaffold14	blastn	rRNA	411924	412020	2e-32	+	.	ID=genome_rRNA_5S_0379;Target=AJ307354 60 156;Annotation="[Arabidopsis thaliana] 5S rRNA gene and NTS, clone 5S-at8 "
Scaffold14	blastn	rRNA	416136	416232	2e-32	+	.	ID=genome_rRNA_5S_0380;Target=AJ307354 60 156;Annotation="[Arabidopsis thaliana] 5S rRNA gene and NTS, clone 5S-at8 "
Scaffold14	blastn	rRNA	417185	417281	2e-32	+	.	ID=genome_rRNA_5S_0381;Target=AJ307354 60 156;Annotation="[Arabidopsis thaliana] 5S rRNA gene and NTS, clone 5S-at8 "
Scaffold14	blastn	rRNA	434556	434652	2e-32	+	.	ID=genome_rRNA_5S_0382;Target=AJ307354 60 156;Annotation="[Arabidopsis thaliana] 5S rRNA gene and NTS, clone 5S-at8 "
Scaffold14	blastn	rRNA	435079	435175	2e-32	+	.	ID=genome_rRNA_5S_0383;Target=AJ307354 60 156;Annotation="[Arabidopsis thaliana] 5S rRNA gene and NTS, clone 5S-at8 "
Scaffold14	blastn	rRNA	437694	437805	2e-32	+	.	ID=genome_rRNA_5S_0384;Target=AJ307354 45 156;Annotation="[Arabidopsis thaliana] 5S rRNA gene and NTS, clone 5S-at8 "
Scaffold14	blastn	rRNA	456957	457053	2e-32	+	.	ID=genome_rRNA_5S_0385;Target=AJ307354 60 156;Annotation="[Arabidopsis thaliana] 5S rRNA gene and NTS, clone 5S-at8 "
Scaffold14	blastn	rRNA	468036	468132	2e-32	+	.	ID=genome_rRNA_5S_0386;Target=AJ307354 60 156;Annotation="[Arabidopsis thaliana] 5S rRNA gene and NTS, clone 5S-at8 "
Scaffold14	blastn	rRNA	470142	470238	2e-32	+	.	ID=genome_rRNA_5S_0387;Target=AJ307354 60 156;Annotation="[Arabidopsis thaliana] 5S rRNA gene and NTS, clone 5S-at8 "
Scaffold14	blastn	rRNA	478563	478659	2e-32	+	.	ID=genome_rRNA_5S_0388;Target=AJ307354 60 156;Annotation="[Arabidopsis thaliana] 5S rRNA gene and NTS, clone 5S-at8 "
Scaffold14	blastn	rRNA	409789	409904	9e-32	+	.	ID=genome_rRNA_5S_0389;Target=AJ307354 40 156;Annotation="[Arabidopsis thaliana] 5S rRNA gene and NTS, clone 5S-at8 "
Scaffold14	blastn	rRNA	498561	498676	9e-32	+	.	ID=genome_rRNA_5S_0390;Target=AJ307354 40 156;Annotation="[Arabidopsis thaliana] 5S rRNA gene and NTS, clone 5S-at8 "
Scaffold14	blastn	rRNA	398218	398312	4e-31	+	.	ID=genome_rRNA_5S_0391;Target=AJ307354 60 156;Annotation="[Arabidopsis thaliana] 5S rRNA gene and NTS, clone 5S-at8 "
Scaffold14	blastn	rRNA	420346	420438	4e-31	+	.	ID=genome_rRNA_5S_0392;Target=AJ307354 60 156;Annotation="[Arabidopsis thaliana] 5S rRNA gene and NTS, clone 5S-at8 "
Scaffold14	blastn	rRNA	424545	424638	4e-31	+	.	ID=genome_rRNA_5S_0393;Target=AJ307354 60 156;Annotation="[Arabidopsis thaliana] 5S rRNA gene and NTS, clone 5S-at8 "
Scaffold14	blastn	rRNA	429798	429891	4e-31	+	.	ID=genome_rRNA_5S_0394;Target=AJ307354 60 156;Annotation="[Arabidopsis thaliana] 5S rRNA gene and NTS, clone 5S-at8 "
Scaffold14	blastn	rRNA	436664	436757	4e-31	+	.	ID=genome_rRNA_5S_0395;Target=AJ307354 60 156;Annotation="[Arabidopsis thaliana] 5S rRNA gene and NTS, clone 5S-at8 "
Scaffold14	blastn	rRNA	454849	454943	4e-31	+	.	ID=genome_rRNA_5S_0396;Target=AJ307354 60 156;Annotation="[Arabidopsis thaliana] 5S rRNA gene and NTS, clone 5S-at8 "
Scaffold14	blastn	rRNA	489639	489734	4e-31	+	.	ID=genome_rRNA_5S_0397;Target=AJ307354 60 154;Annotation="[Arabidopsis thaliana] 5S rRNA gene and NTS, clone 5S-at8 "
Scaffold14	blastn	rRNA	385235	385305	1e-30	+	.	ID=genome_rRNA_5S_0398;Target=AJ307354 60 130;Annotation="[Arabidopsis thaliana] 5S rRNA gene and NTS, clone 5S-at8 "
Scaffold14	blastn	rRNA	402424	402519	1e-30	+	.	ID=genome_rRNA_5S_0399;Target=AJ307354 60 156;Annotation="[Arabidopsis thaliana] 5S rRNA gene and NTS, clone 5S-at8 "
Scaffold14	blastn	rRNA	376219	376292	5e-30	+	.	ID=genome_rRNA_5S_0400;Target=AJ307354 60 133;Annotation="[Arabidopsis thaliana] 5S rRNA gene and NTS, clone 5S-at8 "
Scaffold14	blastn	rRNA	379383	379497	5e-30	+	.	ID=genome_rRNA_5S_0401;Target=AJ307354 40 156;Annotation="[Arabidopsis thaliana] 5S rRNA gene and NTS, clone 5S-at8 "
Scaffold14	blastn	rRNA	399250	399364	5e-30	+	.	ID=genome_rRNA_5S_0402;Target=AJ307354 40 156;Annotation="[Arabidopsis thaliana] 5S rRNA gene and NTS, clone 5S-at8 "
Scaffold14	blastn	rRNA	401355	401469	5e-30	+	.	ID=genome_rRNA_5S_0403;Target=AJ307354 40 156;Annotation="[Arabidopsis thaliana] 5S rRNA gene and NTS, clone 5S-at8 "
Scaffold14	blastn	rRNA	407154	407268	5e-30	+	.	ID=genome_rRNA_5S_0404;Target=AJ307354 40 156;Annotation="[Arabidopsis thaliana] 5S rRNA gene and NTS, clone 5S-at8 "
Scaffold14	blastn	rRNA	409266	409380	5e-30	+	.	ID=genome_rRNA_5S_0405;Target=AJ307354 40 156;Annotation="[Arabidopsis thaliana] 5S rRNA gene and NTS, clone 5S-at8 "
Scaffold14	blastn	rRNA	417694	417808	5e-30	+	.	ID=genome_rRNA_5S_0406;Target=AJ307354 40 156;Annotation="[Arabidopsis thaliana] 5S rRNA gene and NTS, clone 5S-at8 "
Scaffold14	blastn	rRNA	423474	423588	5e-30	+	.	ID=genome_rRNA_5S_0407;Target=AJ307354 40 156;Annotation="[Arabidopsis thaliana] 5S rRNA gene and NTS, clone 5S-at8 "
Scaffold14	blastn	rRNA	439270	439384	5e-30	+	.	ID=genome_rRNA_5S_0408;Target=AJ307354 40 156;Annotation="[Arabidopsis thaliana] 5S rRNA gene and NTS, clone 5S-at8 "
Scaffold14	blastn	rRNA	461174	461288	5e-30	+	.	ID=genome_rRNA_5S_0409;Target=AJ307354 40 156;Annotation="[Arabidopsis thaliana] 5S rRNA gene and NTS, clone 5S-at8 "
Scaffold14	blastn	rRNA	463804	463918	5e-30	+	.	ID=genome_rRNA_5S_0410;Target=AJ307354 40 156;Annotation="[Arabidopsis thaliana] 5S rRNA gene and NTS, clone 5S-at8 "
Scaffold14	blastn	rRNA	465911	466025	5e-30	+	.	ID=genome_rRNA_5S_0411;Target=AJ307354 40 156;Annotation="[Arabidopsis thaliana] 5S rRNA gene and NTS, clone 5S-at8 "
Scaffold14	blastn	rRNA	472233	472347	5e-30	+	.	ID=genome_rRNA_5S_0412;Target=AJ307354 40 156;Annotation="[Arabidopsis thaliana] 5S rRNA gene and NTS, clone 5S-at8 "
Scaffold14	blastn	rRNA	473283	473397	5e-30	+	.	ID=genome_rRNA_5S_0413;Target=AJ307354 40 156;Annotation="[Arabidopsis thaliana] 5S rRNA gene and NTS, clone 5S-at8 "
Scaffold14	blastn	rRNA	474860	474974	5e-30	+	.	ID=genome_rRNA_5S_0414;Target=AJ307354 40 156;Annotation="[Arabidopsis thaliana] 5S rRNA gene and NTS, clone 5S-at8 "
Scaffold14	blastn	rRNA	477488	477602	5e-30	+	.	ID=genome_rRNA_5S_0415;Target=AJ307354 40 156;Annotation="[Arabidopsis thaliana] 5S rRNA gene and NTS, clone 5S-at8 "
Scaffold14	blastn	rRNA	479597	479711	5e-30	+	.	ID=genome_rRNA_5S_0416;Target=AJ307354 40 156;Annotation="[Arabidopsis thaliana] 5S rRNA gene and NTS, clone 5S-at8 "
Scaffold14	blastn	rRNA	481180	481294	5e-30	+	.	ID=genome_rRNA_5S_0417;Target=AJ307354 40 156;Annotation="[Arabidopsis thaliana] 5S rRNA gene and NTS, clone 5S-at8 "
Scaffold14	blastn	rRNA	483812	483926	5e-30	+	.	ID=genome_rRNA_5S_0418;Target=AJ307354 40 156;Annotation="[Arabidopsis thaliana] 5S rRNA gene and NTS, clone 5S-at8 "
Scaffold14	blastn	rRNA	484338	484452	5e-30	+	.	ID=genome_rRNA_5S_0419;Target=AJ307354 40 156;Annotation="[Arabidopsis thaliana] 5S rRNA gene and NTS, clone 5S-at8 "
Scaffold14	blastn	rRNA	485400	485514	5e-30	+	.	ID=genome_rRNA_5S_0420;Target=AJ307354 40 156;Annotation="[Arabidopsis thaliana] 5S rRNA gene and NTS, clone 5S-at8 "
Scaffold14	blastn	rRNA	485926	486040	5e-30	+	.	ID=genome_rRNA_5S_0421;Target=AJ307354 40 156;Annotation="[Arabidopsis thaliana] 5S rRNA gene and NTS, clone 5S-at8 "
Scaffold14	blastn	rRNA	488031	488145	5e-30	+	.	ID=genome_rRNA_5S_0422;Target=AJ307354 40 156;Annotation="[Arabidopsis thaliana] 5S rRNA gene and NTS, clone 5S-at8 "
Scaffold14	blastn	rRNA	490671	490785	5e-30	+	.	ID=genome_rRNA_5S_0423;Target=AJ307354 40 156;Annotation="[Arabidopsis thaliana] 5S rRNA gene and NTS, clone 5S-at8 "
Scaffold14	blastn	rRNA	491198	491312	5e-30	+	.	ID=genome_rRNA_5S_0424;Target=AJ307354 40 156;Annotation="[Arabidopsis thaliana] 5S rRNA gene and NTS, clone 5S-at8 "
Scaffold14	blastn	rRNA	493824	493938	5e-30	+	.	ID=genome_rRNA_5S_0425;Target=AJ307354 40 156;Annotation="[Arabidopsis thaliana] 5S rRNA gene and NTS, clone 5S-at8 "
Scaffold14	blastn	rRNA	494358	494472	5e-30	+	.	ID=genome_rRNA_5S_0426;Target=AJ307354 40 156;Annotation="[Arabidopsis thaliana] 5S rRNA gene and NTS, clone 5S-at8 "
Scaffold14	blastn	rRNA	498035	498149	5e-30	+	.	ID=genome_rRNA_5S_0427;Target=AJ307354 40 156;Annotation="[Arabidopsis thaliana] 5S rRNA gene and NTS, clone 5S-at8 "
Scaffold14	blastn	rRNA	499616	499730	5e-30	+	.	ID=genome_rRNA_5S_0428;Target=AJ307354 40 156;Annotation="[Arabidopsis thaliana] 5S rRNA gene and NTS, clone 5S-at8 "
Scaffold14	blastn	rRNA	500142	500256	5e-30	+	.	ID=genome_rRNA_5S_0429;Target=AJ307354 40 156;Annotation="[Arabidopsis thaliana] 5S rRNA gene and NTS, clone 5S-at8 "
Scaffold14	blastn	rRNA	398742	398835	2e-29	+	.	ID=genome_rRNA_5S_0430;Target=AJ307354 60 156;Annotation="[Arabidopsis thaliana] 5S rRNA gene and NTS, clone 5S-at8 "
Scaffold14	blastn	rRNA	400854	400947	2e-29	+	.	ID=genome_rRNA_5S_0431;Target=AJ307354 60 156;Annotation="[Arabidopsis thaliana] 5S rRNA gene and NTS, clone 5S-at8 "
Scaffold14	blastn	rRNA	401900	401993	2e-29	+	.	ID=genome_rRNA_5S_0432;Target=AJ307354 60 156;Annotation="[Arabidopsis thaliana] 5S rRNA gene and NTS, clone 5S-at8 "
Scaffold14	blastn	rRNA	405079	405172	2e-29	+	.	ID=genome_rRNA_5S_0433;Target=AJ307354 60 156;Annotation="[Arabidopsis thaliana] 5S rRNA gene and NTS, clone 5S-at8 "
Scaffold14	blastn	rRNA	415612	415705	2e-29	+	.	ID=genome_rRNA_5S_0434;Target=AJ307354 60 156;Annotation="[Arabidopsis thaliana] 5S rRNA gene and NTS, clone 5S-at8 "
Scaffold14	blastn	rRNA	416661	416754	2e-29	+	.	ID=genome_rRNA_5S_0435;Target=AJ307354 60 156;Annotation="[Arabidopsis thaliana] 5S rRNA gene and NTS, clone 5S-at8 "
Scaffold14	blastn	rRNA	418765	418858	2e-29	+	.	ID=genome_rRNA_5S_0436;Target=AJ307354 60 156;Annotation="[Arabidopsis thaliana] 5S rRNA gene and NTS, clone 5S-at8 "
Scaffold14	blastn	rRNA	426089	426204	2e-29	+	.	ID=genome_rRNA_5S_0437;Target=AJ307354 40 156;Annotation="[Arabidopsis thaliana] 5S rRNA gene and NTS, clone 5S-at8 "
Scaffold14	blastn	rRNA	428748	428840	2e-29	+	.	ID=genome_rRNA_5S_0438;Target=AJ307354 60 156;Annotation="[Arabidopsis thaliana] 5S rRNA gene and NTS, clone 5S-at8 "
Scaffold14	blastn	rRNA	432966	433059	2e-29	+	.	ID=genome_rRNA_5S_0439;Target=AJ307354 60 156;Annotation="[Arabidopsis thaliana] 5S rRNA gene and NTS, clone 5S-at8 "
Scaffold14	blastn	rRNA	437191	437284	2e-29	+	.	ID=genome_rRNA_5S_0440;Target=AJ307354 60 156;Annotation="[Arabidopsis thaliana] 5S rRNA gene and NTS, clone 5S-at8 "
Scaffold14	blastn	rRNA	438235	438328	2e-29	+	.	ID=genome_rRNA_5S_0441;Target=AJ307354 60 156;Annotation="[Arabidopsis thaliana] 5S rRNA gene and NTS, clone 5S-at8 "
Scaffold14	blastn	rRNA	453792	453885	2e-29	+	.	ID=genome_rRNA_5S_0442;Target=AJ307354 60 156;Annotation="[Arabidopsis thaliana] 5S rRNA gene and NTS, clone 5S-at8 "
Scaffold14	blastn	rRNA	459075	459168	2e-29	+	.	ID=genome_rRNA_5S_0443;Target=AJ307354 60 156;Annotation="[Arabidopsis thaliana] 5S rRNA gene and NTS, clone 5S-at8 "
Scaffold14	blastn	rRNA	459584	459699	2e-29	+	.	ID=genome_rRNA_5S_0444;Target=AJ307354 40 156;Annotation="[Arabidopsis thaliana] 5S rRNA gene and NTS, clone 5S-at8 "
Scaffold14	blastn	rRNA	460661	460754	2e-29	+	.	ID=genome_rRNA_5S_0445;Target=AJ307354 60 156;Annotation="[Arabidopsis thaliana] 5S rRNA gene and NTS, clone 5S-at8 "
Scaffold14	blastn	rRNA	462250	462343	2e-29	+	.	ID=genome_rRNA_5S_0446;Target=AJ307354 60 156;Annotation="[Arabidopsis thaliana] 5S rRNA gene and NTS, clone 5S-at8 "
Scaffold14	blastn	rRNA	464354	464447	2e-29	+	.	ID=genome_rRNA_5S_0447;Target=AJ307354 60 156;Annotation="[Arabidopsis thaliana] 5S rRNA gene and NTS, clone 5S-at8 "
Scaffold14	blastn	rRNA	464877	464970	2e-29	+	.	ID=genome_rRNA_5S_0448;Target=AJ307354 60 156;Annotation="[Arabidopsis thaliana] 5S rRNA gene and NTS, clone 5S-at8 "
Scaffold14	blastn	rRNA	466457	466550	2e-29	+	.	ID=genome_rRNA_5S_0449;Target=AJ307354 60 156;Annotation="[Arabidopsis thaliana] 5S rRNA gene and NTS, clone 5S-at8 "
Scaffold14	blastn	rRNA	467514	467607	2e-29	+	.	ID=genome_rRNA_5S_0450;Target=AJ307354 60 156;Annotation="[Arabidopsis thaliana] 5S rRNA gene and NTS, clone 5S-at8 "
Scaffold14	blastn	rRNA	468542	468657	2e-29	+	.	ID=genome_rRNA_5S_0451;Target=AJ307354 40 156;Annotation="[Arabidopsis thaliana] 5S rRNA gene and NTS, clone 5S-at8 "
Scaffold14	blastn	rRNA	469618	469711	2e-29	+	.	ID=genome_rRNA_5S_0452;Target=AJ307354 60 156;Annotation="[Arabidopsis thaliana] 5S rRNA gene and NTS, clone 5S-at8 "
Scaffold14	blastn	rRNA	470666	470759	2e-29	+	.	ID=genome_rRNA_5S_0453;Target=AJ307354 60 156;Annotation="[Arabidopsis thaliana] 5S rRNA gene and NTS, clone 5S-at8 "
Scaffold14	blastn	rRNA	472777	472870	2e-29	+	.	ID=genome_rRNA_5S_0454;Target=AJ307354 60 156;Annotation="[Arabidopsis thaliana] 5S rRNA gene and NTS, clone 5S-at8 "
Scaffold14	blastn	rRNA	473829	473922	2e-29	+	.	ID=genome_rRNA_5S_0455;Target=AJ307354 60 156;Annotation="[Arabidopsis thaliana] 5S rRNA gene and NTS, clone 5S-at8 "
Scaffold14	blastn	rRNA	474358	474451	2e-29	+	.	ID=genome_rRNA_5S_0456;Target=AJ307354 60 156;Annotation="[Arabidopsis thaliana] 5S rRNA gene and NTS, clone 5S-at8 "
Scaffold14	blastn	rRNA	475407	475500	2e-29	+	.	ID=genome_rRNA_5S_0457;Target=AJ307354 60 156;Annotation="[Arabidopsis thaliana] 5S rRNA gene and NTS, clone 5S-at8 "
Scaffold14	blastn	rRNA	476459	476552	2e-29	+	.	ID=genome_rRNA_5S_0458;Target=AJ307354 60 156;Annotation="[Arabidopsis thaliana] 5S rRNA gene and NTS, clone 5S-at8 "
Scaffold14	blastn	rRNA	476984	477077	2e-29	+	.	ID=genome_rRNA_5S_0459;Target=AJ307354 60 156;Annotation="[Arabidopsis thaliana] 5S rRNA gene and NTS, clone 5S-at8 "
Scaffold14	blastn	rRNA	478033	478126	2e-29	+	.	ID=genome_rRNA_5S_0460;Target=AJ307354 60 156;Annotation="[Arabidopsis thaliana] 5S rRNA gene and NTS, clone 5S-at8 "
Scaffold14	blastn	rRNA	480144	480237	2e-29	+	.	ID=genome_rRNA_5S_0461;Target=AJ307354 60 156;Annotation="[Arabidopsis thaliana] 5S rRNA gene and NTS, clone 5S-at8 "
Scaffold14	blastn	rRNA	482251	482342	2e-29	+	.	ID=genome_rRNA_5S_0462;Target=AJ307354 60 151;Annotation="[Arabidopsis thaliana] 5S rRNA gene and NTS, clone 5S-at8 "
Scaffold14	blastn	rRNA	482778	482871	2e-29	+	.	ID=genome_rRNA_5S_0463;Target=AJ307354 60 156;Annotation="[Arabidopsis thaliana] 5S rRNA gene and NTS, clone 5S-at8 "
Scaffold14	blastn	rRNA	484886	484979	2e-29	+	.	ID=genome_rRNA_5S_0464;Target=AJ307354 60 156;Annotation="[Arabidopsis thaliana] 5S rRNA gene and NTS, clone 5S-at8 "
Scaffold14	blastn	rRNA	487002	487095	2e-29	+	.	ID=genome_rRNA_5S_0465;Target=AJ307354 60 156;Annotation="[Arabidopsis thaliana] 5S rRNA gene and NTS, clone 5S-at8 "
Scaffold14	blastn	rRNA	490167	490260	2e-29	+	.	ID=genome_rRNA_5S_0466;Target=AJ307354 60 156;Annotation="[Arabidopsis thaliana] 5S rRNA gene and NTS, clone 5S-at8 "
Scaffold14	blastn	rRNA	491741	491834	2e-29	+	.	ID=genome_rRNA_5S_0467;Target=AJ307354 60 156;Annotation="[Arabidopsis thaliana] 5S rRNA gene and NTS, clone 5S-at8 "
Scaffold14	blastn	rRNA	492262	492355	2e-29	+	.	ID=genome_rRNA_5S_0468;Target=AJ307354 60 156;Annotation="[Arabidopsis thaliana] 5S rRNA gene and NTS, clone 5S-at8 "
Scaffold14	blastn	rRNA	494898	494991	2e-29	+	.	ID=genome_rRNA_5S_0469;Target=AJ307354 60 156;Annotation="[Arabidopsis thaliana] 5S rRNA gene and NTS, clone 5S-at8 "
Scaffold14	blastn	rRNA	495426	495519	2e-29	+	.	ID=genome_rRNA_5S_0470;Target=AJ307354 60 156;Annotation="[Arabidopsis thaliana] 5S rRNA gene and NTS, clone 5S-at8 "
Scaffold14	blastn	rRNA	495950	496043	2e-29	+	.	ID=genome_rRNA_5S_0471;Target=AJ307354 60 156;Annotation="[Arabidopsis thaliana] 5S rRNA gene and NTS, clone 5S-at8 "
Scaffold14	blastn	rRNA	497005	497098	2e-29	+	.	ID=genome_rRNA_5S_0472;Target=AJ307354 60 156;Annotation="[Arabidopsis thaliana] 5S rRNA gene and NTS, clone 5S-at8 "
Scaffold14	blastn	rRNA	499111	499204	2e-29	+	.	ID=genome_rRNA_5S_0473;Target=AJ307354 60 156;Annotation="[Arabidopsis thaliana] 5S rRNA gene and NTS, clone 5S-at8 "
Scaffold14	blastn	rRNA	338058	338174	9e-29	+	.	ID=genome_rRNA_5S_0474;Target=AJ307354 40 156;Annotation="[Arabidopsis thaliana] 5S rRNA gene and NTS, clone 5S-at8 "
Scaffold14	blastn	rRNA	383659	383749	9e-29	+	.	ID=genome_rRNA_5S_0475;Target=AJ307354 60 150;Annotation="[Arabidopsis thaliana] 5S rRNA gene and NTS, clone 5S-at8 "
Scaffold14	blastn	rRNA	406120	406214	9e-29	+	.	ID=genome_rRNA_5S_0476;Target=AJ307354 60 156;Annotation="[Arabidopsis thaliana] 5S rRNA gene and NTS, clone 5S-at8 "
Scaffold14	blastn	rRNA	425591	425684	9e-29	+	.	ID=genome_rRNA_5S_0477;Target=AJ307354 60 156;Annotation="[Arabidopsis thaliana] 5S rRNA gene and NTS, clone 5S-at8 "
Scaffold14	blastn	rRNA	384690	384802	3e-28	+	.	ID=genome_rRNA_5S_0478;Target=AJ307354 40 156;Annotation="[Arabidopsis thaliana] 5S rRNA gene and NTS, clone 5S-at8 "
Scaffold14	blastn	rRNA	456405	456515	3e-28	+	.	ID=genome_rRNA_5S_0479;Target=AJ307354 40 148;Annotation="[Arabidopsis thaliana] 5S rRNA gene and NTS, clone 5S-at8 "
Scaffold14	blastn	rRNA	432417	432532	5e-27	+	.	ID=genome_rRNA_5S_0480;Target=AJ307354 40 156;Annotation="[Arabidopsis thaliana] 5S rRNA gene and NTS, clone 5S-at8 "
Scaffold14	blastn	rRNA	458016	458109	5e-27	+	.	ID=genome_rRNA_5S_0481;Target=AJ307354 60 156;Annotation="[Arabidopsis thaliana] 5S rRNA gene and NTS, clone 5S-at8 "
Scaffold14	blastn	rRNA	458524	458639	5e-27	+	.	ID=genome_rRNA_5S_0482;Target=AJ307354 40 156;Annotation="[Arabidopsis thaliana] 5S rRNA gene and NTS, clone 5S-at8 "
Scaffold14	blastn	rRNA	479090	479183	5e-27	+	.	ID=genome_rRNA_5S_0483;Target=AJ307354 60 156;Annotation="[Arabidopsis thaliana] 5S rRNA gene and NTS, clone 5S-at8 "
Scaffold14	blastn	rRNA	483285	483394	5e-27	+	.	ID=genome_rRNA_5S_0484;Target=AJ307354 40 151;Annotation="[Arabidopsis thaliana] 5S rRNA gene and NTS, clone 5S-at8 "
Scaffold14	blastn	rRNA	493297	493412	5e-27	+	.	ID=genome_rRNA_5S_0485;Target=AJ307354 40 156;Annotation="[Arabidopsis thaliana] 5S rRNA gene and NTS, clone 5S-at8 "
Scaffold14	blastn	rRNA	408208	408303	2e-26	+	.	ID=genome_rRNA_5S_0486;Target=AJ307354 40 133;Annotation="[Arabidopsis thaliana] 5S rRNA gene and NTS, clone 5S-at8 "
Scaffold14	blastn	rRNA	424017	424105	2e-26	+	.	ID=genome_rRNA_5S_0487;Target=AJ307354 60 151;Annotation="[Arabidopsis thaliana] 5S rRNA gene and NTS, clone 5S-at8 "
Scaffold14	blastn	rRNA	465383	465498	2e-26	+	.	ID=genome_rRNA_5S_0488;Target=AJ307354 40 156;Annotation="[Arabidopsis thaliana] 5S rRNA gene and NTS, clone 5S-at8 "
Scaffold14	blastn	rRNA	402928	403046	8e-26	+	.	ID=genome_rRNA_5S_0489;Target=AJ307354 40 156;Annotation="[Arabidopsis thaliana] 5S rRNA gene and NTS, clone 5S-at8 "
Scaffold14	blastn	rRNA	454300	454415	8e-26	+	.	ID=genome_rRNA_5S_0490;Target=AJ307354 40 156;Annotation="[Arabidopsis thaliana] 5S rRNA gene and NTS, clone 5S-at8 "
Scaffold14	blastn	rRNA	340735	340832	3e-25	+	.	ID=genome_rRNA_5S_0491;Target=AJ307354 60 156;Annotation="[Arabidopsis thaliana] 5S rRNA gene and NTS, clone 5S-at8 "
Scaffold14	blastn	rRNA	430852	430943	3e-25	+	.	ID=genome_rRNA_5S_0492;Target=AJ307354 60 156;Annotation="[Arabidopsis thaliana] 5S rRNA gene and NTS, clone 5S-at8 "
Scaffold14	blastn	rRNA	355657	355771	1e-24	+	.	ID=genome_rRNA_5S_0493;Target=AJ307354 40 156;Annotation="[Arabidopsis thaliana] 5S rRNA gene and NTS, clone 5S-at8 "
Scaffold14	blastn	rRNA	460133	460226	5e-24	+	.	ID=genome_rRNA_5S_0494;Target=AJ307354 60 156;Annotation="[Arabidopsis thaliana] 5S rRNA gene and NTS, clone 5S-at8 "
Scaffold14	blastn	rRNA	354076	354172	2e-23	+	.	ID=genome_rRNA_5S_0495;Target=AJ307354 57 156;Annotation="[Arabidopsis thaliana] 5S rRNA gene and NTS, clone 5S-at8 "
Scaffold14	blastn	rRNA	462755	462867	2e-23	+	.	ID=genome_rRNA_5S_0496;Target=AJ307354 40 156;Annotation="[Arabidopsis thaliana] 5S rRNA gene and NTS, clone 5S-at8 "
Scaffold14	blastn	rRNA	420868	420937	8e-23	+	.	ID=genome_rRNA_5S_0497;Target=AJ307354 60 128;Annotation="[Arabidopsis thaliana] 5S rRNA gene and NTS, clone 5S-at8 "
Scaffold14	blastn	rRNA	405580	405687	5e-21	+	.	ID=genome_rRNA_5S_0498;Target=AJ307354 40 150;Annotation="[Arabidopsis thaliana] 5S rRNA gene and NTS, clone 5S-at8 "
Scaffold14	blastn	rRNA	489110	489199	1e-15	+	.	ID=genome_rRNA_5S_0499;Target=AJ307354 60 148;Annotation="[Arabidopsis thaliana] 5S rRNA gene and NTS, clone 5S-at8 "
Scaffold14	blastn	rRNA	515400	515453	1e-15	+	.	ID=genome_rRNA_5S_0500;Target=AJ307354 99 151;Annotation="[Arabidopsis thaliana] 5S rRNA gene and NTS, clone 5S-at8 "
Scaffold14	blastn	rRNA	513636	513739	3e-13	+	.	ID=genome_rRNA_5S_0501;Target=AJ307354 57 156;Annotation="[Arabidopsis thaliana] 5S rRNA gene and NTS, clone 5S-at8 "
Scaffold14	blastn	rRNA	515947	516044	4e-12	+	.	ID=genome_rRNA_5S_0502;Target=AJ307354 68 156;Annotation="[Arabidopsis thaliana] 5S rRNA gene and NTS, clone 5S-at8 "
Scaffold34	blastn	rRNA	7869	7984	8e-46	-	.	ID=genome_rRNA_5S_0503;Target=AJ307354 40 155;Annotation="[Arabidopsis thaliana] 5S rRNA gene and NTS, clone 5S-at8 "
Scaffold34	blastn	rRNA	7323	7422	5e-41	-	.	ID=genome_rRNA_5S_0504;Target=AJ307354 57 156;Annotation="[Arabidopsis thaliana] 5S rRNA gene and NTS, clone 5S-at8 "
Scaffold34	blastn	rRNA	10008	10117	1e-29	-	.	ID=genome_rRNA_5S_0505;Target=AJ307354 45 156;Annotation="[Arabidopsis thaliana] 5S rRNA gene and NTS, clone 5S-at8 "
Scaffold34	blastn	rRNA	4715	4803	1e-26	-	.	ID=genome_rRNA_5S_0506;Target=AJ307354 45 133;Annotation="[Arabidopsis thaliana] 5S rRNA gene and NTS, clone 5S-at8 "
Scaffold34	blastn	rRNA	8418	8531	1e-23	-	.	ID=genome_rRNA_5S_0507;Target=AJ307354 40 156;Annotation="[Arabidopsis thaliana] 5S rRNA gene and NTS, clone 5S-at8 "
Scaffold34	blastn	rRNA	6267	6377	4e-20	-	.	ID=genome_rRNA_5S_0508;Target=AJ307354 45 156;Annotation="[Arabidopsis thaliana] 5S rRNA gene and NTS, clone 5S-at8 "
Scaffold34	blastn	rRNA	5223	5334	6e-19	-	.	ID=genome_rRNA_5S_0509;Target=AJ307354 45 156;Annotation="[Arabidopsis thaliana] 5S rRNA gene and NTS, clone 5S-at8 "
Scaffold34	blastn	rRNA	8941	9030	6e-19	-	.	ID=genome_rRNA_5S_0510;Target=AJ307354 63 156;Annotation="[Arabidopsis thaliana] 5S rRNA gene and NTS, clone 5S-at8 "
Scaffold34	blastn	rRNA	210	297	2e-18	-	.	ID=genome_rRNA_5S_0511;Target=AJ307354 45 132;Annotation="[Arabidopsis thaliana] 5S rRNA gene and NTS, clone 5S-at8 "
Scaffold34	blastn	rRNA	5747	5839	9e-18	-	.	ID=genome_rRNA_5S_0512;Target=AJ307354 59 155;Annotation="[Arabidopsis thaliana] 5S rRNA gene and NTS, clone 5S-at8 "
Scaffold34	blastn	rRNA	6788	6898	2e-15	-	.	ID=genome_rRNA_5S_0513;Target=AJ307354 48 156;Annotation="[Arabidopsis thaliana] 5S rRNA gene and NTS, clone 5S-at8 "
Scaffold34	blastn	rRNA	2393	2438	1e-13	-	.	ID=genome_rRNA_5S_0514;Target=AJ307354 112 156;Annotation="[Arabidopsis thaliana] 5S rRNA gene and NTS, clone 5S-at8 "
Scaffold34	blastn	rRNA	1276	1328	3e-11	-	.	ID=genome_rRNA_5S_0515;Target=AJ307354 107 160;Annotation="[Arabidopsis thaliana] 5S rRNA gene and NTS, clone 5S-at8 "
Scaffold34	blastn	rRNA	1815	1872	3e-11	-	.	ID=genome_rRNA_5S_0516;Target=AJ307354 101 156;Annotation="[Arabidopsis thaliana] 5S rRNA gene and NTS, clone 5S-at8 "
Scaffold60	blastn	rRNA	120651	120811	1e-74	+	.	ID=genome_rRNA_5.8S_0517;Target=AJ232900 270 430;Annotation="[Arabidopsis thaliana] 5.8S rRNA gene and internal transcribed spacers 1 and 2 (ITS1, ITS2) "
Scaffold60	blastn	rRNA	156639	156799	1e-74	+	.	ID=genome_rRNA_5.8S_0518;Target=AJ232900 270 430;Annotation="[Arabidopsis thaliana] 5.8S rRNA gene and internal transcribed spacers 1 and 2 (ITS1, ITS2) "
Scaffold60	blastn	rRNA	168660	168820	1e-74	+	.	ID=genome_rRNA_5.8S_0519;Target=AJ232900 270 430;Annotation="[Arabidopsis thaliana] 5.8S rRNA gene and internal transcribed spacers 1 and 2 (ITS1, ITS2) "
Scaffold60	blastn	rRNA	144630	144790	2e-67	+	.	ID=genome_rRNA_5.8S_0520;Target=AJ232900 270 430;Annotation="[Arabidopsis thaliana] 5.8S rRNA gene and internal transcribed spacers 1 and 2 (ITS1, ITS2) "
Scaffold60	blastn	rRNA	132632	132773	2e-58	+	.	ID=genome_rRNA_5.8S_0521;Target=AJ232900 273 414;Annotation="[Arabidopsis thaliana] 5.8S rRNA gene and internal transcribed spacers 1 and 2 (ITS1, ITS2) "
Scaffold60	blastn	rRNA	1781	1888	3e-57	+	.	ID=genome_rRNA_5.8S_0522;Target=AJ232900 270 377;Annotation="[Arabidopsis thaliana] 5.8S rRNA gene and internal transcribed spacers 1 and 2 (ITS1, ITS2) "
Scaffold60	blastn	rRNA	78968	79093	9e-45	+	.	ID=genome_rRNA_5.8S_0523;Target=AJ232900 273 397;Annotation="[Arabidopsis thaliana] 5.8S rRNA gene and internal transcribed spacers 1 and 2 (ITS1, ITS2) "
Scaffold60	blastn	rRNA	19564	19676	9e-42	+	.	ID=genome_rRNA_5.8S_0524;Target=AJ232900 273 385;Annotation="[Arabidopsis thaliana] 5.8S rRNA gene and internal transcribed spacers 1 and 2 (ITS1, ITS2) "
Scaffold60	blastn	rRNA	31443	31568	5e-40	+	.	ID=genome_rRNA_5.8S_0525;Target=AJ232900 273 397;Annotation="[Arabidopsis thaliana] 5.8S rRNA gene and internal transcribed spacers 1 and 2 (ITS1, ITS2) "
Scaffold60	blastn	rRNA	43331	43439	2e-39	+	.	ID=genome_rRNA_5.8S_0526;Target=AJ232900 273 381;Annotation="[Arabidopsis thaliana] 5.8S rRNA gene and internal transcribed spacers 1 and 2 (ITS1, ITS2) "
Scaffold60	blastn	rRNA	102791	102915	2e-39	+	.	ID=genome_rRNA_5.8S_0527;Target=AJ232900 273 397;Annotation="[Arabidopsis thaliana] 5.8S rRNA gene and internal transcribed spacers 1 and 2 (ITS1, ITS2) "
Scaffold60	blastn	rRNA	67099	67202	9e-39	+	.	ID=genome_rRNA_5.8S_0528;Target=AJ232900 273 376;Annotation="[Arabidopsis thaliana] 5.8S rRNA gene and internal transcribed spacers 1 and 2 (ITS1, ITS2) "
Scaffold60	blastn	rRNA	55209	55314	1e-37	+	.	ID=genome_rRNA_5.8S_0529;Target=AJ232900 273 377;Annotation="[Arabidopsis thaliana] 5.8S rRNA gene and internal transcribed spacers 1 and 2 (ITS1, ITS2) "
Scaffold60	blastn	rRNA	90860	90984	5e-37	+	.	ID=genome_rRNA_5.8S_0530;Target=AJ232900 273 397;Annotation="[Arabidopsis thaliana] 5.8S rRNA gene and internal transcribed spacers 1 and 2 (ITS1, ITS2) "
Scaffold60	blastn	rRNA	154535	156359	0.0	+	.	ID=genome_rRNA_18S_0531;Target=X16077 82 1901;Annotation="[Arabidopsis thaliana] 18S rRNA gene "
Scaffold60	blastn	rRNA	166556	168380	0.0	+	.	ID=genome_rRNA_18S_0532;Target=X16077 82 1901;Annotation="[Arabidopsis thaliana] 18S rRNA gene "
Scaffold60	blastn	rRNA	142532	144350	0.0	+	.	ID=genome_rRNA_18S_0533;Target=X16077 82 1901;Annotation="[Arabidopsis thaliana] 18S rRNA gene "
Scaffold60	blastn	rRNA	130536	132354	0.0	+	.	ID=genome_rRNA_18S_0534;Target=X16077 82 1901;Annotation="[Arabidopsis thaliana] 18S rRNA gene "
Scaffold60	blastn	rRNA	100694	102515	0.0	+	.	ID=genome_rRNA_18S_0535;Target=X16077 82 1901;Annotation="[Arabidopsis thaliana] 18S rRNA gene "
Scaffold60	blastn	rRNA	118897	120372	0.0	+	.	ID=genome_rRNA_18S_0536;Target=X16077 427 1901;Annotation="[Arabidopsis thaliana] 18S rRNA gene "
Scaffold60	blastn	rRNA	88789	90581	0.0	+	.	ID=genome_rRNA_18S_0537;Target=X16077 94 1901;Annotation="[Arabidopsis thaliana] 18S rRNA gene "
Scaffold60	blastn	rRNA	29385	31162	0.0	+	.	ID=genome_rRNA_18S_0538;Target=X16077 94 1895;Annotation="[Arabidopsis thaliana] 18S rRNA gene "
Scaffold60	blastn	rRNA	76901	78686	0.0	+	.	ID=genome_rRNA_18S_0539;Target=X16077 94 1895;Annotation="[Arabidopsis thaliana] 18S rRNA gene "
Scaffold60	blastn	rRNA	65042	66818	0.0	+	.	ID=genome_rRNA_18S_0540;Target=X16077 101 1895;Annotation="[Arabidopsis thaliana] 18S rRNA gene "
Scaffold60	blastn	rRNA	41273	43059	0.0	+	.	ID=genome_rRNA_18S_0541;Target=X16077 94 1895;Annotation="[Arabidopsis thaliana] 18S rRNA gene "
Scaffold60	blastn	rRNA	53158	54931	0.0	+	.	ID=genome_rRNA_18S_0542;Target=X16077 94 1895;Annotation="[Arabidopsis thaliana] 18S rRNA gene "
Scaffold60	blastn	rRNA	16	1510	0.0	+	.	ID=genome_rRNA_18S_0543;Target=X16077 398 1901;Annotation="[Arabidopsis thaliana] 18S rRNA gene "
Scaffold60	blastn	rRNA	17829	19287	0.0	+	.	ID=genome_rRNA_18S_0544;Target=X16077 427 1895;Annotation="[Arabidopsis thaliana] 18S rRNA gene "
Scaffold60	blastn	rRNA	112634	112985	1e-167	+	.	ID=genome_rRNA_18S_0545;Target=X16077 82 431;Annotation="[Arabidopsis thaliana] 18S rRNA gene "
Scaffold60	blastn	rRNA	11592	11932	1e-105	+	.	ID=genome_rRNA_18S_0546;Target=X16077 82 429;Annotation="[Arabidopsis thaliana] 18S rRNA gene "
Scaffold60	blastn	rRNA	121816	122012	7e-87	+	.	ID=genome_rRNA_28S_0547;Target=AH001750 5 201;Annotation="[Oryza sativa] 28S ribosomal RNA (28S rRNA), ca. bp 738 to 938 in mature rRNA "
Scaffold60	blastn	rRNA	145784	145980	7e-87	+	.	ID=genome_rRNA_28S_0548;Target=AH001750 5 201;Annotation="[Oryza sativa] 28S ribosomal RNA (28S rRNA), ca. bp 738 to 938 in mature rRNA "
Scaffold60	blastn	rRNA	157813	158009	7e-87	+	.	ID=genome_rRNA_28S_0549;Target=AH001750 5 201;Annotation="[Oryza sativa] 28S ribosomal RNA (28S rRNA), ca. bp 738 to 938 in mature rRNA "
Scaffold60	blastn	rRNA	169830	170026	7e-87	+	.	ID=genome_rRNA_28S_0550;Target=AH001750 5 201;Annotation="[Oryza sativa] 28S ribosomal RNA (28S rRNA), ca. bp 738 to 938 in mature rRNA "
Scaffold60	blastn	rRNA	133790	133984	3e-80	+	.	ID=genome_rRNA_28S_0551;Target=AH001750 5 201;Annotation="[Oryza sativa] 28S ribosomal RNA (28S rRNA), ca. bp 738 to 938 in mature rRNA "
Scaffold60	blastn	rRNA	146648	146845	3e-62	+	.	ID=genome_rRNA_28S_0552;Target=AH001750 206 399;Annotation="[Oryza sativa] 28S ribosomal RNA (28S rRNA), ca. bp 738 to 938 in mature rRNA "
Scaffold60	blastn	rRNA	170697	170894	3e-62	+	.	ID=genome_rRNA_28S_0553;Target=AH001750 206 399;Annotation="[Oryza sativa] 28S ribosomal RNA (28S rRNA), ca. bp 738 to 938 in mature rRNA "
Scaffold60	blastn	rRNA	158681	158878	6e-60	+	.	ID=genome_rRNA_28S_0554;Target=AH001750 206 399;Annotation="[Oryza sativa] 28S ribosomal RNA (28S rRNA), ca. bp 738 to 938 in mature rRNA "
Scaffold60	blastn	rRNA	134655	134846	6e-54	+	.	ID=genome_rRNA_28S_0555;Target=AH001750 206 393;Annotation="[Oryza sativa] 28S ribosomal RNA (28S rRNA), ca. bp 738 to 938 in mature rRNA "
Scaffold60	blastn	rRNA	122682	122874	1e-49	+	.	ID=genome_rRNA_28S_0556;Target=AH001750 206 399;Annotation="[Oryza sativa] 28S ribosomal RNA (28S rRNA), ca. bp 738 to 938 in mature rRNA "
Scaffold60	blastn	rRNA	2961	3127	2e-47	+	.	ID=genome_rRNA_28S_0557;Target=AH001750 33 201;Annotation="[Oryza sativa] 28S ribosomal RNA (28S rRNA), ca. bp 738 to 938 in mature rRNA "
Scaffold60	blastn	rRNA	147102	147195	9e-47	+	.	ID=genome_rRNA_28S_0558;Target=AH001750 503 596;Annotation="[Oryza sativa] 28S ribosomal RNA (28S rRNA), ca. bp 738 to 938 in mature rRNA "
Scaffold60	blastn	rRNA	159135	159228	9e-47	+	.	ID=genome_rRNA_28S_0559;Target=AH001750 503 596;Annotation="[Oryza sativa] 28S ribosomal RNA (28S rRNA), ca. bp 738 to 938 in mature rRNA "
Scaffold60	blastn	rRNA	171150	171243	9e-47	+	.	ID=genome_rRNA_28S_0560;Target=AH001750 503 596;Annotation="[Oryza sativa] 28S ribosomal RNA (28S rRNA), ca. bp 738 to 938 in mature rRNA "
Scaffold60	blastn	rRNA	103931	104115	9e-44	+	.	ID=genome_rRNA_28S_0561;Target=AH001750 13 200;Annotation="[Oryza sativa] 28S ribosomal RNA (28S rRNA), ca. bp 738 to 938 in mature rRNA "
Scaffold60	blastn	rRNA	68235	68424	1e-39	+	.	ID=genome_rRNA_28S_0562;Target=AH001750 5 200;Annotation="[Oryza sativa] 28S ribosomal RNA (28S rRNA), ca. bp 738 to 938 in mature rRNA "
Scaffold60	blastn	rRNA	135116	135197	1e-39	+	.	ID=genome_rRNA_28S_0563;Target=AH001750 515 596;Annotation="[Oryza sativa] 28S ribosomal RNA (28S rRNA), ca. bp 738 to 938 in mature rRNA "
Scaffold60	blastn	rRNA	92019	92208	2e-38	+	.	ID=genome_rRNA_28S_0564;Target=AH001750 13 201;Annotation="[Oryza sativa] 28S ribosomal RNA (28S rRNA), ca. bp 738 to 938 in mature rRNA "
Scaffold60	blastn	rRNA	80954	81148	1e-33	+	.	ID=genome_rRNA_28S_0565;Target=AH001750 206 399;Annotation="[Oryza sativa] 28S ribosomal RNA (28S rRNA), ca. bp 738 to 938 in mature rRNA "
Scaffold60	blastn	rRNA	104784	104980	1e-33	+	.	ID=genome_rRNA_28S_0566;Target=AH001750 206 399;Annotation="[Oryza sativa] 28S ribosomal RNA (28S rRNA), ca. bp 738 to 938 in mature rRNA "
Scaffold60	blastn	rRNA	80106	80294	6e-33	+	.	ID=genome_rRNA_28S_0567;Target=AH001750 5 201;Annotation="[Oryza sativa] 28S ribosomal RNA (28S rRNA), ca. bp 738 to 938 in mature rRNA "
Scaffold60	blastn	rRNA	93331	93395	2e-29	+	.	ID=genome_rRNA_28S_0568;Target=AH001750 532 596;Annotation="[Oryza sativa] 28S ribosomal RNA (28S rRNA), ca. bp 738 to 938 in mature rRNA "
Scaffold60	blastn	rRNA	44471	44654	9e-29	+	.	ID=genome_rRNA_28S_0569;Target=AH001750 13 201;Annotation="[Oryza sativa] 28S ribosomal RNA (28S rRNA), ca. bp 738 to 938 in mature rRNA "
Scaffold60	blastn	rRNA	20708	20896	3e-28	+	.	ID=genome_rRNA_28S_0570;Target=AH001750 13 201;Annotation="[Oryza sativa] 28S ribosomal RNA (28S rRNA), ca. bp 738 to 938 in mature rRNA "
Scaffold60	blastn	rRNA	105098	105178	5e-27	+	.	ID=genome_rRNA_28S_0571;Target=AH001750 400 479;Annotation="[Oryza sativa] 28S ribosomal RNA (28S rRNA), ca. bp 738 to 938 in mature rRNA "
Scaffold60	blastn	rRNA	134970	135050	5e-27	+	.	ID=genome_rRNA_28S_0572;Target=AH001750 400 479;Annotation="[Oryza sativa] 28S ribosomal RNA (28S rRNA), ca. bp 738 to 938 in mature rRNA "
Scaffold60	blastn	rRNA	146963	147043	5e-27	+	.	ID=genome_rRNA_28S_0573;Target=AH001750 400 479;Annotation="[Oryza sativa] 28S ribosomal RNA (28S rRNA), ca. bp 738 to 938 in mature rRNA "
Scaffold60	blastn	rRNA	158996	159076	5e-27	+	.	ID=genome_rRNA_28S_0574;Target=AH001750 400 479;Annotation="[Oryza sativa] 28S ribosomal RNA (28S rRNA), ca. bp 738 to 938 in mature rRNA "
Scaffold60	blastn	rRNA	171012	171092	5e-27	+	.	ID=genome_rRNA_28S_0575;Target=AH001750 400 479;Annotation="[Oryza sativa] 28S ribosomal RNA (28S rRNA), ca. bp 738 to 938 in mature rRNA "
Scaffold60	blastn	rRNA	105237	105330	9e-26	+	.	ID=genome_rRNA_28S_0576;Target=AH001750 503 596;Annotation="[Oryza sativa] 28S ribosomal RNA (28S rRNA), ca. bp 738 to 938 in mature rRNA "
Scaffold60	blastn	rRNA	56392	56557	2e-20	+	.	ID=genome_rRNA_28S_0577;Target=AH001750 33 200;Annotation="[Oryza sativa] 28S ribosomal RNA (28S rRNA), ca. bp 738 to 938 in mature rRNA "
Scaffold60	blastn	rRNA	123126	123214	8e-20	+	.	ID=genome_rRNA_28S_0578;Target=AH001750 509 596;Annotation="[Oryza sativa] 28S ribosomal RNA (28S rRNA), ca. bp 738 to 938 in mature rRNA "
Scaffold60	blastn	rRNA	4234	4313	3e-19	+	.	ID=genome_rRNA_28S_0579;Target=AH001750 515 596;Annotation="[Oryza sativa] 28S ribosomal RNA (28S rRNA), ca. bp 738 to 938 in mature rRNA "
Scaffold60	blastn	rRNA	57662	57743	1e-18	+	.	ID=genome_rRNA_28S_0580;Target=AH001750 515 596;Annotation="[Oryza sativa] 28S ribosomal RNA (28S rRNA), ca. bp 738 to 938 in mature rRNA "
Scaffold60	blastn	rRNA	92885	93055	1e-18	+	.	ID=genome_rRNA_28S_0581;Target=AH001750 229 399;Annotation="[Oryza sativa] 28S ribosomal RNA (28S rRNA), ca. bp 738 to 938 in mature rRNA "
Scaffold60	blastn	rRNA	32584	32772	8e-17	+	.	ID=genome_rRNA_28S_0582;Target=AH001750 13 201;Annotation="[Oryza sativa] 28S ribosomal RNA (28S rRNA), ca. bp 738 to 938 in mature rRNA "
Scaffold60	blastn	rRNA	33916	33966	8e-17	+	.	ID=genome_rRNA_28S_0583;Target=AH001750 545 596;Annotation="[Oryza sativa] 28S ribosomal RNA (28S rRNA), ca. bp 738 to 938 in mature rRNA "
Scaffold60	blastn	rRNA	45793	45843	8e-17	+	.	ID=genome_rRNA_28S_0584;Target=AH001750 545 596;Annotation="[Oryza sativa] 28S ribosomal RNA (28S rRNA), ca. bp 738 to 938 in mature rRNA "
Scaffold60	blastn	rRNA	69574	69624	8e-17	+	.	ID=genome_rRNA_28S_0585;Target=AH001750 545 596;Annotation="[Oryza sativa] 28S ribosomal RNA (28S rRNA), ca. bp 738 to 938 in mature rRNA "
Scaffold60	blastn	rRNA	57356	57405	3e-16	+	.	ID=genome_rRNA_28S_0586;Target=AH001750 349 399;Annotation="[Oryza sativa] 28S ribosomal RNA (28S rRNA), ca. bp 738 to 938 in mature rRNA "
Scaffold60	blastn	rRNA	93172	93242	2e-14	+	.	ID=genome_rRNA_28S_0587;Target=AH001750 400 471;Annotation="[Oryza sativa] 28S ribosomal RNA (28S rRNA), ca. bp 738 to 938 in mature rRNA "
Scaffold60	blastn	rRNA	22032	22082	5e-12	+	.	ID=genome_rRNA_28S_0588;Target=AH001750 545 596;Annotation="[Oryza sativa] 28S ribosomal RNA (28S rRNA), ca. bp 738 to 938 in mature rRNA "
Scaffold60	blastn	rRNA	33569	33619	5e-12	+	.	ID=genome_rRNA_28S_0589;Target=AH001750 349 399;Annotation="[Oryza sativa] 28S ribosomal RNA (28S rRNA), ca. bp 738 to 938 in mature rRNA "
Scaffold60	blastn	rRNA	81440	81489	5e-12	+	.	ID=genome_rRNA_28S_0590;Target=AH001750 545 596;Annotation="[Oryza sativa] 28S ribosomal RNA (28S rRNA), ca. bp 738 to 938 in mature rRNA "
Scaffold60	blastn	rRNA	3814	3869	2e-11	+	.	ID=genome_rRNA_28S_0591;Target=AH001750 235 289;Annotation="[Oryza sativa] 28S ribosomal RNA (28S rRNA), ca. bp 738 to 938 in mature rRNA "
Scaffold60	blastn	rRNA	69107	69156	8e-11	+	.	ID=genome_rRNA_28S_0592;Target=AH001750 230 279;Annotation="[Oryza sativa] 28S ribosomal RNA (28S rRNA), ca. bp 738 to 938 in mature rRNA "
Scaffold60	blastn	rRNA	69231	69276	8e-11	+	.	ID=genome_rRNA_28S_0593;Target=AH001750 354 399;Annotation="[Oryza sativa] 28S ribosomal RNA (28S rRNA), ca. bp 738 to 938 in mature rRNA "
Scaffold79	blastn	rRNA	38926	39037	6e-51	+	.	ID=genome_rRNA_5S_0594;Target=AJ307354 45 156;Annotation="[Arabidopsis thaliana] 5S rRNA gene and NTS, clone 5S-at8 "
Scaffold79	blastn	rRNA	57233	57318	1e-42	+	.	ID=genome_rRNA_5S_0595;Target=AJ307354 45 130;Annotation="[Arabidopsis thaliana] 5S rRNA gene and NTS, clone 5S-at8 "
Scaffold79	blastn	rRNA	80629	80737	3e-34	+	.	ID=genome_rRNA_5S_0596;Target=AJ307354 45 156;Annotation="[Arabidopsis thaliana] 5S rRNA gene and NTS, clone 5S-at8 "
Scaffold79	blastn	rRNA	83768	83877	3e-34	+	.	ID=genome_rRNA_5S_0597;Target=AJ307354 45 156;Annotation="[Arabidopsis thaliana] 5S rRNA gene and NTS, clone 5S-at8 "
Scaffold79	blastn	rRNA	98934	99043	3e-34	+	.	ID=genome_rRNA_5S_0598;Target=AJ307354 45 156;Annotation="[Arabidopsis thaliana] 5S rRNA gene and NTS, clone 5S-at8 "
Scaffold79	blastn	rRNA	14798	14906	2e-32	+	.	ID=genome_rRNA_5S_0599;Target=AJ307354 45 156;Annotation="[Arabidopsis thaliana] 5S rRNA gene and NTS, clone 5S-at8 "
Scaffold79	blastn	rRNA	21604	21712	2e-32	+	.	ID=genome_rRNA_5S_0600;Target=AJ307354 45 156;Annotation="[Arabidopsis thaliana] 5S rRNA gene and NTS, clone 5S-at8 "
Scaffold79	blastn	rRNA	27360	27468	2e-32	+	.	ID=genome_rRNA_5S_0601;Target=AJ307354 45 156;Annotation="[Arabidopsis thaliana] 5S rRNA gene and NTS, clone 5S-at8 "
Scaffold79	blastn	rRNA	28935	29043	2e-32	+	.	ID=genome_rRNA_5S_0602;Target=AJ307354 45 156;Annotation="[Arabidopsis thaliana] 5S rRNA gene and NTS, clone 5S-at8 "
Scaffold79	blastn	rRNA	30516	30624	2e-32	+	.	ID=genome_rRNA_5S_0603;Target=AJ307354 45 156;Annotation="[Arabidopsis thaliana] 5S rRNA gene and NTS, clone 5S-at8 "
Scaffold79	blastn	rRNA	35774	35882	2e-32	+	.	ID=genome_rRNA_5S_0604;Target=AJ307354 45 156;Annotation="[Arabidopsis thaliana] 5S rRNA gene and NTS, clone 5S-at8 "
Scaffold79	blastn	rRNA	36298	36406	2e-32	+	.	ID=genome_rRNA_5S_0605;Target=AJ307354 45 156;Annotation="[Arabidopsis thaliana] 5S rRNA gene and NTS, clone 5S-at8 "
Scaffold79	blastn	rRNA	37874	37982	2e-32	+	.	ID=genome_rRNA_5S_0606;Target=AJ307354 45 156;Annotation="[Arabidopsis thaliana] 5S rRNA gene and NTS, clone 5S-at8 "
Scaffold79	blastn	rRNA	39976	40084	2e-32	+	.	ID=genome_rRNA_5S_0607;Target=AJ307354 45 156;Annotation="[Arabidopsis thaliana] 5S rRNA gene and NTS, clone 5S-at8 "
Scaffold79	blastn	rRNA	42600	42708	2e-32	+	.	ID=genome_rRNA_5S_0608;Target=AJ307354 45 156;Annotation="[Arabidopsis thaliana] 5S rRNA gene and NTS, clone 5S-at8 "
Scaffold79	blastn	rRNA	47318	47426	2e-32	+	.	ID=genome_rRNA_5S_0609;Target=AJ307354 45 156;Annotation="[Arabidopsis thaliana] 5S rRNA gene and NTS, clone 5S-at8 "
Scaffold79	blastn	rRNA	49930	50038	2e-32	+	.	ID=genome_rRNA_5S_0610;Target=AJ307354 45 156;Annotation="[Arabidopsis thaliana] 5S rRNA gene and NTS, clone 5S-at8 "
Scaffold79	blastn	rRNA	53059	53167	2e-32	+	.	ID=genome_rRNA_5S_0611;Target=AJ307354 45 156;Annotation="[Arabidopsis thaliana] 5S rRNA gene and NTS, clone 5S-at8 "
Scaffold79	blastn	rRNA	70700	70808	2e-32	+	.	ID=genome_rRNA_5S_0612;Target=AJ307354 45 156;Annotation="[Arabidopsis thaliana] 5S rRNA gene and NTS, clone 5S-at8 "
Scaffold79	blastn	rRNA	72791	72899	2e-32	+	.	ID=genome_rRNA_5S_0613;Target=AJ307354 45 156;Annotation="[Arabidopsis thaliana] 5S rRNA gene and NTS, clone 5S-at8 "
Scaffold79	blastn	rRNA	75918	76026	2e-32	+	.	ID=genome_rRNA_5S_0614;Target=AJ307354 45 156;Annotation="[Arabidopsis thaliana] 5S rRNA gene and NTS, clone 5S-at8 "
Scaffold79	blastn	rRNA	77492	77600	2e-32	+	.	ID=genome_rRNA_5S_0615;Target=AJ307354 45 156;Annotation="[Arabidopsis thaliana] 5S rRNA gene and NTS, clone 5S-at8 "
Scaffold79	blastn	rRNA	84812	84920	2e-32	+	.	ID=genome_rRNA_5S_0616;Target=AJ307354 45 156;Annotation="[Arabidopsis thaliana] 5S rRNA gene and NTS, clone 5S-at8 "
Scaffold79	blastn	rRNA	88982	89089	2e-32	+	.	ID=genome_rRNA_5S_0617;Target=AJ307354 45 156;Annotation="[Arabidopsis thaliana] 5S rRNA gene and NTS, clone 5S-at8 "
Scaffold79	blastn	rRNA	91073	91181	2e-32	+	.	ID=genome_rRNA_5S_0618;Target=AJ307354 45 156;Annotation="[Arabidopsis thaliana] 5S rRNA gene and NTS, clone 5S-at8 "
Scaffold79	blastn	rRNA	96330	96438	2e-32	+	.	ID=genome_rRNA_5S_0619;Target=AJ307354 45 156;Annotation="[Arabidopsis thaliana] 5S rRNA gene and NTS, clone 5S-at8 "
Scaffold79	blastn	rRNA	97369	97477	2e-32	+	.	ID=genome_rRNA_5S_0620;Target=AJ307354 45 156;Annotation="[Arabidopsis thaliana] 5S rRNA gene and NTS, clone 5S-at8 "
Scaffold79	blastn	rRNA	85860	85968	7e-32	+	.	ID=genome_rRNA_5S_0621;Target=AJ307354 45 156;Annotation="[Arabidopsis thaliana] 5S rRNA gene and NTS, clone 5S-at8 "
Scaffold79	blastn	rRNA	90027	90136	7e-32	+	.	ID=genome_rRNA_5S_0622;Target=AJ307354 45 156;Annotation="[Arabidopsis thaliana] 5S rRNA gene and NTS, clone 5S-at8 "
Scaffold79	blastn	rRNA	99457	99564	1e-30	+	.	ID=genome_rRNA_5S_0623;Target=AJ307354 45 156;Annotation="[Arabidopsis thaliana] 5S rRNA gene and NTS, clone 5S-at8 "
Scaffold79	blastn	rRNA	99977	100084	1e-30	+	.	ID=genome_rRNA_5S_0624;Target=AJ307354 45 156;Annotation="[Arabidopsis thaliana] 5S rRNA gene and NTS, clone 5S-at8 "
Scaffold79	blastn	rRNA	36824	36932	4e-30	+	.	ID=genome_rRNA_5S_0625;Target=AJ307354 45 156;Annotation="[Arabidopsis thaliana] 5S rRNA gene and NTS, clone 5S-at8 "
Scaffold79	blastn	rRNA	54103	54211	4e-30	+	.	ID=genome_rRNA_5S_0626;Target=AJ307354 45 156;Annotation="[Arabidopsis thaliana] 5S rRNA gene and NTS, clone 5S-at8 "
Scaffold79	blastn	rRNA	102581	102689	4e-30	+	.	ID=genome_rRNA_5S_0627;Target=AJ307354 45 156;Annotation="[Arabidopsis thaliana] 5S rRNA gene and NTS, clone 5S-at8 "
Scaffold79	blastn	rRNA	21078	21188	2e-29	+	.	ID=genome_rRNA_5S_0628;Target=AJ307354 45 156;Annotation="[Arabidopsis thaliana] 5S rRNA gene and NTS, clone 5S-at8 "
Scaffold79	blastn	rRNA	73834	73942	2e-29	+	.	ID=genome_rRNA_5S_0629;Target=AJ307354 45 156;Annotation="[Arabidopsis thaliana] 5S rRNA gene and NTS, clone 5S-at8 "
Scaffold79	blastn	rRNA	76446	76554	2e-29	+	.	ID=genome_rRNA_5S_0630;Target=AJ307354 45 156;Annotation="[Arabidopsis thaliana] 5S rRNA gene and NTS, clone 5S-at8 "
Scaffold79	blastn	rRNA	79584	79692	2e-29	+	.	ID=genome_rRNA_5S_0631;Target=AJ307354 45 156;Annotation="[Arabidopsis thaliana] 5S rRNA gene and NTS, clone 5S-at8 "
Scaffold79	blastn	rRNA	81679	81789	2e-29	+	.	ID=genome_rRNA_5S_0632;Target=AJ307354 45 156;Annotation="[Arabidopsis thaliana] 5S rRNA gene and NTS, clone 5S-at8 "
Scaffold79	blastn	rRNA	102058	102166	2e-29	+	.	ID=genome_rRNA_5S_0633;Target=AJ307354 45 156;Annotation="[Arabidopsis thaliana] 5S rRNA gene and NTS, clone 5S-at8 "
Scaffold79	blastn	rRNA	79058	79165	3e-28	+	.	ID=genome_rRNA_5S_0634;Target=AJ307354 45 156;Annotation="[Arabidopsis thaliana] 5S rRNA gene and NTS, clone 5S-at8 "
Scaffold79	blastn	rRNA	88462	88569	3e-28	+	.	ID=genome_rRNA_5S_0635;Target=AJ307354 45 156;Annotation="[Arabidopsis thaliana] 5S rRNA gene and NTS, clone 5S-at8 "
Scaffold79	blastn	rRNA	95285	95392	3e-28	+	.	ID=genome_rRNA_5S_0636;Target=AJ307354 45 156;Annotation="[Arabidopsis thaliana] 5S rRNA gene and NTS, clone 5S-at8 "
Scaffold79	blastn	rRNA	14274	14381	1e-27	+	.	ID=genome_rRNA_5S_0637;Target=AJ307354 45 156;Annotation="[Arabidopsis thaliana] 5S rRNA gene and NTS, clone 5S-at8 "
Scaffold79	blastn	rRNA	16365	16472	1e-27	+	.	ID=genome_rRNA_5S_0638;Target=AJ307354 45 156;Annotation="[Arabidopsis thaliana] 5S rRNA gene and NTS, clone 5S-at8 "
Scaffold79	blastn	rRNA	20021	20128	1e-27	+	.	ID=genome_rRNA_5S_0639;Target=AJ307354 45 156;Annotation="[Arabidopsis thaliana] 5S rRNA gene and NTS, clone 5S-at8 "
Scaffold79	blastn	rRNA	22129	22236	1e-27	+	.	ID=genome_rRNA_5S_0640;Target=AJ307354 45 156;Annotation="[Arabidopsis thaliana] 5S rRNA gene and NTS, clone 5S-at8 "
Scaffold79	blastn	rRNA	26839	26946	1e-27	+	.	ID=genome_rRNA_5S_0641;Target=AJ307354 45 156;Annotation="[Arabidopsis thaliana] 5S rRNA gene and NTS, clone 5S-at8 "
Scaffold79	blastn	rRNA	33151	33258	1e-27	+	.	ID=genome_rRNA_5S_0642;Target=AJ307354 45 156;Annotation="[Arabidopsis thaliana] 5S rRNA gene and NTS, clone 5S-at8 "
Scaffold79	blastn	rRNA	34721	34828	1e-27	+	.	ID=genome_rRNA_5S_0643;Target=AJ307354 45 156;Annotation="[Arabidopsis thaliana] 5S rRNA gene and NTS, clone 5S-at8 "
Scaffold79	blastn	rRNA	38401	38508	1e-27	+	.	ID=genome_rRNA_5S_0644;Target=AJ307354 45 156;Annotation="[Arabidopsis thaliana] 5S rRNA gene and NTS, clone 5S-at8 "
Scaffold79	blastn	rRNA	39452	39559	1e-27	+	.	ID=genome_rRNA_5S_0645;Target=AJ307354 45 156;Annotation="[Arabidopsis thaliana] 5S rRNA gene and NTS, clone 5S-at8 "
Scaffold79	blastn	rRNA	43126	43233	1e-27	+	.	ID=genome_rRNA_5S_0646;Target=AJ307354 45 156;Annotation="[Arabidopsis thaliana] 5S rRNA gene and NTS, clone 5S-at8 "
Scaffold79	blastn	rRNA	43649	43756	1e-27	+	.	ID=genome_rRNA_5S_0647;Target=AJ307354 45 156;Annotation="[Arabidopsis thaliana] 5S rRNA gene and NTS, clone 5S-at8 "
Scaffold79	blastn	rRNA	44173	44280	1e-27	+	.	ID=genome_rRNA_5S_0648;Target=AJ307354 45 156;Annotation="[Arabidopsis thaliana] 5S rRNA gene and NTS, clone 5S-at8 "
Scaffold79	blastn	rRNA	46271	46378	1e-27	+	.	ID=genome_rRNA_5S_0649;Target=AJ307354 45 156;Annotation="[Arabidopsis thaliana] 5S rRNA gene and NTS, clone 5S-at8 "
Scaffold79	blastn	rRNA	47844	47951	1e-27	+	.	ID=genome_rRNA_5S_0650;Target=AJ307354 45 156;Annotation="[Arabidopsis thaliana] 5S rRNA gene and NTS, clone 5S-at8 "
Scaffold79	blastn	rRNA	73313	73420	1e-27	+	.	ID=genome_rRNA_5S_0651;Target=AJ307354 45 156;Annotation="[Arabidopsis thaliana] 5S rRNA gene and NTS, clone 5S-at8 "
Scaffold79	blastn	rRNA	74358	74465	1e-27	+	.	ID=genome_rRNA_5S_0652;Target=AJ307354 45 156;Annotation="[Arabidopsis thaliana] 5S rRNA gene and NTS, clone 5S-at8 "
Scaffold79	blastn	rRNA	80106	80213	1e-27	+	.	ID=genome_rRNA_5S_0653;Target=AJ307354 45 156;Annotation="[Arabidopsis thaliana] 5S rRNA gene and NTS, clone 5S-at8 "
Scaffold79	blastn	rRNA	82201	82308	1e-27	+	.	ID=genome_rRNA_5S_0654;Target=AJ307354 45 156;Annotation="[Arabidopsis thaliana] 5S rRNA gene and NTS, clone 5S-at8 "
Scaffold79	blastn	rRNA	82725	82831	1e-27	+	.	ID=genome_rRNA_5S_0655;Target=AJ307354 45 156;Annotation="[Arabidopsis thaliana] 5S rRNA gene and NTS, clone 5S-at8 "
Scaffold79	blastn	rRNA	87942	88049	1e-27	+	.	ID=genome_rRNA_5S_0656;Target=AJ307354 45 156;Annotation="[Arabidopsis thaliana] 5S rRNA gene and NTS, clone 5S-at8 "
Scaffold79	blastn	rRNA	91594	91701	1e-27	+	.	ID=genome_rRNA_5S_0657;Target=AJ307354 45 156;Annotation="[Arabidopsis thaliana] 5S rRNA gene and NTS, clone 5S-at8 "
Scaffold79	blastn	rRNA	96850	96957	1e-27	+	.	ID=genome_rRNA_5S_0658;Target=AJ307354 45 156;Annotation="[Arabidopsis thaliana] 5S rRNA gene and NTS, clone 5S-at8 "
Scaffold79	blastn	rRNA	100498	100605	1e-27	+	.	ID=genome_rRNA_5S_0659;Target=AJ307354 45 156;Annotation="[Arabidopsis thaliana] 5S rRNA gene and NTS, clone 5S-at8 "
Scaffold79	blastn	rRNA	32625	32735	4e-27	+	.	ID=genome_rRNA_5S_0660;Target=AJ307354 45 156;Annotation="[Arabidopsis thaliana] 5S rRNA gene and NTS, clone 5S-at8 "
Scaffold79	blastn	rRNA	12183	12289	7e-26	+	.	ID=genome_rRNA_5S_0661;Target=AJ307354 45 156;Annotation="[Arabidopsis thaliana] 5S rRNA gene and NTS, clone 5S-at8 "
Scaffold79	blastn	rRNA	15316	15422	7e-26	+	.	ID=genome_rRNA_5S_0662;Target=AJ307354 45 156;Annotation="[Arabidopsis thaliana] 5S rRNA gene and NTS, clone 5S-at8 "
Scaffold79	blastn	rRNA	19502	19608	7e-26	+	.	ID=genome_rRNA_5S_0663;Target=AJ307354 45 156;Annotation="[Arabidopsis thaliana] 5S rRNA gene and NTS, clone 5S-at8 "
Scaffold79	blastn	rRNA	22653	22759	7e-26	+	.	ID=genome_rRNA_5S_0664;Target=AJ307354 45 156;Annotation="[Arabidopsis thaliana] 5S rRNA gene and NTS, clone 5S-at8 "
Scaffold79	blastn	rRNA	23697	23803	7e-26	+	.	ID=genome_rRNA_5S_0665;Target=AJ307354 45 156;Annotation="[Arabidopsis thaliana] 5S rRNA gene and NTS, clone 5S-at8 "
Scaffold79	blastn	rRNA	24215	24321	7e-26	+	.	ID=genome_rRNA_5S_0666;Target=AJ307354 45 156;Annotation="[Arabidopsis thaliana] 5S rRNA gene and NTS, clone 5S-at8 "
Scaffold79	blastn	rRNA	24738	24844	7e-26	+	.	ID=genome_rRNA_5S_0667;Target=AJ307354 45 156;Annotation="[Arabidopsis thaliana] 5S rRNA gene and NTS, clone 5S-at8 "
Scaffold79	blastn	rRNA	25264	25370	7e-26	+	.	ID=genome_rRNA_5S_0668;Target=AJ307354 45 156;Annotation="[Arabidopsis thaliana] 5S rRNA gene and NTS, clone 5S-at8 "
Scaffold79	blastn	rRNA	28413	28519	7e-26	+	.	ID=genome_rRNA_5S_0669;Target=AJ307354 45 156;Annotation="[Arabidopsis thaliana] 5S rRNA gene and NTS, clone 5S-at8 "
Scaffold79	blastn	rRNA	29467	29573	7e-26	+	.	ID=genome_rRNA_5S_0670;Target=AJ307354 45 156;Annotation="[Arabidopsis thaliana] 5S rRNA gene and NTS, clone 5S-at8 "
Scaffold79	blastn	rRNA	29995	30101	7e-26	+	.	ID=genome_rRNA_5S_0671;Target=AJ307354 45 156;Annotation="[Arabidopsis thaliana] 5S rRNA gene and NTS, clone 5S-at8 "
Scaffold79	blastn	rRNA	31566	31672	7e-26	+	.	ID=genome_rRNA_5S_0672;Target=AJ307354 45 156;Annotation="[Arabidopsis thaliana] 5S rRNA gene and NTS, clone 5S-at8 "
Scaffold79	blastn	rRNA	32094	32200	7e-26	+	.	ID=genome_rRNA_5S_0673;Target=AJ307354 45 156;Annotation="[Arabidopsis thaliana] 5S rRNA gene and NTS, clone 5S-at8 "
Scaffold79	blastn	rRNA	33676	33782	7e-26	+	.	ID=genome_rRNA_5S_0674;Target=AJ307354 45 156;Annotation="[Arabidopsis thaliana] 5S rRNA gene and NTS, clone 5S-at8 "
Scaffold79	blastn	rRNA	37351	37457	7e-26	+	.	ID=genome_rRNA_5S_0675;Target=AJ307354 45 156;Annotation="[Arabidopsis thaliana] 5S rRNA gene and NTS, clone 5S-at8 "
Scaffold79	blastn	rRNA	41029	41135	7e-26	+	.	ID=genome_rRNA_5S_0676;Target=AJ307354 45 156;Annotation="[Arabidopsis thaliana] 5S rRNA gene and NTS, clone 5S-at8 "
Scaffold79	blastn	rRNA	41553	41659	7e-26	+	.	ID=genome_rRNA_5S_0677;Target=AJ307354 45 156;Annotation="[Arabidopsis thaliana] 5S rRNA gene and NTS, clone 5S-at8 "
Scaffold79	blastn	rRNA	42079	42185	7e-26	+	.	ID=genome_rRNA_5S_0678;Target=AJ307354 45 156;Annotation="[Arabidopsis thaliana] 5S rRNA gene and NTS, clone 5S-at8 "
Scaffold79	blastn	rRNA	45225	45331	7e-26	+	.	ID=genome_rRNA_5S_0679;Target=AJ307354 45 156;Annotation="[Arabidopsis thaliana] 5S rRNA gene and NTS, clone 5S-at8 "
Scaffold79	blastn	rRNA	45753	45859	7e-26	+	.	ID=genome_rRNA_5S_0680;Target=AJ307354 45 156;Annotation="[Arabidopsis thaliana] 5S rRNA gene and NTS, clone 5S-at8 "
Scaffold79	blastn	rRNA	48889	48995	7e-26	+	.	ID=genome_rRNA_5S_0681;Target=AJ307354 45 156;Annotation="[Arabidopsis thaliana] 5S rRNA gene and NTS, clone 5S-at8 "
Scaffold79	blastn	rRNA	50453	50559	7e-26	+	.	ID=genome_rRNA_5S_0682;Target=AJ307354 45 156;Annotation="[Arabidopsis thaliana] 5S rRNA gene and NTS, clone 5S-at8 "
Scaffold79	blastn	rRNA	52536	52642	7e-26	+	.	ID=genome_rRNA_5S_0683;Target=AJ307354 45 156;Annotation="[Arabidopsis thaliana] 5S rRNA gene and NTS, clone 5S-at8 "
Scaffold79	blastn	rRNA	53585	53691	7e-26	+	.	ID=genome_rRNA_5S_0684;Target=AJ307354 45 156;Annotation="[Arabidopsis thaliana] 5S rRNA gene and NTS, clone 5S-at8 "
Scaffold79	blastn	rRNA	54624	54730	7e-26	+	.	ID=genome_rRNA_5S_0685;Target=AJ307354 45 156;Annotation="[Arabidopsis thaliana] 5S rRNA gene and NTS, clone 5S-at8 "
Scaffold79	blastn	rRNA	55147	55253	7e-26	+	.	ID=genome_rRNA_5S_0686;Target=AJ307354 45 156;Annotation="[Arabidopsis thaliana] 5S rRNA gene and NTS, clone 5S-at8 "
Scaffold79	blastn	rRNA	55672	55778	7e-26	+	.	ID=genome_rRNA_5S_0687;Target=AJ307354 45 156;Annotation="[Arabidopsis thaliana] 5S rRNA gene and NTS, clone 5S-at8 "
Scaffold79	blastn	rRNA	56197	56303	7e-26	+	.	ID=genome_rRNA_5S_0688;Target=AJ307354 45 156;Annotation="[Arabidopsis thaliana] 5S rRNA gene and NTS, clone 5S-at8 "
Scaffold79	blastn	rRNA	75399	75505	7e-26	+	.	ID=genome_rRNA_5S_0689;Target=AJ307354 45 156;Annotation="[Arabidopsis thaliana] 5S rRNA gene and NTS, clone 5S-at8 "
Scaffold79	blastn	rRNA	78539	78645	7e-26	+	.	ID=genome_rRNA_5S_0690;Target=AJ307354 45 156;Annotation="[Arabidopsis thaliana] 5S rRNA gene and NTS, clone 5S-at8 "
Scaffold79	blastn	rRNA	81158	81264	7e-26	+	.	ID=genome_rRNA_5S_0691;Target=AJ307354 45 156;Annotation="[Arabidopsis thaliana] 5S rRNA gene and NTS, clone 5S-at8 "
Scaffold79	blastn	rRNA	83248	83354	7e-26	+	.	ID=genome_rRNA_5S_0692;Target=AJ307354 45 156;Annotation="[Arabidopsis thaliana] 5S rRNA gene and NTS, clone 5S-at8 "
Scaffold79	blastn	rRNA	84294	84400	7e-26	+	.	ID=genome_rRNA_5S_0693;Target=AJ307354 45 156;Annotation="[Arabidopsis thaliana] 5S rRNA gene and NTS, clone 5S-at8 "
Scaffold79	blastn	rRNA	86906	87011	7e-26	+	.	ID=genome_rRNA_5S_0694;Target=AJ307354 45 156;Annotation="[Arabidopsis thaliana] 5S rRNA gene and NTS, clone 5S-at8 "
Scaffold79	blastn	rRNA	87424	87531	7e-26	+	.	ID=genome_rRNA_5S_0695;Target=AJ307354 45 156;Annotation="[Arabidopsis thaliana] 5S rRNA gene and NTS, clone 5S-at8 "
Scaffold79	blastn	rRNA	92662	92768	7e-26	+	.	ID=genome_rRNA_5S_0696;Target=AJ307354 45 156;Annotation="[Arabidopsis thaliana] 5S rRNA gene and NTS, clone 5S-at8 "
Scaffold79	blastn	rRNA	93187	93293	7e-26	+	.	ID=genome_rRNA_5S_0697;Target=AJ307354 45 156;Annotation="[Arabidopsis thaliana] 5S rRNA gene and NTS, clone 5S-at8 "
Scaffold79	blastn	rRNA	98417	98523	7e-26	+	.	ID=genome_rRNA_5S_0698;Target=AJ307354 45 156;Annotation="[Arabidopsis thaliana] 5S rRNA gene and NTS, clone 5S-at8 "
Scaffold79	blastn	rRNA	26313	26420	3e-25	+	.	ID=genome_rRNA_5S_0699;Target=AJ307354 45 156;Annotation="[Arabidopsis thaliana] 5S rRNA gene and NTS, clone 5S-at8 "
Scaffold79	blastn	rRNA	27889	27996	3e-25	+	.	ID=genome_rRNA_5S_0700;Target=AJ307354 45 156;Annotation="[Arabidopsis thaliana] 5S rRNA gene and NTS, clone 5S-at8 "
Scaffold79	blastn	rRNA	31040	31146	3e-25	+	.	ID=genome_rRNA_5S_0701;Target=AJ307354 45 156;Annotation="[Arabidopsis thaliana] 5S rRNA gene and NTS, clone 5S-at8 "
Scaffold79	blastn	rRNA	97895	98000	3e-25	+	.	ID=genome_rRNA_5S_0702;Target=AJ307354 45 155;Annotation="[Arabidopsis thaliana] 5S rRNA gene and NTS, clone 5S-at8 "
Scaffold79	blastn	rRNA	101021	101127	3e-25	+	.	ID=genome_rRNA_5S_0703;Target=AJ307354 45 156;Annotation="[Arabidopsis thaliana] 5S rRNA gene and NTS, clone 5S-at8 "
Scaffold79	blastn	rRNA	92129	92237	1e-24	+	.	ID=genome_rRNA_5S_0704;Target=AJ307354 45 156;Annotation="[Arabidopsis thaliana] 5S rRNA gene and NTS, clone 5S-at8 "
Scaffold79	blastn	rRNA	17933	18038	4e-24	+	.	ID=genome_rRNA_5S_0705;Target=AJ307354 45 156;Annotation="[Arabidopsis thaliana] 5S rRNA gene and NTS, clone 5S-at8 "
Scaffold79	blastn	rRNA	44699	44806	4e-24	+	.	ID=genome_rRNA_5S_0706;Target=AJ307354 45 156;Annotation="[Arabidopsis thaliana] 5S rRNA gene and NTS, clone 5S-at8 "
Scaffold79	blastn	rRNA	12708	12813	2e-23	+	.	ID=genome_rRNA_5S_0707;Target=AJ307354 45 156;Annotation="[Arabidopsis thaliana] 5S rRNA gene and NTS, clone 5S-at8 "
Scaffold79	blastn	rRNA	46793	46901	2e-23	+	.	ID=genome_rRNA_5S_0708;Target=AJ307354 45 156;Annotation="[Arabidopsis thaliana] 5S rRNA gene and NTS, clone 5S-at8 "
Scaffold79	blastn	rRNA	52015	52120	2e-23	+	.	ID=genome_rRNA_5S_0709;Target=AJ307354 45 156;Annotation="[Arabidopsis thaliana] 5S rRNA gene and NTS, clone 5S-at8 "
Scaffold79	blastn	rRNA	71225	71331	2e-23	+	.	ID=genome_rRNA_5S_0710;Target=AJ307354 45 156;Annotation="[Arabidopsis thaliana] 5S rRNA gene and NTS, clone 5S-at8 "
Scaffold79	blastn	rRNA	85341	85446	2e-23	+	.	ID=genome_rRNA_5S_0711;Target=AJ307354 45 156;Annotation="[Arabidopsis thaliana] 5S rRNA gene and NTS, clone 5S-at8 "
Scaffold79	blastn	rRNA	86386	86491	2e-23	+	.	ID=genome_rRNA_5S_0712;Target=AJ307354 45 156;Annotation="[Arabidopsis thaliana] 5S rRNA gene and NTS, clone 5S-at8 "
Scaffold79	blastn	rRNA	93709	93814	2e-23	+	.	ID=genome_rRNA_5S_0713;Target=AJ307354 45 156;Annotation="[Arabidopsis thaliana] 5S rRNA gene and NTS, clone 5S-at8 "
Scaffold79	blastn	rRNA	94231	94337	2e-23	+	.	ID=genome_rRNA_5S_0714;Target=AJ307354 45 156;Annotation="[Arabidopsis thaliana] 5S rRNA gene and NTS, clone 5S-at8 "
Scaffold79	blastn	rRNA	95808	95914	2e-23	+	.	ID=genome_rRNA_5S_0715;Target=AJ307354 45 156;Annotation="[Arabidopsis thaliana] 5S rRNA gene and NTS, clone 5S-at8 "
Scaffold79	blastn	rRNA	101541	101647	2e-23	+	.	ID=genome_rRNA_5S_0716;Target=AJ307354 45 156;Annotation="[Arabidopsis thaliana] 5S rRNA gene and NTS, clone 5S-at8 "
Scaffold79	blastn	rRNA	13233	13338	1e-21	+	.	ID=genome_rRNA_5S_0717;Target=AJ307354 45 156;Annotation="[Arabidopsis thaliana] 5S rRNA gene and NTS, clone 5S-at8 "
Scaffold79	blastn	rRNA	13751	13856	1e-21	+	.	ID=genome_rRNA_5S_0718;Target=AJ307354 45 156;Annotation="[Arabidopsis thaliana] 5S rRNA gene and NTS, clone 5S-at8 "
Scaffold79	blastn	rRNA	15841	15946	1e-21	+	.	ID=genome_rRNA_5S_0719;Target=AJ307354 45 156;Annotation="[Arabidopsis thaliana] 5S rRNA gene and NTS, clone 5S-at8 "
Scaffold79	blastn	rRNA	16890	16995	1e-21	+	.	ID=genome_rRNA_5S_0720;Target=AJ307354 45 156;Annotation="[Arabidopsis thaliana] 5S rRNA gene and NTS, clone 5S-at8 "
Scaffold79	blastn	rRNA	17411	17515	1e-21	+	.	ID=genome_rRNA_5S_0721;Target=AJ307354 45 156;Annotation="[Arabidopsis thaliana] 5S rRNA gene and NTS, clone 5S-at8 "
Scaffold79	blastn	rRNA	18460	18565	1e-21	+	.	ID=genome_rRNA_5S_0722;Target=AJ307354 45 156;Annotation="[Arabidopsis thaliana] 5S rRNA gene and NTS, clone 5S-at8 "
Scaffold79	blastn	rRNA	20555	20660	1e-21	+	.	ID=genome_rRNA_5S_0723;Target=AJ307354 45 156;Annotation="[Arabidopsis thaliana] 5S rRNA gene and NTS, clone 5S-at8 "
Scaffold79	blastn	rRNA	23178	23283	1e-21	+	.	ID=genome_rRNA_5S_0724;Target=AJ307354 45 156;Annotation="[Arabidopsis thaliana] 5S rRNA gene and NTS, clone 5S-at8 "
Scaffold79	blastn	rRNA	25788	25893	1e-21	+	.	ID=genome_rRNA_5S_0725;Target=AJ307354 45 156;Annotation="[Arabidopsis thaliana] 5S rRNA gene and NTS, clone 5S-at8 "
Scaffold79	blastn	rRNA	35248	35353	1e-21	+	.	ID=genome_rRNA_5S_0726;Target=AJ307354 45 156;Annotation="[Arabidopsis thaliana] 5S rRNA gene and NTS, clone 5S-at8 "
Scaffold79	blastn	rRNA	48368	48473	1e-21	+	.	ID=genome_rRNA_5S_0727;Target=AJ307354 45 156;Annotation="[Arabidopsis thaliana] 5S rRNA gene and NTS, clone 5S-at8 "
Scaffold79	blastn	rRNA	49410	49515	1e-21	+	.	ID=genome_rRNA_5S_0728;Target=AJ307354 45 156;Annotation="[Arabidopsis thaliana] 5S rRNA gene and NTS, clone 5S-at8 "
Scaffold79	blastn	rRNA	50974	51079	1e-21	+	.	ID=genome_rRNA_5S_0729;Target=AJ307354 45 156;Annotation="[Arabidopsis thaliana] 5S rRNA gene and NTS, clone 5S-at8 "
Scaffold79	blastn	rRNA	51498	51603	1e-21	+	.	ID=genome_rRNA_5S_0730;Target=AJ307354 45 156;Annotation="[Arabidopsis thaliana] 5S rRNA gene and NTS, clone 5S-at8 "
Scaffold79	blastn	rRNA	71745	71850	1e-21	+	.	ID=genome_rRNA_5S_0731;Target=AJ307354 45 156;Annotation="[Arabidopsis thaliana] 5S rRNA gene and NTS, clone 5S-at8 "
Scaffold79	blastn	rRNA	72263	72368	1e-21	+	.	ID=genome_rRNA_5S_0732;Target=AJ307354 45 156;Annotation="[Arabidopsis thaliana] 5S rRNA gene and NTS, clone 5S-at8 "
Scaffold79	blastn	rRNA	74883	74988	1e-21	+	.	ID=genome_rRNA_5S_0733;Target=AJ307354 45 156;Annotation="[Arabidopsis thaliana] 5S rRNA gene and NTS, clone 5S-at8 "
Scaffold79	blastn	rRNA	76972	77076	1e-21	+	.	ID=genome_rRNA_5S_0734;Target=AJ307354 45 156;Annotation="[Arabidopsis thaliana] 5S rRNA gene and NTS, clone 5S-at8 "
Scaffold79	blastn	rRNA	78020	78124	1e-21	+	.	ID=genome_rRNA_5S_0735;Target=AJ307354 45 156;Annotation="[Arabidopsis thaliana] 5S rRNA gene and NTS, clone 5S-at8 "
Scaffold79	blastn	rRNA	89504	89609	1e-21	+	.	ID=genome_rRNA_5S_0736;Target=AJ307354 45 156;Annotation="[Arabidopsis thaliana] 5S rRNA gene and NTS, clone 5S-at8 "
Scaffold79	blastn	rRNA	90552	90657	1e-21	+	.	ID=genome_rRNA_5S_0737;Target=AJ307354 45 156;Annotation="[Arabidopsis thaliana] 5S rRNA gene and NTS, clone 5S-at8 "
Scaffold79	blastn	rRNA	34195	34301	6e-20	+	.	ID=genome_rRNA_5S_0738;Target=AJ307354 45 156;Annotation="[Arabidopsis thaliana] 5S rRNA gene and NTS, clone 5S-at8 "
Scaffold79	blastn	rRNA	18983	19087	2e-19	+	.	ID=genome_rRNA_5S_0739;Target=AJ307354 45 156;Annotation="[Arabidopsis thaliana] 5S rRNA gene and NTS, clone 5S-at8 "
Scaffold79	blastn	rRNA	70178	70282	2e-19	+	.	ID=genome_rRNA_5S_0740;Target=AJ307354 45 156;Annotation="[Arabidopsis thaliana] 5S rRNA gene and NTS, clone 5S-at8 "
Scaffold79	blastn	rRNA	40507	40613	1e-18	+	.	ID=genome_rRNA_5S_0741;Target=AJ307354 45 156;Annotation="[Arabidopsis thaliana] 5S rRNA gene and NTS, clone 5S-at8 "
Scaffold79	blastn	rRNA	94755	94862	1e-18	+	.	ID=genome_rRNA_5S_0742;Target=AJ307354 45 156;Annotation="[Arabidopsis thaliana] 5S rRNA gene and NTS, clone 5S-at8 "
Scaffold79	blastn	rRNA	103109	103219	1e-18	+	.	ID=genome_rRNA_5S_0743;Target=AJ307354 45 156;Annotation="[Arabidopsis thaliana] 5S rRNA gene and NTS, clone 5S-at8 "
Scaffold79	blastn	rRNA	56717	56821	6e-17	+	.	ID=genome_rRNA_5S_0744;Target=AJ307354 45 156;Annotation="[Arabidopsis thaliana] 5S rRNA gene and NTS, clone 5S-at8 "
Scaffold79	blastn	rRNA	69716	69760	2e-13	+	.	ID=genome_rRNA_5S_0745;Target=AJ307354 112 156;Annotation="[Arabidopsis thaliana] 5S rRNA gene and NTS, clone 5S-at8 "
Scaffold80	blastn	rRNA	24857	25000	6e-54	-	.	ID=genome_rRNA_5.8S_0746;Target=AJ232900 270 414;Annotation="[Arabidopsis thaliana] 5.8S rRNA gene and internal transcribed spacers 1 and 2 (ITS1, ITS2) "
Scaffold80	blastn	rRNA	72772	72877	3e-49	-	.	ID=genome_rRNA_5.8S_0747;Target=AJ232900 286 390;Annotation="[Arabidopsis thaliana] 5.8S rRNA gene and internal transcribed spacers 1 and 2 (ITS1, ITS2) "
Scaffold80	blastn	rRNA	48530	48647	2e-44	-	.	ID=genome_rRNA_5.8S_0748;Target=AJ232900 272 391;Annotation="[Arabidopsis thaliana] 5.8S rRNA gene and internal transcribed spacers 1 and 2 (ITS1, ITS2) "
Scaffold80	blastn	rRNA	36711	36818	8e-44	-	.	ID=genome_rRNA_5.8S_0749;Target=AJ232900 282 389;Annotation="[Arabidopsis thaliana] 5.8S rRNA gene and internal transcribed spacers 1 and 2 (ITS1, ITS2) "
Scaffold80	blastn	rRNA	13075	13197	8e-41	-	.	ID=genome_rRNA_5.8S_0750;Target=AJ232900 270 391;Annotation="[Arabidopsis thaliana] 5.8S rRNA gene and internal transcribed spacers 1 and 2 (ITS1, ITS2) "
Scaffold80	blastn	rRNA	97315	97426	3e-25	-	.	ID=genome_rRNA_5.8S_0751;Target=AJ232900 288 397;Annotation="[Arabidopsis thaliana] 5.8S rRNA gene and internal transcribed spacers 1 and 2 (ITS1, ITS2) "
Scaffold80	blastn	rRNA	84729	84841	1e-24	-	.	ID=genome_rRNA_5.8S_0752;Target=AJ232900 302 414;Annotation="[Arabidopsis thaliana] 5.8S rRNA gene and internal transcribed spacers 1 and 2 (ITS1, ITS2) "
Scaffold80	blastn	rRNA	48911	50706	0.0	-	.	ID=genome_rRNA_18S_0753;Target=X16077 82 1900;Annotation="[Arabidopsis thaliana] 18S rRNA gene "
Scaffold80	blastn	rRNA	73184	74975	0.0	-	.	ID=genome_rRNA_18S_0754;Target=X16077 82 1895;Annotation="[Arabidopsis thaliana] 18S rRNA gene "
Scaffold80	blastn	rRNA	25270	27067	0.0	-	.	ID=genome_rRNA_18S_0755;Target=X16077 82 1900;Annotation="[Arabidopsis thaliana] 18S rRNA gene "
Scaffold80	blastn	rRNA	37107	38904	0.0	-	.	ID=genome_rRNA_18S_0756;Target=X16077 82 1895;Annotation="[Arabidopsis thaliana] 18S rRNA gene "
Scaffold80	blastn	rRNA	13467	15257	0.0	-	.	ID=genome_rRNA_18S_0757;Target=X16077 82 1895;Annotation="[Arabidopsis thaliana] 18S rRNA gene "
Scaffold80	blastn	rRNA	85147	86981	0.0	-	.	ID=genome_rRNA_18S_0758;Target=X16077 82 1895;Annotation="[Arabidopsis thaliana] 18S rRNA gene "
Scaffold80	blastn	rRNA	98149	98759	2e-47	-	.	ID=genome_rRNA_18S_0759;Target=X16077 963 1541;Annotation="[Arabidopsis thaliana] 18S rRNA gene "
Scaffold80	blastn	rRNA	97970	98054	7e-19	-	.	ID=genome_rRNA_18S_0760;Target=X16077 1625 1707;Annotation="[Arabidopsis thaliana] 18S rRNA gene "
Scaffold80	blastn	rRNA	97816	97873	1e-17	-	.	ID=genome_rRNA_18S_0761;Target=X16077 1797 1853;Annotation="[Arabidopsis thaliana] 18S rRNA gene "
Scaffold80	blastn	rRNA	99426	99562	7e-13	-	.	ID=genome_rRNA_18S_0762;Target=X16077 229 356;Annotation="[Arabidopsis thaliana] 18S rRNA gene "
Scaffold80	blastn	rRNA	99023	99070	1e-11	-	.	ID=genome_rRNA_18S_0763;Target=X16077 676 721;Annotation="[Arabidopsis thaliana] 18S rRNA gene "
Scaffold80	blastn	rRNA	35487	35682	2e-37	-	.	ID=genome_rRNA_28S_0764;Target=AH001750 5 203;Annotation="[Oryza sativa] 28S ribosomal RNA (28S rRNA), ca. bp 738 to 938 in mature rRNA "
Scaffold80	blastn	rRNA	47309	47504	2e-37	-	.	ID=genome_rRNA_28S_0765;Target=AH001750 5 203;Annotation="[Oryza sativa] 28S ribosomal RNA (28S rRNA), ca. bp 738 to 938 in mature rRNA "
Scaffold80	blastn	rRNA	70358	70447	1e-35	-	.	ID=genome_rRNA_28S_0766;Target=AH001750 506 596;Annotation="[Oryza sativa] 28S ribosomal RNA (28S rRNA), ca. bp 738 to 938 in mature rRNA "
Scaffold80	blastn	rRNA	11844	12041	8e-34	-	.	ID=genome_rRNA_28S_0767;Target=AH001750 5 203;Annotation="[Oryza sativa] 28S ribosomal RNA (28S rRNA), ca. bp 738 to 938 in mature rRNA "
Scaffold80	blastn	rRNA	23652	23791	8e-34	-	.	ID=genome_rRNA_28S_0768;Target=AH001750 63 203;Annotation="[Oryza sativa] 28S ribosomal RNA (28S rRNA), ca. bp 738 to 938 in mature rRNA "
Scaffold80	blastn	rRNA	71552	71734	8e-34	-	.	ID=genome_rRNA_28S_0769;Target=AH001750 15 203;Annotation="[Oryza sativa] 28S ribosomal RNA (28S rRNA), ca. bp 738 to 938 in mature rRNA "
Scaffold80	blastn	rRNA	83501	83696	2e-28	-	.	ID=genome_rRNA_28S_0770;Target=AH001750 5 201;Annotation="[Oryza sativa] 28S ribosomal RNA (28S rRNA), ca. bp 738 to 938 in mature rRNA "
Scaffold80	blastn	rRNA	34316	34372	8e-25	-	.	ID=genome_rRNA_28S_0771;Target=AH001750 540 596;Annotation="[Oryza sativa] 28S ribosomal RNA (28S rRNA), ca. bp 738 to 938 in mature rRNA "
Scaffold80	blastn	rRNA	46461	46647	1e-20	-	.	ID=genome_rRNA_28S_0772;Target=AH001750 209 399;Annotation="[Oryza sativa] 28S ribosomal RNA (28S rRNA), ca. bp 738 to 938 in mature rRNA "
Scaffold80	blastn	rRNA	82301	82353	5e-20	-	.	ID=genome_rRNA_28S_0773;Target=AH001750 544 596;Annotation="[Oryza sativa] 28S ribosomal RNA (28S rRNA), ca. bp 738 to 938 in mature rRNA "
Scaffold80	blastn	rRNA	46131	46194	2e-19	-	.	ID=genome_rRNA_28S_0774;Target=AH001750 533 596;Annotation="[Oryza sativa] 28S ribosomal RNA (28S rRNA), ca. bp 738 to 938 in mature rRNA "
Scaffold80	blastn	rRNA	94652	94707	5e-17	-	.	ID=genome_rRNA_28S_0775;Target=AH001750 542 596;Annotation="[Oryza sativa] 28S ribosomal RNA (28S rRNA), ca. bp 738 to 938 in mature rRNA "
Scaffold80	blastn	rRNA	70811	70868	7e-16	-	.	ID=genome_rRNA_28S_0776;Target=AH001750 222 279;Annotation="[Oryza sativa] 28S ribosomal RNA (28S rRNA), ca. bp 738 to 938 in mature rRNA "
Scaffold80	blastn	rRNA	22470	22522	3e-15	-	.	ID=genome_rRNA_28S_0777;Target=AH001750 544 596;Annotation="[Oryza sativa] 28S ribosomal RNA (28S rRNA), ca. bp 738 to 938 in mature rRNA "
Scaffold80	blastn	rRNA	10666	10711	5e-14	-	.	ID=genome_rRNA_28S_0778;Target=AH001750 550 596;Annotation="[Oryza sativa] 28S ribosomal RNA (28S rRNA), ca. bp 738 to 938 in mature rRNA "
Scaffold80	blastn	rRNA	70692	70741	5e-14	-	.	ID=genome_rRNA_28S_0779;Target=AH001750 349 399;Annotation="[Oryza sativa] 28S ribosomal RNA (28S rRNA), ca. bp 738 to 938 in mature rRNA "
Scaffold80	blastn	rRNA	34762	34834	2e-13	-	.	ID=genome_rRNA_28S_0780;Target=AH001750 209 282;Annotation="[Oryza sativa] 28S ribosomal RNA (28S rRNA), ca. bp 738 to 938 in mature rRNA "
