# Supplementary material for: A Chromosome-Level Reference Genome of Chinese Balloon Flower (Platycodon grandiflorus)
Source: Front Genet. 2022 Apr 8;13:869784. doi: 10.3389/fgene.2022.869784 (PMC9023762; doi:10.3389/fgene.2022.869784)
Supplement: Supplementary file 1 [file DataSheet2.ZIP › supplementary_data/single-copy-ortholog.txt]

9455	NA	NA	NA	NA	10	Os01t0102300-01_Nip,Ptrif.0004s1066.1.v1.3.1_Ptr,SZYD_E3N88_mrna10118_Mmi,Solyc03g019660.4.1_Slyc,evm.model.Chr2.909_Pgr,rna_NM_118625.3_Ath,rna_XM_002280185.4_Vvi,rna_XM_017375602.1_Dca,rna_XM_022155918.2_Han,rna_XM_023915764.2_Lsa,
9456	NA	NA	NA	NA	10	Os01t0102800-01_Nip,Ptrif.0003s3311.1.v1.3.1_Ptr,SZYD_E3N88_mrna11338_Mmi,Solyc09g066480.2.1_Slyc,evm.model.Chr6.661_Pgr,rna_NM_001335607.1_Ath,rna_XM_002272507.4_Vvi,rna_XM_017396591.1_Dca,rna_XM_022131660.2_Han,rna_XM_023877720.2_Lsa,
9457	NA	NA	NA	NA	10	Os01t0103100-01_Nip,Ptrif.0008s1277.1.v1.3.1_Ptr,SZYD_E3N88_mrna03687_Mmi,Solyc11g033283.1.1_Slyc,evm.model.Chr2.3328_Pgr,rna_NM_121343.5_Ath,rna_XM_010659130.2_Vvi,rna_XM_017368274.1_Dca,rna_XM_022169472.2_Han,rna_XM_023916032.2_Lsa,
9458	NA	NA	NA	NA	10	Os01t0104000-01_Nip,Ptrif.0002s2254.1.v1.3.1_Ptr,SZYD_E3N88_mrna06372_Mmi,Solyc02g068370.3.1_Slyc,evm.model.Chr5.2200_Pgr,rna_NM_104110.3_Ath,rna_XM_002263776.4_Vvi,rna_XM_017362224.1_Dca,rna_XM_022133193.2_Han,rna_XM_023874510.2_Lsa,
9459	NA	NA	NA	NA	10	Os01t0106700-01_Nip,Ptrif.0003s4496.1.v1.3.1_Ptr,SZYD_E3N88_mrna10235_Mmi,Solyc03g112950.4.1_Slyc,evm.model.Chr2.1155_Pgr,rna_NM_001339355.1_Ath,rna_XM_010664875.2_Vvi,rna_XM_017363004.1_Dca,rna_XM_022157356.2_Han,rna_XM_023909264.2_Lsa,
9460	NA	NA	NA	NA	10	Os01t0107900-01_Nip,Ptrif.0003s0452.1.v1.3.1_Ptr,SZYD_E3N88_mrna10240_Mmi,Solyc06g071430.3.1_Slyc,evm.model.Chr2.1167_Pgr,rna_NM_102515.3_Ath,rna_XM_002279698.4_Vvi,rna_XM_017362907.1_Dca,rna_XM_022158206.2_Han,rna_XM_023909247.2_Lsa,
9461	NA	NA	NA	NA	10	Os01t0111100-01_Nip,Ptrif.0003s1241.2.v1.3.1_Ptr,SZYD_E3N88_mrna20928_Mmi,Solyc03g119860.3.1_Slyc,evm.model.Chr2.1566_Pgr,rna_NM_106067.3_Ath,rna_XM_002272965.3_Vvi,rna_XM_017386122.1_Dca,rna_XM_022160221.2_Han,rna_XM_023891933.2_Lsa,
9462	NA	NA	NA	NA	10	Os01t0111400-01_Nip,Ptrif.0003s1244.1.v1.3.1_Ptr,SZYD_E3N88_mrna25597_Mmi,Solyc03g119830.4.1_Slyc,evm.model.Chr2.1572_Pgr,rna_NM_001332349.1_Ath,rna_XM_010665227.2_Vvi,rna_XM_017382379.1_Dca,rna_XM_022183639.2_Han,rna_XM_023911287.2_Lsa,
9464	NA	NA	NA	NA	10	Os01t0120300-00_Nip,Ptrif.0002s3096.1.v1.3.1_Ptr,SZYD_E3N88_mrna18962_Mmi,Solyc02g080990.2.1_Slyc,evm.model.Chr1.2096_Pgr,rna_NM_116673.7_Ath,rna_XM_002264102.3_Vvi,rna_XM_017367555.1_Dca,rna_XM_022162646.2_Han,rna_XM_023903683.2_Lsa,
9467	NA	NA	NA	NA	10	Os01t0141600-01_Nip,Ptrif.0006s2374.1.v1.3.1_Ptr,SZYD_E3N88_mrna35508_Mmi,Solyc09g005230.3.1_Slyc,evm.model.Chr5.3062_Pgr,rna_NM_120229.4_Ath,rna_XM_010655855.2_Vvi,rna_XM_017388752.1_Dca,rna_XM_022137449.2_Han,rna_XM_023873941.2_Lsa,
9468	NA	NA	NA	NA	10	Os01t0141700-01_Nip,Ptrif.0008s2367.1.v1.3.1_Ptr,SZYD_E3N88_mrna34025_Mmi,Solyc09g031610.4.1_Slyc,evm.model.Chr6.1224_Pgr,rna_NM_125263.5_Ath,rna_XM_002279178.4_Vvi,rna_XM_017379744.1_Dca,rna_XM_022117823.2_Han,rna_XM_023908270.2_Lsa,
9469	NA	NA	NA	NA	10	Os01t0142100-01_Nip,Ptrif.0004s0120.1.v1.3.1_Ptr,SZYD_E3N88_mrna38538_Mmi,Solyc06g019200.4.1_Slyc,evm.model.Chr1.3832.1_Pgr,rna_NM_120656.3_Ath,rna_XM_002271095.4_Vvi,rna_XM_017387637.1_Dca,rna_XM_022121582.2_Han,rna_XM_023915309.2_Lsa,
9470	NA	NA	NA	NA	10	Os01t0144340-00_Nip,Ptrif.0004s0019.1.v1.3.1_Ptr,SZYD_E3N88_mrna23625_Mmi,Solyc06g043170.4.1_Slyc,evm.model.Chr1.3705_Pgr,rna_NM_001202941.1_Ath,rna_XM_002283216.4_Vvi,rna_XM_017367637.1_Dca,rna_XM_022126171.2_Han,rna_XM_023881457.1_Lsa,
9473	NA	NA	NA	NA	10	Os01t0153250-00_Nip,Ptrif.0008s2149.1.v1.3.1_Ptr,SZYD_E3N88_mrna45390_Mmi,Solyc11g073270.1.1_Slyc,evm.model.Chr6.2592_Pgr,rna_NM_125383.2_Ath,rna_XM_002281300.3_Vvi,rna_XM_017388091.1_Dca,rna_XM_022122086.2_Han,rna_XM_042898609.1_Lsa,
9476	NA	NA	NA	NA	10	Os01t0164600-01_Nip,Ptrif.0008s2439.1.v1.3.1_Ptr,SZYD_E3N88_mrna32018_Mmi,Solyc06g007350.4.1_Slyc,evm.model.Chr6.1135_Pgr,rna_NM_128572.5_Ath,rna_XM_002273482.3_Vvi,rna_XM_017376578.1_Dca,rna_XM_022181410.2_Han,rna_XM_023908603.2_Lsa,
9477	NA	NA	NA	NA	10	Os01t0170100-01_Nip,Ptrif.0003s0510.1.v1.3.1_Ptr,SZYD_E3N88_mrna39330_Mmi,Solyc03g112510.2.1_Slyc,evm.model.Chr2.1106_Pgr,rna_NM_001203980.1_Ath,rna_XM_010664818.2_Vvi,rna_XM_017398312.1_Dca,rna_XM_022178315.2_Han,rna_XM_023909285.2_Lsa,
9478	NA	NA	NA	NA	10	Os01t0173000-01_Nip,Ptrif.0007s1441.1.v1.3.1_Ptr,SZYD_E3N88_mrna41448_Mmi,Solyc03g116570.3.1_Slyc,evm.model.Chr2.557_Pgr,rna_NM_104137.2_Ath,rna_XM_002269380.3_Vvi,rna_XM_017359735.1_Dca,rna_XM_022141480.2_Han,rna_XM_023905995.1_Lsa,
9479	NA	NA	NA	NA	10	Os01t0175000-03_Nip,Ptrif.0001s0625.1.v1.3.1_Ptr,SZYD_E3N88_mrna17702_Mmi,Solyc12g006870.2.1_Slyc,evm.model.Chr9.548.1_Pgr,rna_NM_122013.4_Ath,rna_XM_010658098.2_Vvi,rna_XM_017382927.1_Dca,rna_XM_022114928.2_Han,rna_XM_023901861.2_Lsa,
9480	NA	NA	NA	NA	10	Os01t0176500-01_Nip,Ptrif.0007s1349.1.v1.3.1_Ptr,SZYD_E3N88_mrna09974_Mmi,Solyc03g119940.3.1_Slyc,evm.model.Chr2.500_Pgr,rna_NM_112423.5_Ath,rna_XM_010656422.2_Vvi,rna_XM_017360017.1_Dca,rna_XM_022154416.2_Han,rna_XM_023905279.2_Lsa,
9481	NA	NA	NA	NA	10	Os01t0180600-01_Nip,Ptrif.0001s0705.2.v1.3.1_Ptr,SZYD_E3N88_mrna09345_Mmi,Solyc07g018350.2.1_Slyc,evm.model.Chr9.1992_Pgr,rna_NM_180299.1_Ath,rna_XM_017382962.1_Dca,rna_XM_019223216.1_Vvi,rna_XM_022125318.2_Han,rna_XM_023880241.2_Lsa,
9482	NA	NA	NA	NA	10	Os01t0182700-01_Nip,Ptrif.0007s2330.1.v1.3.1_Ptr,SZYD_E3N88_mrna24013_Mmi,Solyc04g051540.3.1_Slyc,evm.model.Chr6.1676_Pgr,rna_NM_120101.3_Ath,rna_XM_002278988.3_Vvi,rna_XM_017382060.1_Dca,rna_XM_022127083.2_Han,rna_XM_023878857.2_Lsa,
9483	NA	NA	NA	NA	10	Os01t0183100-01_Nip,Ptrif.0005s0632.2.v1.3.1_Ptr,SZYD_E3N88_mrna36325_Mmi,Solyc05g008190.3.1_Slyc,evm.model.Chr7.631_Pgr,rna_NM_111889.4_Ath,rna_XM_017397351.1_Dca,rna_XM_019224590.1_Vvi,rna_XM_022180546.2_Han,rna_XM_023888582.2_Lsa,
9485	NA	NA	NA	NA	10	Os01t0194200-01_Nip,Ptrif.0001s0537.1.v1.3.1_Ptr,SZYD_E3N88_mrna25040_Mmi,Solyc08g062940.4.1_Slyc,evm.model.Chr9.1289_Pgr,rna_NM_128176.3_Ath,rna_XM_002279018.3_Vvi,rna_XM_017383537.1_Dca,rna_XM_022118596.2_Han,rna_XM_023916697.2_Lsa,
9486	NA	NA	NA	NA	10	Os01t0197450-00_Nip,Ptrif.0007s0892.2.v1.3.1_Ptr,SZYD_E3N88_mrna05604_Mmi,Solyc06g062610.2.1_Slyc,evm.model.Chr2.249_Pgr,rna_NM_001332315.1_Ath,rna_XM_010656228.2_Vvi,rna_XM_017382462.1_Dca,rna_XM_022134331.2_Han,rna_XM_023906149.2_Lsa,
9488	NA	NA	NA	NA	10	Os01t0200400-01_Nip,Ptrif.0001s0427.1.v1.3.1_Ptr,SZYD_E3N88_mrna42029_Mmi,Solyc12g095820.3.1_Slyc,evm.model.Chr8.1854_Pgr,rna_NM_121202.4_Ath,rna_XM_002281124.4_Vvi,rna_XM_017381519.1_Dca,rna_XM_022145283.2_Han,rna_XM_023874101.2_Lsa,
9489	NA	NA	NA	NA	10	Os01t0200500-01_Nip,Ptrif.0007s1128.1.v1.3.1_Ptr,SZYD_E3N88_mrna21369_Mmi,Solyc03g120880.4.1_Slyc,evm.model.Chr2.367_Pgr,rna_NM_112502.5_Ath,rna_XM_002283998.3_Vvi,rna_XM_017393699.1_Dca,rna_XM_022128750.2_Han,rna_XM_023903730.2_Lsa,
9490	NA	NA	NA	NA	10	Os01t0204000-01_Nip,Ptrif.0003s1476.2.v1.3.1_Ptr,SZYD_E3N88_mrna18123_Mmi,Solyc10g007400.4.1_Slyc,evm.model.Chr3.2977_Pgr,rna_NM_106512.3_Ath,rna_XM_002283334.4_Vvi,rna_XM_017388443.1_Dca,rna_XM_022157740.2_Han,rna_XM_023909588.2_Lsa,
9491	NA	NA	NA	NA	10	Os01t0210600-02_Nip,Ptrif.0002s3028.1.v1.3.1_Ptr,SZYD_E3N88_mrna07035_Mmi,Solyc08g016580.1.1_Slyc,evm.model.Chr1.1152_Pgr,rna_NM_123992.3_Ath,rna_XM_002275760.3_Vvi,rna_XM_017383473.1_Dca,rna_XM_022156864.2_Han,rna_XM_023886598.2_Lsa,
9492	NA	NA	NA	NA	10	Os01t0214400-01_Nip,Ptrif.0002s0843.1.v1.3.1_Ptr,SZYD_E3N88_mrna04563_Mmi,Solyc10g008060.4.1_Slyc,evm.model.Chr5.1318_Pgr,rna_NM_100506.5_Ath,rna_XM_002279501.4_Vvi,rna_XM_017399204.1_Dca,rna_XM_022144440.2_Han,rna_XM_023896505.2_Lsa,
9495	NA	NA	NA	NA	10	Os01t0219100-01_Nip,Ptrif.0009s2278.1.v1.3.1_Ptr,SZYD_E3N88_mrna23506_Mmi,Solyc03g117000.3.1_Slyc,evm.model.Chr1.1748_Pgr,rna_NM_122323.5_Ath,rna_XM_002267961.3_Vvi,rna_XM_017399872.1_Dca,rna_XM_022126437.2_Han,rna_XM_023913648.2_Lsa,
9497	NA	NA	NA	NA	10	Os01t0221700-00_Nip,Ptrif.0003s0194.1.v1.3.1_Ptr,SZYD_E3N88_mrna30604_Mmi,Solyc08g081770.3.1_Slyc,evm.model.Chr1.4820_Pgr,rna_NM_105088.4_Ath,rna_XM_002272155.4_Vvi,rna_XM_017376548.1_Dca,rna_XM_022166035.2_Han,rna_XM_023882723.2_Lsa,
9498	NA	NA	NA	NA	10	Os01t0225000-00_Nip,Ptrif.0007s1193.2.v1.3.1_Ptr,SZYD_E3N88_mrna21355_Mmi,Solyc06g066680.3.1_Slyc,evm.model.Chr2.434_Pgr,rna_NM_106639.5_Ath,rna_XM_002284583.4_Vvi,rna_XM_017395035.1_Dca,rna_XM_022128671.2_Han,rna_XM_023883014.2_Lsa,
9499	NA	NA	NA	NA	10	Os01t0226500-01_Nip,Ptrif.0003s4072.1.v1.3.1_Ptr,SZYD_E3N88_mrna28766_Mmi,Solyc01g095230.4.1_Slyc,evm.model.Chr7.252_Pgr,rna_NM_180117.2_Ath,rna_XM_002279040.3_Vvi,rna_XM_017360140.1_Dca,rna_XM_022166344.2_Han,rna_XM_023875073.2_Lsa,
9502	NA	NA	NA	NA	10	Os01t0231900-01_Nip,Ptrif.0007s1146.1.v1.3.1_Ptr,SZYD_E3N88_mrna22806_Mmi,Solyc03g120480.3.1_Slyc,evm.model.Chr2.383_Pgr,rna_NM_001338213.1_Ath,rna_XM_002278973.3_Vvi,rna_XM_017380876.1_Dca,rna_XM_022177967.2_Han,rna_XM_023878520.2_Lsa,
9503	NA	NA	NA	NA	10	Os01t0232700-01_Nip,Ptrif.0002s2429.1.v1.3.1_Ptr,SZYD_E3N88_mrna13484_Mmi,Solyc02g071890.3.1_Slyc,evm.model.Chr1.3644_Pgr,rna_NM_125784.3_Ath,rna_XM_002264871.4_Vvi,rna_XM_017374417.1_Dca,rna_XM_022118091.2_Han,rna_XM_023907983.2_Lsa,
9507	NA	NA	NA	NA	10	Os01t0235900-00_Nip,Ptrif.0003s0107.2.v1.3.1_Ptr,SZYD_E3N88_mrna30664_Mmi,Solyc08g082590.3.1_Slyc,evm.model.Chr1.1883_Pgr,rna_NM_105125.3_Ath,rna_XM_002266869.4_Vvi,rna_XM_017368887.1_Dca,rna_XM_022165757.2_Han,rna_XM_023890327.2_Lsa,
9509	NA	NA	NA	NA	10	Os01t0238900-01_Nip,Ptrif.0002s1174.1.v1.3.1_Ptr,SZYD_E3N88_mrna06626_Mmi,Solyc07g053660.3.1_Slyc,evm.model.Chr5.3172_Pgr,rna_NM_118987.8_Ath,rna_XM_002276949.3_Vvi,rna_XM_017388372.1_Dca,rna_XM_022182027.2_Han,rna_XM_023882461.2_Lsa,
9510	NA	NA	NA	NA	10	Os01t0242500-01_Nip,Ptrif.0002s2840.1.v1.3.1_Ptr,SZYD_E3N88_mrna33526_Mmi,Solyc02g077310.4.1_Slyc,evm.model.Chr1.685.2_Pgr,rna_NM_117960.4_Ath,rna_XM_010657178.2_Vvi,rna_XM_017384383.1_Dca,rna_XM_022115848.2_Han,rna_XM_023897233.2_Lsa,
9511	NA	NA	NA	NA	10	Os01t0252200-01_Nip,Ptrif.0006s0104.1.v1.3.1_Ptr,SZYD_E3N88_mrna11875_Mmi,Solyc01g100990.3.1_Slyc,evm.model.Chr5.1880_Pgr,rna_NM_001203475.1_Ath,rna_XM_010661426.2_Vvi,rna_XM_017402993.1_Dca,rna_XM_022153373.2_Han,rna_XM_023883335.2_Lsa,
9513	NA	NA	NA	NA	10	Os01t0254300-00_Nip,Ptrif.0005s3243.1.v1.3.1_Ptr,SZYD_E3N88_mrna17870_Mmi,Solyc01g099960.4.1_Slyc,evm.model.Chr5.2013_Pgr,rna_NM_111435.2_Ath,rna_XM_010661353.2_Vvi,rna_XM_017400298.1_Dca,rna_XM_022115073.2_Han,rna_XM_023880554.2_Lsa,
9516	NA	NA	NA	NA	10	Os01t0262700-01_Nip,Ptrif.0007s0224.1.v1.3.1_Ptr,SZYD_E3N88_mrna02375_Mmi,Solyc02g084810.3.1_Slyc,evm.model.Chr1.2291_Pgr,rna_NM_119807.2_Ath,rna_XM_002268105.4_Vvi,rna_XM_017363764.1_Dca,rna_XM_022153992.2_Han,rna_XM_023909047.2_Lsa,
9517	NA	NA	NA	NA	10	Os01t0263500-01_Nip,Ptrif.0006s1384.2.v1.3.1_Ptr,SZYD_E3N88_mrna19619_Mmi,Solyc01g087230.3.1_Slyc,evm.model.Chr2.4265_Pgr,rna_NM_001337806.1_Ath,rna_XM_002274619.3_Vvi,rna_XM_017365059.1_Dca,rna_XM_022163019.2_Han,rna_XM_023913419.2_Lsa,
9518	NA	NA	NA	NA	10	Os01t0265700-01_Nip,Ptrif.0008s1104.1.v1.3.1_Ptr,SZYD_E3N88_mrna11863_Mmi,Solyc10g039380.2.1_Slyc,evm.model.Chr5.1405_Pgr,rna_NM_120573.4_Ath,rna_XM_002274878.3_Vvi,rna_XM_017379485.1_Dca,rna_XM_022115034.2_Han,rna_XM_023885062.2_Lsa,
9519	NA	NA	NA	NA	10	Os01t0265900-00_Nip,Ptrif.0004s1827.1.v1.3.1_Ptr,SZYD_E3N88_mrna40443_Mmi,Solyc04g005310.3.1_Slyc,evm.model.Chr2.3046_Pgr,rna_NM_126425.4_Ath,rna_XM_002266648.3_Vvi,rna_XM_017377051.1_Dca,rna_XM_022141759.2_Han,rna_XM_023900138.2_Lsa,
9520	NA	NA	NA	NA	10	Os01t0266600-02_Nip,Ptrif.0009s0473.2.v1.3.1_Ptr,SZYD_E3N88_mrna41050_Mmi,Solyc01g079820.3.1_Slyc,evm.model.Chr9.1456_Pgr,rna_NM_001281148.1_Vvi,rna_NM_111480.4_Ath,rna_XM_017367693.1_Dca,rna_XM_022141289.2_Han,rna_XM_023879287.2_Lsa,
9521	NA	NA	NA	NA	10	Os01t0268900-01_Nip,Ptrif.0002s0513.1.v1.3.1_Ptr,SZYD_E3N88_mrna29196_Mmi,Solyc01g008700.4.1_Slyc,evm.model.Chr6.3022.1_Pgr,rna_NM_001202683.1_Ath,rna_XM_002263424.4_Vvi,rna_XM_017377072.1_Dca,rna_XM_022143128.2_Han,rna_XM_023873560.2_Lsa,
9522	NA	NA	NA	NA	10	Os01t0273300-01_Nip,Ptrif.0009s0403.1.v1.3.1_Ptr,SZYD_E3N88_mrna17213_Mmi,Solyc01g080340.3.1_Slyc,evm.model.Chr9.1341_Pgr,rna_NM_117380.4_Ath,rna_XM_002279075.4_Vvi,rna_XM_017368363.1_Dca,rna_XM_023912890.2_Lsa,rna_XM_035986702.1_Han,
9523	NA	NA	NA	NA	10	Os01t0276400-01_Nip,Ptrif.0004s1385.2.v1.3.1_Ptr,SZYD_E3N88_mrna17394_Mmi,Solyc10g081230.3.1_Slyc,evm.model.Chr3.1274_Pgr,rna_NM_100743.4_Ath,rna_XM_002267328.4_Vvi,rna_XM_017399803.1_Dca,rna_XM_022114675.2_Han,rna_XM_023912742.2_Lsa,
9524	NA	NA	NA	NA	10	Os01t0281600-01_Nip,Ptrif.0002s0518.1.v1.3.1_Ptr,SZYD_E3N88_mrna11866_Mmi,Solyc11g062350.2.1_Slyc,evm.model.Chr6.1665_Pgr,rna_NM_100723.4_Ath,rna_XM_002265666.3_Vvi,rna_XM_017372182.1_Dca,rna_XM_022153311.2_Han,rna_XM_023882231.2_Lsa,
9525	NA	NA	NA	NA	10	Os01t0283500-02_Nip,Ptrif.0003s4754.1.v1.3.1_Ptr,SZYD_E3N88_mrna08540_Mmi,Solyc07g042930.3.1_Slyc,evm.model.Chr5.3_Pgr,rna_NM_180275.3_Ath,rna_XM_002270677.3_Vvi,rna_XM_017360907.1_Dca,rna_XM_022182845.2_Han,rna_XM_023873454.2_Lsa,
9526	NA	NA	NA	NA	10	Os01t0286600-01_Nip,Ptrif.0003s3867.1.v1.3.1_Ptr,SZYD_E3N88_mrna22142_Mmi,Solyc01g079090.4.1_Slyc,evm.model.Chr6.13_Pgr,rna_NM_116399.4_Ath,rna_XM_002273757.4_Vvi,rna_XM_017374476.1_Dca,rna_XM_023904577.2_Lsa,rna_XM_035978557.1_Han,
9530	NA	NA	NA	NA	10	Os01t0297700-01_Nip,Ptrif.0006s0122.1.v1.3.1_Ptr,SZYD_E3N88_mrna17796_Mmi,Solyc01g100880.4.1_Slyc,evm.model.Chr4.179_Pgr,rna_NM_100808.3_Ath,rna_XM_002277036.3_Vvi,rna_XM_017370677.1_Dca,rna_XM_022137227.2_Han,rna_XM_023899207.2_Lsa,
9531	NA	NA	NA	NA	10	Os01t0299200-00_Nip,Ptrif.0005s1648.1.v1.3.1_Ptr,SZYD_E3N88_mrna04578_Mmi,Solyc01g100800.2.1_Slyc,evm.model.Chr5.1893_Pgr,rna_NM_001333790.1_Ath,rna_XM_002277291.3_Vvi,rna_XM_017375210.1_Dca,rna_XM_022122796.2_Han,rna_XM_023904978.2_Lsa,
9533	NA	NA	NA	NA	10	Os01t0300600-01_Nip,Ptrif.0003s3794.1.v1.3.1_Ptr,SZYD_E3N88_mrna33672_Mmi,Solyc06g009530.3.1_Slyc,evm.model.Chr6.91.1_Pgr,rna_NM_116101.3_Ath,rna_XM_002271111.4_Vvi,rna_XM_017396954.1_Dca,rna_XM_022183884.2_Han,rna_XM_023890418.2_Lsa,
9537	NA	NA	NA	NA	10	Os01t0314300-02_Nip,Ptrif.0005s1550.1.v1.3.1_Ptr,SZYD_E3N88_mrna43853_Mmi,Solyc01g099890.3.1_Slyc,evm.model.Chr5.2017_Pgr,rna_NM_100784.4_Ath,rna_XM_010661356.2_Vvi,rna_XM_017399928.1_Dca,rna_XM_022138101.2_Han,rna_XM_023880556.2_Lsa,
9539	NA	NA	NA	NA	10	Os01t0321800-01_Nip,Ptrif.0003s3854.1.v1.3.1_Ptr,SZYD_E3N88_mrna16868_Mmi,Solyc01g068150.3.1_Slyc,evm.model.Chr6.24_Pgr,rna_NM_116079.2_Ath,rna_XM_002281398.4_Vvi,rna_XM_017382864.1_Dca,rna_XM_022113699.2_Han,rna_XM_023887881.2_Lsa,
9540	NA	NA	NA	NA	10	Os01t0328500-01_Nip,Ptrif.0009s0067.1.v1.3.1_Ptr,SZYD_E3N88_mrna19517_Mmi,Solyc04g074800.3.1_Slyc,evm.model.Chr1.5007_Pgr,rna_NM_180570.2_Ath,rna_XM_002262919.4_Vvi,rna_XM_017396651.1_Dca,rna_XM_022162841.2_Han,rna_XM_023910386.2_Lsa,
9541	NA	NA	NA	NA	10	Os01t0343500-01_Nip,Ptrif.0005s1573.2.v1.3.1_Ptr,SZYD_E3N88_mrna17872_Mmi,Solyc10g044710.2.1_Slyc,evm.model.Chr5.2006_Pgr,rna_NM_148689.3_Ath,rna_XM_002279262.4_Vvi,rna_XM_017368816.1_Dca,rna_XM_022115075.2_Han,rna_XM_023883584.2_Lsa,
9543	NA	NA	NA	NA	10	Os01t0377500-01_Nip,Ptrif.0004s0519.1.v1.3.1_Ptr,SZYD_E3N88_mrna36967_Mmi,Solyc01g098350.3.1_Slyc,evm.model.Chr5.1603_Pgr,rna_NM_128200.5_Ath,rna_XM_010658829.2_Vvi,rna_XM_017403619.1_Dca,rna_XM_023901278.2_Lsa,rna_XM_035984080.1_Han,
9544	NA	NA	NA	NA	10	Os01t0390600-01_Nip,Ptrif.0009s0437.1.v1.3.1_Ptr,SZYD_E3N88_mrna00231_Mmi,Solyc01g080190.3.1_Slyc,evm.model.Chr9.1412_Pgr,rna_NM_121907.3_Ath,rna_XM_017369078.1_Dca,rna_XM_019219962.1_Vvi,rna_XM_022152963.2_Han,rna_XM_023899902.2_Lsa,
9545	NA	NA	NA	NA	10	Os01t0392100-01_Nip,Ptrif.0007s2808.1.v1.3.1_Ptr,SZYD_E3N88_mrna39540_Mmi,Solyc03g116660.3.1_Slyc,evm.model.Chr2.577_Pgr,rna_NM_112448.4_Ath,rna_XM_002267798.3_Vvi,rna_XM_017362186.1_Dca,rna_XM_022161545.2_Han,rna_XM_023908906.2_Lsa,
9548	NA	NA	NA	NA	10	Os01t0512200-01_Nip,Ptrif.0003s1331.1.v1.3.1_Ptr,SZYD_E3N88_mrna04672_Mmi,Solyc03g119270.1.1_Slyc,evm.model.Chr4.3056_Pgr,rna_NM_179454.1_Ath,rna_XM_010665310.2_Vvi,rna_XM_017403033.1_Dca,rna_XM_022169847.2_Han,rna_XM_023899349.2_Lsa,
9549	NA	NA	NA	NA	10	Os01t0514300-01_Nip,Ptrif.0006s1864.1.v1.3.1_Ptr,SZYD_E3N88_mrna20460_Mmi,Solyc02g086330.4.1_Slyc,evm.model.Chr1.2560_Pgr,rna_NM_121626.4_Ath,rna_XM_002280969.3_Vvi,rna_XM_017362079.1_Dca,rna_XM_022127401.2_Han,rna_XM_023913535.2_Lsa,
9550	NA	NA	NA	NA	10	Os01t0521500-01_Nip,Ptrif.0005s2379.1.v1.3.1_Ptr,SZYD_E3N88_mrna06349_Mmi,Solyc11g018670.3.1_Slyc,evm.model.Chr5.2288_evm.model.Chr5.2289_Pgr,rna_NM_001334200.1_Ath,rna_XM_002267832.3_Vvi,rna_XM_017392483.1_Dca,rna_XM_022132442.2_Han,rna_XM_023874484.2_Lsa,
9551	NA	NA	NA	NA	10	Os01t0526100-01_Nip,Ptrif.0002s2453.1.v1.3.1_Ptr,SZYD_E3N88_mrna33367_Mmi,Solyc02g069790.3.1_Slyc,evm.model.Chr1.1479_Pgr,rna_NM_102784.3_Ath,rna_XM_010657435.2_Vvi,rna_XM_017364640.1_Dca,rna_XM_022185737.2_Han,rna_XM_023878859.2_Lsa,
9552	NA	NA	NA	NA	10	Os01t0534800-02_Nip,Ptrif.0002s1481.1.v1.3.1_Ptr,SZYD_E3N88_mrna18130_Mmi,Solyc07g048120.3.1_Slyc,evm.model.Chr3.2630_Pgr,rna_NM_001341043.1_Ath,rna_XM_002273261.4_Vvi,rna_XM_017403611.1_Dca,rna_XM_022180615.2_Han,rna_XM_023907781.2_Lsa,
9553	NA	NA	NA	NA	10	Os01t0541900-01_Nip,Ptrif.0006s1686.2.v1.3.1_Ptr,SZYD_E3N88_mrna10892_Mmi,Solyc01g056690.4.1_Slyc,evm.model.Chr3.1073_Pgr,rna_NM_180005.4_Ath,rna_XM_002283400.3_Vvi,rna_XM_017402559.1_Dca,rna_XM_022133088.2_Han,rna_XM_023875827.2_Lsa,
9554	NA	NA	NA	NA	10	Os01t0546500-01_Nip,Ptrif.0008s0007.1.v1.3.1_Ptr,SZYD_E3N88_mrna16212_Mmi,Solyc12g096140.3.1_Slyc,evm.model.Chr7.2688_Pgr,rna_NM_001342482.1_Ath,rna_XM_002283275.4_Vvi,rna_XM_017360970.1_Dca,rna_XM_022116573.2_Han,rna_XM_023890202.2_Lsa,
9555	NA	NA	NA	NA	10	Os01t0550200-00_Nip,Ptrif.0003s0111.1.v1.3.1_Ptr,SZYD_E3N88_mrna30668_Mmi,Solyc08g082560.3.1_Slyc,evm.model.Chr1.1862_Pgr,rna_NM_001203769.2_Ath,rna_XM_002265210.3_Vvi,rna_XM_017376527.1_Dca,rna_XM_022165110.2_Han,rna_XM_023890330.2_Lsa,
9556	NA	NA	NA	NA	10	Os01t0558300-01_Nip,Ptrif.0007s0843.2.v1.3.1_Ptr,SZYD_E3N88_mrna22781_Mmi,Solyc03g121310.2.1_Slyc,evm.model.Chr2.289_Pgr,rna_NM_104051.5_Ath,rna_XM_010656259.2_Vvi,rna_XM_017360676.1_Dca,rna_XM_022177944.2_Han,rna_XM_023895950.2_Lsa,
9557	NA	NA	NA	NA	10	Os01t0558800-01_Nip,Ptrif.0001s0907.1.v1.3.1_Ptr,SZYD_E3N88_mrna40800_Mmi,Solyc10g045310.2.1_Slyc,evm.model.Chr9.140_Pgr,rna_NM_119085.4_Ath,rna_XM_010657931.2_Vvi,rna_XM_017365303.1_Dca,rna_XM_022140902.2_Han,rna_XM_023888660.2_Lsa,
9558	NA	NA	NA	NA	10	Os01t0558850-00_Nip,Ptrif.0001s0908.2.v1.3.1_Ptr,SZYD_E3N88_mrna36333_Mmi,Solyc12g008710.2.1_Slyc,evm.model.Chr9.142_Pgr,rna_NM_001345214.1_Ath,rna_XM_010657932.2_Vvi,rna_XM_017367364.1_Dca,rna_XM_022179298.2_Han,rna_XM_023914041.2_Lsa,
9559	NA	NA	NA	NA	10	Os01t0559000-01_Nip,Ptrif.0001s0482.1.v1.3.1_Ptr,SZYD_E3N88_mrna25015_Mmi,Solyc08g065640.3.1_Slyc,evm.model.Chr8.1937_Pgr,rna_NM_128155.3_Ath,rna_XM_002277087.4_Vvi,rna_XM_017379060.1_Dca,rna_XM_022126287.2_Han,rna_XM_023901812.2_Lsa,
9560	NA	NA	NA	NA	10	Os01t0559500-01_Nip,Ptrif.0005s0571.1.v1.3.1_Ptr,SZYD_E3N88_mrna06348_Mmi,Solyc11g040260.2.1_Slyc,evm.model.Chr5.2301_Pgr,rna_NM_100966.3_Ath,rna_XM_002270148.4_Vvi,rna_XM_017363386.1_Dca,rna_XM_022132453.2_Han,rna_XM_023874481.2_Lsa,
9562	NA	NA	NA	NA	10	Os01t0571200-01_Nip,Ptrif.0007s0902.1.v1.3.1_Ptr,SZYD_E3N88_mrna05607_Mmi,Solyc06g062760.3.1_Slyc,evm.model.Chr2.234_Pgr,rna_NM_001161145.1_Ath,rna_XM_002276923.3_Vvi,rna_XM_017376784.1_Dca,rna_XM_022134280.2_Han,rna_XM_023906155.2_Lsa,
9563	NA	NA	NA	NA	10	Os01t0574600-01_Nip,Ptrif.0007s2647.1.v1.3.1_Ptr,SZYD_E3N88_mrna05605_Mmi,Solyc03g121720.2.1_Slyc,evm.model.Chr2.236_Pgr,rna_NM_101628.4_Ath,rna_XM_010656236.2_Vvi,rna_XM_017376560.1_Dca,rna_XM_022134282.2_Han,rna_XM_023906152.2_Lsa,
9564	NA	NA	NA	NA	10	Os01t0575500-01_Nip,Ptrif.0003s1281.2.v1.3.1_Ptr,SZYD_E3N88_mrna10322_Mmi,Solyc03g119650.3.1_Slyc,evm.model.Chr4.3111.1_Pgr,rna_NM_180628.4_Ath,rna_XM_003634140.3_Vvi,rna_XM_017367061.1_Dca,rna_XM_022165909.2_Han,rna_XM_023875709.1_Lsa,
9565	NA	NA	NA	NA	10	Os01t0578000-01_Nip,Ptrif.0003s4292.1.v1.3.1_Ptr,SZYD_E3N88_mrna16933_Mmi,Solyc05g050960.4.1_Slyc,evm.model.Chr7.606_Pgr,rna_NM_001202820.1_Ath,rna_XM_002280712.3_Vvi,rna_XM_017361011.1_Dca,rna_XM_022160364.2_Han,rna_XM_042896607.1_Lsa,
9566	NA	NA	NA	NA	10	Os01t0580100-03_Nip,Ptrif.0001s2440.2.v1.3.1_Ptr,SZYD_E3N88_mrna25007_Mmi,Solyc07g006330.2.1_Slyc,evm.model.Chr9.905_Pgr,rna_NM_121489.2_Ath,rna_XM_017386355.1_Dca,rna_XM_019223119.1_Vvi,rna_XM_022125623.1_Han,rna_XM_023875988.2_Lsa,
9567	NA	NA	NA	NA	10	Os01t0581300-01_Nip,Ptrif.0001s0999.1.v1.3.1_Ptr,SZYD_E3N88_mrna29081_Mmi,Solyc12g008980.3.1_Slyc,evm.model.Chr6.1401_Pgr,rna_NM_001281164.1_Vvi,rna_NM_125085.5_Ath,rna_XM_017364541.1_Dca,rna_XM_022171477.2_Han,rna_XM_023901162.2_Lsa,
9568	NA	NA	NA	NA	10	Os01t0582400-01_Nip,Ptrif.0001s2131.1.v1.3.1_Ptr,SZYD_E3N88_mrna09287_Mmi,Solyc08g062700.3.1_Slyc,evm.model.Chr9.1278_Pgr,rna_NM_119460.5_Ath,rna_XM_003631760.3_Vvi,rna_XM_017380178.1_Dca,rna_XM_022126018.2_Han,rna_XM_023907868.2_Lsa,
9569	NA	NA	NA	NA	10	Os01t0584800-01_Nip,Ptrif.0009s1253.1.v1.3.1_Ptr,SZYD_E3N88_mrna16597_Mmi,Solyc09g092240.3.1_Slyc,evm.model.Chr9.290_Pgr,rna_NM_001342049.1_Ath,rna_XM_010652025.2_Vvi,rna_XM_017379284.1_Dca,rna_XM_022170039.2_Han,rna_XM_023907814.2_Lsa,
9570	NA	NA	NA	NA	10	Os01t0585300-01_Nip,Ptrif.0003s0339.1.v1.3.1_Ptr,SZYD_E3N88_mrna21016_Mmi,Solyc03g113240.3.1_Slyc,evm.model.Chr2.1291_Pgr,rna_NM_106131.4_Ath,rna_XM_002271917.3_Vvi,rna_XM_017389096.1_Dca,rna_XM_022128248.2_Han,rna_XM_023872577.2_Lsa,
9571	NA	NA	NA	NA	10	Os01t0588800-01_Nip,Ptrif.0006s2103.1.v1.3.1_Ptr,SZYD_E3N88_mrna24278_Mmi,Solyc02g087640.3.1_Slyc,evm.model.Chr1.3547_Pgr,rna_NM_113790.4_Ath,rna_XM_002276790.3_Vvi,rna_XM_017375692.1_Dca,rna_XM_022127657.2_Han,rna_XM_023897778.2_Lsa,
9572	NA	NA	NA	NA	10	Os01t0592900-02_Nip,Ptrif.0007s1243.1.v1.3.1_Ptr,SZYD_E3N88_mrna21350_Mmi,Solyc03g120200.2.1_Slyc,evm.model.Chr2.448_Pgr,rna_NM_106644.4_Ath,rna_XM_010656369.2_Vvi,rna_XM_017393628.1_Dca,rna_XM_022128677.2_Han,rna_XM_023874639.2_Lsa,
9575	NA	NA	NA	NA	10	Os01t0605500-00_Nip,Ptrif.0003s1235.2.v1.3.1_Ptr,SZYD_E3N88_mrna10509_Mmi,Solyc03g114380.4.1_Slyc,evm.model.Chr2.1562.1_Pgr,rna_NM_101713.5_Ath,rna_XM_010665222.2_Vvi,rna_XM_017399381.1_Dca,rna_XM_022163662.2_Han,rna_XM_023911362.2_Lsa,
9576	NA	NA	NA	NA	10	Os01t0610300-01_Nip,Ptrif.0007s1371.1.v1.3.1_Ptr,SZYD_E3N88_mrna05460_Mmi,Solyc02g069810.3.1_Slyc,evm.model.Chr2.510_Pgr,rna_NM_001202973.1_Ath,rna_XM_010656423.2_Vvi,rna_XM_017394183.1_Dca,rna_XM_022133562.2_Han,rna_XM_023906016.2_Lsa,
9578	NA	NA	NA	NA	10	Os01t0612000-01_Nip,Ptrif.0001s0286.1.v1.3.1_Ptr,SZYD_E3N88_mrna24688_Mmi,Solyc08g067070.3.1_Slyc,evm.model.Chr8.1621_Pgr,rna_NM_122459.3_Ath,rna_XM_002282418.4_Vvi,rna_XM_017376647.1_Dca,rna_XM_022145327.2_Han,rna_XM_023879514.2_Lsa,
9579	NA	NA	NA	NA	10	Os01t0612700-01_Nip,Ptrif.0002s2754.1.v1.3.1_Ptr,SZYD_E3N88_mrna37157_Mmi,Solyc02g078270.3.1_Slyc,evm.model.Chr1.513_Pgr,rna_NM_118281.4_Ath,rna_XM_002273928.4_Vvi,rna_XM_017368141.1_Dca,rna_XM_022180317.2_Han,rna_XM_023888743.2_Lsa,
9582	NA	NA	NA	NA	10	Os01t0617600-00_Nip,Ptrif.0009s2046.1.v1.3.1_Ptr,SZYD_E3N88_mrna22613_Mmi,Solyc06g063270.4.1_Slyc,evm.model.Chr1.4414_Pgr,rna_NM_148393.3_Ath,rna_XM_002274021.4_Vvi,rna_XM_017388486.1_Dca,rna_XM_023897595.2_Lsa,rna_XM_035977507.1_Han,
9583	NA	NA	NA	NA	10	Os01t0619800-01_Nip,Ptrif.0003s4030.1.v1.3.1_Ptr,SZYD_E3N88_mrna07951_Mmi,Solyc05g050320.4.1_Slyc,evm.model.Chr7.170_Pgr,rna_NM_116334.4_Ath,rna_XM_010663600.2_Vvi,rna_XM_017376056.1_Dca,rna_XM_022139174.2_Han,rna_XM_023898727.2_Lsa,
9584	NA	NA	NA	NA	10	Os01t0640800-01_Nip,Ptrif.0004s2192.1.v1.3.1_Ptr,SZYD_E3N88_mrna19875_Mmi,Solyc05g005590.4.1_Slyc,evm.model.Chr4.2473_Pgr,rna_NM_104713.4_Ath,rna_XM_010655136.2_Vvi,rna_XM_017368662.1_Dca,rna_XM_022143446.2_Han,rna_XM_023906498.2_Lsa,
9585	NA	NA	NA	NA	10	Os01t0642900-01_Nip,Ptrif.0003s1242.1.v1.3.1_Ptr,SZYD_E3N88_mrna39297_Mmi,Solyc12g038370.2.1_Slyc,evm.model.Chr2.1567_Pgr,rna_NM_112744.3_Ath,rna_XM_002270642.3_Vvi,rna_XM_017383131.1_Dca,rna_XM_022161232.2_Han,rna_XM_023891931.2_Lsa,
9587	NA	NA	NA	NA	10	Os01t0656600-01_Nip,Ptrif.0003s0164.8.v1.3.1_Ptr,SZYD_E3N88_mrna15963_Mmi,Solyc08g082010.3.1_Slyc,evm.model.Chr1.4855_Pgr,rna_NM_001344421.1_Ath,rna_XM_017379802.1_Dca,rna_XM_019226111.1_Vvi,rna_XM_022166159.2_Han,rna_XM_023914403.2_Lsa,
9588	NA	NA	NA	NA	10	Os01t0658500-02_Nip,Ptrif.0005s0956.1.v1.3.1_Ptr,SZYD_E3N88_mrna40643_Mmi,Solyc08g076130.3.1_Slyc,evm.model.Chr8.975_Pgr,rna_NM_001341316.1_Ath,rna_XM_010664631.2_Vvi,rna_XM_017360462.1_Dca,rna_XM_022141524.2_Han,rna_XM_023904271.2_Lsa,
9590	NA	NA	NA	NA	10	Os01t0660900-00_Nip,Ptrif.0003s0449.2.v1.3.1_Ptr,SZYD_E3N88_mrna11172_Mmi,Solyc03g114250.4.1_Slyc,evm.model.Chr2.1171_Pgr,rna_NM_125679.2_Ath,rna_XM_002279763.4_Vvi,rna_XM_017362908.1_Dca,rna_XM_022161235.2_Han,rna_XM_023896584.2_Lsa,
9591	NA	NA	NA	NA	10	Os01t0662700-01_Nip,Ptrif.0004s2165.1.v1.3.1_Ptr,SZYD_E3N88_mrna37308_Mmi,Solyc05g005180.3.1_Slyc,evm.model.Chr4.2499.1_Pgr,rna_NM_104739.5_Ath,rna_XM_002267464.3_Vvi,rna_XM_017360396.1_Dca,rna_XM_022120402.2_Han,rna_XM_023885362.2_Lsa,
9592	NA	NA	NA	NA	10	Os01t0664000-00_Nip,Ptrif.0002s2973.2.v1.3.1_Ptr,SZYD_E3N88_mrna19510_Mmi,Solyc02g071190.4.1_Slyc,evm.model.Chr1.1059.1_Pgr,rna_NM_203164.3_Ath,rna_XM_010657327.2_Vvi,rna_XM_017372047.1_Dca,rna_XM_023910406.2_Lsa,rna_XM_035984954.1_Han,
9594	NA	NA	NA	NA	10	Os01t0666600-00_Nip,Ptrif.0004s1286.1.v1.3.1_Ptr,SZYD_E3N88_mrna11089_Mmi,Solyc07g056240.3.1_Slyc,evm.model.Chr7.874.1_Pgr,rna_NM_180049.4_Ath,rna_XM_002283350.3_Vvi,rna_XM_017391826.1_Dca,rna_XM_023907119.2_Lsa,rna_XM_035986953.1_Han,
9595	NA	NA	NA	NA	10	Os01t0666800-01_Nip,Ptrif.0004s1283.1.v1.3.1_Ptr,SZYD_E3N88_mrna37899_Mmi,Solyc07g056220.3.1_Slyc,evm.model.Chr5.776_evm.model.Chr5.777_Pgr,rna_NM_129359.4_Ath,rna_XM_002283392.3_Vvi,rna_XM_017391825.1_Dca,rna_XM_022144127.2_Han,rna_XM_023902404.2_Lsa,
9596	NA	NA	NA	NA	10	Os01t0668300-01_Nip,Ptrif.0001s2742.1.v1.3.1_Ptr,SZYD_E3N88_mrna08737_Mmi,Solyc07g062770.2.1_Slyc,evm.model.Chr3.3089_evm.model.Chr3.3090_Pgr,rna_NM_001338149.1_Ath,rna_XM_010645864.2_Vvi,rna_XM_017391641.1_Dca,rna_XM_022144384.2_Han,rna_XM_023912551.2_Lsa,
9597	NA	NA	NA	NA	10	Os01t0674700-00_Nip,Ptrif.0002s2380.3.v1.3.1_Ptr,SZYD_E3N88_mrna04121_Mmi,Solyc02g069570.3.1_Slyc,evm.model.Chr1.1381_Pgr,rna_NM_102798.2_Ath,rna_XM_002268480.3_Vvi,rna_XM_017380651.1_Dca,rna_XM_022174139.2_Han,rna_XM_023880627.2_Lsa,
9598	NA	NA	NA	NA	10	Os01t0676200-02_Nip,Ptrif.0001s1513.1.v1.3.1_Ptr,SZYD_E3N88_mrna26183_Mmi,Solyc07g064100.1.1_Slyc,evm.model.Chr3.3318_Pgr,rna_NM_103988.4_Ath,rna_XM_002279807.3_Vvi,rna_XM_017386085.1_Dca,rna_XM_022183763.2_Han,rna_XM_023910133.2_Lsa,
9599	NA	NA	NA	NA	10	Os01t0678600-01_Nip,Ptrif.0001s1201.1.v1.3.1_Ptr,SZYD_E3N88_mrna05425_Mmi,Solyc07g062870.3.1_Slyc,evm.model.Chr3.3108_Pgr,rna_NM_112382.4_Ath,rna_XM_002285113.4_Vvi,rna_XM_017393588.1_Dca,rna_XM_022133415.2_Han,rna_XM_023915530.2_Lsa,
9602	NA	NA	NA	NA	10	Os01t0683400-01_Nip,Ptrif.0002s2056.1.v1.3.1_Ptr,SZYD_E3N88_mrna30673_Mmi,Solyc05g008540.3.1_Slyc,evm.model.Chr1.4907.1_Pgr,rna_NM_001202564.1_Ath,rna_XM_010663341.2_Vvi,rna_XM_017377584.1_Dca,rna_XM_022167198.2_Han,rna_XM_042899976.1_Lsa,
9603	NA	NA	NA	NA	10	Os01t0684800-01_Nip,Ptrif.0008s1396.2.v1.3.1_Ptr,SZYD_E3N88_mrna40189_Mmi,Solyc01g111410.3.1_Slyc,evm.model.Chr7.2337_Pgr,rna_NM_179299.4_Ath,rna_XM_002268941.3_Vvi,rna_XM_017399005.1_Dca,rna_XM_022118391.2_Han,rna_XM_023913368.2_Lsa,
9604	NA	NA	NA	NA	10	Os01t0687600-01_Nip,Ptrif.0003s4493.1.v1.3.1_Ptr,SZYD_E3N88_mrna15501_Mmi,Solyc12g027740.3.1_Slyc,evm.model.Chr2.1228_Pgr,rna_NM_114681.4_Ath,rna_XM_010664918.2_Vvi,rna_XM_017360880.1_Dca,rna_XM_022153788.2_Han,rna_XM_023877875.2_Lsa,
9605	NA	NA	NA	NA	10	Os01t0687700-01_Nip,Ptrif.0002s2148.1.v1.3.1_Ptr,SZYD_E3N88_mrna37655_Mmi,Solyc04g007230.3.1_Slyc,evm.model.Chr2.3829_Pgr,rna_NM_102353.4_Ath,rna_XM_002282660.3_Vvi,rna_XM_017368239.1_Dca,rna_XM_022120811.2_Han,rna_XM_023907017.2_Lsa,
9606	NA	NA	NA	NA	10	Os01t0695600-00_Nip,Ptrif.0004s2066.1.v1.3.1_Ptr,SZYD_E3N88_mrna40723_Mmi,Solyc01g008900.4.1_Slyc,evm.model.Chr4.2662_Pgr,rna_NM_113517.4_Ath,rna_XM_002282068.3_Vvi,rna_XM_017368764.1_Dca,rna_XM_022142326.2_Han,rna_XM_023874060.2_Lsa,
9608	NA	NA	NA	NA	10	Os01t0696000-02_Nip,Ptrif.0004s1311.1.v1.3.1_Ptr,SZYD_E3N88_mrna19568_Mmi,Solyc10g007730.3.1_Slyc,evm.model.Chr7.1004_Pgr,rna_NM_100530.5_Ath,rna_XM_017383282.1_Dca,rna_XM_019223573.1_Vvi,rna_XM_022130580.2_Han,rna_XM_023910332.2_Lsa,
9609	NA	NA	NA	NA	10	Os01t0706000-03_Nip,Ptrif.0003s0109.1.v1.3.1_Ptr,SZYD_E3N88_mrna30666_Mmi,Solyc08g082580.3.1_Slyc,evm.model.Chr1.1870_Pgr,rna_NM_117160.4_Ath,rna_XM_002266962.3_Vvi,rna_XM_017398089.1_Dca,rna_XM_022166010.2_Han,rna_XM_023890383.2_Lsa,
9610	NA	NA	NA	NA	10	Os01t0706700-01_Nip,Ptrif.0007s0839.1.v1.3.1_Ptr,SZYD_E3N88_mrna21417_Mmi,Solyc03g121350.3.1_Slyc,evm.model.Chr2.293_Pgr,rna_NM_001334561.1_Ath,rna_XM_010656261.2_Vvi,rna_XM_017372512.1_Dca,rna_XM_023902647.2_Lsa,rna_XM_035978038.1_Han,
9611	NA	NA	NA	NA	10	Os01t0708300-02_Nip,Ptrif.0001s2141.2.v1.3.1_Ptr,SZYD_E3N88_mrna15845_Mmi,Solyc06g036780.3.1_Slyc,evm.model.Chr9.1284_Pgr,rna_NM_121234.3_Ath,rna_XM_002278206.3_Vvi,rna_XM_017381551.1_Dca,rna_XM_022121971.2_Han,rna_XM_023881390.2_Lsa,
9614	NA	NA	NA	NA	10	Os01t0712800-00_Nip,Ptrif.0007s1189.2.v1.3.1_Ptr,SZYD_E3N88_mrna17856_Mmi,Solyc03g120800.4.1_Slyc,evm.model.Chr2.431_Pgr,rna_NM_001342239.1_Ath,rna_XM_002279498.4_Vvi,rna_XM_017401758.1_Dca,rna_XM_022138068.2_Han,rna_XM_023880845.2_Lsa,
9615	NA	NA	NA	NA	10	Os01t0713600-01_Nip,Ptrif.0002s0990.1.v1.3.1_Ptr,SZYD_E3N88_mrna01865_Mmi,Solyc02g094460.2.1_Slyc,evm.model.Chr5.70_Pgr,rna_NM_113591.4_Ath,rna_XM_002275453.3_Vvi,rna_XM_017373896.1_Dca,rna_XM_022155908.2_Han,rna_XM_023878141.2_Lsa,
9617	NA	NA	NA	NA	10	Os01t0716400-01_Nip,Ptrif.0007s2336.2.v1.3.1_Ptr,SZYD_E3N88_mrna27321_Mmi,Solyc04g051610.3.1_Slyc,evm.model.Chr4.2065.3_Pgr,rna_NM_127755.3_Ath,rna_XM_002275707.3_Vvi,rna_XM_017386313.1_Dca,rna_XM_022173042.2_Han,rna_XM_023881186.2_Lsa,
9618	NA	NA	NA	NA	10	Os01t0719700-00_Nip,Ptrif.0001s0688.1.v1.3.1_Ptr,SZYD_E3N88_mrna35789_Mmi,Solyc12g007010.2.1_Slyc,evm.model.Chr6.1289_Pgr,rna_NM_113350.3_Ath,rna_XM_002281317.4_Vvi,rna_XM_017387885.1_Dca,rna_XM_022181836.2_Han,rna_XM_023895101.2_Lsa,
9620	NA	NA	NA	NA	10	Os01t0730800-01_Nip,Ptrif.0002s0901.1.v1.3.1_Ptr,SZYD_E3N88_mrna18873_Mmi,Solyc07g055340.3.1_Slyc,evm.model.Chr5.1391_Pgr,rna_NM_129838.3_Ath,rna_XM_002277565.3_Vvi,rna_XM_017394106.1_Dca,rna_XM_022150353.2_Han,rna_XM_023882451.2_Lsa,
9621	NA	NA	NA	NA	10	Os01t0732200-01_Nip,Ptrif.0001s0361.2.v1.3.1_Ptr,SZYD_E3N88_mrna15906_Mmi,Solyc08g068200.4.1_Slyc,evm.model.Chr8.1764_Pgr,rna_NM_121186.4_Ath,rna_XM_002284210.4_Vvi,rna_XM_017394077.1_Dca,rna_XM_022166067.2_Han,rna_XM_042895654.1_Lsa,
9622	NA	NA	NA	NA	10	Os01t0737800-02_Nip,Ptrif.0002s3306.1.v1.3.1_Ptr,SZYD_E3N88_mrna12589_Mmi,Solyc02g086870.4.1_Slyc,evm.model.Chr5.402_evm.model.Chr5.403_Pgr,rna_NM_001344319.1_Ath,rna_XM_002278367.3_Vvi,rna_XM_017392805.1_Dca,rna_XM_022117863.2_Han,rna_XM_023872958.2_Lsa,
9623	NA	NA	NA	NA	10	Os01t0744200-01_Nip,Ptrif.0007s1115.1.v1.3.1_Ptr,SZYD_E3N88_mrna09943_Mmi,Solyc03g120970.3.1_Slyc,evm.model.Chr2.357_Pgr,rna_NM_001334920.1_Ath,rna_XM_002278295.3_Vvi,rna_XM_017396017.1_Dca,rna_XM_022154112.2_Han,rna_XM_023895970.2_Lsa,
9624	NA	NA	NA	NA	10	Os01t0744400-01_Nip,Ptrif.0001s0821.1.v1.3.1_Ptr,SZYD_E3N88_mrna17665_Mmi,Solyc12g008390.3.1_Slyc,evm.model.Chr9.216_Pgr,rna_NM_001202627.2_Ath,rna_XM_010657969.2_Vvi,rna_XM_017384716.1_Dca,rna_XM_022141158.2_Han,rna_XM_023900976.2_Lsa,
9625	NA	NA	NA	NA	10	Os01t0752600-01_Nip,Ptrif.0002s1531.1.v1.3.1_Ptr,SZYD_E3N88_mrna27652_Mmi,Solyc07g049740.4.1_Slyc,evm.model.Chr3.2695_Pgr,rna_NM_126487.4_Ath,rna_XM_010658952.2_Vvi,rna_XM_017402771.1_Dca,rna_XM_022153000.2_Han,rna_XM_042898148.1_Lsa,
9626	NA	NA	NA	NA	10	Os01t0752700-01_Nip,Ptrif.0002s0818.1.v1.3.1_Ptr,SZYD_E3N88_mrna18383_Mmi,Solyc07g053470.4.1_Slyc,evm.model.Chr5.1191_Pgr,rna_NM_001202718.1_Ath,rna_XM_002278735.3_Vvi,rna_XM_017392422.1_Dca,rna_XM_022164984.2_Han,rna_XM_023904981.2_Lsa,
9627	NA	NA	NA	NA	10	Os01t0754700-01_Nip,Ptrif.0002s0838.1.v1.3.1_Ptr,SZYD_E3N88_mrna02675_Mmi,Solyc07g053380.2.1_Slyc,evm.model.Chr5.2139_Pgr,rna_NM_115721.3_Ath,rna_XM_010658723.2_Vvi,rna_XM_017388855.1_Dca,rna_XM_022128926.2_Han,rna_XM_023890265.2_Lsa,
9628	NA	NA	NA	NA	10	Os01t0757800-01_Nip,Ptrif.0002s2242.1.v1.3.1_Ptr,SZYD_E3N88_mrna01403_Mmi,Solyc01g034150.4.1_Slyc,evm.model.Chr4.1689_Pgr,rna_NM_123841.5_Ath,rna_XM_010650952.2_Vvi,rna_XM_017375840.1_Dca,rna_XM_022153869.2_Han,rna_XM_023883983.2_Lsa,
9630	NA	NA	NA	NA	10	Os01t0763100-00_Nip,Ptrif.0003s1147.3.v1.3.1_Ptr,SZYD_E3N88_mrna25534_Mmi,Solyc12g038600.2.1_Slyc,evm.model.Chr2.1487_Pgr,rna_NM_101718.5_Ath,rna_XM_002265732.3_Vvi,rna_XM_017383161.1_Dca,rna_XM_022183218.2_Han,rna_XM_023881176.2_Lsa,
9631	NA	NA	NA	NA	10	Os01t0763700-01_Nip,Ptrif.0006s2257.1.v1.3.1_Ptr,SZYD_E3N88_mrna12520_Mmi,Solyc02g066920.3.1_Slyc,evm.model.Chr1.3360_Pgr,rna_NM_123283.5_Ath,rna_XM_002279975.4_Vvi,rna_XM_017362275.1_Dca,rna_XM_022117959.2_Han,rna_XM_023915667.2_Lsa,
9632	NA	NA	NA	NA	10	Os01t0764300-01_Nip,Ptrif.0004s2431.1.v1.3.1_Ptr,SZYD_E3N88_mrna31492_Mmi,Solyc05g012690.4.1_Slyc,evm.model.Chr2.2819_Pgr,rna_NM_105605.3_Ath,rna_XM_002266304.3_Vvi,rna_XM_017364750.1_Dca,rna_XM_022166032.2_Han,rna_XM_023875535.2_Lsa,
9633	NA	NA	NA	NA	10	Os01t0765000-01_Nip,Ptrif.0004s1053.1.v1.3.1_Ptr,SZYD_E3N88_mrna23192_Mmi,Solyc03g111350.3.1_Slyc,evm.model.Chr2.923_Pgr,rna_NM_114712.3_Ath,rna_XM_002283781.4_Vvi,rna_XM_017396220.1_Dca,rna_XM_022145883.2_Han,rna_XM_023915759.1_Lsa,
9635	NA	NA	NA	NA	10	Os01t0767600-01_Nip,Ptrif.0008s0239.2.v1.3.1_Ptr,SZYD_E3N88_mrna06259_Mmi,Solyc01g106470.3.1_Slyc,evm.model.Chr5.2567_Pgr,rna_NM_125847.4_Ath,rna_XM_017399512.1_Dca,rna_XM_019219051.1_Vvi,rna_XM_022132517.2_Han,rna_XM_023909007.2_Lsa,
9636	NA	NA	NA	NA	10	Os01t0769900-01_Nip,Ptrif.0002s2487.1.v1.3.1_Ptr,SZYD_E3N88_mrna11626_Mmi,Solyc02g070390.3.1_Slyc,evm.model.Chr1.1701_Pgr,rna_NM_129018.4_Ath,rna_XM_010657393.1_Vvi,rna_XM_017374795.1_Dca,rna_XM_022133298.2_Han,rna_XM_023887694.2_Lsa,
9637	NA	NA	NA	NA	10	Os01t0770500-02_Nip,Ptrif.0007s2144.1.v1.3.1_Ptr,SZYD_E3N88_mrna08577_Mmi,Solyc11g069260.2.1_Slyc,evm.model.Chr3.146_Pgr,rna_NM_119500.6_Ath,rna_XM_002280579.3_Vvi,rna_XM_017389001.1_Dca,rna_XM_022146061.2_Han,rna_XM_023884302.2_Lsa,
9638	NA	NA	NA	NA	10	Os01t0772150-00_Nip,Ptrif.0003s4850.1.v1.3.1_Ptr,SZYD_E3N88_mrna32959_Mmi,Solyc01g068370.4.1_Slyc,evm.model.Chr3.1353_Pgr,rna_NM_202483.2_Ath,rna_XM_002277030.4_Vvi,rna_XM_017391360.1_Dca,rna_XM_022138786.2_Han,rna_XM_023910600.2_Lsa,
9639	NA	NA	NA	NA	10	Os01t0773200-02_Nip,Ptrif.0003s3424.2.v1.3.1_Ptr,SZYD_E3N88_mrna36485_Mmi,Solyc09g065690.4.1_Slyc,evm.model.Chr6.518_Pgr,rna_NM_001203412.2_Ath,rna_XM_010647828.2_Vvi,rna_XM_017374276.1_Dca,rna_XM_022179415.2_Han,rna_XM_023879162.2_Lsa,
9640	NA	NA	NA	NA	10	Os01t0776700-01_Nip,Ptrif.0006s0312.1.v1.3.1_Ptr,SZYD_E3N88_mrna24605_Mmi,Solyc10g083910.3.1_Slyc,evm.model.Chr3.1969_Pgr,rna_NM_129239.4_Ath,rna_XM_002268546.4_Vvi,rna_XM_017403601.1_Dca,rna_XM_022145180.2_Han,rna_XM_023890207.2_Lsa,
9641	NA	NA	NA	NA	10	Os01t0778100-01_Nip,Ptrif.0004s2660.1.v1.3.1_Ptr,SZYD_E3N88_mrna36876_Mmi,Solyc01g081630.4.1_Slyc,evm.model.Chr7.1559_Pgr,rna_NM_148436.4_Ath,rna_XM_010661305.2_Vvi,rna_XM_017364274.1_Dca,rna_XM_022179699.2_Han,rna_XM_023887238.2_Lsa,
9645	NA	NA	NA	NA	10	Os01t0783400-01_Nip,Ptrif.0002s1350.2.v1.3.1_Ptr,SZYD_E3N88_mrna31275_Mmi,Solyc07g053210.3.1_Slyc,evm.model.Chr5.736_Pgr,rna_NM_102504.4_Ath,rna_XM_017402466.1_Dca,rna_XM_019223645.1_Vvi,rna_XM_022167640.2_Han,rna_XM_023886249.2_Lsa,
9650	NA	NA	NA	NA	10	Os01t0789100-01_Nip,Ptrif.0002s3514.1.v1.3.1_Ptr,SZYD_E3N88_mrna33469_Mmi,Solyc10g005290.4.1_Slyc,evm.model.Chr1.171_Pgr,rna_NM_116725.5_Ath,rna_XM_002264424.4_Vvi,rna_XM_017365413.1_Dca,rna_XM_022186233.2_Han,rna_XM_023895424.2_Lsa,
9651	NA	NA	NA	NA	10	Os01t0796400-01_Nip,Ptrif.0001s1239.1.v1.3.1_Ptr,SZYD_E3N88_mrna46265_Mmi,Solyc07g063010.3.1_Slyc,evm.model.Chr3.3127_Pgr,rna_NM_112392.4_Ath,rna_XM_002285057.4_Vvi,rna_XM_017391907.1_Dca,rna_XM_022133424.2_Han,rna_XM_023905956.2_Lsa,
9652	NA	NA	NA	NA	10	Os01t0798500-02_Nip,Ptrif.0002s3484.1.v1.3.1_Ptr,SZYD_E3N88_mrna24120_Mmi,Solyc10g005180.3.1_Slyc,evm.model.Chr4.1643_Pgr,rna_NM_123832.2_Ath,rna_XM_002262887.3_Vvi,rna_XM_017377743.1_Dca,rna_XM_022126899.2_Han,rna_XM_023889710.2_Lsa,
9654	NA	NA	NA	NA	10	Os01t0802100-01_Nip,Ptrif.0002s0564.1.v1.3.1_Ptr,SZYD_E3N88_mrna00771_Mmi,Solyc01g009010.3.1_Slyc,evm.model.Chr6.1705_Pgr,rna_NM_128250.4_Ath,rna_XM_017376241.1_Dca,rna_XM_019220618.1_Vvi,rna_XM_022153363.2_Han,rna_XM_023910932.2_Lsa,
9655	NA	NA	NA	NA	10	Os01t0805200-02_Nip,Ptrif.0001s1120.2.v1.3.1_Ptr,SZYD_E3N88_mrna07036_Mmi,Solyc05g006440.4.1_Slyc,evm.model.Chr9.2339_Pgr,rna_NM_112674.4_Ath,rna_XM_010665391.2_Vvi,rna_XM_017388110.1_Dca,rna_XM_022156868.2_Han,rna_XM_023878785.2_Lsa,
9656	NA	NA	NA	NA	10	Os01t0805300-02_Nip,Ptrif.0006s1699.1.v1.3.1_Ptr,SZYD_E3N88_mrna34136_Mmi,Solyc06g065490.3.1_Slyc,evm.model.Chr3.1123_Pgr,rna_NM_115524.3_Ath,rna_XM_017402586.1_Dca,rna_XM_019221427.1_Vvi,rna_XM_023887774.2_Lsa,rna_XM_035978582.1_Han,
9657	NA	NA	NA	NA	10	Os01t0809900-01_Nip,Ptrif.0006s1627.1.v1.3.1_Ptr,SZYD_E3N88_mrna46329_Mmi,Solyc10g079440.2.1_Slyc,evm.model.Chr3.1191_Pgr,rna_NM_001339825.1_Ath,rna_XM_002278807.3_Vvi,rna_XM_017399665.1_Dca,rna_XM_022165055.2_Han,rna_XM_023876588.2_Lsa,
9658	NA	NA	NA	NA	10	Os01t0810000-02_Nip,Ptrif.0006s1626.1.v1.3.1_Ptr,SZYD_E3N88_mrna01303_Mmi,Solyc10g079430.2.1_Slyc,evm.model.Chr9.55.3_Pgr,rna_NM_115900.4_Ath,rna_XM_010654795.2_Vvi,rna_XM_017399784.1_Dca,rna_XM_022153683.2_Han,rna_XM_023894486.2_Lsa,
9660	NA	NA	NA	NA	10	Os01t0813500-01_Nip,Ptrif.0004s0923.1.v1.3.1_Ptr,SZYD_E3N88_mrna17194_Mmi,Solyc01g096910.3.1_Slyc,evm.model.Chr5.135_Pgr,rna_NM_120574.5_Ath,rna_XM_017359469.1_Dca,rna_XM_019224603.1_Vvi,rna_XM_022114329.2_Han,rna_XM_023912830.2_Lsa,
9661	NA	NA	NA	NA	10	Os01t0814700-01_Nip,Ptrif.0004s1383.1.v1.3.1_Ptr,SZYD_E3N88_mrna20349_Mmi,Solyc10g085660.3.1_Slyc,evm.model.Chr3.1275_Pgr,rna_NM_001084024.2_Ath,rna_XM_002273273.3_Vvi,rna_XM_017399973.1_Dca,rna_XM_022126652.2_Han,rna_XM_023878344.2_Lsa,
9662	NA	NA	NA	NA	10	Os01t0815700-01_Nip,Ptrif.0004s1376.1.v1.3.1_Ptr,SZYD_E3N88_mrna15316_Mmi,Solyc01g057780.3.1_Slyc,evm.model.Chr3.1283_evm.model.Chr3.1284_Pgr,rna_NM_121785.3_Ath,rna_XM_002268458.4_Vvi,rna_XM_017403041.1_Dca,rna_XM_022122565.2_Han,rna_XM_023895449.2_Lsa,
9665	NA	NA	NA	NA	10	Os01t0818200-01_Nip,Ptrif.0003s4312.1.v1.3.1_Ptr,SZYD_E3N88_mrna36021_Mmi,Solyc07g008480.3.1_Slyc,evm.model.Chr9.1087_Pgr,rna_NM_112334.2_Ath,rna_XM_002272204.3_Vvi,rna_XM_017394959.1_Dca,rna_XM_022182069.2_Han,rna_XM_023892819.2_Lsa,
9666	NA	NA	NA	NA	10	Os01t0819800-01_Nip,Ptrif.0006s2448.1.v1.3.1_Ptr,SZYD_E3N88_mrna31880_Mmi,Solyc09g009950.4.1_Slyc,evm.model.Chr3.1715_Pgr,rna_NM_111979.1_Ath,rna_XM_002276380.4_Vvi,rna_XM_017390668.1_Dca,rna_XM_022144199.2_Han,rna_XM_023916587.1_Lsa,
9669	NA	NA	NA	NA	10	Os01t0825000-01_Nip,Ptrif.0004s0242.1.v1.3.1_Ptr,SZYD_E3N88_mrna03421_Mmi,Solyc06g050430.3.1_Slyc,evm.model.Chr1.4021_Pgr,rna_NM_129608.3_Ath,rna_XM_002278993.4_Vvi,rna_XM_017396259.1_Dca,rna_XM_022150807.2_Han,rna_XM_023880353.2_Lsa,
9670	NA	NA	NA	NA	10	Os01t0826000-00_Nip,Ptrif.0004s0224.2.v1.3.1_Ptr,SZYD_E3N88_mrna07398_Mmi,Solyc06g050710.4.1_Slyc,evm.model.Chr1.3990_Pgr,rna_NM_001085064.1_Ath,rna_XM_002278364.4_Vvi,rna_XM_017360217.1_Dca,rna_XM_022120037.2_Han,rna_XM_023915252.2_Lsa,
9671	NA	NA	NA	NA	10	Os01t0829000-01_Nip,Ptrif.0003s3290.1.v1.3.1_Ptr,SZYD_E3N88_mrna33898_Mmi,Solyc02g079730.4.1_Slyc,evm.model.Chr6.680_Pgr,rna_NM_119001.4_Ath,rna_XM_017393937.1_Dca,rna_XM_019220864.1_Vvi,rna_XM_022120359.2_Han,rna_XM_023887612.2_Lsa,
9672	NA	NA	NA	NA	10	Os01t0830500-01_Nip,Ptrif.0004s0152.1.v1.3.1_Ptr,SZYD_E3N88_mrna38591_Mmi,Solyc06g051360.3.1_Slyc,evm.model.Chr1.3908_Pgr,rna_NM_111951.4_Ath,rna_XM_002272183.4_Vvi,rna_XM_017383187.1_Dca,rna_XM_022121522.2_Han,rna_XM_023915277.2_Lsa,
9674	NA	NA	NA	NA	10	Os01t0833000-01_Nip,Ptrif.0006s2096.1.v1.3.1_Ptr,SZYD_E3N88_mrna02653_Mmi,Solyc02g087560.1.1_Slyc,evm.model.Chr1.3553_Pgr,rna_NM_123361.2_Ath,rna_XM_002276520.3_Vvi,rna_XM_017381751.1_Dca,rna_XM_022149780.2_Han,rna_XM_023887987.2_Lsa,
9675	NA	NA	NA	NA	10	Os01t0833400-02_Nip,Ptrif.0005s2080.1.v1.3.1_Ptr,SZYD_E3N88_mrna45622_Mmi,Solyc04g071630.3.1_Slyc,evm.model.Chr4.1334_Pgr,rna_NM_116902.3_Ath,rna_XM_002285820.3_Vvi,rna_XM_017394345.1_Dca,rna_XM_022180449.2_Han,rna_XM_023899960.2_Lsa,
9676	NA	NA	NA	NA	10	Os01t0839400-00_Nip,Ptrif.0006s0570.1.v1.3.1_Ptr,SZYD_E3N88_mrna24539_Mmi,Solyc09g005710.3.1_Slyc,evm.model.Chr5.2758_Pgr,rna_NM_123610.4_Ath,rna_XM_017383216.1_Dca,rna_XM_019221437.1_Vvi,rna_XM_022145027.2_Han,rna_XM_023883601.2_Lsa,
9677	NA	NA	NA	NA	10	Os01t0841800-01_Nip,Ptrif.0006s0654.2.v1.3.1_Ptr,SZYD_E3N88_mrna36283_Mmi,Solyc09g010870.4.1_Slyc,evm.model.Chr5.2855_Pgr,rna_NM_120303.5_Ath,rna_XM_002266631.3_Vvi,rna_XM_017367978.1_Dca,rna_XM_022180471.2_Han,rna_XM_023912748.2_Lsa,
9679	NA	NA	NA	NA	10	Os01t0851000-02_Nip,Ptrif.0006s0784.1.v1.3.1_Ptr,SZYD_E3N88_mrna31728_Mmi,Solyc09g011850.4.1_Slyc,evm.model.Chr5.2982_Pgr,rna_NM_115269.4_Ath,rna_XM_002273540.4_Vvi,rna_XM_017397447.1_Dca,rna_XM_022145683.2_Han,rna_XM_023885524.2_Lsa,
9680	NA	NA	NA	NA	10	Os01t0852900-01_Nip,Ptrif.0006s2369.1.v1.3.1_Ptr,SZYD_E3N88_mrna11621_Mmi,Solyc09g014210.3.1_Slyc,evm.model.Chr5.3014_Pgr,rna_NM_001337799.1_Ath,rna_XM_010652566.2_Vvi,rna_XM_017393232.1_Dca,rna_XM_022132171.2_Han,rna_XM_023902536.2_Lsa,
9683	NA	NA	NA	NA	10	Os01t0854500-01_Nip,Ptrif.0004s0105.1.v1.3.1_Ptr,SZYD_E3N88_mrna03410_Mmi,Solyc03g096300.3.1_Slyc,evm.model.Chr1.3858_Pgr,rna_NM_111961.4_Ath,rna_XM_017385429.1_Dca,rna_XM_019224572.1_Vvi,rna_XM_022151452.2_Han,rna_XM_023897227.2_Lsa,
9684	NA	NA	NA	NA	10	Os01t0858700-01_Nip,Ptrif.0008s1742.1.v1.3.1_Ptr,SZYD_E3N88_mrna16330_Mmi,Solyc06g074380.3.1_Slyc,evm.model.Chr6.2122_Pgr,rna_NM_128318.4_Ath,rna_XM_002274625.3_Vvi,rna_XM_017376296.1_Dca,rna_XM_022141725.2_Han,rna_XM_023901092.2_Lsa,
9688	NA	NA	NA	NA	10	Os01t0862200-02_Nip,Ptrif.0006s1449.1.v1.3.1_Ptr,SZYD_E3N88_mrna31852_Mmi,Solyc09g010120.2.1_Slyc,evm.model.Chr3.1678_Pgr,rna_NM_129173.3_Ath,rna_XM_002281983.3_Vvi,rna_XM_017389510.1_Dca,rna_XM_022144305.2_Han,rna_XM_023916576.2_Lsa,
9689	NA	NA	NA	NA	10	Os01t0865100-01_Nip,Ptrif.0004s0877.1.v1.3.1_Ptr,SZYD_E3N88_mrna13347_Mmi,Solyc11g006550.3.1_Slyc,evm.model.Chr5.473_Pgr,rna_NM_001280970.1_Vvi,rna_NM_128180.5_Ath,rna_XM_017376091.1_Dca,rna_XM_022169556.2_Han,rna_XM_042899414.1_Lsa,
9690	NA	NA	NA	NA	10	Os01t0866600-01_Nip,Ptrif.0007s2281.1.v1.3.1_Ptr,SZYD_E3N88_mrna12093_Mmi,Solyc11g005360.2.1_Slyc,evm.model.Chr8.559_Pgr,rna_NM_121020.5_Ath,rna_XM_002282693.3_Vvi,rna_XM_017365100.1_Dca,rna_XM_022155491.2_Han,rna_XM_023914506.2_Lsa,
9691	NA	NA	NA	NA	10	Os01t0869600-01_Nip,Ptrif.0005s2083.1.v1.3.1_Ptr,SZYD_E3N88_mrna20578_Mmi,Solyc01g079770.2.1_Slyc,evm.model.Chr4.1330_Pgr,rna_NM_102028.3_Ath,rna_XM_002285823.3_Vvi,rna_XM_017378942.1_Dca,rna_XM_022127172.2_Han,rna_XM_023884746.2_Lsa,
9693	NA	NA	NA	NA	10	Os01t0875400-01_Nip,Ptrif.0005s0438.1.v1.3.1_Ptr,SZYD_E3N88_mrna06363_Mmi,Solyc01g103850.4.1_Slyc,evm.model.Chr5.2258_Pgr,rna_NM_178989.3_Ath,rna_XM_010659723.2_Vvi,rna_XM_017380158.1_Dca,rna_XM_022132791.2_Han,rna_XM_023874500.1_Lsa,
9694	NA	NA	NA	NA	10	Os01t0877300-01_Nip,Ptrif.0005s0100.1.v1.3.1_Ptr,SZYD_E3N88_mrna06392_Mmi,Solyc01g103040.4.1_Slyc,evm.model.Chr5.2162_Pgr,rna_NM_124366.4_Ath,rna_XM_002269217.4_Vvi,rna_XM_017374997.1_Dca,rna_XM_022133316.2_Han,rna_XM_023874529.2_Lsa,
9697	NA	NA	NA	NA	10	Os01t0882500-00_Nip,Ptrif.0007s1976.2.v1.3.1_Ptr,SZYD_E3N88_mrna35647_Mmi,Solyc09g083150.4.1_Slyc,evm.model.Chr6.1019.3_Pgr,rna_NM_125211.4_Ath,rna_XM_002275840.4_Vvi,rna_XM_017400183.1_Dca,rna_XM_022160524.2_Han,rna_XM_023882907.2_Lsa,
9698	NA	NA	NA	NA	10	Os01t0884900-01_Nip,Ptrif.0003s2141.1.v1.3.1_Ptr,SZYD_E3N88_mrna20632_Mmi,Solyc06g064570.3.1_Slyc,evm.model.Chr4.1554_Pgr,rna_NM_102131.5_Ath,rna_XM_010647562.2_Vvi,rna_XM_017384157.1_Dca,rna_XM_022127824.2_Han,rna_XM_023903551.2_Lsa,
9700	NA	NA	NA	NA	10	Os01t0889800-01_Nip,Ptrif.0002s1747.2.v1.3.1_Ptr,SZYD_E3N88_mrna21905_Mmi,Solyc09g042770.4.1_Slyc,evm.model.Chr6.958.2_Pgr,rna_NM_113444.3_Ath,rna_XM_002270984.4_Vvi,rna_XM_017392687.1_Dca,rna_XM_022117013.2_Han,rna_XM_023899708.2_Lsa,
9701	NA	NA	NA	NA	10	Os01t0890900-00_Nip,Ptrif.0002s1746.1.v1.3.1_Ptr,SZYD_E3N88_mrna35666_Mmi,Solyc09g042760.2.1_Slyc,evm.model.Chr6.959_Pgr,rna_NM_124214.7_Ath,rna_XM_010647005.2_Vvi,rna_XM_017392813.1_Dca,rna_XM_022141685.2_Han,rna_XM_023913972.2_Lsa,
9702	NA	NA	NA	NA	10	Os01t0891300-02_Nip,Ptrif.0002s2193.1.v1.3.1_Ptr,SZYD_E3N88_mrna44830_Mmi,Solyc05g055700.3.1_Slyc,evm.model.Chr7.2413_Pgr,rna_NM_105230.5_Ath,rna_XM_003635059.3_Vvi,rna_XM_017381284.1_Dca,rna_XM_022182283.2_Han,rna_XM_023906769.2_Lsa,
9703	NA	NA	NA	NA	10	Os01t0894500-01_Nip,Ptrif.0003s2584.1.v1.3.1_Ptr,SZYD_E3N88_mrna32498_Mmi,Solyc06g053430.4.1_Slyc,evm.model.Chr9.2316.1_Pgr,rna_NM_100452.5_Ath,rna_XM_002273919.3_Vvi,rna_XM_017360777.1_Dca,rna_XM_022153377.2_Han,rna_XM_023882169.2_Lsa,
9705	NA	NA	NA	NA	10	Os01t0896500-01_Nip,Ptrif.0003s2532.1.v1.3.1_Ptr,SZYD_E3N88_mrna16658_Mmi,Solyc03g059180.4.1_Slyc,evm.model.Chr9.2362_Pgr,rna_NM_115840.5_Ath,rna_XM_002274784.4_Vvi,rna_XM_017371342.1_Dca,rna_XM_022170997.2_Han,rna_XM_023889556.2_Lsa,
9706	NA	NA	NA	NA	10	Os01t0901700-01_Nip,Ptrif.0004s2918.1.v1.3.1_Ptr,SZYD_E3N88_mrna15321_Mmi,Solyc05g006810.4.1_Slyc,evm.model.Chr4.2742_Pgr,rna_NM_102280.4_Ath,rna_XM_002266226.3_Vvi,rna_XM_017363756.1_Dca,rna_XM_022122555.2_Han,rna_XM_023913996.2_Lsa,
9707	NA	NA	NA	NA	10	Os01t0901900-01_Nip,Ptrif.0003s0621.1.v1.3.1_Ptr,SZYD_E3N88_mrna15406_Mmi,Solyc03g111050.3.1_Slyc,evm.model.Chr2.979_Pgr,rna_NM_001084790.1_Ath,rna_XM_002279316.3_Vvi,rna_XM_017379370.1_Dca,rna_XM_022183692.2_Han,rna_XM_023876923.2_Lsa,
9708	NA	NA	NA	NA	10	Os01t0906600-01_Nip,Ptrif.0003s0593.1.v1.3.1_Ptr,SZYD_E3N88_mrna21125_Mmi,Solyc06g071850.3.1_Slyc,evm.model.Chr2.1013_Pgr,rna_NM_125715.5_Ath,rna_XM_002275575.3_Vvi,rna_XM_017393427.1_Dca,rna_XM_022128400.2_Han,rna_XM_023894604.2_Lsa,
9714	NA	NA	NA	NA	10	Os01t0919600-01_Nip,Ptrif.0005s0203.2.v1.3.1_Ptr,SZYD_E3N88_mrna17889_Mmi,Solyc01g103170.4.1_Slyc,evm.model.Chr5.2179_Pgr,rna_NM_117967.7_Ath,rna_XM_010659643.2_Vvi,rna_XM_017380577.1_Dca,rna_XM_022114973.2_Han,rna_XM_023907040.2_Lsa,
9715	NA	NA	NA	NA	10	Os01t0920000-01_Nip,Ptrif.0006s0228.1.v1.3.1_Ptr,SZYD_E3N88_mrna06649_Mmi,Solyc04g056630.3.1_Slyc,evm.model.Chr7.2394_Pgr,rna_NM_105206.3_Ath,rna_XM_002279174.4_Vvi,rna_XM_017361441.1_Dca,rna_XM_022183569.2_Han,rna_XM_023916543.1_Lsa,
9718	NA	NA	NA	NA	10	Os01t0925200-01_Nip,Ptrif.0004s2462.1.v1.3.1_Ptr,SZYD_E3N88_mrna19933_Mmi,Solyc05g024235.1.1_Slyc,evm.model.Chr2.3437_Pgr,rna_NM_123694.4_Ath,rna_XM_002265304.4_Vvi,rna_XM_017371851.1_Dca,rna_XM_022182772.2_Han,rna_XM_023885998.2_Lsa,
9719	NA	NA	NA	NA	10	Os01t0927500-02_Nip,Ptrif.0008s1253.1.v1.3.1_Ptr,SZYD_E3N88_mrna03689_Mmi,Solyc05g023760.3.1_Slyc,evm.model.Chr2.3364_Pgr,rna_NM_180481.4_Ath,rna_XM_010658950.2_Vvi,rna_XM_017363019.1_Dca,rna_XM_022143603.2_Han,rna_XM_023916038.1_Lsa,
9720	NA	NA	NA	NA	10	Os01t0929100-02_Nip,Ptrif.0009s0662.1.v1.3.1_Ptr,SZYD_E3N88_mrna26726_Mmi,Solyc09g083190.3.1_Slyc,evm.model.Chr9.1718_Pgr,rna_NM_123742.3_Ath,rna_XM_002279984.4_Vvi,rna_XM_017369057.1_Dca,rna_XM_022174374.2_Han,rna_XM_023873588.2_Lsa,
9722	NA	NA	NA	NA	10	Os01t0935400-00_Nip,Ptrif.0009s0310.1.v1.3.1_Ptr,SZYD_E3N88_mrna25084_Mmi,Solyc01g067620.3.1_Slyc,evm.model.Chr8.2032_Pgr,rna_NM_113037.5_Ath,rna_XM_002272083.4_Vvi,rna_XM_017400972.1_Dca,rna_XM_022171650.2_Han,rna_XM_023895893.2_Lsa,
9723	NA	NA	NA	NA	10	Os01t0935600-02_Nip,Ptrif.0003s3615.1.v1.3.1_Ptr,SZYD_E3N88_mrna36531_Mmi,Solyc09g074660.3.1_Slyc,evm.model.Chr6.279.1_Pgr,rna_NM_116556.3_Ath,rna_XM_002267067.4_Vvi,rna_XM_017396920.1_Dca,rna_XM_022138953.2_Han,rna_XM_023892176.2_Lsa,
9725	NA	NA	NA	NA	10	Os01t0938100-01_Nip,Ptrif.0003s3259.1.v1.3.1_Ptr,SZYD_E3N88_mrna33908_Mmi,Solyc09g064500.3.1_Slyc,evm.model.Chr6.727_Pgr,rna_NM_001203931.1_Ath,rna_XM_002271630.4_Vvi,rna_XM_017373621.1_Dca,rna_XM_022120214.2_Han,rna_XM_023908279.2_Lsa,
9726	NA	NA	NA	NA	10	Os01t0939400-01_Nip,Ptrif.0004s2522.1.v1.3.1_Ptr,SZYD_E3N88_mrna14234_Mmi,Solyc01g088140.3.1_Slyc,evm.model.Chr7.1294_Pgr,rna_NM_121350.4_Ath,rna_XM_002270873.3_Vvi,rna_XM_017399981.1_Dca,rna_XM_022124639.2_Han,rna_XM_023905815.2_Lsa,
9727	NA	NA	NA	NA	10	Os01t0939700-01_Nip,Ptrif.0009s1494.2.v1.3.1_Ptr,SZYD_E3N88_mrna36252_Mmi,Solyc04g016360.3.1_Slyc,evm.model.Chr3.529_Pgr,rna_NM_129716.4_Ath,rna_XM_010655439.2_Vvi,rna_XM_017388258.1_Dca,rna_XM_022180427.2_Han,rna_XM_023915689.2_Lsa,
9729	NA	NA	NA	NA	10	Os01t0945800-01_Nip,Ptrif.0007s0436.1.v1.3.1_Ptr,SZYD_E3N88_mrna30138_Mmi,Solyc02g090910.3.1_Slyc,evm.model.Chr1.3012_Pgr,rna_NM_119859.3_Ath,rna_XM_010654507.2_Vvi,rna_XM_017363425.1_Dca,rna_XM_022142952.2_Han,rna_XM_023881953.2_Lsa,
9730	NA	NA	NA	NA	10	Os01t0948100-01_Nip,Ptrif.0004s2509.4.v1.3.1_Ptr,SZYD_E3N88_mrna21615_Mmi,Solyc01g068340.3.1_Slyc,evm.model.Chr7.1274_Pgr,rna_NM_119234.4_Ath,rna_XM_010647390.2_Vvi,rna_XM_017382982.1_Dca,rna_XM_022182463.2_Han,rna_XM_023906955.2_Lsa,
9731	NA	NA	NA	NA	10	Os01t0948400-01_Nip,Ptrif.0009s1402.1.v1.3.1_Ptr,SZYD_E3N88_mrna20692_Mmi,Solyc02g068640.3.1_Slyc,evm.model.Chr3.678_Pgr,rna_NM_121484.5_Ath,rna_XM_003632680.3_Vvi,rna_XM_017399543.1_Dca,rna_XM_022127766.2_Han,rna_XM_023883226.2_Lsa,
9734	NA	NA	NA	NA	10	Os01t0952200-01_Nip,Ptrif.0008s1228.2.v1.3.1_Ptr,SZYD_E3N88_mrna32341_Mmi,Solyc11g005250.3.1_Slyc,evm.model.Chr7.1204_Pgr,rna_NM_148874.5_Ath,rna_XM_017374028.1_Dca,rna_XM_019217788.1_Vvi,rna_XM_022138265.2_Han,rna_XM_023902864.2_Lsa,
9735	NA	NA	NA	NA	10	Os01t0952600-01_Nip,Ptrif.0008s1177.1.v1.3.1_Ptr,SZYD_E3N88_mrna01547_Mmi,Solyc08g014480.4.1_Slyc,evm.model.Chr5.1424_Pgr,rna_NM_001203158.1_Ath,rna_XM_010647302.2_Vvi,rna_XM_017379951.1_Dca,rna_XM_022149504.2_Han,rna_XM_023905442.2_Lsa,
9736	NA	NA	NA	NA	10	Os01t0952700-01_Nip,Ptrif.0008s1216.1.v1.3.1_Ptr,SZYD_E3N88_mrna36787_Mmi,Solyc08g014470.4.1_Slyc,evm.model.Chr7.1197_Pgr,rna_NM_202716.3_Ath,rna_XM_010647299.2_Vvi,rna_XM_017372320.1_Dca,rna_XM_022179408.2_Han,rna_XM_023877249.2_Lsa,
9737	NA	NA	NA	NA	10	Os01t0953500-01_Nip,Ptrif.0002s0486.1.v1.3.1_Ptr,SZYD_E3N88_mrna11872_Mmi,Solyc11g064840.1.1_Slyc,evm.model.Chr6.1618_Pgr,rna_NM_121268.3_Ath,rna_XM_002280086.4_Vvi,rna_XM_017402347.1_Dca,rna_XM_022153247.2_Han,rna_XM_023896771.2_Lsa,
9739	NA	NA	NA	NA	10	Os01t0955600-00_Nip,Ptrif.0009s1346.2.v1.3.1_Ptr,SZYD_E3N88_mrna34132_Mmi,Solyc03g058440.1.1_Slyc,evm.model.Chr3.944_Pgr,rna_NM_129685.3_Ath,rna_XM_010655668.2_Vvi,rna_XM_017394577.1_Dca,rna_XM_022171095.2_Han,rna_XM_023887805.2_Lsa,
9740	NA	NA	NA	NA	10	Os01t0956075-00_Nip,Ptrif.0003s3559.2.v1.3.1_Ptr,SZYD_E3N88_mrna36793_Mmi,Solyc01g096460.2.1_Slyc,evm.model.Chr1.4952_Pgr,rna_NM_179282.2_Ath,rna_XM_002264366.4_Vvi,rna_XM_017381285.1_Dca,rna_XM_022179320.2_Han,rna_XM_023877131.2_Lsa,
9742	NA	NA	NA	NA	10	Os01t0958100-01_Nip,Ptrif.0003s4196.1.v1.3.1_Ptr,SZYD_E3N88_mrna07910_Mmi,Solyc01g091580.3.1_Slyc,evm.model.Chr7.419_Pgr,rna_NM_130140.3_Ath,rna_XM_010663254.2_Vvi,rna_XM_017359860.1_Dca,rna_XM_022147247.2_Han,rna_XM_023873696.1_Lsa,
9744	NA	NA	NA	NA	10	Os01t0958800-02_Nip,Ptrif.0006s1408.1.v1.3.1_Ptr,SZYD_E3N88_mrna24521_Mmi,Solyc01g007790.4.1_Slyc,evm.model.Chr3.1615_Pgr,rna_NM_001337945.1_Ath,rna_XM_010655832.2_Vvi,rna_XM_017388844.1_Dca,rna_XM_022144933.2_Han,rna_XM_023879596.2_Lsa,
9745	NA	NA	NA	NA	10	Os01t0958900-02_Nip,Ptrif.0003s2369.2.v1.3.1_Ptr,SZYD_E3N88_mrna20612_Mmi,Solyc04g045660.4.1_Slyc,evm.model.Chr4.1534_Pgr,rna_NM_116983.3_Ath,rna_XM_003633836.3_Vvi,rna_XM_017398197.1_Dca,rna_XM_022127759.2_Han,rna_XM_023905812.2_Lsa,
9747	NA	NA	NA	NA	10	Os01t0960300-01_Nip,Ptrif.0007s2051.1.v1.3.1_Ptr,SZYD_E3N88_mrna26714_Mmi,Solyc01g068290.4.1_Slyc,evm.model.Chr1.5000_Pgr,rna_NM_126930.3_Ath,rna_XM_002263975.4_Vvi,rna_XM_017398255.1_Dca,rna_XM_022174412.2_Han,rna_XM_023913334.2_Lsa,
9748	NA	NA	NA	NA	10	Os01t0962200-01_Nip,Ptrif.0005s0548.1.v1.3.1_Ptr,SZYD_E3N88_mrna28036_Mmi,Solyc01g104080.4.1_Slyc,evm.model.Chr5.2292_Pgr,rna_NM_105788.4_Ath,rna_XM_010659385.2_Vvi,rna_XM_017380825.1_Dca,rna_XM_022172640.2_Han,rna_XM_023879227.2_Lsa,
9749	NA	NA	NA	NA	10	Os01t0963800-01_Nip,Ptrif.0005s2273.1.v1.3.1_Ptr,SZYD_E3N88_mrna26414_Mmi,Solyc04g071500.4.1_Slyc,evm.model.Chr4.1104_Pgr,rna_NM_101963.4_Ath,rna_XM_002265447.4_Vvi,rna_XM_017370736.1_Dca,rna_XM_022184026.2_Han,rna_XM_023886713.2_Lsa,
9750	NA	NA	NA	NA	10	Os01t0965400-01_Nip,Ptrif.0007s2197.1.v1.3.1_Ptr,SZYD_E3N88_mrna23950_Mmi,Solyc03g078080.4.1_Slyc,evm.model.Chr7.1136_Pgr,rna_NM_001338352.1_Ath,rna_XM_002281858.3_Vvi,rna_XM_017375422.1_Dca,rna_XM_022133665.2_Han,rna_XM_023879265.2_Lsa,
9751	NA	NA	NA	NA	10	Os01t0966000-02_Nip,Ptrif.0003s2777.1.v1.3.1_Ptr,SZYD_E3N88_mrna24985_Mmi,Solyc09g010560.3.1_Slyc,evm.model.Chr7.2597_Pgr,rna_NM_123142.5_Ath,rna_XM_017373941.1_Dca,rna_XM_019221771.1_Vvi,rna_XM_022134336.2_Han,rna_XM_023908776.2_Lsa,
9753	NA	NA	NA	NA	10	Os01t0966200-01_Nip,Ptrif.0004s1560.2.v1.3.1_Ptr,SZYD_E3N88_mrna31150_Mmi,Solyc02g021000.3.1_Slyc,evm.model.Chr4.2835_Pgr,rna_NM_123003.4_Ath,rna_XM_002271477.3_Vvi,rna_XM_017364291.1_Dca,rna_XM_022166324.2_Han,rna_XM_023880710.2_Lsa,
9755	NA	NA	NA	NA	10	Os01t0971700-01_Nip,Ptrif.0003s3882.1.v1.3.1_Ptr,SZYD_E3N88_mrna45649_Mmi,Solyc01g068620.4.1_Slyc,evm.model.Chr6.6_Pgr,rna_NM_116395.2_Ath,rna_XM_002280685.4_Vvi,rna_XM_017393810.1_Dca,rna_XM_022132128.2_Han,rna_XM_023904571.2_Lsa,
9756	NA	NA	NA	NA	10	Os01t0973300-01_Nip,Ptrif.0004s0011.1.v1.3.1_Ptr,SZYD_E3N88_mrna38498_Mmi,Solyc06g043030.4.1_Slyc,evm.model.Chr1.3690_Pgr,rna_NM_202714.4_Ath,rna_XM_002278532.4_Vvi,rna_XM_017367587.1_Dca,rna_XM_022121409.2_Han,rna_XM_023889347.1_Lsa,
9758	NA	NA	NA	NA	10	Os01t0974701-01_Nip,Ptrif.0008s2145.1.v1.3.1_Ptr,SZYD_E3N88_mrna22546_Mmi,Solyc04g016175.2.1_Slyc,evm.model.Chr6.2588_Pgr,rna_NM_001345373.1_Ath,rna_XM_010652386.2_Vvi,rna_XM_017361212.1_Dca,rna_XM_023891587.2_Lsa,rna_XM_035989078.1_Han,
9759	NA	NA	NA	NA	10	Os01t0976450-00_Nip,Ptrif.0004s0470.1.v1.3.1_Ptr,SZYD_E3N88_mrna03185_Mmi,Solyc06g036700.3.1_Slyc,evm.model.Chr7.2433_Pgr,rna_NM_115366.4_Ath,rna_XM_002275693.3_Vvi,rna_XM_017381133.1_Dca,rna_XM_022150836.2_Han,rna_XM_023884458.2_Lsa,
9762	NA	NA	NA	NA	10	Os02t0101100-01_Nip,Ptrif.0008s0142.2.v1.3.1_Ptr,SZYD_E3N88_mrna15830_Mmi,Solyc01g111720.4.1_Slyc,evm.model.Chr7.2582_Pgr,rna_NM_103159.4_Ath,rna_XM_010648412.2_Vvi,rna_XM_017387904.1_Dca,rna_XM_022122029.2_Han,rna_XM_023881387.2_Lsa,
9763	NA	NA	NA	NA	10	Os02t0101500-02_Nip,Ptrif.0008s0172.1.v1.3.1_Ptr,SZYD_E3N88_mrna31331_Mmi,Solyc01g111630.3.1_Slyc,evm.model.Chr7.2569_Pgr,rna_NM_001198420.1_Ath,rna_XM_002279245.4_Vvi,rna_XM_017359606.1_Dca,rna_XM_022165564.2_Han,rna_XM_023880583.2_Lsa,
9764	NA	NA	NA	NA	10	Os02t0101800-01_Nip,Ptrif.0005s2787.1.v1.3.1_Ptr,SZYD_E3N88_mrna00662_Mmi,Solyc08g042030.3.1_Slyc,evm.model.Chr4.3205_Pgr,rna_NM_101860.4_Ath,rna_XM_017396614.1_Dca,rna_XM_019216204.1_Vvi,rna_XM_022153142.2_Han,rna_XM_023913498.2_Lsa,
9765	NA	NA	NA	NA	10	Os02t0102400-02_Nip,Ptrif.0004s1471.1.v1.3.1_Ptr,SZYD_E3N88_mrna31133_Mmi,Solyc11g008710.2.1_Slyc,evm.model.Chr3.731_Pgr,rna_NM_105162.3_Ath,rna_XM_002276733.4_Vvi,rna_XM_017381723.1_Dca,rna_XM_022122101.2_Han,rna_XM_023913001.2_Lsa,
9766	NA	NA	NA	NA	10	Os02t0103900-01_Nip,Ptrif.0002s3076.1.v1.3.1_Ptr,SZYD_E3N88_mrna05232_Mmi,Solyc02g032920.3.1_Slyc,evm.model.Chr1.2058_Pgr,rna_NM_118960.3_Ath,rna_XM_002272781.3_Vvi,rna_XM_017364528.1_Dca,rna_XM_022155368.2_Han,rna_XM_023886993.2_Lsa,
9767	NA	NA	NA	NA	10	Os02t0104700-01_Nip,Ptrif.0009s1865.1.v1.3.1_Ptr,SZYD_E3N88_mrna21762_Mmi,Solyc03g093240.4.1_Slyc,evm.model.Chr1.4214_Pgr,rna_NM_114613.3_Ath,rna_XM_002268352.4_Vvi,rna_XM_017392590.1_Dca,rna_XM_022160130.2_Han,rna_XM_023897494.2_Lsa,
9768	NA	NA	NA	NA	10	Os02t0104800-01_Nip,Ptrif.0003s4333.1.v1.3.1_Ptr,SZYD_E3N88_mrna16900_Mmi,Solyc01g090770.4.1_Slyc,evm.model.Chr7.1906.1_Pgr,rna_NM_130070.2_Ath,rna_XM_002277963.3_Vvi,rna_XM_017372945.1_Dca,rna_XM_022113815.2_Han,rna_XM_023899890.2_Lsa,
9770	NA	NA	NA	NA	10	Os02t0109900-01_Nip,Ptrif.0002s2826.4.v1.3.1_Ptr,SZYD_E3N88_mrna19093_Mmi,Solyc03g006280.4.1_Slyc,evm.model.Chr4.1260_Pgr,rna_NM_102621.4_Ath,rna_XM_010657169.2_Vvi,rna_XM_017376266.1_Dca,rna_XM_022160447.2_Han,rna_XM_023891072.2_Lsa,
9771	NA	NA	NA	NA	10	Os02t0111900-01_Nip,Ptrif.0003s1168.1.v1.3.1_Ptr,SZYD_E3N88_mrna20943_Mmi,Solyc03g114780.3.1_Slyc,evm.model.Chr2.1512_Pgr,rna_NM_001342981.1_Ath,rna_XM_017386701.1_Dca,rna_XM_019226640.1_Vvi,rna_XM_022128185.2_Han,rna_XM_023905755.2_Lsa,
9772	NA	NA	NA	NA	10	Os02t0114600-02_Nip,Ptrif.0003s4152.2.v1.3.1_Ptr,SZYD_E3N88_mrna04341_Mmi,Solyc01g094520.3.1_Slyc,evm.model.Chr7.360_Pgr,rna_NM_001340087.1_Ath,rna_XM_002274444.4_Vvi,rna_XM_017360385.1_Dca,rna_XM_022165464.2_Han,rna_XM_023875064.1_Lsa,
9773	NA	NA	NA	NA	10	Os02t0116800-01_Nip,Ptrif.0008s1372.1.v1.3.1_Ptr,SZYD_E3N88_mrna19529_Mmi,Solyc01g008180.3.1_Slyc,evm.model.Chr2.4366_Pgr,rna_NM_126277.2_Ath,rna_XM_010656405.2_Vvi,rna_XM_017371536.1_Dca,rna_XM_022162883.2_Han,rna_XM_023910362.2_Lsa,
9774	NA	NA	NA	NA	10	Os02t0116900-01_Nip,Ptrif.0007s2381.1.v1.3.1_Ptr,SZYD_E3N88_mrna01579_Mmi,Solyc06g073870.4.1_Slyc,evm.model.Chr4.3169_Pgr,rna_NM_121029.3_Ath,rna_XM_002282377.4_Vvi,rna_XM_017388801.1_Dca,rna_XM_022155479.2_Han,rna_XM_023914520.2_Lsa,
9775	NA	NA	NA	NA	10	Os02t0117200-01_Nip,Ptrif.0005s2909.2.v1.3.1_Ptr,SZYD_E3N88_mrna38000_Mmi,Solyc04g082590.3.1_Slyc,evm.model.Chr4.3402_Pgr,rna_NM_001160925.1_Ath,rna_XM_002273316.4_Vvi,rna_XM_017399119.1_Dca,rna_XM_022121041.2_Han,rna_XM_023885495.2_Lsa,
9776	NA	NA	NA	NA	10	Os02t0118000-01_Nip,Ptrif.0005s2899.1.v1.3.1_Ptr,SZYD_E3N88_mrna16825_Mmi,Solyc02g070010.1.1_Slyc,evm.model.Chr4.741_Pgr,rna_NM_126247.3_Ath,rna_XM_017360125.1_Dca,rna_XM_019216541.1_Vvi,rna_XM_022113634.2_Han,rna_XM_023903105.1_Lsa,
9778	NA	NA	NA	NA	10	Os02t0119700-01_Nip,Ptrif.0007s2686.1.v1.3.1_Ptr,SZYD_E3N88_mrna12229_Mmi,Solyc02g082970.1.1_Slyc,evm.model.Chr8.334_Pgr,rna_NM_127321.3_Ath,rna_XM_003635518.3_Vvi,rna_XM_017359584.1_Dca,rna_XM_022117147.2_Han,rna_XM_023898367.2_Lsa,
9779	NA	NA	NA	NA	10	Os02t0120300-01_Nip,Ptrif.0007s0102.1.v1.3.1_Ptr,SZYD_E3N88_mrna29904_Mmi,Solyc02g061950.4.1_Slyc,evm.model.Chr8.263_Pgr,rna_NM_001334131.1_Ath,rna_XM_002277684.4_Vvi,rna_XM_017400278.1_Dca,rna_XM_022160227.2_Han,rna_XM_023911119.2_Lsa,
9780	NA	NA	NA	NA	10	Os02t0120400-01_Nip,Ptrif.0005s2812.1.v1.3.1_Ptr,SZYD_E3N88_mrna37966_Mmi,Solyc04g081850.4.1_Slyc,evm.model.Chr4.3243_Pgr,rna_NM_106247.4_Ath,rna_XM_010666555.2_Vvi,rna_XM_017382668.1_Dca,rna_XM_023910064.2_Lsa,rna_XM_035981496.1_Han,
9781	NA	NA	NA	NA	10	Os02t0121200-01_Nip,Ptrif.0008s2483.1.v1.3.1_Ptr,SZYD_E3N88_mrna18741_Mmi,Solyc01g098460.4.1_Slyc,evm.model.Chr6.534_Pgr,rna_NM_001202638.2_Ath,rna_XM_017364080.1_Dca,rna_XM_019218954.1_Vvi,rna_XM_022165974.2_Han,rna_XM_023894863.2_Lsa,
9782	NA	NA	NA	NA	10	Os02t0122500-00_Nip,Ptrif.0003s3967.1.v1.3.1_Ptr,SZYD_E3N88_mrna37904_Mmi,Solyc01g096240.4.1_Slyc,evm.model.Chr7.75_Pgr,rna_NM_116052.4_Ath,rna_XM_002262718.4_Vvi,rna_XM_017379958.1_Dca,rna_XM_023898166.2_Lsa,rna_XM_035987821.1_Han,
9787	NA	NA	NA	NA	10	Os02t0129900-01_Nip,Ptrif.0004s1417.1.v1.3.1_Ptr,SZYD_E3N88_mrna14100_Mmi,Solyc01g081480.3.1_Slyc,evm.model.Chr7.1585_Pgr,rna_NM_121773.3_Ath,rna_XM_002273536.4_Vvi,rna_XM_017375426.1_Dca,rna_XM_022123123.2_Han,rna_XM_023893690.2_Lsa,
9789	NA	NA	NA	NA	10	Os02t0130900-01_Nip,Ptrif.0007s0229.1.v1.3.1_Ptr,SZYD_E3N88_mrna20544_Mmi,Solyc03g033720.4.1_Slyc,evm.model.Chr1.2300_Pgr,rna_NM_113587.4_Ath,rna_XM_010650803.2_Vvi,rna_XM_017381610.1_Dca,rna_XM_022127244.2_Han,rna_XM_023908131.2_Lsa,
9790	NA	NA	NA	NA	10	Os02t0131200-01_Nip,Ptrif.0004s2117.2.v1.3.1_Ptr,SZYD_E3N88_mrna37352_Mmi,Solyc04g025540.3.1_Slyc,evm.model.Chr4.2561_Pgr,rna_NM_001198433.1_Ath,rna_XM_010648182.2_Vvi,rna_XM_017381210.1_Dca,rna_XM_022120344.2_Han,rna_XM_023878633.2_Lsa,
9791	NA	NA	NA	NA	10	Os02t0131700-00_Nip,Ptrif.0009s0903.1.v1.3.1_Ptr,SZYD_E3N88_mrna14985_Mmi,Solyc09g090940.3.1_Slyc,evm.model.Chr9.469_Pgr,rna_NM_123763.3_Ath,rna_XM_010651855.2_Vvi,rna_XM_017368083.1_Dca,rna_XM_022126259.2_Han,rna_XM_023882154.2_Lsa,
9792	NA	NA	NA	NA	10	Os02t0132100-00_Nip,Ptrif.0008s0052.1.v1.3.1_Ptr,SZYD_E3N88_mrna18849_Mmi,Solyc02g021020.4.1_Slyc,evm.model.Chr7.2685_Pgr,rna_NM_127268.4_Ath,rna_XM_002279553.3_Vvi,rna_XM_017392315.1_Dca,rna_XM_022142569.2_Han,rna_XM_023906411.2_Lsa,
9794	NA	NA	NA	NA	10	Os02t0133900-01_Nip,Ptrif.0007s0256.1.v1.3.1_Ptr,SZYD_E3N88_mrna20521_Mmi,Solyc02g085080.4.1_Slyc,evm.model.Chr1.2348_Pgr,rna_NM_127382.4_Ath,rna_XM_010650824.2_Vvi,rna_XM_017360280.1_Dca,rna_XM_022127258.2_Han,rna_XM_023895047.2_Lsa,
9795	NA	NA	NA	NA	10	Os02t0135600-01_Nip,Ptrif.0001s2642.1.v1.3.1_Ptr,SZYD_E3N88_mrna31005_Mmi,Solyc11g070020.3.1_Slyc,evm.model.Chr8.1958_Pgr,rna_NM_121219.3_Ath,rna_XM_002279837.3_Vvi,rna_XM_017375173.1_Dca,rna_XM_022149341.2_Han,rna_XM_023912915.2_Lsa,
9797	NA	NA	NA	NA	10	Os02t0137200-01_Nip,Ptrif.0004s1408.1.v1.3.1_Ptr,SZYD_E3N88_mrna04449_Mmi,Solyc06g051200.3.1_Slyc,evm.model.Chr7.1578_Pgr,rna_NM_129864.3_Ath,rna_XM_002271430.4_Vvi,rna_XM_017368367.1_Dca,rna_XM_022173943.2_Han,rna_XM_023879956.2_Lsa,
9798	NA	NA	NA	NA	10	Os02t0139200-01_Nip,Ptrif.0001s0006.1.v1.3.1_Ptr,SZYD_E3N88_mrna27172_Mmi,Solyc08g005970.3.1_Slyc,evm.model.Chr2.2655_Pgr,rna_NM_119262.6_Ath,rna_XM_010650171.2_Vvi,rna_XM_017374887.1_Dca,rna_XM_022173375.2_Han,rna_XM_023899251.2_Lsa,
9800	NA	NA	NA	NA	10	Os02t0147800-02_Nip,Ptrif.0001s2283.3.v1.3.1_Ptr,SZYD_E3N88_mrna28569_Mmi,Solyc07g008730.2.1_Slyc,evm.model.Chr9.1092_Pgr,rna_NM_119140.2_Ath,rna_XM_010658451.2_Vvi,rna_XM_017399033.1_Dca,rna_XM_022171921.1_Han,rna_XM_023909696.2_Lsa,
9801	NA	NA	NA	NA	10	Os02t0148300-01_Nip,Ptrif.0001s0080.1.v1.3.1_Ptr,SZYD_E3N88_mrna27162_Mmi,Solyc08g006420.3.1_Slyc,evm.model.Chr2.2718.1_Pgr,rna_NM_001342093.1_Ath,rna_XM_017369080.1_Dca,rna_XM_019219386.1_Vvi,rna_XM_022173390.2_Han,rna_XM_023903930.2_Lsa,
9802	NA	NA	NA	NA	10	Os02t0152600-01_Nip,Ptrif.0007s1060.1.v1.3.1_Ptr,SZYD_E3N88_mrna41017_Mmi,Solyc06g063130.3.1_Slyc,evm.model.Chr2.80_Pgr,rna_NM_104253.3_Ath,rna_XM_010656058.2_Vvi,rna_XM_017399964.1_Dca,rna_XM_022141341.2_Han,rna_XM_023906219.2_Lsa,
9803	NA	NA	NA	NA	10	Os02t0158900-01_Nip,Ptrif.0007s1470.1.v1.3.1_Ptr,SZYD_E3N88_mrna39538_Mmi,Solyc06g068160.3.1_Slyc,evm.model.Chr2.596_Pgr,rna_NM_101402.3_Ath,rna_XM_002265333.3_Vvi,rna_XM_017402223.1_Dca,rna_XM_022162503.2_Han,rna_XM_023896205.2_Lsa,
9804	NA	NA	NA	NA	10	Os02t0161200-01_Nip,Ptrif.0002s3400.1.v1.3.1_Ptr,SZYD_E3N88_mrna31300_Mmi,Solyc12g005770.3.1_Slyc,evm.model.Chr5.643_Pgr,rna_NM_113076.3_Ath,rna_XM_002274227.4_Vvi,rna_XM_017403079.1_Dca,rna_XM_022117111.2_Han,rna_XM_023900122.2_Lsa,
9805	NA	NA	NA	NA	10	Os02t0167500-01_Nip,Ptrif.0006s1605.4.v1.3.1_Ptr,SZYD_E3N88_mrna30726_Mmi,Solyc08g077310.3.1_Slyc,evm.model.Chr4.695_Pgr,rna_NM_001203155.1_Ath,rna_XM_010665534.2_Vvi,rna_XM_017396941.1_Dca,rna_XM_022165284.2_Han,rna_XM_023903120.2_Lsa,
9807	NA	NA	NA	NA	10	Os02t0168700-01_Nip,Ptrif.0002s2342.1.v1.3.1_Ptr,SZYD_E3N88_mrna07027_Mmi,Solyc02g069130.3.1_Slyc,evm.model.Chr4.1854_Pgr,rna_NM_118103.4_Ath,rna_XM_002276480.3_Vvi,rna_XM_017375148.1_Dca,rna_XM_022156950.2_Han,rna_XM_023896017.2_Lsa,
9808	NA	NA	NA	NA	10	Os02t0168900-01_Nip,Ptrif.0002s2318.1.v1.3.1_Ptr,SZYD_E3N88_mrna04833_Mmi,Solyc02g069070.3.1_Slyc,evm.model.Chr4.1846_Pgr,rna_NM_001336778.1_Ath,rna_XM_017363104.1_Dca,rna_XM_019224785.1_Vvi,rna_XM_022116930.2_Han,rna_XM_023898703.2_Lsa,
9809	NA	NA	NA	NA	10	Os02t0169000-01_Nip,Ptrif.0009s2324.1.v1.3.1_Ptr,SZYD_E3N88_mrna15287_Mmi,Solyc07g066620.3.1_Slyc,evm.model.Chr3.3856_Pgr,rna_NM_104497.3_Ath,rna_XM_010646832.2_Vvi,rna_XM_017398357.1_Dca,rna_XM_022125430.2_Han,rna_XM_023888066.2_Lsa,
9810	NA	NA	NA	NA	10	Os02t0170000-02_Nip,Ptrif.0002s2297.1.v1.3.1_Ptr,SZYD_E3N88_mrna42334_Mmi,Solyc02g068760.4.1_Slyc,evm.model.Chr4.1799_Pgr,rna_NM_001202753.1_Ath,rna_XM_010650282.2_Vvi,rna_XM_017378118.1_Dca,rna_XM_022126948.2_Han,rna_XM_023896026.2_Lsa,
9812	NA	NA	NA	NA	10	Os02t0175900-02_Nip,Ptrif.0001s2273.1.v1.3.1_Ptr,SZYD_E3N88_mrna21921_Mmi,Solyc09g055870.2.1_Slyc,evm.model.Chr6.950_Pgr,rna_NM_127484.4_Ath,rna_XM_002264145.4_Vvi,rna_XM_017373551.1_Dca,rna_XM_022117011.2_Han,rna_XM_023899731.2_Lsa,
9813	NA	NA	NA	NA	10	Os02t0177900-01_Nip,Ptrif.0001s2394.1.v1.3.1_Ptr,SZYD_E3N88_mrna28504_Mmi,Solyc07g006780.3.1_Slyc,evm.model.Chr9.966_Pgr,rna_NM_119177.5_Ath,rna_XM_002275649.4_Vvi,rna_XM_017402498.1_Dca,rna_XM_022172243.2_Han,rna_XM_023875972.2_Lsa,
9814	NA	NA	NA	NA	10	Os02t0179100-01_Nip,Ptrif.0001s2460.2.v1.3.1_Ptr,SZYD_E3N88_mrna05854_Mmi,Solyc07g006200.3.1_Slyc,evm.model.Chr9.880_Pgr,rna_NM_201793.4_Ath,rna_XM_002272341.4_Vvi,rna_XM_017393888.1_Dca,rna_XM_022133874.2_Han,rna_XM_023880026.2_Lsa,
9815	NA	NA	NA	NA	10	Os02t0179400-00_Nip,Ptrif.0007s2745.1.v1.3.1_Ptr,SZYD_E3N88_mrna21258_Mmi,Solyc03g117730.3.1_Slyc,evm.model.Chr2.726_evm.model.Chr2.727_Pgr,rna_NM_101475.3_Ath,rna_XM_002272011.4_Vvi,rna_XM_017361274.1_Dca,rna_XM_022128560.2_Han,rna_XM_023888400.2_Lsa,
9816	NA	NA	NA	NA	10	Os02t0182900-02_Nip,Ptrif.0007s1624.1.v1.3.1_Ptr,SZYD_E3N88_mrna26118_Mmi,Solyc03g120000.3.1_Slyc,evm.model.Chr2.650_Pgr,rna_NM_001036342.3_Ath,rna_XM_002273003.3_Vvi,rna_XM_017399442.1_Dca,rna_XM_022182045.2_Han,rna_XM_023906385.2_Lsa,
9817	NA	NA	NA	NA	10	Os02t0192100-01_Nip,Ptrif.0006s1949.1.v1.3.1_Ptr,SZYD_E3N88_mrna12506_Mmi,Solyc02g065630.4.1_Slyc,evm.model.Chr1.3218_Pgr,rna_NM_001334276.1_Ath,rna_XM_002282769.3_Vvi,rna_XM_017386957.1_Dca,rna_XM_022117992.2_Han,rna_XM_023873230.2_Lsa,
9818	NA	NA	NA	NA	10	Os02t0193500-01_Nip,Ptrif.0007s0004.3.v1.3.1_Ptr,SZYD_E3N88_mrna42465_Mmi,Solyc02g068290.2.1_Slyc,evm.model.Chr8.432_Pgr,rna_NM_115009.4_Ath,rna_XM_002263230.3_Vvi,rna_XM_017389318.1_Dca,rna_XM_022134601.2_Han,rna_XM_023911656.2_Lsa,
9819	NA	NA	NA	NA	10	Os02t0193600-01_Nip,Ptrif.0005s2951.1.v1.3.1_Ptr,SZYD_E3N88_mrna22994_Mmi,Solyc04g082900.4.1_Slyc,evm.model.Chr4.3461_Pgr,rna_NM_001202739.2_Ath,rna_XM_010665731.2_Vvi,rna_XM_017401494.1_Dca,rna_XM_022152899.2_Han,rna_XM_023888047.2_Lsa,
9820	NA	NA	NA	NA	10	Os02t0193900-02_Nip,Ptrif.0007s0760.1.v1.3.1_Ptr,SZYD_E3N88_mrna10296_Mmi,Solyc06g008010.3.1_Slyc,evm.model.Chr2.1800_Pgr,rna_NM_127802.4_Ath,rna_XM_010666333.2_Vvi,rna_XM_017384875.1_Dca,rna_XM_022178559.2_Han,rna_XM_023872781.2_Lsa,
9821	NA	NA	NA	NA	10	Os02t0194000-01_Nip,Ptrif.0005s2938.1.v1.3.1_Ptr,SZYD_E3N88_mrna21722_Mmi,Solyc04g082760.3.1_Slyc,evm.model.Chr4.3439_Pgr,rna_NM_128921.6_Ath,rna_XM_002275415.3_Vvi,rna_XM_017403406.1_Dca,rna_XM_022125455.2_Han,rna_XM_023873183.2_Lsa,
9822	NA	NA	NA	NA	10	Os02t0195000-02_Nip,Ptrif.0004s1231.2.v1.3.1_Ptr,SZYD_E3N88_mrna36189_Mmi,Solyc03g064030.3.1_Slyc,evm.model.Chr3.268_Pgr,rna_NM_112050.3_Ath,rna_XM_002282671.4_Vvi,rna_XM_017388029.1_Dca,rna_XM_022181456.2_Han,rna_XM_023880359.2_Lsa,
9823	NA	NA	NA	NA	10	Os02t0196900-01_Nip,Ptrif.0002s1536.1.v1.3.1_Ptr,SZYD_E3N88_mrna18178_Mmi,Solyc07g049570.3.1_Slyc,evm.model.Chr3.2702_Pgr,rna_NM_126485.4_Ath,rna_XM_002277161.3_Vvi,rna_XM_017393828.1_Dca,rna_XM_022162974.2_Han,rna_XM_023898633.2_Lsa,
9824	NA	NA	NA	NA	10	Os02t0197500-01_Nip,Ptrif.0002s1702.1.v1.3.1_Ptr,SZYD_E3N88_mrna34583_Mmi,Solyc10g007680.4.1_Slyc,evm.model.Chr3.2858_Pgr,rna_NM_124208.2_Ath,rna_XM_002266107.3_Vvi,rna_XM_017393199.1_Dca,rna_XM_022137293.2_Han,rna_XM_023910256.2_Lsa,
9825	NA	NA	NA	NA	10	Os02t0199300-01_Nip,Ptrif.0001s1871.1.v1.3.1_Ptr,SZYD_E3N88_mrna15322_Mmi,Solyc10g005870.4.1_Slyc,evm.model.Chr3.2529.1_Pgr,rna_NM_118789.3_Ath,rna_XM_002267790.3_Vvi,rna_XM_017388910.1_Dca,rna_XM_022122469.1_Han,rna_XM_023891242.2_Lsa,
9826	NA	NA	NA	NA	10	Os02t0201900-01_Nip,Ptrif.0002s0925.1.v1.3.1_Ptr,SZYD_E3N88_mrna02888_Mmi,Solyc01g006340.3.1_Slyc,evm.model.Chr6.1292_Pgr,rna_NM_001035544.2_Ath,rna_XM_002276431.4_Vvi,rna_XM_017376603.1_Dca,rna_XM_022150205.2_Han,rna_XM_023895693.2_Lsa,
9829	NA	NA	NA	NA	10	Os02t0214300-01_Nip,Ptrif.0003s0331.1.v1.3.1_Ptr,SZYD_E3N88_mrna21013_Mmi,Solyc03g113140.3.1_Slyc,evm.model.Chr2.1302_Pgr,rna_NM_106128.3_Ath,rna_XM_002273022.4_Vvi,rna_XM_017360752.1_Dca,rna_XM_022128245.2_Han,rna_XM_023901547.2_Lsa,
9830	NA	NA	NA	NA	10	Os02t0215000-01_Nip,Ptrif.0003s0332.1.v1.3.1_Ptr,SZYD_E3N88_mrna10624_Mmi,Solyc06g071040.4.1_Slyc,evm.model.Chr2.1301_Pgr,rna_NM_180919.1_Ath,rna_XM_010665096.2_Vvi,rna_XM_017402285.1_Dca,rna_XM_022163709.2_Han,rna_XM_023883509.2_Lsa,
9831	NA	NA	NA	NA	10	Os02t0219400-01_Nip,Ptrif.0008s1434.4.v1.3.1_Ptr,SZYD_E3N88_mrna33936_Mmi,Solyc10g007850.3.1_Slyc,evm.model.Chr4.1830_Pgr,rna_NM_179285.1_Ath,rna_XM_003633644.3_Vvi,rna_XM_017387242.1_Dca,rna_XM_022120385.2_Han,rna_XM_023899282.2_Lsa,
9833	NA	NA	NA	NA	10	Os02t0226900-01_Nip,Ptrif.0007s2661.1.v1.3.1_Ptr,SZYD_E3N88_mrna32954_Mmi,Solyc03g121110.3.1_Slyc,evm.model.Chr2.315_Pgr,rna_NM_001333520.1_Ath,rna_XM_010656297.2_Vvi,rna_XM_017379417.1_Dca,rna_XM_022138826.2_Han,rna_XM_023900408.2_Lsa,
9834	NA	NA	NA	NA	10	Os02t0234200-01_Nip,Ptrif.0003s1474.2.v1.3.1_Ptr,SZYD_E3N88_mrna34633_Mmi,Solyc07g062300.3.1_Slyc,evm.model.Chr3.2979_Pgr,rna_NM_202586.3_Ath,rna_XM_010645801.2_Vvi,rna_XM_017393069.1_Dca,rna_XM_022178973.2_Han,rna_XM_023909577.2_Lsa,
9838	NA	NA	NA	NA	10	Os02t0255500-01_Nip,Ptrif.0003s4481.1.v1.3.1_Ptr,SZYD_E3N88_mrna12679_Mmi,Solyc03g007310.3.1_Slyc,evm.model.Chr1.1807_Pgr,rna_NM_124695.4_Ath,rna_XM_002270001.4_Vvi,rna_XM_017387075.1_Dca,rna_XM_022118530.2_Han,rna_XM_023884997.2_Lsa,
9842	NA	NA	NA	NA	10	Os02t0266200-02_Nip,Ptrif.0003s1674.1.v1.3.1_Ptr,SZYD_E3N88_mrna21349_Mmi,Solyc12g043100.2.1_Slyc,evm.model.Chr2.451_Pgr,rna_NM_112471.3_Ath,rna_XM_010656373.2_Vvi,rna_XM_017362782.1_Dca,rna_XM_022128682.2_Han,rna_XM_023874638.2_Lsa,
9843	NA	NA	NA	NA	10	Os02t0266500-01_Nip,Ptrif.0001s0756.3.v1.3.1_Ptr,SZYD_E3N88_mrna45581_Mmi,Solyc11g067040.2.1_Slyc,evm.model.Chr9.2047_evm.model.Chr9.2048_Pgr,rna_NM_202628.2_Ath,rna_XM_002280898.4_Vvi,rna_XM_017375052.1_Dca,rna_XM_022140868.2_Han,rna_XM_023899148.2_Lsa,
9844	NA	NA	NA	NA	10	Os02t0272400-00_Nip,Ptrif.0001s0379.1.v1.3.1_Ptr,SZYD_E3N88_mrna15665_Mmi,Solyc08g068350.3.1_Slyc,evm.model.Chr8.1795_Pgr,rna_NM_119428.5_Ath,rna_XM_017377166.1_Dca,rna_XM_019219173.1_Vvi,rna_XM_022122819.2_Han,rna_XM_023882094.2_Lsa,
9845	NA	NA	NA	NA	10	Os02t0272600-01_Nip,Ptrif.0003s2791.2.v1.3.1_Ptr,SZYD_E3N88_mrna00816_Mmi,Solyc06g073410.3.1_Slyc,evm.model.Chr9.2706_Pgr,rna_NM_001336332.1_Ath,rna_XM_002264270.3_Vvi,rna_XM_017359290.1_Dca,rna_XM_022153338.2_Han,rna_XM_023891208.2_Lsa,
9846	NA	NA	NA	NA	10	Os02t0273100-02_Nip,Ptrif.0001s0380.2.v1.3.1_Ptr,SZYD_E3N88_mrna25259_Mmi,Solyc11g071280.2.1_Slyc,evm.model.Chr8.1796_Pgr,rna_NM_125170.5_Ath,rna_XM_002284070.3_Vvi,rna_XM_017379857.1_Dca,rna_XM_022178703.2_Han,rna_XM_023882096.2_Lsa,
9850	NA	NA	NA	NA	10	Os02t0276500-01_Nip,Ptrif.0001s0392.1.v1.3.1_Ptr,SZYD_E3N88_mrna15667_Mmi,Solyc08g068570.4.1_Slyc,evm.model.Chr8.1816_Pgr,rna_NM_119430.5_Ath,rna_XM_002281388.4_Vvi,rna_XM_017400275.1_Dca,rna_XM_022122820.2_Han,rna_XM_023902876.2_Lsa,
9851	NA	NA	NA	NA	10	Os02t0281150-01_Nip,Ptrif.0006s1293.4.v1.3.1_Ptr,SZYD_E3N88_mrna11028_Mmi,Solyc06g005380.3.1_Slyc,evm.model.Chr3.139_Pgr,rna_NM_115715.2_Ath,rna_XM_010655558.2_Vvi,rna_XM_017399881.1_Dca,rna_XM_035978930.1_Han,rna_XM_042898305.1_Lsa,
9854	NA	NA	NA	NA	10	Os02t0290600-01_Nip,Ptrif.0003s1708.2.v1.3.1_Ptr,SZYD_E3N88_mrna12674_Mmi,Solyc03g083330.3.1_Slyc,evm.model.Chr1.4629_Pgr,rna_NM_001343857.1_Ath,rna_XM_002277856.4_Vvi,rna_XM_017386742.1_Dca,rna_XM_022178259.2_Han,rna_XM_023884926.2_Lsa,
9855	NA	NA	NA	NA	10	Os02t0293800-02_Nip,Ptrif.0003s4005.1.v1.3.1_Ptr,SZYD_E3N88_mrna36931_Mmi,Solyc01g096030.4.1_Slyc,evm.model.Chr7.121_Pgr,rna_NM_001340128.1_Ath,rna_XM_002264035.4_Vvi,rna_XM_017381388.1_Dca,rna_XM_022180002.2_Han,rna_XM_023890726.2_Lsa,
9856	NA	NA	NA	NA	10	Os02t0307800-02_Nip,Ptrif.0001s1186.1.v1.3.1_Ptr,SZYD_E3N88_mrna05420_Mmi,Solyc10g007120.4.1_Slyc,evm.model.Chr3.3084_Pgr,rna_NM_112373.4_Ath,rna_XM_002282798.4_Vvi,rna_XM_017394285.1_Dca,rna_XM_022133404.2_Han,rna_XM_023915539.2_Lsa,
9857	NA	NA	NA	NA	10	Os02t0317800-01_Nip,Ptrif.0001s1587.1.v1.3.1_Ptr,SZYD_E3N88_mrna34988_Mmi,Solyc12g005150.2.1_Slyc,evm.model.Chr3.3391_Pgr,rna_NM_124867.4_Ath,rna_XM_002281200.3_Vvi,rna_XM_017387901.1_Dca,rna_XM_022137812.2_Han,rna_XM_023873813.2_Lsa,
9858	NA	NA	NA	NA	10	Os02t0320100-01_Nip,Ptrif.0007s0137.2.v1.3.1_Ptr,SZYD_E3N88_mrna24145_Mmi,Solyc03g033450.4.1_Slyc,evm.model.Chr1.2155_Pgr,rna_NM_126016.3_Ath,rna_XM_010650718.2_Vvi,rna_XM_017359368.1_Dca,rna_XM_022126807.2_Han,rna_XM_023877579.2_Lsa,
9859	NA	NA	NA	NA	10	Os02t0320300-01_Nip,Ptrif.0003s1559.2.v1.3.1_Ptr,SZYD_E3N88_mrna18005_Mmi,Solyc07g062030.3.1_Slyc,evm.model.Chr3.2928_Pgr,rna_NM_104230.2_Ath,rna_XM_002283722.4_Vvi,rna_XM_017397842.1_Dca,rna_XM_022157754.2_Han,rna_XM_023909876.2_Lsa,
9862	NA	NA	NA	NA	10	Os02t0328300-02_Nip,Ptrif.0002s2048.1.v1.3.1_Ptr,SZYD_E3N88_mrna40517_Mmi,Solyc05g008450.3.1_Slyc,evm.model.Chr2.3959.1_Pgr,rna_NM_101382.3_Ath,rna_XM_002283930.4_Vvi,rna_XM_017360509.1_Dca,rna_XM_022154909.2_Han,rna_XM_023907078.2_Lsa,
9864	NA	NA	NA	NA	10	Os02t0433600-01_Nip,Ptrif.0008s0955.2.v1.3.1_Ptr,SZYD_E3N88_mrna18723_Mmi,Solyc01g111130.4.1_Slyc,evm.model.Chr7.2489_Pgr,rna_NM_001035652.4_Ath,rna_XM_002277170.4_Vvi,rna_XM_017399266.1_Dca,rna_XM_022165859.2_Han,rna_XM_023875693.2_Lsa,
9865	NA	NA	NA	NA	10	Os02t0437800-02_Nip,Ptrif.0005s2226.1.v1.3.1_Ptr,SZYD_E3N88_mrna23912_Mmi,Solyc04g064820.3.1_Slyc,evm.model.Chr8.1332_Pgr,rna_NM_106364.2_Ath,rna_XM_010666586.2_Vvi,rna_XM_017403629.1_Dca,rna_XM_022128683.2_Han,rna_XM_023873426.2_Lsa,
9866	NA	NA	NA	NA	10	Os02t0461200-01_Nip,Ptrif.0009s1426.3.v1.3.1_Ptr,SZYD_E3N88_mrna01748_Mmi,Solyc11g020910.3.1_Slyc,evm.model.Chr4.1582_Pgr,rna_NM_118886.4_Ath,rna_XM_010666951.2_Vvi,rna_XM_017384880.1_Dca,rna_XM_022165370.2_Han,rna_XM_023903559.2_Lsa,
9867	NA	NA	NA	NA	10	Os02t0465500-01_Nip,Ptrif.0002s0557.2.v1.3.1_Ptr,SZYD_E3N88_mrna31694_Mmi,Solyc06g082810.3.1_Slyc,evm.model.Chr6.998_Pgr,rna_NM_179759.3_Ath,rna_XM_002271292.4_Vvi,rna_XM_017394385.1_Dca,rna_XM_022119494.2_Han,rna_XM_023875279.2_Lsa,
9868	NA	NA	NA	NA	10	Os02t0468200-01_Nip,Ptrif.0002s0953.2.v1.3.1_Ptr,SZYD_E3N88_mrna12503_Mmi,Solyc08g008040.3.1_Slyc,evm.model.Chr1.3185_Pgr,rna_NM_129010.4_Ath,rna_XM_002276767.3_Vvi,rna_XM_017399735.1_Dca,rna_XM_022118002.2_Han,rna_XM_023873254.2_Lsa,
9869	NA	NA	NA	NA	10	Os02t0468500-00_Nip,Ptrif.0005s1859.1.v1.3.1_Ptr,SZYD_E3N88_mrna15788_Mmi,Solyc04g076070.1.1_Slyc,evm.model.Chr2.2291_Pgr,rna_NM_203074.4_Ath,rna_XM_002283871.4_Vvi,rna_XM_017368835.1_Dca,rna_XM_023909118.2_Lsa,rna_XM_035977440.1_Han,
9870	NA	NA	NA	NA	10	Os02t0469000-00_Nip,Ptrif.0008s0847.1.v1.3.1_Ptr,SZYD_E3N88_mrna02104_Mmi,Solyc01g110350.2.1_Slyc,evm.model.Chr5.583_Pgr,rna_NM_120058.5_Ath,rna_XM_002267553.4_Vvi,rna_XM_017399923.1_Dca,rna_XM_022156168.2_Han,rna_XM_023900100.2_Lsa,
9871	NA	NA	NA	NA	10	Os02t0469200-02_Nip,Ptrif.0001s2198.1.v1.3.1_Ptr,SZYD_E3N88_mrna41133_Mmi,Solyc07g042910.4.1_Slyc,evm.model.Chr9.1132_Pgr,rna_NM_001345287.1_Ath,rna_XM_010656725.2_Vvi,rna_XM_017403005.1_Dca,rna_XM_022133980.2_Han,rna_XM_023885628.2_Lsa,
9872	NA	NA	NA	NA	10	Os02t0475400-01_Nip,Ptrif.0002s1786.1.v1.3.1_Ptr,SZYD_E3N88_mrna11236_Mmi,Solyc09g055940.3.1_Slyc,evm.model.Chr6.934_Pgr,rna_NM_113437.3_Ath,rna_XM_002263648.4_Vvi,rna_XM_017382465.1_Dca,rna_XM_022122429.2_Han,rna_XM_023899736.2_Lsa,
9873	NA	NA	NA	NA	10	Os02t0489500-01_Nip,Ptrif.0003s0518.2.v1.3.1_Ptr,SZYD_E3N88_mrna21097_Mmi,Solyc06g071670.1.1_Slyc,evm.model.Chr1.4611_Pgr,rna_NM_125704.3_Ath,rna_XM_002278047.3_Vvi,rna_XM_017399302.1_Dca,rna_XM_022138808.2_Han,rna_XM_023902812.2_Lsa,
9874	NA	NA	NA	NA	10	Os02t0497500-02_Nip,Ptrif.0009s1265.1.v1.3.1_Ptr,SZYD_E3N88_mrna16590_Mmi,Solyc05g053800.3.1_Slyc,evm.model.Chr9.282_Pgr,rna_NM_128757.4_Ath,rna_XM_002266629.4_Vvi,rna_XM_017379408.1_Dca,rna_XM_022170935.2_Han,rna_XM_023907817.2_Lsa,
9875	NA	NA	NA	NA	10	Os02t0504500-01_Nip,Ptrif.0009s1242.1.v1.3.1_Ptr,SZYD_E3N88_mrna32552_Mmi,Solyc12g098420.3.1_Slyc,evm.model.Chr9.319_Pgr,rna_NM_100363.5_Ath,rna_XM_002273689.3_Vvi,rna_XM_017359676.1_Dca,rna_XM_022134047.2_Han,rna_XM_023911536.2_Lsa,
9876	NA	NA	NA	NA	10	Os02t0506500-04_Nip,Ptrif.0004s1052.1.v1.3.1_Ptr,SZYD_E3N88_mrna26009_Mmi,Solyc03g111340.4.1_Slyc,evm.model.Chr2.924_Pgr,rna_NM_100414.4_Ath,rna_XM_002283761.3_Vvi,rna_XM_017399354.1_Dca,rna_XM_022183370.2_Han,rna_XM_023876946.2_Lsa,
9877	NA	NA	NA	NA	10	Os02t0509600-01_Nip,Ptrif.0004s1932.1.v1.3.1_Ptr,SZYD_E3N88_mrna19931_Mmi,Solyc05g015640.3.1_Slyc,evm.model.Chr2.3509_Pgr,rna_NM_102492.3_Ath,rna_XM_002276751.3_Vvi,rna_XM_017376768.1_Dca,rna_XM_022120952.2_Han,rna_XM_023886041.2_Lsa,
9878	NA	NA	NA	NA	10	Os02t0512300-01_Nip,Ptrif.0004s1104.1.v1.3.1_Ptr,SZYD_E3N88_mrna10091_Mmi,Solyc03g097550.3.1_Slyc,evm.model.Chr2.869_Pgr,rna_NM_001203584.1_Ath,rna_XM_003634175.3_Vvi,rna_XM_017360156.1_Dca,rna_XM_022155569.2_Han,rna_XM_023915777.2_Lsa,
9879	NA	NA	NA	NA	10	Os02t0515000-02_Nip,Ptrif.0003s3189.1.v1.3.1_Ptr,SZYD_E3N88_mrna17327_Mmi,Solyc09g061420.3.1_Slyc,evm.model.Chr6.813_Pgr,rna_NM_001203567.1_Ath,rna_XM_010654192.2_Vvi,rna_XM_017398050.1_Dca,rna_XM_035974435.1_Han,rna_XM_042896937.1_Lsa,
9880	NA	NA	NA	NA	10	Os02t0516600-01_Nip,Ptrif.0002s0971.1.v1.3.1_Ptr,SZYD_E3N88_mrna01871_Mmi,Solyc02g094510.4.1_Slyc,evm.model.Chr5.40_Pgr,rna_NM_113584.5_Ath,rna_XM_002275676.4_Vvi,rna_XM_017392322.1_Dca,rna_XM_022169923.2_Han,rna_XM_023912675.2_Lsa,
9883	NA	NA	NA	NA	10	Os02t0533200-00_Nip,Ptrif.0006s1490.2.v1.3.1_Ptr,SZYD_E3N88_mrna36161_Mmi,Solyc10g083350.2.1_Slyc,evm.model.Chr3.1742_Pgr,rna_NM_111848.5_Ath,rna_XM_010655790.2_Vvi,rna_XM_017391865.1_Dca,rna_XM_022181480.2_Han,rna_XM_023893057.2_Lsa,
9884	NA	NA	NA	NA	10	Os02t0533900-02_Nip,Ptrif.0008s1710.1.v1.3.1_Ptr,SZYD_E3N88_mrna14707_Mmi,Solyc11g068540.2.1_Slyc,evm.model.Chr6.2081_Pgr,rna_NM_179770.1_Ath,rna_XM_002274877.4_Vvi,rna_XM_017387755.1_Dca,rna_XM_022127414.2_Han,rna_XM_023914155.2_Lsa,
9885	NA	NA	NA	NA	10	Os02t0535400-01_Nip,Ptrif.0009s1957.1.v1.3.1_Ptr,SZYD_E3N88_mrna03534_Mmi,Solyc11g072290.3.1_Slyc,evm.model.Chr1.4304_Pgr,rna_NM_124549.8_Ath,rna_XM_002269142.3_Vvi,rna_XM_017399579.1_Dca,rna_XM_023899039.2_Lsa,rna_XM_035983567.1_Han,
9886	NA	NA	NA	NA	10	Os02t0538000-01_Nip,Ptrif.0002s1571.1.v1.3.1_Ptr,SZYD_E3N88_mrna05303_Mmi,Solyc07g048080.4.1_Slyc,evm.model.Chr3.2737_Pgr,rna_NM_147245.2_Ath,rna_XM_002270952.4_Vvi,rna_XM_017402959.1_Dca,rna_XM_022133752.2_Han,rna_XM_023914321.2_Lsa,
9888	NA	NA	NA	NA	10	Os02t0543400-01_Nip,Ptrif.0007s2299.1.v1.3.1_Ptr,SZYD_E3N88_mrna13483_Mmi,Solyc11g005550.2.1_Slyc,evm.model.Chr8.1126_Pgr,rna_NM_125869.3_Ath,rna_XM_002274390.3_Vvi,rna_XM_017387716.1_Dca,rna_XM_022118093.2_Han,rna_XM_023907984.2_Lsa,
9889	NA	NA	NA	NA	10	Os02t0553500-00_Nip,Ptrif.0005s2158.1.v1.3.1_Ptr,SZYD_E3N88_mrna10649_Mmi,Solyc04g058200.3.1_Slyc,evm.model.Chr4.1238_Pgr,rna_NM_106372.2_Ath,rna_XM_017364958.1_Dca,rna_XM_019216540.1_Vvi,rna_XM_022163914.2_Han,rna_XM_023899913.2_Lsa,
9890	NA	NA	NA	NA	10	Os02t0555000-01_Nip,Ptrif.0005s0284.1.v1.3.1_Ptr,SZYD_E3N88_mrna20322_Mmi,Solyc04g077790.3.1_Slyc,evm.model.Chr1.2817_Pgr,rna_NM_001343725.1_Ath,rna_XM_010666204.2_Vvi,rna_XM_017402819.1_Dca,rna_XM_022142439.2_Han,rna_XM_023902184.2_Lsa,
9891	NA	NA	NA	NA	10	Os02t0555600-02_Nip,Ptrif.0005s2180.2.v1.3.1_Ptr,SZYD_E3N88_mrna10637_Mmi,Solyc06g059800.3.1_Slyc,evm.model.Chr4.1214_Pgr,rna_NM_001124136.2_Ath,rna_XM_010666558.2_Vvi,rna_XM_017374863.1_Dca,rna_XM_022161266.2_Han,rna_XM_023899924.2_Lsa,
9892	NA	NA	NA	NA	10	Os02t0556100-01_Nip,Ptrif.0001s0098.1.v1.3.1_Ptr,SZYD_E3N88_mrna08472_Mmi,Solyc08g006510.3.1_Slyc,evm.model.Chr2.2710_Pgr,rna_NM_121111.4_Ath,rna_XM_002263783.3_Vvi,rna_XM_017373042.1_Dca,rna_XM_022148512.2_Han,rna_XM_023903940.2_Lsa,
9893	NA	NA	NA	NA	10	Os02t0556400-01_Nip,Ptrif.0002s0421.1.v1.3.1_Ptr,SZYD_E3N88_mrna09078_Mmi,Solyc10g047120.2.1_Slyc,evm.model.Chr5.2395_Pgr,rna_NM_113548.5_Ath,rna_XM_002271163.4_Vvi,rna_XM_017399031.1_Dca,rna_XM_022171943.2_Han,rna_XM_023894880.2_Lsa,
9894	NA	NA	NA	NA	10	Os02t0556800-01_Nip,Ptrif.0005s0754.1.v1.3.1_Ptr,SZYD_E3N88_mrna32322_Mmi,Solyc01g096660.3.1_Slyc,evm.model.Chr1.4976_Pgr,rna_NM_120784.4_Ath,rna_XM_002266549.4_Vvi,rna_XM_017375858.1_Dca,rna_XM_022138219.2_Han,rna_XM_023909120.2_Lsa,
9896	NA	NA	NA	NA	10	Os02t0562100-00_Nip,Ptrif.0001s2926.1.v1.3.1_Ptr,SZYD_E3N88_mrna35978_Mmi,Solyc07g055170.1.1_Slyc,evm.model.Chr9.995_Pgr,rna_NM_125127.3_Ath,rna_XM_002268932.3_Vvi,rna_XM_017390782.1_Dca,rna_XM_022182263.2_Han,rna_XM_023905396.2_Lsa,
9897	NA	NA	NA	NA	10	Os02t0564300-01_Nip,Ptrif.0006s0745.1.v1.3.1_Ptr,SZYD_E3N88_mrna36263_Mmi,Solyc09g011410.4.1_Slyc,evm.model.Chr5.2945_Pgr,rna_NM_129348.4_Ath,rna_XM_002274941.3_Vvi,rna_XM_017387504.1_Dca,rna_XM_022180372.2_Han,rna_XM_023912714.2_Lsa,
9898	NA	NA	NA	NA	10	Os02t0567000-01_Nip,Ptrif.0005s2051.1.v1.3.1_Ptr,SZYD_E3N88_mrna23936_Mmi,Solyc11g013020.2.1_Slyc,evm.model.Chr9.2360_Pgr,rna_NM_116893.4_Ath,rna_XM_002285806.3_Vvi,rna_XM_017388078.1_Dca,rna_XM_022126527.2_Han,rna_XM_023917139.2_Lsa,
9900	NA	NA	NA	NA	10	Os02t0578400-01_Nip,Ptrif.0004s2393.1.v1.3.1_Ptr,SZYD_E3N88_mrna43139_Mmi,Solyc05g007780.3.1_Slyc,evm.model.Chr2.2766_Pgr,rna_NM_101280.3_Ath,rna_XM_002272028.4_Vvi,rna_XM_017379948.1_Dca,rna_XM_022120592.2_Han,rna_XM_023898888.2_Lsa,
9901	NA	NA	NA	NA	10	Os02t0591900-02_Nip,Ptrif.0004s2632.6.v1.3.1_Ptr,SZYD_E3N88_mrna19197_Mmi,Solyc01g074010.4.1_Slyc,evm.model.Chr7.1500_evm.model.Chr7.1501_Pgr,rna_NM_179868.3_Ath,rna_XM_010661297.2_Vvi,rna_XM_017371603.1_Dca,rna_XM_022166819.2_Han,rna_XM_023883093.2_Lsa,
9903	NA	NA	NA	NA	10	Os02t0592300-02_Nip,Ptrif.0003s3656.1.v1.3.1_Ptr,SZYD_E3N88_mrna33708_Mmi,Solyc09g074990.4.1_Slyc,evm.model.Chr6.238_Pgr,rna_NM_116479.4_Ath,rna_XM_010653874.2_Vvi,rna_XM_017382226.1_Dca,rna_XM_022146276.2_Han,rna_XM_023913574.2_Lsa,
9904	NA	NA	NA	NA	10	Os02t0592500-01_Nip,Ptrif.0005s1532.1.v1.3.1_Ptr,SZYD_E3N88_mrna06305_Mmi,Solyc01g099850.3.1_Slyc,evm.model.Chr5.2024_Pgr,rna_NM_001203484.1_Ath,rna_XM_002278701.4_Vvi,rna_XM_017362954.1_Dca,rna_XM_022138103.2_Han,rna_XM_023873917.2_Lsa,
9905	NA	NA	NA	NA	10	Os02t0593500-01_Nip,Ptrif.0004s2132.1.v1.3.1_Ptr,SZYD_E3N88_mrna37340_Mmi,Solyc05g013510.4.1_Slyc,evm.model.Chr4.2598_Pgr,rna_NM_113565.3_Ath,rna_XM_002271840.4_Vvi,rna_XM_017368139.1_Dca,rna_XM_022120360.2_Han,rna_XM_023878631.2_Lsa,
9906	NA	NA	NA	NA	10	Os02t0593900-01_Nip,Ptrif.0002s0735.1.v1.3.1_Ptr,SZYD_E3N88_mrna10626_Mmi,Solyc02g093390.4.1_Slyc,evm.model.Chr2.1314_Pgr,rna_NM_001344336.1_Ath,rna_XM_002272715.4_Vvi,rna_XM_017399915.1_Dca,rna_XM_022162170.2_Han,rna_XM_023883518.2_Lsa,
9908	NA	NA	NA	NA	10	Os02t0595400-01_Nip,Ptrif.0002s0975.1.v1.3.1_Ptr,SZYD_E3N88_mrna45617_Mmi,Solyc02g094490.4.1_Slyc,evm.model.Chr5.43_Pgr,rna_NM_128698.3_Ath,rna_XM_002275811.3_Vvi,rna_XM_017389140.1_Dca,rna_XM_022149982.2_Han,rna_XM_023884805.2_Lsa,
9910	NA	NA	NA	NA	10	Os02t0604100-01_Nip,Ptrif.0003s2871.1.v1.3.1_Ptr,SZYD_E3N88_mrna07469_Mmi,Solyc03g096960.3.1_Slyc,evm.model.Chr4.55_Pgr,rna_NM_100731.5_Ath,rna_XM_003633962.3_Vvi,rna_XM_017400203.1_Dca,rna_XM_022182153.2_Han,rna_XM_023914325.2_Lsa,
9911	NA	NA	NA	NA	10	Os02t0606100-00_Nip,Ptrif.0003s2602.1.v1.3.1_Ptr,SZYD_E3N88_mrna07415_Mmi,Solyc08g014060.4.1_Slyc,evm.model.Chr3.243_Pgr,rna_NM_105977.4_Ath,rna_XM_010652404.2_Vvi,rna_XM_017367448.1_Dca,rna_XM_022156590.2_Han,rna_XM_023892773.2_Lsa,
9912	NA	NA	NA	NA	10	Os02t0608900-02_Nip,Ptrif.0003s2432.2.v1.3.1_Ptr,SZYD_E3N88_mrna26647_Mmi,Solyc04g008520.3.1_Slyc,evm.model.Chr9.2462_Pgr,rna_NM_129957.4_Ath,rna_XM_002275891.4_Vvi,rna_XM_017371341.1_Dca,rna_XM_022174523.2_Han,rna_XM_023874304.2_Lsa,
9913	NA	NA	NA	NA	10	Os02t0610800-01_Nip,Ptrif.0004s2598.3.v1.3.1_Ptr,SZYD_E3N88_mrna20590_Mmi,Solyc02g005200.4.1_Slyc,evm.model.Chr7.775_Pgr,rna_NM_111680.4_Ath,rna_XM_002278022.3_Vvi,rna_XM_017391330.1_Dca,rna_XM_022127161.2_Han,rna_XM_023917135.2_Lsa,
9915	NA	NA	NA	NA	10	Os02t0617500-01_Nip,Ptrif.0002s0688.1.v1.3.1_Ptr,SZYD_E3N88_mrna40652_Mmi,Solyc02g086580.4.1_Slyc,evm.model.Chr5.347_Pgr,rna_NM_001338907.1_Ath,rna_XM_010662582.2_Vvi,rna_XM_017399821.1_Dca,rna_XM_022126613.2_Han,rna_XM_023879395.2_Lsa,
9916	NA	NA	NA	NA	10	Os02t0623500-01_Nip,Ptrif.0002s0032.1.v1.3.1_Ptr,SZYD_E3N88_mrna24374_Mmi,Solyc01g005540.4.1_Slyc,evm.model.Chr9.66_Pgr,rna_NM_112195.3_Ath,rna_XM_002285701.4_Vvi,rna_XM_017373259.1_Dca,rna_XM_022145570.2_Han,rna_XM_023886327.2_Lsa,
9918	NA	NA	NA	NA	10	Os02t0635700-01_Nip,Ptrif.0004s1637.1.v1.3.1_Ptr,SZYD_E3N88_mrna18794_Mmi,Solyc01g008260.4.1_Slyc,evm.model.Chr4.2763_Pgr,rna_NM_120915.2_Ath,rna_XM_017365454.1_Dca,rna_XM_019222776.1_Vvi,rna_XM_023882502.2_Lsa,rna_XM_035985029.1_Han,
9920	NA	NA	NA	NA	10	Os02t0637900-01_Nip,Ptrif.0003s2005.1.v1.3.1_Ptr,SZYD_E3N88_mrna07540_Mmi,Solyc06g150131.1.1_Slyc,evm.model.Chr7.785_Pgr,rna_NM_001334588.1_Ath,rna_XM_002263258.4_Vvi,rna_XM_017402233.1_Dca,rna_XM_022180551.2_Han,rna_XM_042898671.1_Lsa,
9921	NA	NA	NA	NA	10	Os02t0642600-01_Nip,Ptrif.0009s2069.1.v1.3.1_Ptr,SZYD_E3N88_mrna07330_Mmi,Solyc03g025820.3.1_Slyc,evm.model.Chr1.4457_Pgr,rna_NM_124608.5_Ath,rna_XM_010664468.2_Vvi,rna_XM_017394269.1_Dca,rna_XM_022157776.2_Han,rna_XM_023897606.2_Lsa,
9922	NA	NA	NA	NA	10	Os02t0655100-01_Nip,Ptrif.0003s4971.1.v1.3.1_Ptr,SZYD_E3N88_mrna07811_Mmi,Solyc01g090380.3.1_Slyc,evm.model.Chr7.1826_Pgr,rna_NM_130049.1_Ath,rna_XM_002273874.4_Vvi,rna_XM_017390776.1_Dca,rna_XM_022147009.2_Han,rna_XM_023873907.2_Lsa,
9924	NA	NA	NA	NA	10	Os02t0658900-01_Nip,Ptrif.0009s0921.1.v1.3.1_Ptr,SZYD_E3N88_mrna34024_Mmi,Solyc09g090860.4.1_Slyc,evm.model.Chr2.2461_Pgr,rna_NM_113338.5_Ath,rna_XM_003631962.3_Vvi,rna_XM_017368910.1_Dca,rna_XM_022117831.2_Han,rna_XM_023882166.2_Lsa,
9926	NA	NA	NA	NA	10	Os02t0661300-01_Nip,Ptrif.0003s0850.1.v1.3.1_Ptr,SZYD_E3N88_mrna24803_Mmi,Solyc08g079050.2.1_Slyc,evm.model.Chr4.414_Pgr,rna_NM_118386.1_Ath,rna_XM_010648242.2_Vvi,rna_XM_017377544.1_Dca,rna_XM_022149160.1_Han,rna_XM_023897925.2_Lsa,
9927	NA	NA	NA	NA	10	Os02t0661800-01_Nip,Ptrif.0003s0826.1.v1.3.1_Ptr,SZYD_E3N88_mrna24797_Mmi,Solyc08g078990.3.1_Slyc,evm.model.Chr4.426_Pgr,rna_NM_118381.4_Ath,rna_XM_010664030.2_Vvi,rna_XM_017378869.1_Dca,rna_XM_022167022.2_Han,rna_XM_023883176.2_Lsa,
9928	NA	NA	NA	NA	10	Os02t0662200-01_Nip,Ptrif.0003s0824.2.v1.3.1_Ptr,SZYD_E3N88_mrna26899_Mmi,Solyc08g007410.4.1_Slyc,evm.model.Chr4.445_Pgr,rna_NM_117749.3_Ath,rna_XM_002271106.4_Vvi,rna_XM_017364995.1_Dca,rna_XM_022173995.2_Han,rna_XM_023899687.2_Lsa,
9929	NA	NA	NA	NA	10	Os02t0664300-01_Nip,Ptrif.0009s2091.1.v1.3.1_Ptr,SZYD_E3N88_mrna38857_Mmi,Solyc03g025610.3.1_Slyc,evm.model.Chr1.4479_Pgr,rna_NM_118203.4_Ath,rna_XM_010664435.2_Vvi,rna_XM_017372095.1_Dca,rna_XM_022133532.2_Han,rna_XM_023896660.2_Lsa,
9930	NA	NA	NA	NA	10	Os02t0665200-01_Nip,Ptrif.0003s0267.1.v1.3.1_Ptr,SZYD_E3N88_mrna46241_Mmi,Solyc08g081070.3.1_Slyc,evm.model.Chr1.4720_Pgr,rna_NM_001340711.1_Ath,rna_XM_010662384.2_Vvi,rna_XM_017381576.1_Dca,rna_XM_022116948.2_Han,rna_XM_023896261.2_Lsa,
9931	NA	NA	NA	NA	10	Os02t0666700-01_Nip,Ptrif.0006s0356.1.v1.3.1_Ptr,SZYD_E3N88_mrna43098_Mmi,Solyc09g008550.4.1_Slyc,evm.model.Chr3.1921_Pgr,rna_NM_120436.4_Ath,rna_XM_002264904.3_Vvi,rna_XM_017389075.1_Dca,rna_XM_022153308.2_Han,rna_XM_023901185.2_Lsa,
9934	NA	NA	NA	NA	10	Os02t0672600-01_Nip,Ptrif.0003s4472.1.v1.3.1_Ptr,SZYD_E3N88_mrna30646_Mmi,Solyc08g066730.3.1_Slyc,evm.model.Chr1.114_Pgr,rna_NM_117144.4_Ath,rna_XM_002272901.4_Vvi,rna_XM_017380324.1_Dca,rna_XM_022170071.2_Han,rna_XM_023914420.2_Lsa,
9936	NA	NA	NA	NA	10	Os02t0680600-01_Nip,Ptrif.0003s0219.1.v1.3.1_Ptr,SZYD_E3N88_mrna26979_Mmi,Solyc08g081570.3.1_Slyc,evm.model.Chr1.4787_Pgr,rna_NM_180640.3_Ath,rna_XM_002278370.3_Vvi,rna_XM_017376221.1_Dca,rna_XM_022173744.2_Han,rna_XM_023896982.2_Lsa,
9937	NA	NA	NA	NA	10	Os02t0684300-01_Nip,Ptrif.0003s1902.1.v1.3.1_Ptr,SZYD_E3N88_mrna39927_Mmi,Solyc03g098340.4.1_Slyc,evm.model.Chr4.2894_Pgr,rna_NM_105983.3_Ath,rna_XM_002267073.3_Vvi,rna_XM_017381764.1_Dca,rna_XM_022182085.2_Han,rna_XM_023916505.2_Lsa,
9939	NA	NA	NA	NA	10	Os02t0688500-01_Nip,Ptrif.0002s1982.1.v1.3.1_Ptr,SZYD_E3N88_mrna31239_Mmi,Solyc01g088650.4.1_Slyc,evm.model.Chr7.1745_Pgr,rna_NM_130030.5_Ath,rna_XM_002269078.3_Vvi,rna_XM_017360009.1_Dca,rna_XM_022165579.2_Han,rna_XM_023910238.2_Lsa,
9940	NA	NA	NA	NA	10	Os02t0689700-01_Nip,Ptrif.0005s2357.1.v1.3.1_Ptr,SZYD_E3N88_mrna32422_Mmi,Solyc01g088470.3.1_Slyc,evm.model.Chr7.1718_Pgr,rna_NM_112914.5_Ath,rna_XM_002263195.3_Vvi,rna_XM_017369071.1_Dca,rna_XM_022138479.2_Han,rna_XM_023916984.2_Lsa,
9941	NA	NA	NA	NA	10	Os02t0694800-01_Nip,Ptrif.0003s2920.3.v1.3.1_Ptr,SZYD_E3N88_mrna44413_Mmi,Solyc03g097130.3.1_Slyc,evm.model.Chr4.36_Pgr,rna_NM_121687.5_Ath,rna_XM_002273844.3_Vvi,rna_XM_017388811.1_Dca,rna_XM_022150007.2_Han,rna_XM_023884721.2_Lsa,
9943	NA	NA	NA	NA	10	Os02t0699900-01_Nip,Ptrif.0002s2340.1.v1.3.1_Ptr,SZYD_E3N88_mrna16737_Mmi,Solyc02g069170.3.1_Slyc,evm.model.Chr4.1863_Pgr,rna_NM_102862.2_Ath,rna_XM_010650516.2_Vvi,rna_XM_017389457.1_Dca,rna_XM_022113415.2_Han,rna_XM_042900034.1_Lsa,
9944	NA	NA	NA	NA	10	Os02t0700300-01_Nip,Ptrif.0005s0913.1.v1.3.1_Ptr,SZYD_E3N88_mrna31046_Mmi,Solyc08g076010.4.1_Slyc,evm.model.Chr2.2438_Pgr,rna_NM_001344633.1_Ath,rna_XM_002264221.4_Vvi,rna_XM_017359597.1_Dca,rna_XM_022166404.2_Han,rna_XM_023894399.2_Lsa,
9945	NA	NA	NA	NA	10	Os02t0702000-01_Nip,Ptrif.0008s0546.1.v1.3.1_Ptr,SZYD_E3N88_mrna06171_Mmi,Solyc11g066850.3.1_Slyc,evm.model.Chr3.2426_Pgr,rna_NM_127144.7_Ath,rna_XM_002281933.3_Vvi,rna_XM_017375513.1_Dca,rna_XM_022133464.2_Han,rna_XM_023874434.2_Lsa,
9946	NA	NA	NA	NA	10	Os02t0708600-01_Nip,Ptrif.0007s0341.1.v1.3.1_Ptr,SZYD_E3N88_mrna20147_Mmi,Solyc02g089970.3.1_Slyc,evm.model.Chr1.3152_Pgr,rna_NM_001202656.2_Ath,rna_XM_002269723.4_Vvi,rna_XM_017386199.1_Dca,rna_XM_022127618.2_Han,rna_XM_023888509.2_Lsa,
9947	NA	NA	NA	NA	10	Os02t0710800-01_Nip,Ptrif.0002s2004.1.v1.3.1_Ptr,SZYD_E3N88_mrna42896_Mmi,Solyc05g008040.4.1_Slyc,evm.model.Chr2.4035_Pgr,rna_NM_126205.4_Ath,rna_XM_010658986.2_Vvi,rna_XM_017380779.1_Dca,rna_XM_023908308.2_Lsa,rna_XM_035981109.1_Han,
9948	NA	NA	NA	NA	10	Os02t0711200-01_Nip,Ptrif.0004s1741.1.v1.3.1_Ptr,SZYD_E3N88_mrna01906_Mmi,Solyc05g009920.4.1_Slyc,evm.model.Chr2.3697_Pgr,rna_NM_102374.4_Ath,rna_XM_010649725.2_Vvi,rna_XM_017368789.1_Dca,rna_XM_022155937.2_Han,rna_XM_023900321.2_Lsa,
9949	NA	NA	NA	NA	10	Os02t0714500-02_Nip,Ptrif.0007s0009.1.v1.3.1_Ptr,SZYD_E3N88_mrna24047_Mmi,Solyc02g082280.3.1_Slyc,evm.model.Chr8.414_Pgr,rna_NM_125992.6_Ath,rna_XM_002265665.4_Vvi,rna_XM_017391844.1_Dca,rna_XM_022127033.2_Han,rna_XM_023907615.2_Lsa,
9952	NA	NA	NA	NA	10	Os02t0723700-01_Nip,Ptrif.0009s0003.1.v1.3.1_Ptr,SZYD_E3N88_mrna25313_Mmi,Solyc11g013400.3.1_Slyc,evm.model.Chr8.2392_Pgr,rna_NM_001202989.1_Ath,rna_XM_002270247.3_Vvi,rna_XM_017368641.1_Dca,rna_XM_022182846.2_Han,rna_XM_023909993.2_Lsa,
9953	NA	NA	NA	NA	10	Os02t0725200-01_Nip,Ptrif.0002s1651.1.v1.3.1_Ptr,SZYD_E3N88_mrna18144_Mmi,Solyc07g045310.4.1_Slyc,evm.model.Chr3.2816_Pgr,rna_NM_111646.3_Ath,rna_XM_002267433.4_Vvi,rna_XM_017398580.1_Dca,rna_XM_022137270.2_Han,rna_XM_023896374.2_Lsa,
9954	NA	NA	NA	NA	10	Os02t0725600-01_Nip,Ptrif.0002s3202.1.v1.3.1_Ptr,SZYD_E3N88_mrna18912_Mmi,Solyc11g012760.2.1_Slyc,evm.model.Chr8.66_Pgr,rna_NM_124142.5_Ath,rna_XM_010649124.2_Vvi,rna_XM_017376341.1_Dca,rna_XM_022162890.2_Han,rna_XM_023882464.2_Lsa,
9958	NA	NA	NA	NA	10	Os02t0732500-01_Nip,Ptrif.0006s1761.1.v1.3.1_Ptr,SZYD_E3N88_mrna29756_Mmi,Solyc11g011040.2.1_Slyc,evm.model.Chr8.592_Pgr,rna_NM_123127.4_Ath,rna_XM_002276016.3_Vvi,rna_XM_017371943.1_Dca,rna_XM_022143087.2_Han,rna_XM_023900461.2_Lsa,
9959	NA	NA	NA	NA	10	Os02t0733800-01_Nip,Ptrif.0002s1919.1.v1.3.1_Ptr,SZYD_E3N88_mrna40584_Mmi,Solyc01g005380.3.1_Slyc,evm.model.Chr2.4174_Pgr,rna_NM_102303.5_Ath,rna_XM_002281210.3_Vvi,rna_XM_017368668.1_Dca,rna_XM_022141565.2_Han,rna_XM_023879141.2_Lsa,
9960	NA	NA	NA	NA	10	Os02t0739000-01_Nip,Ptrif.0004s2262.1.v1.3.1_Ptr,SZYD_E3N88_mrna02004_Mmi,Solyc05g006530.4.1_Slyc,evm.model.Chr4.2302_Pgr,rna_NM_105675.2_Ath,rna_XM_002267730.3_Vvi,rna_XM_017380442.1_Dca,rna_XM_023884559.2_Lsa,rna_XM_035984542.1_Han,
9961	NA	NA	NA	NA	10	Os02t0740300-01_Nip,Ptrif.0002s3111.1.v1.3.1_Ptr,SZYD_E3N88_mrna05245_Mmi,Solyc02g036330.3.1_Slyc,evm.model.Chr8.249_Pgr,rna_NM_001340474.1_Ath,rna_XM_002267306.4_Vvi,rna_XM_017364325.1_Dca,rna_XM_022155397.2_Han,rna_XM_023887027.2_Lsa,
9962	NA	NA	NA	NA	10	Os02t0741300-01_Nip,Ptrif.0003s0414.1.v1.3.1_Ptr,SZYD_E3N88_mrna10608_Mmi,Solyc03g113900.4.1_Slyc,evm.model.Chr2.1211_evm.model.Chr2.1212_Pgr,rna_NM_102516.4_Ath,rna_XM_002280309.3_Vvi,rna_XM_017364440.1_Dca,rna_XM_022163110.2_Han,rna_XM_023912447.2_Lsa,
9967	NA	NA	NA	NA	10	Os02t0753200-01_Nip,Ptrif.0008s1197.1.v1.3.1_Ptr,SZYD_E3N88_mrna06298_Mmi,Solyc10g047220.2.1_Slyc,evm.model.Chr5.2443_Pgr,rna_NM_125812.3_Ath,rna_XM_002265199.4_Vvi,rna_XM_017374094.1_Dca,rna_XM_022132870.2_Han,rna_XM_023895367.2_Lsa,
9968	NA	NA	NA	NA	10	Os02t0754700-02_Nip,Ptrif.0006s0341.1.v1.3.1_Ptr,SZYD_E3N88_mrna02953_Mmi,Solyc03g119280.3.1_Slyc,evm.model.Chr3.2002_Pgr,rna_NM_114479.5_Ath,rna_XM_010655310.2_Vvi,rna_XM_017398148.1_Dca,rna_XM_022150307.2_Han,rna_XM_023876288.2_Lsa,
9970	NA	NA	NA	NA	10	Os02t0759500-03_Nip,Ptrif.0006s0092.1.v1.3.1_Ptr,SZYD_E3N88_mrna24845_Mmi,Solyc04g079150.1.1_Slyc,evm.model.Chr5.3244_Pgr,rna_NM_106000.3_Ath,rna_XM_017389624.1_Dca,rna_XM_019225381.1_Vvi,rna_XM_022144578.2_Han,rna_XM_023896228.2_Lsa,
9971	NA	NA	NA	NA	10	Os02t0761200-01_Nip,Ptrif.0008s0538.1.v1.3.1_Ptr,SZYD_E3N88_mrna34328_Mmi,Solyc11g044870.2.1_Slyc,evm.model.Chr3.2413_Pgr,rna_NM_119555.4_Ath,rna_XM_002281804.3_Vvi,rna_XM_017372667.1_Dca,rna_XM_022162427.2_Han,rna_XM_023891744.2_Lsa,
9973	NA	NA	NA	NA	10	Os02t0762200-01_Nip,Ptrif.0008s1383.1.v1.3.1_Ptr,SZYD_E3N88_mrna17087_Mmi,Solyc04g008600.4.1_Slyc,evm.model.Chr2.4376_Pgr,rna_NM_001337435.1_Ath,rna_XM_002272883.3_Vvi,rna_XM_017361405.1_Dca,rna_XM_022120463.2_Han,rna_XM_023908105.2_Lsa,
9975	NA	NA	NA	NA	10	Os02t0773300-01_Nip,Ptrif.0003s1889.2.v1.3.1_Ptr,SZYD_E3N88_mrna21661_Mmi,Solyc03g098230.3.1_Slyc,evm.model.Chr4.2884_Pgr,rna_NM_001333335.1_Ath,rna_XM_002263322.3_Vvi,rna_XM_017392405.1_Dca,rna_XM_022159697.2_Han,rna_XM_023898819.2_Lsa,
9976	NA	NA	NA	NA	10	Os02t0774500-01_Nip,Ptrif.0006s1268.1.v1.3.1_Ptr,SZYD_E3N88_mrna42681_Mmi,Solyc10g080560.2.1_Slyc,evm.model.Chr3.160_Pgr,rna_NM_112038.3_Ath,rna_XM_002280140.4_Vvi,rna_XM_017393956.1_Dca,rna_XM_023916560.2_Lsa,rna_XM_035976818.1_Han,
9977	NA	NA	NA	NA	10	Os02t0780800-01_Nip,Ptrif.0007s2588.1.v1.3.1_Ptr,SZYD_E3N88_mrna36306_Mmi,Solyc07g042010.4.1_Slyc,evm.model.Chr6.1540_Pgr,rna_NM_119740.3_Ath,rna_XM_010657804.1_Vvi,rna_XM_017364583.1_Dca,rna_XM_022180519.1_Han,rna_XM_023890300.2_Lsa,
9978	NA	NA	NA	NA	10	Os02t0782800-01_Nip,Ptrif.0007s2203.1.v1.3.1_Ptr,SZYD_E3N88_mrna10500_Mmi,Solyc11g005690.3.1_Slyc,evm.model.Chr7.1154_Pgr,rna_NM_112759.5_Ath,rna_XM_002275497.3_Vvi,rna_XM_017370645.1_Dca,rna_XM_022162593.2_Han,rna_XM_023915427.2_Lsa,
9979	NA	NA	NA	NA	10	Os02t0791800-02_Nip,Ptrif.0001s2468.1.v1.3.1_Ptr,SZYD_E3N88_mrna09170_Mmi,Solyc07g006120.3.1_Slyc,evm.model.Chr9.873_Pgr,rna_NM_001342010.1_Ath,rna_XM_003633121.3_Vvi,rna_XM_017360761.1_Dca,rna_XM_022125651.2_Han,rna_XM_023885427.2_Lsa,
9980	NA	NA	NA	NA	10	Os02t0793700-02_Nip,Ptrif.0001s0127.1.v1.3.1_Ptr,SZYD_E3N88_mrna08375_Mmi,Solyc08g029160.1.1_Slyc,evm.model.Chr8.1159_Pgr,rna_NM_001335965.1_Ath,rna_XM_010650468.1_Vvi,rna_XM_017360381.1_Dca,rna_XM_022166016.2_Han,rna_XM_023912976.2_Lsa,
9981	NA	NA	NA	NA	10	Os02t0796400-00_Nip,Ptrif.0005s1879.1.v1.3.1_Ptr,SZYD_E3N88_mrna22339_Mmi,Solyc01g081320.4.1_Slyc,evm.model.Chr2.2327_Pgr,rna_NM_122628.3_Ath,rna_XM_002283910.3_Vvi,rna_XM_017400025.1_Dca,rna_XM_023890848.2_Lsa,rna_XM_035988873.1_Han,
9983	NA	NA	NA	NA	10	Os02t0798700-01_Nip,Ptrif.0001s0192.1.v1.3.1_Ptr,SZYD_E3N88_mrna14324_Mmi,Solyc08g041780.3.1_Slyc,evm.model.Chr8.1410_Pgr,rna_NM_119357.4_Ath,rna_XM_002282972.3_Vvi,rna_XM_017378669.1_Dca,rna_XM_022131966.2_Han,rna_XM_023905714.2_Lsa,
9984	NA	NA	NA	NA	10	Os02t0804600-00_Nip,Ptrif.0001s1706.1.v1.3.1_Ptr,SZYD_E3N88_mrna15318_Mmi,Solyc07g064850.3.1_Slyc,evm.model.Chr3.3477_Pgr,rna_NM_124895.3_Ath,rna_XM_002278451.4_Vvi,rna_XM_017393390.1_Dca,rna_XM_022183825.2_Han,rna_XM_023895452.2_Lsa,
9985	NA	NA	NA	NA	10	Os02t0805600-02_Nip,Ptrif.0002s2688.1.v1.3.1_Ptr,SZYD_E3N88_mrna04630_Mmi,Solyc02g078940.3.1_Slyc,evm.model.Chr1.404_Pgr,rna_NM_118278.3_Ath,rna_XM_002267891.4_Vvi,rna_XM_017379453.1_Dca,rna_XM_022164787.2_Han,rna_XM_023888447.2_Lsa,
9986	NA	NA	NA	NA	10	Os02t0805900-01_Nip,Ptrif.0004s0572.1.v1.3.1_Ptr,SZYD_E3N88_mrna07111_Mmi,Solyc05g056110.3.1_Slyc,evm.model.Chr7.2089_Pgr,rna_NM_001203375.1_Ath,rna_XM_010660103.2_Vvi,rna_XM_017393160.1_Dca,rna_XM_022157908.2_Han,rna_XM_023910767.2_Lsa,
9987	NA	NA	NA	NA	10	Os02t0806000-01_Nip,Ptrif.0004s0575.1.v1.3.1_Ptr,SZYD_E3N88_mrna03154_Mmi,Solyc04g025240.2.1_Slyc,evm.model.Chr7.2096_Pgr,rna_NM_129457.4_Ath,rna_XM_002273710.4_Vvi,rna_XM_017393383.1_Dca,rna_XM_022150507.2_Han,rna_XM_023878886.2_Lsa,
9988	NA	NA	NA	NA	10	Os02t0810450-01_Nip,Ptrif.0008s1392.2.v1.3.1_Ptr,SZYD_E3N88_mrna02966_Mmi,Solyc04g010080.3.1_Slyc,evm.model.Chr7.2339_Pgr,rna_NM_111319.4_Ath,rna_XM_002268235.4_Vvi,rna_XM_017374402.1_Dca,rna_XM_022150287.2_Han,rna_XM_023912005.2_Lsa,
9989	NA	NA	NA	NA	10	Os02t0814600-01_Nip,Ptrif.0003s3272.3.v1.3.1_Ptr,SZYD_E3N88_mrna36425_Mmi,Solyc09g072860.2.1_Slyc,evm.model.Chr6.697_Pgr,rna_NM_001344527.1_Ath,rna_XM_002270355.3_Vvi,rna_XM_017394322.1_Dca,rna_XM_022179194.2_Han,rna_XM_023889767.2_Lsa,
9993	NA	NA	NA	NA	10	Os02t0815600-01_Nip,Ptrif.0005s0684.1.v1.3.1_Ptr,SZYD_E3N88_mrna27143_Mmi,Solyc06g066300.1.1_Slyc,evm.model.Chr2.2377_Pgr,rna_NM_125596.4_Ath,rna_XM_002265422.3_Vvi,rna_XM_017399100.1_Dca,rna_XM_022173337.2_Han,rna_XM_023883676.2_Lsa,
9995	NA	NA	NA	NA	10	Os02t0816600-01_Nip,Ptrif.0009s1111.2.v1.3.1_Ptr,SZYD_E3N88_mrna01166_Mmi,Solyc09g091580.3.1_Slyc,evm.model.Chr9.386_Pgr,rna_NM_113324.5_Ath,rna_XM_010651955.2_Vvi,rna_XM_017374715.1_Dca,rna_XM_022131455.2_Han,rna_XM_023878449.2_Lsa,
9996	NA	NA	NA	NA	10	Os02t0816700-01_Nip,Ptrif.0009s0926.1.v1.3.1_Ptr,SZYD_E3N88_mrna14988_Mmi,Solyc09g090820.4.1_Slyc,evm.model.Chr9.461.1_Pgr,rna_NM_001083988.3_Ath,rna_XM_002282342.4_Vvi,rna_XM_017365208.1_Dca,rna_XM_022126320.2_Han,rna_XM_023882207.2_Lsa,
9997	NA	NA	NA	NA	10	Os02t0819200-01_Nip,Ptrif.0004s0608.1.v1.3.1_Ptr,SZYD_E3N88_mrna23790_Mmi,Solyc11g008450.2.1_Slyc,evm.model.Chr7.2132_Pgr,rna_NM_120508.4_Ath,rna_XM_002273431.4_Vvi,rna_XM_017394556.1_Dca,rna_XM_022125887.2_Han,rna_XM_023910759.2_Lsa,
9998	NA	NA	NA	NA	10	Os02t0820300-01_Nip,Ptrif.0003s3352.3.v1.3.1_Ptr,SZYD_E3N88_mrna11351_Mmi,Solyc09g066290.3.1_Slyc,evm.model.Chr6.618_Pgr,rna_NM_179832.2_Ath,rna_XM_002263831.3_Vvi,rna_XM_017382043.1_Dca,rna_XM_022131685.2_Han,rna_XM_023877632.2_Lsa,
9999	NA	NA	NA	NA	10	Os02t0820600-01_Nip,Ptrif.0008s1427.2.v1.3.1_Ptr,SZYD_E3N88_mrna06694_Mmi,Solyc11g006080.2.1_Slyc,evm.model.Chr7.2310_Pgr,rna_NM_111327.5_Ath,rna_XM_002270938.3_Vvi,rna_XM_017367557.1_Dca,rna_XM_022121855.2_Han,rna_XM_023906757.2_Lsa,
10001	NA	NA	NA	NA	10	Os02t0824000-00_Nip,Ptrif.0004s1472.1.v1.3.1_Ptr,SZYD_E3N88_mrna06403_Mmi,Solyc01g099530.3.1_Slyc,evm.model.Chr5.2079_Pgr,rna_NM_001343368.1_Ath,rna_XM_010663918.2_Vvi,rna_XM_017393247.1_Dca,rna_XM_022132801.2_Han,rna_XM_023904555.2_Lsa,
10002	NA	NA	NA	NA	10	Os02t0826500-01_Nip,Ptrif.0003s0084.1.v1.3.1_Ptr,SZYD_E3N88_mrna24952_Mmi,Solyc08g082850.3.1_Slyc,evm.model.Chr1.2029_Pgr,rna_NM_105130.4_Ath,rna_XM_002263143.4_Vvi,rna_XM_017371135.1_Dca,rna_XM_022116905.2_Han,rna_XM_023877283.2_Lsa,
10004	NA	NA	NA	NA	10	Os02t0829400-00_Nip,Ptrif.0004s1541.1.v1.3.1_Ptr,SZYD_E3N88_mrna42414_Mmi,Solyc10g079850.2.1_Slyc,evm.model.Chr2.4389_Pgr,rna_NM_001338424.1_Ath,rna_XM_010656252.2_Vvi,rna_XM_017364092.1_Dca,rna_XM_022114446.2_Han,rna_XM_023904882.2_Lsa,
10005	NA	NA	NA	NA	10	Os02t0829600-01_Nip,Ptrif.0004s1552.1.v1.3.1_Ptr,SZYD_E3N88_mrna19551_Mmi,Solyc04g009340.3.1_Slyc,evm.model.Chr2.4404_Pgr,rna_NM_148733.3_Ath,rna_XM_002270727.4_Vvi,rna_XM_017364737.1_Dca,rna_XM_022130470.1_Han,rna_XM_023910347.2_Lsa,
10006	NA	NA	NA	NA	10	Os02t0831200-01_Nip,Ptrif.0004s1558.3.v1.3.1_Ptr,SZYD_E3N88_mrna42418_Mmi,Solyc02g021050.3.1_Slyc,evm.model.Chr4.2842_Pgr,rna_NM_001338419.1_Ath,rna_XM_002265095.3_Vvi,rna_XM_017368942.1_Dca,rna_XM_022114093.2_Han,rna_XM_023880692.2_Lsa,
10007	NA	NA	NA	NA	10	Os02t0832700-01_Nip,Ptrif.0006s1251.1.v1.3.1_Ptr,SZYD_E3N88_mrna36178_Mmi,Solyc03g063320.3.1_Slyc,evm.model.Chr3.182_Pgr,rna_NM_112045.5_Ath,rna_XM_002279751.4_Vvi,rna_XM_017388526.1_Dca,rna_XM_022181471.2_Han,rna_XM_023898369.2_Lsa,
10008	NA	NA	NA	NA	10	Os03t0100050-01_Nip,Ptrif.0004s1018.2.v1.3.1_Ptr,SZYD_E3N88_mrna15750_Mmi,Solyc08g077250.4.1_Slyc,evm.model.Chr4.707_Pgr,rna_NM_124026.6_Ath,rna_XM_017372903.1_Dca,rna_XM_019224839.1_Vvi,rna_XM_022122093.2_Han,rna_XM_023894223.2_Lsa,
10010	NA	NA	NA	NA	10	Os03t0101900-02_Nip,Ptrif.0003s0786.1.v1.3.1_Ptr,SZYD_E3N88_mrna25202_Mmi,Solyc06g060780.4.1_Slyc,evm.model.Chr4.497_Pgr,rna_NM_117771.3_Ath,rna_XM_017381609.1_Dca,rna_XM_019218207.1_Vvi,rna_XM_022161042.2_Han,rna_XM_023879361.2_Lsa,
10011	NA	NA	NA	NA	10	Os03t0106300-01_Nip,Ptrif.0003s4135.2.v1.3.1_Ptr,SZYD_E3N88_mrna19369_Mmi,Solyc01g094650.4.1_Slyc,evm.model.Chr7.344.1_Pgr,rna_NM_001331291.1_Ath,rna_XM_017380225.1_Dca,rna_XM_019225485.1_Vvi,rna_XM_022161998.2_Han,rna_XM_042900995.1_Lsa,
10012	NA	NA	NA	NA	10	Os03t0108600-01_Nip,Ptrif.0003s4854.1.v1.3.1_Ptr,SZYD_E3N88_mrna35444_Mmi,Solyc11g045180.3.1_Slyc,evm.model.Chr9.2542_Pgr,rna_NM_111578.2_Ath,rna_XM_002275599.4_Vvi,rna_XM_017367621.1_Dca,rna_XM_022141139.2_Han,rna_XM_023881977.2_Lsa,
10013	NA	NA	NA	NA	10	Os03t0111800-01_Nip,Ptrif.0003s3840.3.v1.3.1_Ptr,SZYD_E3N88_mrna16866_Mmi,Solyc01g068070.4.1_Slyc,evm.model.Chr6.40_evm.model.Chr6.41_Pgr,rna_NM_116416.4_Ath,rna_XM_010654002.2_Vvi,rna_XM_017397719.1_Dca,rna_XM_022113700.2_Han,rna_XM_042897523.1_Lsa,
10014	NA	NA	NA	NA	10	Os03t0113100-01_Nip,Ptrif.0002s1580.1.v1.3.1_Ptr,SZYD_E3N88_mrna34495_Mmi,Solyc11g065760.2.1_Slyc,evm.model.Chr3.2745_Pgr,rna_NM_111659.4_Ath,rna_XM_003633300.3_Vvi,rna_XM_017400400.1_Dca,rna_XM_022137184.2_Han,rna_XM_023898662.2_Lsa,
10015	NA	NA	NA	NA	10	Os03t0115000-01_Nip,Ptrif.0003s0064.1.v1.3.1_Ptr,SZYD_E3N88_mrna27038_Mmi,Solyc08g066740.3.1_Slyc,evm.model.Chr1.112_Pgr,rna_NM_105139.5_Ath,rna_XM_002280849.3_Vvi,rna_XM_017380325.1_Dca,rna_XM_022173756.2_Han,rna_XM_023886644.2_Lsa,
10016	NA	NA	NA	NA	10	Os03t0115100-01_Nip,Ptrif.0003s3979.1.v1.3.1_Ptr,SZYD_E3N88_mrna36918_Mmi,Solyc01g096160.4.1_Slyc,evm.model.Chr7.96_Pgr,rna_NM_001331261.1_Ath,rna_XM_010663671.2_Vvi,rna_XM_017380644.1_Dca,rna_XM_022179989.2_Han,rna_XM_023890660.2_Lsa,
10017	NA	NA	NA	NA	10	Os03t0115300-00_Nip,Ptrif.0003s2543.2.v1.3.1_Ptr,SZYD_E3N88_mrna39292_Mmi,Solyc08g045780.4.1_Slyc,evm.model.Chr2.1590.3_Pgr,rna_NM_001339596.1_Ath,rna_XM_010661138.2_Vvi,rna_XM_017393805.1_Dca,rna_XM_022161074.2_Han,rna_XM_023882801.2_Lsa,
10018	NA	NA	NA	NA	10	Os03t0115500-01_Nip,Ptrif.0003s3985.1.v1.3.1_Ptr,SZYD_E3N88_mrna20160_Mmi,Solyc05g050530.3.1_Slyc,evm.model.Chr7.102_Pgr,rna_NM_130223.3_Ath,rna_XM_002265872.3_Vvi,rna_XM_017381317.1_Dca,rna_XM_022162511.2_Han,rna_XM_023873325.2_Lsa,
10019	NA	NA	NA	NA	10	Os03t0118600-02_Nip,Ptrif.0009s2029.3.v1.3.1_Ptr,SZYD_E3N88_mrna38900_Mmi,Solyc03g026210.4.1_Slyc,evm.model.Chr1.4382_Pgr,rna_NM_124589.3_Ath,rna_XM_002274666.3_Vvi,rna_XM_017395984.1_Dca,rna_XM_022145605.2_Han,rna_XM_023899787.2_Lsa,
10020	NA	NA	NA	NA	10	Os03t0119000-01_Nip,Ptrif.0009s1997.1.v1.3.1_Ptr,SZYD_E3N88_mrna03541_Mmi,Solyc03g006820.3.1_Slyc,evm.model.Chr1.4339_Pgr,rna_NM_124567.5_Ath,rna_XM_002263586.4_Vvi,rna_XM_017397439.1_Dca,rna_XM_022150948.2_Han,rna_XM_023899015.2_Lsa,
10021	NA	NA	NA	NA	10	Os03t0125300-01_Nip,Ptrif.0003s0217.1.v1.3.1_Ptr,SZYD_E3N88_mrna16061_Mmi,Solyc08g081580.4.1_Slyc,evm.model.Chr1.4789_Pgr,rna_NM_105071.4_Ath,rna_XM_010660088.2_Vvi,rna_XM_017375387.1_Dca,rna_XM_022167187.2_Han,rna_XM_023882741.2_Lsa,
10022	NA	NA	NA	NA	10	Os03t0125400-01_Nip,Ptrif.0003s4096.1.v1.3.1_Ptr,SZYD_E3N88_mrna07939_Mmi,Solyc01g095010.4.1_Slyc,evm.model.Chr7.287_Pgr,rna_NM_130172.5_Ath,rna_XM_002278818.4_Vvi,rna_XM_017376667.1_Dca,rna_XM_022113596.2_Han,rna_XM_023902999.2_Lsa,
10024	NA	NA	NA	NA	10	Os03t0125800-01_Nip,Ptrif.0005s2626.2.v1.3.1_Ptr,SZYD_E3N88_mrna20862_Mmi,Solyc04g080370.3.1_Slyc,evm.model.Chr2.1725_Pgr,rna_NM_103627.5_Ath,rna_XM_017398595.1_Dca,rna_XM_019216762.1_Vvi,rna_XM_022128011.2_Han,rna_XM_023886441.2_Lsa,
10025	NA	NA	NA	NA	10	Os03t0127600-01_Nip,Ptrif.0003s4262.2.v1.3.1_Ptr,SZYD_E3N88_mrna26676_Mmi,Solyc01g091500.3.1_Slyc,evm.model.Chr7.545_Pgr,rna_NM_001202821.1_Ath,rna_XM_002273743.4_Vvi,rna_XM_017379898.1_Dca,rna_XM_022174491.2_Han,rna_XM_023914641.2_Lsa,
10026	NA	NA	NA	NA	10	Os03t0128500-01_Nip,Ptrif.0006s1245.1.v1.3.1_Ptr,SZYD_E3N88_mrna31830_Mmi,Solyc03g063340.3.1_Slyc,evm.model.Chr3.190_Pgr,rna_NM_129775.3_Ath,rna_XM_002279497.3_Vvi,rna_XM_017394236.1_Dca,rna_XM_022144365.2_Han,rna_XM_023904678.2_Lsa,
10027	NA	NA	NA	NA	10	Os03t0128800-01_Nip,Ptrif.0008s2471.1.v1.3.1_Ptr,SZYD_E3N88_mrna18860_Mmi,Solyc10g074580.2.1_Slyc,evm.model.Chr7.2708_Pgr,rna_NM_202976.3_Ath,rna_XM_002283002.3_Vvi,rna_XM_017379258.1_Dca,rna_XM_022162450.2_Han,rna_XM_023892206.2_Lsa,
10028	NA	NA	NA	NA	10	Os03t0129900-01_Nip,Ptrif.0002s1827.1.v1.3.1_Ptr,SZYD_E3N88_mrna29272_Mmi,Solyc04g008490.2.1_Slyc,evm.model.Chr2.4327_Pgr,rna_NM_126266.5_Ath,rna_XM_002285255.3_Vvi,rna_XM_017380768.1_Dca,rna_XM_022141821.2_Han,rna_XM_023876471.2_Lsa,
10029	NA	NA	NA	NA	10	Os03t0135600-01_Nip,Ptrif.0007s0082.1.v1.3.1_Ptr,SZYD_E3N88_mrna44725_Mmi,Solyc02g061820.4.1_Slyc,evm.model.Chr8.285_Pgr,rna_NM_126003.3_Ath,rna_XM_017381731.1_Dca,rna_XM_019218274.1_Vvi,rna_XM_022126817.2_Han,rna_XM_023887417.2_Lsa,
10030	NA	NA	NA	NA	10	Os03t0136500-01_Nip,Ptrif.0007s0088.1.v1.3.1_Ptr,SZYD_E3N88_mrna02219_Mmi,Solyc02g083360.1.1_Slyc,evm.model.Chr8.277_Pgr,rna_NM_179635.4_Ath,rna_XM_002278034.4_Vvi,rna_XM_017390576.1_Dca,rna_XM_022154067.2_Han,rna_XM_023898396.2_Lsa,
10032	NA	NA	NA	NA	10	Os03t0137600-02_Nip,Ptrif.0006s0321.1.v1.3.1_Ptr,SZYD_E3N88_mrna24610_Mmi,Solyc09g008270.3.1_Slyc,evm.model.Chr3.1993_Pgr,rna_NM_129244.4_Ath,rna_XM_002266330.4_Vvi,rna_XM_017392169.1_Dca,rna_XM_022145190.2_Han,rna_XM_023890143.2_Lsa,
10033	NA	NA	NA	NA	10	Os03t0139200-02_Nip,Ptrif.0009s0891.1.v1.3.1_Ptr,SZYD_E3N88_mrna16645_Mmi,Solyc09g090640.3.1_Slyc,evm.model.Chr9.480_Pgr,rna_NM_128896.6_Ath,rna_XM_010651842.2_Vvi,rna_XM_017359732.1_Dca,rna_XM_022171027.2_Han,rna_XM_023904000.2_Lsa,
10034	NA	NA	NA	NA	10	Os03t0143800-01_Nip,Ptrif.0003s2940.1.v1.3.1_Ptr,SZYD_E3N88_mrna06631_Mmi,Solyc11g013280.1.1_Slyc,evm.model.Chr7.2374_Pgr,rna_NM_121846.4_Ath,rna_XM_010650650.2_Vvi,rna_XM_017377780.1_Dca,rna_XM_022179222.2_Han,rna_XM_042897785.1_Lsa,
10035	NA	NA	NA	NA	10	Os03t0145800-01_Nip,Ptrif.0006s0308.1.v1.3.1_Ptr,SZYD_E3N88_mrna16207_Mmi,Solyc09g008450.3.1_Slyc,evm.model.Chr3.1957_Pgr,rna_NM_111824.4_Ath,rna_XM_002267360.3_Vvi,rna_XM_017393927.1_Dca,rna_XM_022145166.2_Han,rna_XM_023890199.2_Lsa,
10036	NA	NA	NA	NA	10	Os03t0152600-01_Nip,Ptrif.0006s0329.1.v1.3.1_Ptr,SZYD_E3N88_mrna33031_Mmi,Solyc10g083990.2.1_Slyc,evm.model.Chr3.1996_Pgr,rna_NM_001336613.1_Ath,rna_XM_002270358.4_Vvi,rna_XM_017398695.1_Dca,rna_XM_022138983.2_Han,rna_XM_023889105.2_Lsa,
10037	NA	NA	NA	NA	10	Os03t0158300-01_Nip,Ptrif.0003s3023.1.v1.3.1_Ptr,SZYD_E3N88_mrna45888_Mmi,Solyc03g062720.3.1_Slyc,evm.model.Chr3.38_Pgr,rna_NM_001198383.1_Ath,rna_XM_002282067.3_Vvi,rna_XM_017392941.1_Dca,rna_XM_022169992.2_Han,rna_XM_023901030.2_Lsa,
10038	NA	NA	NA	NA	10	Os03t0159200-01_Nip,Ptrif.0009s0549.2.v1.3.1_Ptr,SZYD_E3N88_mrna28355_Mmi,Solyc09g076040.3.1_Slyc,evm.model.Chr9.1554_Pgr,rna_NM_113141.4_Ath,rna_XM_002278458.3_Vvi,rna_XM_017367866.1_Dca,rna_XM_022182535.2_Han,rna_XM_023874280.2_Lsa,
10039	NA	NA	NA	NA	10	Os03t0168600-01_Nip,Ptrif.0001s0571.1.v1.3.1_Ptr,SZYD_E3N88_mrna03775_Mmi,Solyc01g010900.3.1_Slyc,evm.model.Chr2.2768_Pgr,rna_NM_105617.3_Ath,rna_XM_010653570.2_Vvi,rna_XM_017364752.1_Dca,rna_XM_022167440.2_Han,rna_XM_023876520.2_Lsa,
10041	NA	NA	NA	NA	10	Os03t0169800-01_Nip,Ptrif.0003s1025.1.v1.3.1_Ptr,SZYD_E3N88_mrna39373_Mmi,Solyc07g021330.3.1_Slyc,evm.model.Chr2.1365_Pgr,rna_NM_001339311.1_Ath,rna_XM_002284841.3_Vvi,rna_XM_017380503.1_Dca,rna_XM_022160414.2_Han,rna_XM_023874260.2_Lsa,
10042	NA	NA	NA	NA	10	Os03t0170100-00_Nip,Ptrif.0004s0976.1.v1.3.1_Ptr,SZYD_E3N88_mrna27092_Mmi,Solyc08g077020.1.1_Slyc,evm.model.Chr4.747_Pgr,rna_NM_129081.3_Ath,rna_XM_002281337.3_Vvi,rna_XM_017377808.1_Dca,rna_XM_022171329.2_Han,rna_XM_023913751.2_Lsa,
10043	NA	NA	NA	NA	10	Os03t0170300-01_Nip,Ptrif.0006s2127.1.v1.3.1_Ptr,SZYD_E3N88_mrna24293_Mmi,Solyc03g058860.3.1_Slyc,evm.model.Chr1.3520_Pgr,rna_NM_001035714.2_Ath,rna_XM_010662740.2_Vvi,rna_XM_017359317.1_Dca,rna_XM_022127645.2_Han,rna_XM_023902584.2_Lsa,
10044	NA	NA	NA	NA	10	Os03t0174100-02_Nip,Ptrif.0002s0333.1.v1.3.1_Ptr,SZYD_E3N88_mrna14854_Mmi,Solyc11g065880.2.1_Slyc,evm.model.Chr6.2886_Pgr,rna_NM_121940.5_Ath,rna_XM_002285443.3_Vvi,rna_XM_017371375.1_Dca,rna_XM_022145631.2_Han,rna_XM_023877476.2_Lsa,
10045	NA	NA	NA	NA	10	Os03t0174300-01_Nip,Ptrif.0009s1683.2.v1.3.1_Ptr,SZYD_E3N88_mrna22226_Mmi,Solyc03g063750.3.1_Slyc,evm.model.Chr3.327_Pgr,rna_NM_115623.6_Ath,rna_XM_010655499.2_Vvi,rna_XM_017393129.1_Dca,rna_XM_022157335.2_Han,rna_XM_023875166.2_Lsa,
10046	NA	NA	NA	NA	10	Os03t0174400-00_Nip,Ptrif.0009s1680.1.v1.3.1_Ptr,SZYD_E3N88_mrna45989_Mmi,Solyc10g080310.3.1_Slyc,evm.model.Chr3.331_Pgr,rna_NM_115620.2_Ath,rna_XM_002277626.4_Vvi,rna_XM_017385625.1_Dca,rna_XM_022130383.2_Han,rna_XM_023875158.2_Lsa,
10047	NA	NA	NA	NA	10	Os03t0174600-01_Nip,Ptrif.0002s0337.4.v1.3.1_Ptr,SZYD_E3N88_mrna13142_Mmi,Solyc09g074100.4.1_Slyc,evm.model.Chr6.2891_Pgr,rna_NM_104009.3_Ath,rna_XM_002282791.3_Vvi,rna_XM_017375403.1_Dca,rna_XM_022117723.2_Han,rna_XM_023895727.2_Lsa,
10049	NA	NA	NA	NA	10	Os03t0177000-01_Nip,Ptrif.0001s1937.2.v1.3.1_Ptr,SZYD_E3N88_mrna09810_Mmi,Solyc05g025890.3.1_Slyc,evm.model.Chr6.1514_Pgr,rna_NM_001335294.1_Ath,rna_XM_002278069.3_Vvi,rna_XM_017364067.1_Dca,rna_XM_022125173.2_Han,rna_XM_023900956.2_Lsa,
10050	NA	NA	NA	NA	10	Os03t0179000-01_Nip,Ptrif.0001s1943.3.v1.3.1_Ptr,SZYD_E3N88_mrna17370_Mmi,Solyc07g041870.3.1_Slyc,evm.model.Chr6.1522_Pgr,rna_NM_106404.6_Ath,rna_XM_017386945.1_Dca,rna_XM_019223112.1_Vvi,rna_XM_022114708.2_Han,rna_XM_023915513.2_Lsa,
10051	NA	NA	NA	NA	10	Os03t0180700-01_Nip,Ptrif.0005s1225.1.v1.3.1_Ptr,SZYD_E3N88_mrna34592_Mmi,Solyc10g078480.2.1_Slyc,evm.model.Chr3.2879_Pgr,rna_NM_001123825.1_Ath,rna_XM_010666199.2_Vvi,rna_XM_017388073.1_Dca,rna_XM_022137323.2_Han,rna_XM_023910171.2_Lsa,
10052	NA	NA	NA	NA	10	Os03t0182700-02_Nip,Ptrif.0001s2008.1.v1.3.1_Ptr,SZYD_E3N88_mrna06142_Mmi,Solyc07g042570.3.1_Slyc,evm.model.Chr6.1615_Pgr,rna_NM_119479.4_Ath,rna_XM_002274950.4_Vvi,rna_XM_017364871.1_Dca,rna_XM_022134913.2_Han,rna_XM_023894997.2_Lsa,
10053	NA	NA	NA	NA	10	Os03t0186500-01_Nip,Ptrif.0007s2614.1.v1.3.1_Ptr,SZYD_E3N88_mrna20198_Mmi,Solyc03g044620.4.1_Slyc,evm.model.Chr1.3059_Pgr,rna_NM_126081.4_Ath,rna_XM_010649053.2_Vvi,rna_XM_017363706.1_Dca,rna_XM_022153090.2_Han,rna_XM_023887514.2_Lsa,
10055	NA	NA	NA	NA	10	Os03t0187600-01_Nip,Ptrif.0005s1869.1.v1.3.1_Ptr,SZYD_E3N88_mrna10826_Mmi,Solyc07g021540.3.1_Slyc,evm.model.Chr2.2314_Pgr,rna_NM_001281049.1_Vvi,rna_NM_001332805.1_Ath,rna_XM_017393150.1_Dca,rna_XM_022164945.2_Han,rna_XM_023890816.2_Lsa,
10056	NA	NA	NA	NA	10	Os03t0190000-01_Nip,Ptrif.0005s1909.2.v1.3.1_Ptr,SZYD_E3N88_mrna26347_Mmi,Solyc04g074520.1.1_Slyc,evm.model.Chr4.856_Pgr,rna_NM_106480.4_Ath,rna_XM_002284030.4_Vvi,rna_XM_017390369.1_Dca,rna_XM_022184131.2_Han,rna_XM_023904724.2_Lsa,
10057	NA	NA	NA	NA	10	Os03t0190100-01_Nip,Ptrif.0008s1146.1.v1.3.1_Ptr,SZYD_E3N88_mrna06284_Mmi,Solyc01g105460.4.1_Slyc,evm.model.Chr5.2485_Pgr,rna_NM_001124046.2_Ath,rna_XM_010649872.2_Vvi,rna_XM_017374779.1_Dca,rna_XM_022133493.2_Han,rna_XM_023908970.2_Lsa,
10058	NA	NA	NA	NA	10	Os03t0190900-01_Nip,Ptrif.0005s1943.1.v1.3.1_Ptr,SZYD_E3N88_mrna15214_Mmi,Solyc04g074140.4.1_Slyc,evm.model.Chr4.896_Pgr,rna_NM_103186.5_Ath,rna_XM_002284114.4_Vvi,rna_XM_017381880.1_Dca,rna_XM_022137155.2_Han,rna_XM_023874776.2_Lsa,
10059	NA	NA	NA	NA	10	Os03t0192000-01_Nip,Ptrif.0008s1318.1.v1.3.1_Ptr,SZYD_E3N88_mrna35165_Mmi,Solyc11g044800.3.1_Slyc,evm.model.Chr5.2441_Pgr,rna_NM_126959.5_Ath,rna_XM_002264383.4_Vvi,rna_XM_017382140.1_Dca,rna_XM_022137957.2_Han,rna_XM_023890037.2_Lsa,
10061	NA	NA	NA	NA	10	Os03t0194300-01_Nip,Ptrif.0002s1578.1.v1.3.1_Ptr,SZYD_E3N88_mrna41381_Mmi,Solyc07g048050.3.1_Slyc,evm.model.Chr3.2741_Pgr,rna_NM_126517.3_Ath,rna_XM_002262625.4_Vvi,rna_XM_017400539.1_Dca,rna_XM_022142525.2_Han,rna_XM_023914316.2_Lsa,
10062	NA	NA	NA	NA	10	Os03t0196900-01_Nip,Ptrif.0007s2606.1.v1.3.1_Ptr,SZYD_E3N88_mrna20497_Mmi,Solyc02g085470.3.1_Slyc,evm.model.Chr1.2418_Pgr,rna_NM_119828.6_Ath,rna_XM_002267692.4_Vvi,rna_XM_017398353.1_Dca,rna_XM_022169852.2_Han,rna_XM_023897721.2_Lsa,
10063	NA	NA	NA	NA	10	Os03t0197400-02_Nip,Ptrif.0005s2608.2.v1.3.1_Ptr,SZYD_E3N88_mrna10464_Mmi,Solyc04g080160.3.1_Slyc,evm.model.Chr2.1746_Pgr,rna_NM_123663.3_Ath,rna_XM_002282975.3_Vvi,rna_XM_017393524.1_Dca,rna_XM_022160097.2_Han,rna_XM_023872821.2_Lsa,
10065	NA	NA	NA	NA	10	Os03t0200200-01_Nip,Ptrif.0007s0560.1.v1.3.1_Ptr,SZYD_E3N88_mrna30094_Mmi,Solyc02g092240.3.1_Slyc,evm.model.Chr1.2804_Pgr,rna_NM_126162.4_Ath,rna_XM_010649051.2_Vvi,rna_XM_017362558.1_Dca,rna_XM_022142746.2_Han,rna_XM_023898900.2_Lsa,
10068	NA	NA	NA	NA	10	Os03t0201700-01_Nip,Ptrif.0006s1894.1.v1.3.1_Ptr,SZYD_E3N88_mrna30030_Mmi,Solyc02g086100.4.1_Slyc,evm.model.Chr1.2514_Pgr,rna_NM_127398.5_Ath,rna_XM_002283902.3_Vvi,rna_XM_017360476.1_Dca,rna_XM_022142703.2_Han,rna_XM_023915175.2_Lsa,
10069	NA	NA	NA	NA	10	Os03t0202300-01_Nip,Ptrif.0008s0343.1.v1.3.1_Ptr,SZYD_E3N88_mrna34271_Mmi,Solyc01g107040.3.1_Slyc,evm.model.Chr3.2186.2_Pgr,rna_NM_112853.5_Ath,rna_XM_002265251.3_Vvi,rna_XM_017398443.1_Dca,rna_XM_022162978.2_Han,rna_XM_023900006.2_Lsa,
10070	NA	NA	NA	NA	10	Os03t0203100-01_Nip,Ptrif.0008s0943.1.v1.3.1_Ptr,SZYD_E3N88_mrna18691_Mmi,Solyc10g054860.2.1_Slyc,evm.model.Chr5.486.1_Pgr,rna_NM_119161.3_Ath,rna_XM_010649002.2_Vvi,rna_XM_017397039.1_Dca,rna_XM_022181800.2_Han,rna_XM_023875677.2_Lsa,
10071	NA	NA	NA	NA	10	Os03t0203200-02_Nip,Ptrif.0005s1709.1.v1.3.1_Ptr,SZYD_E3N88_mrna10357_Mmi,Solyc04g077860.4.1_Slyc,evm.model.Chr2.2067_Pgr,rna_NM_111270.3_Ath,rna_XM_010666213.2_Vvi,rna_XM_017381858.1_Dca,rna_XM_022137017.2_Han,rna_XM_023909154.2_Lsa,
10073	NA	NA	NA	NA	10	Os03t0205500-01_Nip,Ptrif.0001s2315.1.v1.3.1_Ptr,SZYD_E3N88_mrna46181_Mmi,Solyc07g044830.3.1_Slyc,evm.model.Chr4.2791.1_Pgr,rna_NM_117583.8_Ath,rna_XM_010664541.2_Vvi,rna_XM_017387886.1_Dca,rna_XM_022166236.2_Han,rna_XM_023880777.2_Lsa,
10074	NA	NA	NA	NA	10	Os03t0206300-01_Nip,Ptrif.0008s0362.1.v1.3.1_Ptr,SZYD_E3N88_mrna27862_Mmi,Solyc11g071960.2.1_Slyc,evm.model.Chr3.2207_Pgr,rna_NM_103875.4_Ath,rna_XM_002263782.4_Vvi,rna_XM_017400387.1_Dca,rna_XM_022172338.2_Han,rna_XM_023916155.2_Lsa,
10076	NA	NA	NA	NA	10	Os03t0210700-01_Nip,Ptrif.0004s2441.1.v1.3.1_Ptr,SZYD_E3N88_mrna19805_Mmi,Solyc05g012600.3.1_Slyc,evm.model.Chr2.2836_Pgr,rna_NM_126393.3_Ath,rna_XM_002271976.3_Vvi,rna_XM_017367836.1_Dca,rna_XM_022142999.2_Han,rna_XM_023876661.2_Lsa,
10077	NA	NA	NA	NA	10	Os03t0210900-01_Nip,Ptrif.0001s2484.1.v1.3.1_Ptr,SZYD_E3N88_mrna28677_Mmi,Solyc07g006040.3.1_Slyc,evm.model.Chr9.855_Pgr,rna_NM_001085004.3_Ath,rna_XM_002274515.4_Vvi,rna_XM_017390710.1_Dca,rna_XM_022171959.2_Han,rna_XM_023885422.2_Lsa,
10078	NA	NA	NA	NA	10	Os03t0215800-01_Nip,Ptrif.0001s1804.1.v1.3.1_Ptr,SZYD_E3N88_mrna26270_Mmi,Solyc07g065470.4.1_Slyc,evm.model.Chr3.3585_Pgr,rna_NM_104465.4_Ath,rna_XM_002266423.4_Vvi,rna_XM_017397223.1_Dca,rna_XM_022183838.2_Han,rna_XM_023898104.2_Lsa,
10079	NA	NA	NA	NA	10	Os03t0218500-01_Nip,Ptrif.0009s0527.2.v1.3.1_Ptr,SZYD_E3N88_mrna35344_Mmi,Solyc09g075950.1.1_Slyc,evm.model.Chr9.1539_Pgr,rna_NM_179852.3_Ath,rna_XM_002282107.4_Vvi,rna_XM_017368621.1_Dca,rna_XM_022160125.2_Han,rna_XM_023892031.2_Lsa,
10080	NA	NA	NA	NA	10	Os03t0219900-01_Nip,Ptrif.0002s2150.1.v1.3.1_Ptr,SZYD_E3N88_mrna01910_Mmi,Solyc05g009370.4.1_Slyc,evm.model.Chr2.3826_Pgr,rna_NM_113496.5_Ath,rna_XM_002279275.4_Vvi,rna_XM_017363612.1_Dca,rna_XM_022155973.2_Han,rna_XM_023900294.2_Lsa,
10081	NA	NA	NA	NA	10	Os03t0225600-01_Nip,Ptrif.0006s1991.1.v1.3.1_Ptr,SZYD_E3N88_mrna27937_Mmi,Solyc08g075440.4.1_Slyc,evm.model.Chr5.2004_Pgr,rna_NM_102912.5_Ath,rna_XM_002281235.4_Vvi,rna_XM_017374393.1_Dca,rna_XM_022172157.2_Han,rna_XM_023907747.2_Lsa,
10083	NA	NA	NA	NA	10	Os03t0228500-01_Nip,Ptrif.0003s0930.1.v1.3.1_Ptr,SZYD_E3N88_mrna30494_Mmi,Solyc08g007710.3.1_Slyc,evm.model.Chr4.296_Pgr,rna_NM_101124.5_Ath,rna_XM_010663218.2_Vvi,rna_XM_017374191.1_Dca,rna_XM_022140933.2_Han,rna_XM_023916331.2_Lsa,
10086	NA	NA	NA	NA	10	Os03t0238700-01_Nip,Ptrif.0002s1865.1.v1.3.1_Ptr,SZYD_E3N88_mrna03993_Mmi,Solyc01g005100.4.1_Slyc,evm.model.Chr2.4272_Pgr,rna_NM_105478.4_Ath,rna_XM_017367231.1_Dca,rna_XM_019219657.1_Vvi,rna_XM_022166625.2_Han,rna_XM_023913404.2_Lsa,
10089	NA	NA	NA	NA	10	Os03t0243200-01_Nip,Ptrif.0004s2493.3.v1.3.1_Ptr,SZYD_E3N88_mrna08276_Mmi,Solyc03g097460.3.1_Slyc,evm.model.Chr3.1608_Pgr,rna_NM_001337719.1_Ath,rna_XM_002265045.4_Vvi,rna_XM_017386609.1_Dca,rna_XM_023886459.2_Lsa,rna_XM_035984381.1_Han,
10090	NA	NA	NA	NA	10	Os03t0243600-01_Nip,Ptrif.0005s1691.1.v1.3.1_Ptr,SZYD_E3N88_mrna20679_Mmi,Solyc04g078090.3.1_Slyc,evm.model.Chr2.2042_Pgr,rna_NM_001125569.1_Ath,rna_XM_017403147.1_Dca,rna_XM_019226721.1_Vvi,rna_XM_023883200.2_Lsa,rna_XM_035977798.1_Han,
10091	NA	NA	NA	NA	10	Os03t0244000-02_Nip,Ptrif.0005s2755.1.v1.3.1_Ptr,SZYD_E3N88_mrna21556_Mmi,Solyc04g081320.4.1_Slyc,evm.model.Chr4.3152_Pgr,rna_NM_106220.4_Ath,rna_XM_002276492.3_Vvi,rna_XM_017394510.1_Dca,rna_XM_022182623.2_Han,rna_XM_023916779.2_Lsa,
10093	NA	NA	NA	NA	10	Os03t0245800-02_Nip,Ptrif.0003s1795.1.v1.3.1_Ptr,SZYD_E3N88_mrna06675_Mmi,Solyc03g082420.3.1_Slyc,evm.model.Chr4.156_Pgr,rna_NM_118906.3_Ath,rna_XM_002272382.3_Vvi,rna_XM_017383052.1_Dca,rna_XM_022121879.2_Han,rna_XM_023899179.2_Lsa,
10094	NA	NA	NA	NA	10	Os03t0249200-01_Nip,Ptrif.0003s0887.1.v1.3.1_Ptr,SZYD_E3N88_mrna30466_Mmi,Solyc08g079490.4.1_Slyc,evm.model.Chr4.363.4_Pgr,rna_NM_001084292.1_Ath,rna_XM_010663879.2_Vvi,rna_XM_017376711.1_Dca,rna_XM_022166455.2_Han,rna_XM_023914385.2_Lsa,
10095	NA	NA	NA	NA	10	Os03t0249700-02_Nip,Ptrif.0008s0944.1.v1.3.1_Ptr,SZYD_E3N88_mrna18709_Mmi,Solyc01g111110.3.1_Slyc,evm.model.Chr5.485_Pgr,rna_NM_127688.3_Ath,rna_XM_003631529.3_Vvi,rna_XM_017397712.1_Dca,rna_XM_022168440.1_Han,rna_XM_023875679.1_Lsa,
10097	NA	NA	NA	NA	10	Os03t0259700-01_Nip,Ptrif.0003s1258.2.v1.3.1_Ptr,SZYD_E3N88_mrna20923_Mmi,Solyc03g119750.4.1_Slyc,evm.model.Chr2.1587_Pgr,rna_NM_001036201.2_Ath,rna_XM_010665251.2_Vvi,rna_XM_017393110.1_Dca,rna_XM_022128110.2_Han,rna_XM_023890332.2_Lsa,
10099	NA	NA	NA	NA	10	Os03t0263500-01_Nip,Ptrif.0006s0304.1.v1.3.1_Ptr,SZYD_E3N88_mrna11779_Mmi,Solyc09g008470.4.1_Slyc,evm.model.Chr3.1954.1_Pgr,rna_NM_128819.4_Ath,rna_XM_002266712.3_Vvi,rna_XM_017399183.1_Dca,rna_XM_022145315.2_Han,rna_XM_023908887.2_Lsa,
10100	NA	NA	NA	NA	10	Os03t0263600-01_Nip,Ptrif.0003s2740.1.v1.3.1_Ptr,SZYD_E3N88_mrna13646_Mmi,Solyc03g053130.3.1_Slyc,evm.model.Chr9.2220_Pgr,rna_NM_115815.6_Ath,rna_XM_003632028.3_Vvi,rna_XM_017366641.1_Dca,rna_XM_022181495.2_Han,rna_XM_023895227.2_Lsa,
10102	NA	NA	NA	NA	10	Os03t0265400-02_Nip,Ptrif.0008s2342.1.v1.3.1_Ptr,SZYD_E3N88_mrna34027_Mmi,Solyc07g061900.3.1_Slyc,evm.model.Chr6.1266_Pgr,rna_NM_100606.4_Ath,rna_XM_017393337.1_Dca,rna_XM_019220479.1_Vvi,rna_XM_022118032.2_Han,rna_XM_023883467.2_Lsa,
10103	NA	NA	NA	NA	10	Os03t0265600-01_Nip,Ptrif.0008s2327.1.v1.3.1_Ptr,SZYD_E3N88_mrna11039_Mmi,Solyc06g076670.3.1_Slyc,evm.model.Chr6.2789_Pgr,rna_NM_100609.4_Ath,rna_XM_017380118.1_Dca,rna_XM_019220566.1_Vvi,rna_XM_022122882.2_Han,rna_XM_023903309.2_Lsa,
10104	NA	NA	NA	NA	10	Os03t0266000-01_Nip,Ptrif.0006s0793.1.v1.3.1_Ptr,SZYD_E3N88_mrna31716_Mmi,Solyc09g013090.4.1_Slyc,evm.model.Chr5.3001_Pgr,rna_NM_179959.4_Ath,rna_XM_002277624.4_Vvi,rna_XM_017364764.1_Dca,rna_XM_022145669.2_Han,rna_XM_023886775.2_Lsa,
10105	NA	NA	NA	NA	10	Os03t0266700-01_Nip,Ptrif.0005s1059.1.v1.3.1_Ptr,SZYD_E3N88_mrna17178_Mmi,Solyc08g074780.3.1_Slyc,evm.model.Chr2.2596_Pgr,rna_NM_102883.5_Ath,rna_XM_002267552.3_Vvi,rna_XM_017375060.1_Dca,rna_XM_022143482.2_Han,rna_XM_023900900.2_Lsa,
10107	NA	NA	NA	NA	10	Os03t0270000-01_Nip,Ptrif.0004s0074.1.v1.3.1_Ptr,SZYD_E3N88_mrna23648_Mmi,Solyc05g053000.1.1_Slyc,evm.model.Chr1.3727_Pgr,rna_NM_115413.4_Ath,rna_XM_017382626.1_Dca,rna_XM_019223995.1_Vvi,rna_XM_022126407.2_Han,rna_XM_042897908.1_Lsa,
10108	NA	NA	NA	NA	10	Os03t0271300-01_Nip,Ptrif.0008s2234.1.v1.3.1_Ptr,SZYD_E3N88_mrna11070_Mmi,Solyc06g005690.3.1_Slyc,evm.model.Chr6.2714_Pgr,rna_NM_125352.4_Ath,rna_XM_002280647.3_Vvi,rna_XM_017377500.1_Dca,rna_XM_022142544.2_Han,rna_XM_023903266.2_Lsa,
10109	NA	NA	NA	NA	10	Os03t0271500-02_Nip,Ptrif.0008s2231.1.v1.3.1_Ptr,SZYD_E3N88_mrna34054_Mmi,Solyc05g009300.1.1_Slyc,evm.model.Chr6.2711_Pgr,rna_NM_128474.4_Ath,rna_XM_002283138.4_Vvi,rna_XM_017378441.1_Dca,rna_XM_022117229.2_Han,rna_XM_023903053.2_Lsa,
10111	NA	NA	NA	NA	10	Os03t0279950-01_Nip,Ptrif.0004s0417.1.v1.3.1_Ptr,SZYD_E3N88_mrna13472_Mmi,Solyc10g054420.2.1_Slyc,evm.model.Chr7.2471_Pgr,rna_NM_129505.4_Ath,rna_XM_002279520.3_Vvi,rna_XM_017389688.1_Dca,rna_XM_022118079.2_Han,rna_XM_023907971.2_Lsa,
10112	NA	NA	NA	NA	10	Os03t0282900-02_Nip,Ptrif.0006s0526.2.v1.3.1_Ptr,SZYD_E3N88_mrna24550_Mmi,Solyc09g005930.4.1_Slyc,evm.model.Chr5.2720_Pgr,rna_NM_120352.5_Ath,rna_XM_002273977.4_Vvi,rna_XM_017393485.1_Dca,rna_XM_022145034.2_Han,rna_XM_023883645.2_Lsa,
10113	NA	NA	NA	NA	10	Os03t0284000-00_Nip,Ptrif.0004s0482.1.v1.3.1_Ptr,SZYD_E3N88_mrna38290_Mmi,Solyc12g009500.2.1_Slyc,evm.model.Chr7.2016_Pgr,rna_NM_117077.4_Ath,rna_XM_002281357.3_Vvi,rna_XM_017389376.1_Dca,rna_XM_022121297.2_Han,rna_XM_023873777.2_Lsa,
10114	NA	NA	NA	NA	10	Os03t0284600-01_Nip,Ptrif.0006s0500.1.v1.3.1_Ptr,SZYD_E3N88_mrna42791_Mmi,Solyc09g007190.3.1_Slyc,evm.model.Chr5.2694.1_Pgr,rna_NM_001281032.1_Vvi,rna_NM_129280.3_Ath,rna_XM_017402735.1_Dca,rna_XM_022181167.2_Han,rna_XM_023912093.2_Lsa,
10115	NA	NA	NA	NA	10	Os03t0284800-01_Nip,Ptrif.0006s0499.1.v1.3.1_Ptr,SZYD_E3N88_mrna16293_Mmi,Solyc09g007210.4.1_Slyc,evm.model.Chr5.2692_Pgr,rna_NM_120360.4_Ath,rna_XM_002274754.4_Vvi,rna_XM_017381848.1_Dca,rna_XM_022168522.2_Han,rna_XM_023889165.2_Lsa,
10116	NA	NA	NA	NA	10	Os03t0287900-01_Nip,Ptrif.0008s2041.1.v1.3.1_Ptr,SZYD_E3N88_mrna13103_Mmi,Solyc11g069690.3.1_Slyc,evm.model.Chr6.2448_Pgr,rna_NM_202058.2_Ath,rna_XM_002263969.4_Vvi,rna_XM_017377049.1_Dca,rna_XM_022117716.2_Han,rna_XM_023895733.2_Lsa,
10117	NA	NA	NA	NA	10	Os03t0288500-01_Nip,Ptrif.0004s0535.1.v1.3.1_Ptr,SZYD_E3N88_mrna38270_Mmi,Solyc02g062520.3.1_Slyc,evm.model.Chr7.2063_Pgr,rna_NM_001203142.1_Ath,rna_XM_010660117.2_Vvi,rna_XM_017394170.1_Dca,rna_XM_022121312.2_Han,rna_XM_042897642.1_Lsa,
10120	NA	NA	NA	NA	10	Os03t0293000-01_Nip,Ptrif.0006s0901.1.v1.3.1_Ptr,SZYD_E3N88_mrna35590_Mmi,Solyc09g005120.3.1_Slyc,evm.model.Chr5.3117_Pgr,rna_NM_111731.4_Ath,rna_XM_002270571.3_Vvi,rna_XM_017388820.1_Dca,rna_XM_022143415.2_Han,rna_XM_023904456.2_Lsa,
10121	NA	NA	NA	NA	10	Os03t0293400-01_Nip,Ptrif.0006s0905.1.v1.3.1_Ptr,SZYD_E3N88_mrna35589_Mmi,Solyc09g005100.4.1_Slyc,evm.model.Chr5.3121_Pgr,rna_NM_120209.2_Ath,rna_XM_010655024.2_Vvi,rna_XM_017379395.1_Dca,rna_XM_022143416.2_Han,rna_XM_023904455.2_Lsa,
10123	NA	NA	NA	NA	10	Os03t0295700-01_Nip,Ptrif.0008s2423.3.v1.3.1_Ptr,SZYD_E3N88_mrna11160_Mmi,Solyc06g082200.4.1_Slyc,evm.model.Chr6.1155_Pgr,rna_NM_125237.4_Ath,rna_XM_010652570.2_Vvi,rna_XM_017397572.1_Dca,rna_XM_022122191.2_Han,rna_XM_023873009.2_Lsa,
10125	NA	NA	NA	NA	10	Os03t0297700-01_Nip,Ptrif.0002s0498.1.v1.3.1_Ptr,SZYD_E3N88_mrna16838_Mmi,Solyc08g061590.4.1_Slyc,evm.model.Chr1.86_Pgr,rna_NM_001334033.1_Ath,rna_XM_002280482.3_Vvi,rna_XM_017360928.1_Dca,rna_XM_022113668.2_Han,rna_XM_023908122.2_Lsa,
10126	NA	NA	NA	NA	10	Os03t0305600-01_Nip,Ptrif.0009s0153.1.v1.3.1_Ptr,SZYD_E3N88_mrna24744_Mmi,Solyc01g060070.3.1_Slyc,evm.model.Chr8.2200_Pgr,rna_NM_179063.2_Ath,rna_XM_002276898.3_Vvi,rna_XM_017366739.1_Dca,rna_XM_022144683.2_Han,rna_XM_023891246.2_Lsa,
10127	NA	NA	NA	NA	10	Os03t0305700-01_Nip,Ptrif.0005s1611.2.v1.3.1_Ptr,SZYD_E3N88_mrna17881_Mmi,Solyc01g100420.3.1_Slyc,evm.model.Chr5.1960_Pgr,rna_NM_104515.4_Ath,rna_XM_002277959.4_Vvi,rna_XM_017359909.1_Dca,rna_XM_022177976.2_Han,rna_XM_023886948.2_Lsa,
10128	NA	NA	NA	NA	10	Os03t0306900-01_Nip,Ptrif.0009s0148.1.v1.3.1_Ptr,SZYD_E3N88_mrna24748_Mmi,Solyc11g007570.2.1_Slyc,evm.model.Chr8.2206_Pgr,rna_NM_112575.4_Ath,rna_XM_010651223.2_Vvi,rna_XM_017365310.1_Dca,rna_XM_022144702.2_Han,rna_XM_023886548.2_Lsa,
10129	NA	NA	NA	NA	10	Os03t0307700-00_Nip,Ptrif.0003s3775.1.v1.3.1_Ptr,SZYD_E3N88_mrna32497_Mmi,Solyc01g079400.3.1_Slyc,evm.model.Chr6.111_Pgr,rna_NM_116104.7_Ath,rna_XM_010653945.2_Vvi,rna_XM_017382871.1_Dca,rna_XM_022138383.2_Han,rna_XM_023897935.2_Lsa,
10131	NA	NA	NA	NA	10	Os03t0308800-01_Nip,Ptrif.0009s0135.1.v1.3.1_Ptr,SZYD_E3N88_mrna24750_Mmi,Solyc04g009020.4.1_Slyc,evm.model.Chr8.2227_Pgr,rna_NM_112580.5_Ath,rna_XM_002272536.3_Vvi,rna_XM_017371753.1_Dca,rna_XM_022144516.2_Han,rna_XM_023879350.2_Lsa,
10132	NA	NA	NA	NA	10	Os03t0310400-01_Nip,Ptrif.0009s0118.1.v1.3.1_Ptr,SZYD_E3N88_mrna33256_Mmi,Solyc01g059830.3.1_Slyc,evm.model.Chr8.2242_Pgr,rna_NM_117717.5_Ath,rna_XM_002278690.3_Vvi,rna_XM_017368448.1_Dca,rna_XM_022139201.2_Han,rna_XM_023907698.2_Lsa,
10133	NA	NA	NA	NA	10	Os03t0311300-03_Nip,Ptrif.0005s1633.1.v1.3.1_Ptr,SZYD_E3N88_mrna24072_Mmi,Solyc01g100650.3.1_Slyc,evm.model.Chr5.1922_Pgr,rna_NM_104525.3_Ath,rna_XM_002277528.3_Vvi,rna_XM_017370960.1_Dca,rna_XM_022126980.2_Han,rna_XM_023878796.2_Lsa,
10134	NA	NA	NA	NA	10	Os03t0314700-01_Nip,Ptrif.0003s3810.2.v1.3.1_Ptr,SZYD_E3N88_mrna11478_Mmi,Solyc01g079220.4.1_Slyc,evm.model.Chr6.67_Pgr,rna_NM_116425.3_Ath,rna_XM_002278474.3_Vvi,rna_XM_017375325.1_Dca,rna_XM_022131967.2_Han,rna_XM_023878989.2_Lsa,
10135	NA	NA	NA	NA	10	Os03t0316900-01_Nip,Ptrif.0006s0652.1.v1.3.1_Ptr,SZYD_E3N88_mrna29348_Mmi,Solyc01g100850.3.1_Slyc,evm.model.Chr7.1659_Pgr,rna_NM_001203276.1_Ath,rna_XM_002281132.3_Vvi,rna_XM_017380283.1_Dca,rna_XM_022165052.2_Han,rna_XM_023907327.2_Lsa,
10136	NA	NA	NA	NA	10	Os03t0322800-01_Nip,Ptrif.0004s1397.1.v1.3.1_Ptr,SZYD_E3N88_mrna31720_Mmi,Solyc10g081270.2.1_Slyc,evm.model.Chr3.1259_Pgr,rna_NM_001337477.1_Ath,rna_XM_002271565.4_Vvi,rna_XM_017392145.1_Dca,rna_XM_022145673.2_Han,rna_XM_023886770.2_Lsa,
10137	NA	NA	NA	NA	10	Os03t0324800-01_Nip,Ptrif.0002s0012.1.v1.3.1_Ptr,SZYD_E3N88_mrna16517_Mmi,Solyc01g049960.4.1_Slyc,evm.model.Chr9.6_Pgr,rna_NM_118774.4_Ath,rna_XM_017377924.1_Dca,rna_XM_019220554.1_Vvi,rna_XM_022170875.2_Han,rna_XM_023886058.2_Lsa,
10140	NA	NA	NA	NA	10	Os03t0332700-01_Nip,Ptrif.0004s0905.1.v1.3.1_Ptr,SZYD_E3N88_mrna38670_Mmi,Solyc06g048540.3.1_Slyc,evm.model.Chr1.4094_Pgr,rna_NM_111903.3_Ath,rna_XM_002267167.3_Vvi,rna_XM_017393202.1_Dca,rna_XM_022121518.2_Han,rna_XM_023915216.2_Lsa,
10141	NA	NA	NA	NA	10	Os03t0333400-01_Nip,Ptrif.0002s1259.1.v1.3.1_Ptr,SZYD_E3N88_mrna31253_Mmi,Solyc07g054290.1.1_Slyc,evm.model.Chr5.850_Pgr,rna_NM_100240.3_Ath,rna_XM_002277753.4_Vvi,rna_XM_017393276.1_Dca,rna_XM_022166166.2_Han,rna_XM_023910257.2_Lsa,
10142	NA	NA	NA	NA	10	Os03t0334100-01_Nip,Ptrif.0006s1046.2.v1.3.1_Ptr,SZYD_E3N88_mrna22155_Mmi,Solyc10g085690.2.1_Slyc,evm.model.Chr5.3269_Pgr,rna_NM_129414.5_Ath,rna_XM_002268065.4_Vvi,rna_XM_017367734.1_Dca,rna_XM_022154718.1_Han,rna_XM_023872659.2_Lsa,
10143	NA	NA	NA	NA	10	Os03t0336300-01_Nip,Ptrif.0007s1968.2.v1.3.1_Ptr,SZYD_E3N88_mrna11190_Mmi,Solyc02g043860.3.1_Slyc,evm.model.Chr6.1069_Pgr,rna_NM_100565.5_Ath,rna_XM_017373661.1_Dca,rna_XM_019220625.1_Vvi,rna_XM_022122313.2_Han,rna_XM_023873060.2_Lsa,
10144	NA	NA	NA	NA	10	Os03t0336500-01_Nip,Ptrif.0004s0277.1.v1.3.1_Ptr,SZYD_E3N88_mrna39784_Mmi,Solyc05g052260.3.1_Slyc,evm.model.Chr1.4051.1_Pgr,rna_NM_129622.4_Ath,rna_XM_002280316.4_Vvi,rna_XM_017399742.1_Dca,rna_XM_022165778.2_Han,rna_XM_023915226.2_Lsa,
10145	NA	NA	NA	NA	10	Os03t0341200-00_Nip,Ptrif.0009s0257.1.v1.3.1_Ptr,SZYD_E3N88_mrna26850_Mmi,Solyc01g066610.4.1_Slyc,evm.model.Chr8.2107_Pgr,rna_NM_001125928.1_Ath,rna_XM_017364986.1_Dca,rna_XM_019219744.1_Vvi,rna_XM_022174077.2_Han,rna_XM_023891526.2_Lsa,
10147	NA	NA	NA	NA	10	Os03t0343700-01_Nip,Ptrif.0003s3674.4.v1.3.1_Ptr,SZYD_E3N88_mrna06609_Mmi,Solyc01g096800.3.1_Slyc,evm.model.Chr6.220_Pgr,rna_NM_203247.1_Ath,rna_XM_002269122.4_Vvi,rna_XM_017382202.1_Dca,rna_XM_022120336.2_Han,rna_XM_023888364.2_Lsa,
10149	NA	NA	NA	NA	10	Os03t0351200-00_Nip,Ptrif.0009s0342.1.v1.3.1_Ptr,SZYD_E3N88_mrna17212_Mmi,Solyc01g067290.3.1_Slyc,evm.model.Chr8.1977_Pgr,rna_NM_121871.3_Ath,rna_XM_002276592.3_Vvi,rna_XM_017371959.1_Dca,rna_XM_022120349.2_Han,rna_XM_023912886.2_Lsa,
10150	NA	NA	NA	NA	10	Os03t0352400-01_Nip,Ptrif.0001s2764.1.v1.3.1_Ptr,SZYD_E3N88_mrna08725_Mmi,Solyc07g063270.3.1_Slyc,evm.model.Chr3.3174_Pgr,rna_NM_104176.4_Ath,rna_XM_010645901.2_Vvi,rna_XM_017392131.1_Dca,rna_XM_022145756.2_Han,rna_XM_023912646.2_Lsa,
10151	NA	NA	NA	NA	10	Os03t0355800-02_Nip,Ptrif.0005s2754.1.v1.3.1_Ptr,SZYD_E3N88_mrna11739_Mmi,Solyc04g081310.3.1_Slyc,evm.model.Chr4.3151_Pgr,rna_NM_202926.2_Ath,rna_XM_002280113.4_Vvi,rna_XM_017387458.1_Dca,rna_XM_022115219.2_Han,rna_XM_023916294.2_Lsa,
10153	NA	NA	NA	NA	10	Os03t0360500-02_Nip,Ptrif.0001s0126.1.v1.3.1_Ptr,SZYD_E3N88_mrna13482_Mmi,Solyc08g006650.3.1_Slyc,evm.model.Chr5.466_Pgr,rna_NM_001085099.1_Ath,rna_XM_002285537.4_Vvi,rna_XM_017373591.1_Dca,rna_XM_022142188.2_Han,rna_XM_023894039.2_Lsa,
10154	NA	NA	NA	NA	10	Os03t0363200-01_Nip,Ptrif.0004s0723.1.v1.3.1_Ptr,SZYD_E3N88_mrna41849_Mmi,Solyc11g007710.2.1_Slyc,evm.model.Chr7.642_Pgr,rna_NM_120534.2_Ath,rna_XM_017394888.1_Dca,rna_XM_019224456.1_Vvi,rna_XM_022150457.2_Han,rna_XM_023917336.2_Lsa,
10155	NA	NA	NA	NA	10	Os03t0363400-01_Nip,Ptrif.0006s0530.1.v1.3.1_Ptr,SZYD_E3N88_mrna45349_Mmi,Solyc09g006000.3.1_Slyc,evm.model.Chr5.2727_Pgr,rna_NM_001342667.1_Ath,rna_XM_002274106.3_Vvi,rna_XM_017394897.1_Dca,rna_XM_022118365.2_Han,rna_XM_023907460.2_Lsa,
10156	NA	NA	NA	NA	10	Os03t0363900-02_Nip,Ptrif.0005s1373.1.v1.3.1_Ptr,SZYD_E3N88_mrna23941_Mmi,Solyc08g029200.3.1_Slyc,evm.model.Chr5.1605_Pgr,rna_NM_111369.4_Ath,rna_XM_002266531.3_Vvi,rna_XM_017376468.1_Dca,rna_XM_022126564.2_Han,rna_XM_023905629.2_Lsa,
10159	NA	NA	NA	NA	10	Os03t0369700-01_Nip,Ptrif.0002s2857.2.v1.3.1_Ptr,SZYD_E3N88_mrna38594_Mmi,Solyc11g010260.3.1_Slyc,evm.model.Chr1.719_Pgr,rna_NM_102636.2_Ath,rna_XM_002267267.3_Vvi,rna_XM_017377065.1_Dca,rna_XM_022154895.2_Han,rna_XM_023881151.2_Lsa,
10161	NA	NA	NA	NA	10	Os03t0372700-02_Nip,Ptrif.0009s2219.1.v1.3.1_Ptr,SZYD_E3N88_mrna20907_Mmi,Solyc04g081030.3.1_Slyc,evm.model.Chr2.1621.2_Pgr,rna_NM_114859.6_Ath,rna_XM_010666460.2_Vvi,rna_XM_017392955.1_Dca,rna_XM_022128055.2_Han,rna_XM_023882573.2_Lsa,
10162	NA	NA	NA	NA	10	Os03t0374100-03_Nip,Ptrif.0003s3885.1.v1.3.1_Ptr,SZYD_E3N88_mrna13723_Mmi,Solyc01g068580.4.1_Slyc,evm.model.Chr6.3_Pgr,rna_NM_100114.5_Ath,rna_XM_002280499.4_Vvi,rna_XM_017393531.1_Dca,rna_XM_022122773.2_Han,rna_XM_023895254.2_Lsa,
10163	NA	NA	NA	NA	10	Os03t0374400-01_Nip,Ptrif.0005s0006.1.v1.3.1_Ptr,SZYD_E3N88_mrna35353_Mmi,Solyc01g102530.3.1_Slyc,evm.model.Chr5.1768_Pgr,rna_NM_001335106.1_Ath,rna_XM_010659586.2_Vvi,rna_XM_017368418.1_Dca,rna_XM_022178969.2_Han,rna_XM_023907532.2_Lsa,
10164	NA	NA	NA	NA	10	Os03t0375200-00_Nip,Ptrif.0008s0395.1.v1.3.1_Ptr,SZYD_E3N88_mrna27851_Mmi,Solyc01g107460.2.1_Slyc,evm.model.Chr3.2250_Pgr,rna_NM_127064.4_Ath,rna_XM_002270060.4_Vvi,rna_XM_017388068.1_Dca,rna_XM_022172220.2_Han,rna_XM_023916127.2_Lsa,
10165	NA	NA	NA	NA	10	Os03t0377500-01_Nip,Ptrif.0002s0537.1.v1.3.1_Ptr,SZYD_E3N88_mrna00772_Mmi,Solyc01g009030.4.1_Slyc,evm.model.Chr6.1693_Pgr,rna_NM_121267.5_Ath,rna_XM_003632207.3_Vvi,rna_XM_017361420.1_Dca,rna_XM_022182394.2_Han,rna_XM_023910916.2_Lsa,
10167	NA	NA	NA	NA	10	Os03t0379400-00_Nip,Ptrif.0004s2349.2.v1.3.1_Ptr,SZYD_E3N88_mrna06212_Mmi,Solyc01g010570.4.1_Slyc,evm.model.Chr4.2093.1_Pgr,rna_NM_126343.5_Ath,rna_XM_010659502.2_Vvi,rna_XM_017399856.1_Dca,rna_XM_022142261.2_Han,rna_XM_023899178.2_Lsa,
10168	NA	NA	NA	NA	10	Os03t0389900-01_Nip,Ptrif.0005s1912.2.v1.3.1_Ptr,SZYD_E3N88_mrna00418_Mmi,Solyc04g074490.3.1_Slyc,evm.model.Chr4.865_Pgr,rna_NM_106477.7_Ath,rna_XM_010666043.2_Vvi,rna_XM_017397178.1_Dca,rna_XM_022126209.2_Han,rna_XM_023907862.2_Lsa,
10169	NA	NA	NA	NA	10	Os03t0395900-02_Nip,Ptrif.0007s0432.1.v1.3.1_Ptr,SZYD_E3N88_mrna02541_Mmi,Solyc02g090850.3.1_Slyc,evm.model.Chr1.3018_Pgr,rna_NM_001204010.1_Ath,rna_XM_002282449.3_Vvi,rna_XM_017363523.1_Dca,rna_XM_022154126.2_Han,rna_XM_023873297.2_Lsa,
10170	NA	NA	NA	NA	10	Os03t0396900-02_Nip,Ptrif.0005s2486.1.v1.3.1_Ptr,SZYD_E3N88_mrna20731_Mmi,Solyc12g088810.3.1_Slyc,evm.model.Chr2.1919.4_Pgr,rna_NM_202249.3_Ath,rna_XM_010666263.2_Vvi,rna_XM_017397053.1_Dca,rna_XM_023907205.2_Lsa,rna_XM_035977820.1_Han,
10172	NA	NA	NA	NA	10	Os03t0405100-01_Nip,Ptrif.0001s1972.1.v1.3.1_Ptr,SZYD_E3N88_mrna06676_Mmi,Solyc07g042150.3.1_Slyc,evm.model.Chr6.1555_Pgr,rna_NM_202132.2_Ath,rna_XM_002277307.3_Vvi,rna_XM_017364350.1_Dca,rna_XM_022140811.2_Han,rna_XM_023888655.2_Lsa,
10174	NA	NA	NA	NA	10	Os03t0406900-01_Nip,Ptrif.0001s1967.3.v1.3.1_Ptr,SZYD_E3N88_mrna17373_Mmi,Solyc07g042090.4.1_Slyc,evm.model.Chr6.1550_Pgr,rna_NM_102155.3_Ath,rna_XM_017386711.1_Dca,rna_XM_019223172.1_Vvi,rna_XM_022114711.2_Han,rna_XM_023890323.2_Lsa,
10175	NA	NA	NA	NA	10	Os03t0410700-01_Nip,Ptrif.0007s0944.1.v1.3.1_Ptr,SZYD_E3N88_mrna41003_Mmi,Solyc12g049280.3.1_Slyc,evm.model.Chr2.164_Pgr,rna_NM_105923.5_Ath,rna_XM_002274108.4_Vvi,rna_XM_017376421.1_Dca,rna_XM_023906181.2_Lsa,rna_XM_035980797.1_Han,
10176	NA	NA	NA	NA	10	Os03t0411500-01_Nip,Ptrif.0008s0681.2.v1.3.1_Ptr,SZYD_E3N88_mrna40072_Mmi,Solyc10g051310.2.1_Slyc,evm.model.Chr3.3623_Pgr,rna_NM_001198037.1_Ath,rna_XM_003631588.3_Vvi,rna_XM_017371522.1_Dca,rna_XM_022133833.2_Han,rna_XM_023889039.2_Lsa,
10177	NA	NA	NA	NA	10	Os03t0425000-03_Nip,Ptrif.0003s2412.2.v1.3.1_Ptr,SZYD_E3N88_mrna18806_Mmi,Solyc12g017510.2.1_Slyc,evm.model.Chr9.2484_Pgr,rna_NM_179845.4_Ath,rna_XM_002276172.3_Vvi,rna_XM_017367814.1_Dca,rna_XM_022142595.2_Han,rna_XM_023887680.2_Lsa,
10178	NA	NA	NA	NA	10	Os03t0427100-01_Nip,Ptrif.0006s2214.1.v1.3.1_Ptr,SZYD_E3N88_mrna20979_Mmi,Solyc02g088570.2.1_Slyc,evm.model.Chr2.1418_Pgr,rna_NM_202647.1_Ath,rna_XM_010665020.2_Vvi,rna_XM_017394633.1_Dca,rna_XM_022128226.2_Han,rna_XM_023885160.2_Lsa,
10179	NA	NA	NA	NA	10	Os03t0428800-01_Nip,Ptrif.0004s2127.2.v1.3.1_Ptr,SZYD_E3N88_mrna37347_Mmi,Solyc05g013480.4.1_Slyc,evm.model.Chr4.2592_Pgr,rna_NM_113566.3_Ath,rna_XM_002272626.3_Vvi,rna_XM_017359983.1_Dca,rna_XM_022120353.2_Han,rna_XM_023878625.1_Lsa,
10180	NA	NA	NA	NA	10	Os03t0430000-01_Nip,Ptrif.0007s0561.1.v1.3.1_Ptr,SZYD_E3N88_mrna06315_Mmi,Solyc02g064580.3.1_Slyc,evm.model.Chr1.2806_Pgr,rna_NM_001037091.1_Ath,rna_XM_010649310.1_Vvi,rna_XM_017359919.1_Dca,rna_XM_022132643.2_Han,rna_XM_023895346.2_Lsa,
10181	NA	NA	NA	NA	10	Os03t0439700-01_Nip,Ptrif.0007s0523.1.v1.3.1_Ptr,SZYD_E3N88_mrna05053_Mmi,Solyc02g092700.3.1_Slyc,evm.model.Chr1.2884_Pgr,rna_NM_126137.4_Ath,rna_XM_002284091.4_Vvi,rna_XM_017359709.1_Dca,rna_XM_022155595.2_Han,rna_XM_023876675.2_Lsa,
10182	NA	NA	NA	NA	10	Os03t0554900-00_Nip,Ptrif.0006s1372.3.v1.3.1_Ptr,SZYD_E3N88_mrna24533_Mmi,Solyc03g020020.3.1_Slyc,evm.model.Chr7.1523.3_Pgr,rna_NM_001337599.1_Ath,rna_XM_010654711.2_Vvi,rna_XM_017402214.1_Dca,rna_XM_022144965.2_Han,rna_XM_023893368.2_Lsa,
10185	NA	NA	NA	NA	10	Os03t0583800-01_Nip,Ptrif.0001s1325.1.v1.3.1_Ptr,SZYD_E3N88_mrna15354_Mmi,Solyc07g063430.3.1_Slyc,evm.model.Chr3.3200_Pgr,rna_NM_104164.6_Ath,rna_XM_002284608.2_Vvi,rna_XM_017387548.1_Dca,rna_XM_022122666.2_Han,rna_XM_023874605.2_Lsa,
10186	NA	NA	NA	NA	10	Os03t0586500-01_Nip,Ptrif.0007s1468.1.v1.3.1_Ptr,SZYD_E3N88_mrna22995_Mmi,Solyc12g042770.3.1_Slyc,evm.model.Chr2.594_Pgr,rna_NM_112454.3_Ath,rna_XM_002266171.4_Vvi,rna_XM_017399914.1_Dca,rna_XM_022178076.2_Han,rna_XM_023905498.2_Lsa,
10187	NA	NA	NA	NA	10	Os03t0586900-01_Nip,Ptrif.0009s1681.1.v1.3.1_Ptr,SZYD_E3N88_mrna04021_Mmi,Solyc03g063760.4.1_Slyc,evm.model.Chr2.4194_Pgr,rna_NM_126378.4_Ath,rna_XM_002277583.3_Vvi,rna_XM_017388058.1_Dca,rna_XM_022165356.2_Han,rna_XM_023913460.2_Lsa,
10188	NA	NA	NA	NA	10	Os03t0587100-04_Nip,Ptrif.0001s1752.4.v1.3.1_Ptr,SZYD_E3N88_mrna17950_Mmi,Solyc07g065180.3.1_Slyc,evm.model.Chr3.3533_Pgr,rna_NM_103939.4_Ath,rna_XM_002276524.3_Vvi,rna_XM_017399890.1_Dca,rna_XM_023878660.2_Lsa,rna_XM_035987933.1_Han,
10190	NA	NA	NA	NA	10	Os03t0595200-00_Nip,Ptrif.0001s1805.1.v1.3.1_Ptr,SZYD_E3N88_mrna15308_Mmi,Solyc07g065480.3.1_Slyc,evm.model.Chr3.3586_Pgr,rna_NM_124946.4_Ath,rna_XM_002266538.3_Vvi,rna_XM_017394452.1_Dca,rna_XM_022122362.2_Han,rna_XM_023898105.2_Lsa,
10191	NA	NA	NA	NA	10	Os03t0602600-01_Nip,Ptrif.0004s2902.1.v1.3.1_Ptr,SZYD_E3N88_mrna31502_Mmi,Solyc05g012100.3.1_Slyc,evm.model.Chr2.2953_Pgr,rna_NM_105587.6_Ath,rna_XM_010651651.2_Vvi,rna_XM_017364086.1_Dca,rna_XM_022113970.2_Han,rna_XM_023875521.2_Lsa,
10192	NA	NA	NA	NA	10	Os03t0616300-01_Nip,Ptrif.0008s0340.1.v1.3.1_Ptr,SZYD_E3N88_mrna34270_Mmi,Solyc01g107010.3.1_Slyc,evm.model.Chr3.2183_Pgr,rna_NM_103886.4_Ath,rna_XM_010649617.2_Vvi,rna_XM_017399528.1_Dca,rna_XM_022162977.2_Han,rna_XM_023900007.2_Lsa,
10193	NA	NA	NA	NA	10	Os03t0616500-00_Nip,Ptrif.0007s0546.1.v1.3.1_Ptr,SZYD_E3N88_mrna20313_Mmi,Solyc03g044020.4.1_Slyc,evm.model.Chr1.2844_Pgr,rna_NM_001334182.1_Ath,rna_XM_010654409.2_Vvi,rna_XM_017382046.1_Dca,rna_XM_022142453.2_Han,rna_XM_023902173.2_Lsa,
10194	NA	NA	NA	NA	10	Os03t0624600-01_Nip,Ptrif.0003s1306.1.v1.3.1_Ptr,SZYD_E3N88_mrna18992_Mmi,Solyc12g036480.2.1_Slyc,evm.model.Chr4.3081_Pgr,rna_NM_112725.2_Ath,rna_XM_010665297.2_Vvi,rna_XM_017391003.1_Dca,rna_XM_022161874.2_Han,rna_XM_023898596.2_Lsa,
10195	NA	NA	NA	NA	10	Os03t0627300-01_Nip,Ptrif.0003s3379.1.v1.3.1_Ptr,SZYD_E3N88_mrna32088_Mmi,Solyc06g083990.3.1_Slyc,evm.model.Chr6.579_Pgr,rna_NM_118074.2_Ath,rna_XM_002282413.3_Vvi,rna_XM_017394054.1_Dca,rna_XM_022137839.2_Han,rna_XM_023910783.2_Lsa,
10196	NA	NA	NA	NA	10	Os03t0635000-00_Nip,Ptrif.0004s1317.1.v1.3.1_Ptr,SZYD_E3N88_mrna07423_Mmi,Solyc11g064750.3.1_Slyc,evm.model.Chr1.3463_Pgr,rna_NM_129853.6_Ath,rna_XM_002279657.3_Vvi,rna_XM_017399253.1_Dca,rna_XM_022157886.2_Han,rna_XM_023891366.2_Lsa,
10197	NA	NA	NA	NA	10	Os03t0637800-01_Nip,Ptrif.0003s2771.1.v1.3.1_Ptr,SZYD_E3N88_mrna26801_Mmi,Solyc11g044940.1.1_Slyc,evm.model.Chr9.2698_Pgr,rna_NM_115804.4_Ath,rna_XM_002264900.4_Vvi,rna_XM_017364782.1_Dca,rna_XM_022174227.2_Han,rna_XM_023903624.2_Lsa,
10198	NA	NA	NA	NA	10	Os03t0639700-01_Nip,Ptrif.0003s1661.2.v1.3.1_Ptr,SZYD_E3N88_mrna35055_Mmi,Solyc07g066320.3.1_Slyc,evm.model.Chr3.3781_Pgr,rna_NM_106556.2_Ath,rna_XM_002271691.4_Vvi,rna_XM_017403489.1_Dca,rna_XM_022137700.2_Han,rna_XM_023881049.2_Lsa,
10199	NA	NA	NA	NA	10	Os03t0639800-01_Nip,Ptrif.0002s2375.1.v1.3.1_Ptr,SZYD_E3N88_mrna36799_Mmi,Solyc02g069680.3.1_Slyc,evm.model.Chr1.1216_Pgr,rna_NM_123823.6_Ath,rna_XM_002277523.3_Vvi,rna_XM_017385508.1_Dca,rna_XM_022179871.2_Han,rna_XM_023877141.2_Lsa,
10200	NA	NA	NA	NA	10	Os03t0640400-01_Nip,Ptrif.0002s2451.1.v1.3.1_Ptr,SZYD_E3N88_mrna33368_Mmi,Solyc02g069820.3.1_Slyc,evm.model.Chr1.1507_Pgr,rna_NM_001203069.1_Ath,rna_XM_002281775.4_Vvi,rna_XM_017377400.1_Dca,rna_XM_022155159.2_Han,rna_XM_023878868.2_Lsa,
10202	NA	NA	NA	NA	10	Os03t0643250-00_Nip,Ptrif.0002s2483.2.v1.3.1_Ptr,SZYD_E3N88_mrna04160_Mmi,Solyc08g023500.4.1_Slyc,evm.model.Chr1.1663_Pgr,rna_NM_001332888.1_Ath,rna_XM_002279618.4_Vvi,rna_XM_017364916.1_Dca,rna_XM_023910475.2_Lsa,rna_XM_035986516.1_Han,
10203	NA	NA	NA	NA	10	Os03t0643300-02_Nip,Ptrif.0002s2516.1.v1.3.1_Ptr,SZYD_E3N88_mrna19503_Mmi,Solyc08g048450.4.1_Slyc,evm.model.Chr1.1582_Pgr,rna_NM_001281140.1_Vvi,rna_NM_123987.4_Ath,rna_XM_017375707.1_Dca,rna_XM_022174143.2_Han,rna_XM_023910422.2_Lsa,
10204	NA	NA	NA	NA	10	Os03t0644200-01_Nip,Ptrif.0005s1998.1.v1.3.1_Ptr,SZYD_E3N88_mrna07126_Mmi,Solyc07g062820.1.1_Slyc,evm.model.Chr4.975_Pgr,rna_NM_117966.5_Ath,rna_XM_010665976.2_Vvi,rna_XM_017389150.1_Dca,rna_XM_022141656.2_Han,rna_XM_023915132.2_Lsa,
10205	NA	NA	NA	NA	10	Os03t0646200-01_Nip,Ptrif.0005s0388.1.v1.3.1_Ptr,SZYD_E3N88_mrna01884_Mmi,Solyc01g103640.4.1_Slyc,evm.model.Chr5.2234_Pgr,rna_NM_118565.2_Ath,rna_XM_017381462.1_Dca,rna_XM_019223563.1_Vvi,rna_XM_022116716.2_Han,rna_XM_042896678.1_Lsa,
10207	NA	NA	NA	NA	10	Os03t0651000-01_Nip,Ptrif.0001s0461.1.v1.3.1_Ptr,SZYD_E3N88_mrna31069_Mmi,Solyc07g063140.1.1_Slyc,evm.model.Chr8.1915_Pgr,rna_NM_119445.4_Ath,rna_XM_002275614.3_Vvi,rna_XM_017381045.1_Dca,rna_XM_022166388.2_Han,rna_XM_023900873.2_Lsa,
10208	NA	NA	NA	NA	10	Os03t0654600-01_Nip,Ptrif.0004s0919.1.v1.3.1_Ptr,SZYD_E3N88_mrna19534_Mmi,Solyc05g032660.4.1_Slyc,evm.model.Chr5.1459_Pgr,rna_NM_120572.3_Ath,rna_XM_002266943.3_Vvi,rna_XM_017380140.1_Dca,rna_XM_022162914.2_Han,rna_XM_023910352.2_Lsa,
10210	NA	NA	NA	NA	10	Os03t0659300-01_Nip,Ptrif.0009s0559.1.v1.3.1_Ptr,SZYD_E3N88_mrna29434_Mmi,Solyc09g082115.1.1_Slyc,evm.model.Chr9.1571_Pgr,rna_NM_128769.5_Ath,rna_XM_017368844.1_Dca,rna_XM_019219724.1_Vvi,rna_XM_022132316.2_Han,rna_XM_023907838.2_Lsa,
10211	NA	NA	NA	NA	10	Os03t0664700-01_Nip,Ptrif.0009s0578.2.v1.3.1_Ptr,SZYD_E3N88_mrna15212_Mmi,Solyc06g054080.3.1_Slyc,evm.model.Chr9.1602_Pgr,rna_NM_113158.3_Ath,rna_XM_002282852.4_Vvi,rna_XM_017362769.1_Dca,rna_XM_023874778.2_Lsa,rna_XM_035979039.1_Han,
10212	NA	NA	NA	NA	10	Os03t0665800-01_Nip,Ptrif.0004s0232.1.v1.3.1_Ptr,SZYD_E3N88_mrna38625_Mmi,Solyc02g076790.4.1_Slyc,evm.model.Chr1.4007_Pgr,rna_NM_001203174.1_Ath,rna_XM_002274090.3_Vvi,rna_XM_017382205.1_Dca,rna_XM_022166890.2_Han,rna_XM_023915241.2_Lsa,
10216	NA	NA	NA	NA	10	Os03t0683866-00_Nip,Ptrif.0006s1594.1.v1.3.1_Ptr,SZYD_E3N88_mrna24580_Mmi,Solyc09g008700.2.1_Slyc,evm.model.Chr3.1898.2_Pgr,rna_NM_001035773.2_Ath,rna_XM_010655715.2_Vvi,rna_XM_017402833.1_Dca,rna_XM_022145119.2_Han,rna_XM_023890161.2_Lsa,
10217	NA	NA	NA	NA	10	Os03t0686900-01_Nip,Ptrif.0004s2302.1.v1.3.1_Ptr,SZYD_E3N88_mrna38142_Mmi,Solyc05g006930.3.1_Slyc,evm.model.Chr4.2230_Pgr,rna_NM_102469.5_Ath,rna_XM_002269492.4_Vvi,rna_XM_017368689.1_Dca,rna_XM_022120448.2_Han,rna_XM_023892157.2_Lsa,
10219	NA	NA	NA	NA	10	Os03t0695500-01_Nip,Ptrif.0005s3181.1.v1.3.1_Ptr,SZYD_E3N88_mrna12052_Mmi,Solyc01g097860.4.1_Slyc,evm.model.Chr5.1515_Pgr,rna_NM_104330.4_Ath,rna_XM_017375718.1_Dca,rna_XM_019225058.1_Vvi,rna_XM_022132824.2_Han,rna_XM_023914546.2_Lsa,
10220	NA	NA	NA	NA	10	Os03t0699400-01_Nip,Ptrif.0003s3473.1.v1.3.1_Ptr,SZYD_E3N88_mrna36504_Mmi,Solyc06g065230.3.1_Slyc,evm.model.Chr6.452_Pgr,rna_NM_100197.3_Ath,rna_XM_002278210.3_Vvi,rna_XM_017387342.1_Dca,rna_XM_022179848.2_Han,rna_XM_023909474.2_Lsa,
10221	NA	NA	NA	NA	10	Os03t0701300-00_Nip,Ptrif.0003s3468.1.v1.3.1_Ptr,SZYD_E3N88_mrna22069_Mmi,Solyc09g065300.4.1_Slyc,evm.model.Chr6.461_Pgr,rna_NM_202774.2_Ath,rna_XM_002272944.3_Vvi,rna_XM_017387302.1_Dca,rna_XM_022154981.2_Han,rna_XM_023882616.2_Lsa,
10222	NA	NA	NA	NA	10	Os03t0704000-00_Nip,Ptrif.0005s3280.1.v1.3.1_Ptr,SZYD_E3N88_mrna33267_Mmi,Solyc05g005880.2.1_Slyc,evm.model.Chr4.1409_Pgr,rna_NM_121436.5_Ath,rna_XM_002285797.2_Vvi,rna_XM_017378692.1_Dca,rna_XM_022113121.2_Han,rna_XM_023889614.2_Lsa,
10223	NA	NA	NA	NA	10	Os03t0707300-01_Nip,Ptrif.0004s2841.2.v1.3.1_Ptr,SZYD_E3N88_mrna14120_Mmi,Solyc10g039430.3.1_Slyc,evm.model.Chr7.1656_Pgr,rna_NM_111227.4_Ath,rna_XM_010662942.2_Vvi,rna_XM_017371367.1_Dca,rna_XM_022124369.2_Han,rna_XM_023916946.2_Lsa,
10224	NA	NA	NA	NA	10	Os03t0708500-00_Nip,Ptrif.0001s1090.1.v1.3.1_Ptr,SZYD_E3N88_mrna02949_Mmi,Solyc03g119150.4.1_Slyc,evm.model.Chr4.2972_Pgr,rna_NM_101677.2_Ath,rna_XM_003634156.3_Vvi,rna_XM_017389352.1_Dca,rna_XM_022122037.2_Han,rna_XM_023873657.2_Lsa,
10225	NA	NA	NA	NA	10	Os03t0710900-00_Nip,Ptrif.0003s1276.1.v1.3.1_Ptr,SZYD_E3N88_mrna18378_Mmi,Solyc06g069210.3.1_Slyc,evm.model.Chr4.3115_Pgr,rna_NM_112733.3_Ath,rna_XM_002275291.4_Vvi,rna_XM_017375146.1_Dca,rna_XM_022170122.2_Han,rna_XM_023877755.2_Lsa,
10227	NA	NA	NA	NA	10	Os03t0712900-01_Nip,Ptrif.0003s3906.1.v1.3.1_Ptr,SZYD_E3N88_mrna20989_Mmi,Solyc11g008760.3.1_Slyc,evm.model.Chr2.1371_Pgr,rna_NM_116387.2_Ath,rna_XM_002272520.3_Vvi,rna_XM_017392039.1_Dca,rna_XM_023874258.2_Lsa,rna_XM_035977890.1_Han,
10228	NA	NA	NA	NA	10	Os03t0717600-01_Nip,Ptrif.0009s2279.1.v1.3.1_Ptr,SZYD_E3N88_mrna23499_Mmi,Solyc03g083430.3.1_Slyc,evm.model.Chr1.1746_Pgr,rna_NM_120698.5_Ath,rna_XM_010664679.1_Vvi,rna_XM_017403187.1_Dca,rna_XM_022126432.2_Han,rna_XM_023913647.2_Lsa,
10229	NA	NA	NA	NA	10	Os03t0718600-00_Nip,Ptrif.0005s0967.2.v1.3.1_Ptr,SZYD_E3N88_mrna29800_Mmi,Solyc05g012440.4.1_Slyc,evm.model.Chr8.528.1_Pgr,rna_NM_001331337.1_Ath,rna_XM_002277442.3_Vvi,rna_XM_017360026.1_Dca,rna_XM_022160406.2_Han,rna_XM_023917412.1_Lsa,
10231	NA	NA	NA	NA	10	Os03t0722000-01_Nip,Ptrif.0002s0566.1.v1.3.1_Ptr,SZYD_E3N88_mrna16738_Mmi,Solyc11g008070.1.1_Slyc,evm.model.Chr5.1928_Pgr,rna_NM_122113.1_Ath,rna_XM_002271220.3_Vvi,rna_XM_017385616.1_Dca,rna_XM_022113425.2_Han,rna_XM_023916450.2_Lsa,
10232	NA	NA	NA	NA	10	Os03t0725400-03_Nip,Ptrif.0007s0631.1.v1.3.1_Ptr,SZYD_E3N88_mrna12391_Mmi,Solyc02g091790.3.1_Slyc,evm.model.Chr1.2693_Pgr,rna_NM_114826.4_Ath,rna_XM_003632434.3_Vvi,rna_XM_017382722.1_Dca,rna_XM_022149553.2_Han,rna_XM_023896110.2_Lsa,
10233	NA	NA	NA	NA	10	Os03t0727900-01_Nip,Ptrif.0007s0601.1.v1.3.1_Ptr,SZYD_E3N88_mrna30082_Mmi,Solyc02g092010.4.1_Slyc,evm.model.Chr1.2757_Pgr,rna_NM_001161197.2_Ath,rna_XM_010649011.2_Vvi,rna_XM_017386664.1_Dca,rna_XM_022142809.2_Han,rna_XM_023898910.2_Lsa,
10234	NA	NA	NA	NA	10	Os03t0728900-00_Nip,Ptrif.0005s1739.2.v1.3.1_Ptr,SZYD_E3N88_mrna10869_Mmi,Solyc04g077480.3.1_Slyc,evm.model.Chr2.2122.2_Pgr,rna_NM_001331887.1_Ath,rna_XM_017402378.1_Dca,rna_XM_019216554.1_Vvi,rna_XM_022121979.2_Han,rna_XM_023890824.2_Lsa,
10235	NA	NA	NA	NA	10	Os03t0729100-01_Nip,Ptrif.0005s3259.1.v1.3.1_Ptr,SZYD_E3N88_mrna23858_Mmi,Solyc04g077500.4.1_Slyc,evm.model.Chr2.2117_Pgr,rna_NM_103574.4_Ath,rna_XM_017382721.1_Dca,rna_XM_019216782.1_Vvi,rna_XM_022179134.2_Han,rna_XM_023893177.2_Lsa,
10236	NA	NA	NA	NA	10	Os03t0729700-01_Nip,Ptrif.0008s0293.2.v1.3.1_Ptr,SZYD_E3N88_mrna43057_Mmi,Solyc01g106880.3.1_Slyc,evm.model.Chr3.2143_Pgr,rna_NM_103888.5_Ath,rna_XM_017384392.1_Dca,rna_XM_019219155.1_Vvi,rna_XM_022172595.2_Han,rna_XM_042898285.1_Lsa,
10237	NA	NA	NA	NA	10	Os03t0736400-02_Nip,Ptrif.0006s2082.1.v1.3.1_Ptr,SZYD_E3N88_mrna06923_Mmi,Solyc02g067540.3.1_Slyc,evm.model.Chr1.3582.1_Pgr,rna_NM_113766.5_Ath,rna_XM_010662683.2_Vvi,rna_XM_017376390.1_Dca,rna_XM_022157055.2_Han,rna_XM_023897899.2_Lsa,
10238	NA	NA	NA	NA	10	Os03t0737400-01_Nip,Ptrif.0008s1061.1.v1.3.1_Ptr,SZYD_E3N88_mrna34261_Mmi,Solyc01g105970.3.1_Slyc,evm.model.Chr5.2520_Pgr,rna_NM_126983.4_Ath,rna_XM_002269055.3_Vvi,rna_XM_017379628.1_Dca,rna_XM_022122023.2_Han,rna_XM_023890064.2_Lsa,
10239	NA	NA	NA	NA	10	Os03t0737701-01_Nip,Ptrif.0008s2372.1.v1.3.1_Ptr,SZYD_E3N88_mrna11150_Mmi,Solyc06g076950.3.1_Slyc,evm.model.Chr6.1221_Pgr,rna_NM_125260.3_Ath,rna_XM_002278543.4_Vvi,rna_XM_017378386.1_Dca,rna_XM_022179024.2_Han,rna_XM_023913640.2_Lsa,
10240	NA	NA	NA	NA	10	Os03t0737900-01_Nip,Ptrif.0008s0567.1.v1.3.1_Ptr,SZYD_E3N88_mrna06168_Mmi,Solyc01g108890.3.1_Slyc,evm.model.Chr3.2438_evm.model.Chr3.2439_Pgr,rna_NM_001161049.1_Ath,rna_XM_002284850.3_Vvi,rna_XM_017400675.1_Dca,rna_XM_022133478.2_Han,rna_XM_023874511.2_Lsa,
10241	NA	NA	NA	NA	10	Os03t0740800-01_Nip,Ptrif.0009s0717.1.v1.3.1_Ptr,SZYD_E3N88_mrna07751_Mmi,Solyc06g053770.4.1_Slyc,evm.model.Chr4.1834_Pgr,rna_NM_113211.2_Ath,rna_XM_010651706.2_Vvi,rna_XM_017365436.1_Dca,rna_XM_022147125.2_Han,rna_XM_023893298.2_Lsa,
10242	NA	NA	NA	NA	10	Os03t0744300-01_Nip,Ptrif.0009s0635.1.v1.3.1_Ptr,SZYD_E3N88_mrna06404_Mmi,Solyc09g082800.3.1_Slyc,evm.model.Chr9.1667_Pgr,rna_NM_100302.5_Ath,rna_XM_002279350.3_Vvi,rna_XM_017363261.1_Dca,rna_XM_022132800.2_Han,rna_XM_023904556.2_Lsa,
10243	NA	NA	NA	NA	10	Os03t0744700-01_Nip,Ptrif.0002s3077.1.v1.3.1_Ptr,SZYD_E3N88_mrna18958_Mmi,Solyc02g080780.3.1_Slyc,evm.model.Chr1.2059_Pgr,rna_NM_104905.6_Ath,rna_XM_002272710.4_Vvi,rna_XM_017364701.1_Dca,rna_XM_022159874.2_Han,rna_XM_023903664.2_Lsa,
10244	NA	NA	NA	NA	10	Os03t0746400-01_Nip,Ptrif.0009s1009.1.v1.3.1_Ptr,SZYD_E3N88_mrna36636_Mmi,Solyc09g082390.3.1_Slyc,evm.model.Chr9.1616_Pgr,rna_NM_113166.2_Ath,rna_XM_002279052.4_Vvi,rna_XM_017370184.1_Dca,rna_XM_022179645.2_Han,rna_XM_023880975.2_Lsa,
10245	NA	NA	NA	NA	10	Os03t0746800-01_Nip,Ptrif.0003s3456.1.v1.3.1_Ptr,SZYD_E3N88_mrna36497_Mmi,Solyc06g008700.3.1_Slyc,evm.model.Chr6.477_Pgr,rna_NM_100193.4_Ath,rna_XM_003632260.2_Vvi,rna_XM_017374459.1_Dca,rna_XM_022179853.2_Han,rna_XM_023909489.2_Lsa,
10246	NA	NA	NA	NA	10	Os03t0747700-01_Nip,Ptrif.0009s2424.1.v1.3.1_Ptr,SZYD_E3N88_mrna17953_Mmi,Solyc09g076030.4.1_Slyc,evm.model.Chr9.1552_Pgr,rna_NM_100418.3_Ath,rna_XM_003631943.3_Vvi,rna_XM_017368495.1_Dca,rna_XM_022171657.2_Han,rna_XM_042896458.1_Lsa,
10247	NA	NA	NA	NA	10	Os03t0748300-01_Nip,Ptrif.0003s3022.1.v1.3.1_Ptr,SZYD_E3N88_mrna24501_Mmi,Solyc03g062710.4.1_Slyc,evm.model.Chr3.37_Pgr,rna_NM_104413.4_Ath,rna_XM_002276905.4_Vvi,rna_XM_017388594.1_Dca,rna_XM_022144921.2_Han,rna_XM_023901029.2_Lsa,
10249	NA	NA	NA	NA	10	Os03t0754900-02_Nip,Ptrif.0003s1152.1.v1.3.1_Ptr,SZYD_E3N88_mrna25542_Mmi,Solyc12g038527.1.1_Slyc,evm.model.Chr2.1494_Pgr,rna_NM_125487.3_Ath,rna_XM_002265313.4_Vvi,rna_XM_017382466.1_Dca,rna_XM_022183314.2_Han,rna_XM_023898203.2_Lsa,
10250	NA	NA	NA	NA	10	Os03t0755000-01_Nip,Ptrif.0004s1889.1.v1.3.1_Ptr,SZYD_E3N88_mrna40590_Mmi,Solyc05g012130.4.1_Slyc,evm.model.Chr2.2950_Pgr,rna_NM_105589.4_Ath,rna_XM_017381199.1_Dca,rna_XM_019219670.1_Vvi,rna_XM_022141618.2_Han,rna_XM_023884599.2_Lsa,
10251	NA	NA	NA	NA	10	Os03t0756800-01_Nip,Ptrif.0003s1103.1.v1.3.1_Ptr,SZYD_E3N88_mrna10578_Mmi,Solyc06g069520.3.1_Slyc,evm.model.Chr2.1448_Pgr,rna_NM_120878.3_Ath,rna_XM_002284244.4_Vvi,rna_XM_017383184.1_Dca,rna_XM_022163379.2_Han,rna_XM_023906328.2_Lsa,
10254	NA	NA	NA	NA	10	Os03t0761200-01_Nip,Ptrif.0005s3257.1.v1.3.1_Ptr,SZYD_E3N88_mrna15594_Mmi,Solyc04g078120.3.1_Slyc,evm.model.Chr2.2039_Pgr,rna_NM_125983.2_Ath,rna_XM_002285143.2_Vvi,rna_XM_017359347.1_Dca,rna_XM_022133523.2_Han,rna_XM_023897581.2_Lsa,
10255	NA	NA	NA	NA	10	Os03t0761700-01_Nip,Ptrif.0007s0522.1.v1.3.1_Ptr,SZYD_E3N88_mrna30109_Mmi,Solyc02g064740.3.1_Slyc,evm.model.Chr1.2885_Pgr,rna_NM_119912.3_Ath,rna_XM_017359786.1_Dca,rna_XM_019221051.1_Vvi,rna_XM_022142801.2_Han,rna_XM_023876690.2_Lsa,
10256	NA	NA	NA	NA	10	Os03t0765500-00_Nip,Ptrif.0008s0562.1.v1.3.1_Ptr,SZYD_E3N88_mrna34334_Mmi,Solyc01g108910.4.1_Slyc,evm.model.Chr3.2441_Pgr,rna_NM_127149.4_Ath,rna_XM_002284848.4_Vvi,rna_XM_017400750.1_Dca,rna_XM_022160282.2_Han,rna_XM_023891782.2_Lsa,
10257	NA	NA	NA	NA	10	Os03t0766900-02_Nip,Ptrif.0008s2526.3.v1.3.1_Ptr,SZYD_E3N88_mrna06165_Mmi,Solyc01g109130.3.1_Slyc,evm.model.Chr3.2471_Pgr,rna_NM_112780.4_Ath,rna_XM_002284705.4_Vvi,rna_XM_017359378.1_Dca,rna_XM_022133851.2_Han,rna_XM_023874565.2_Lsa,
10258	NA	NA	NA	NA	10	Os03t0769600-01_Nip,Ptrif.0008s0654.1.v1.3.1_Ptr,SZYD_E3N88_mrna34008_Mmi,Solyc10g051200.2.1_Slyc,evm.model.Chr3.3607_Pgr,rna_NM_103828.3_Ath,rna_XM_002281041.3_Vvi,rna_XM_017399171.1_Dca,rna_XM_022118266.2_Han,rna_XM_023908505.2_Lsa,
10259	NA	NA	NA	NA	10	Os03t0770900-01_Nip,Ptrif.0008s2486.1.v1.3.1_Ptr,SZYD_E3N88_mrna40137_Mmi,Solyc01g106540.4.1_Slyc,evm.model.Chr5.2562_Pgr,rna_NM_117804.2_Ath,rna_XM_017403208.1_Dca,rna_XM_019219047.1_Vvi,rna_XM_022181748.2_Han,rna_XM_023909003.2_Lsa,
10260	NA	NA	NA	NA	10	Os03t0775000-00_Nip,Ptrif.0005s2627.1.v1.3.1_Ptr,SZYD_E3N88_mrna20863_Mmi,Solyc04g080380.3.1_Slyc,evm.model.Chr2.1723_Pgr,rna_NM_001203525.1_Ath,rna_XM_002282543.3_Vvi,rna_XM_017397979.1_Dca,rna_XM_022160031.2_Han,rna_XM_023886455.2_Lsa,
10261	NA	NA	NA	NA	10	Os03t0775300-01_Nip,Ptrif.0005s2625.1.v1.3.1_Ptr,SZYD_E3N88_mrna10468_Mmi,Solyc04g080340.3.1_Slyc,evm.model.Chr2.1727_Pgr,rna_NM_106176.6_Ath,rna_XM_002281432.4_Vvi,rna_XM_017402089.1_Dca,rna_XM_022161599.2_Han,rna_XM_023872800.2_Lsa,
10263	NA	NA	NA	NA	10	Os03t0778400-00_Nip,Ptrif.0009s2306.1.v1.3.1_Ptr,SZYD_E3N88_mrna35023_Mmi,Solyc07g066540.1.1_Slyc,evm.model.Chr3.3828_Pgr,rna_NM_112123.2_Ath,rna_XM_002265263.4_Vvi,rna_XM_017401554.1_Dca,rna_XM_022137697.2_Han,rna_XM_023901379.2_Lsa,
10264	NA	NA	NA	NA	10	Os03t0783000-01_Nip,Ptrif.0004s2593.1.v1.3.1_Ptr,SZYD_E3N88_mrna11696_Mmi,Solyc11g008500.2.1_Slyc,evm.model.Chr1.4961_Pgr,rna_NM_115947.3_Ath,rna_XM_002278219.3_Vvi,rna_XM_017360972.1_Dca,rna_XM_022180288.2_Han,rna_XM_023901222.2_Lsa,
10265	NA	NA	NA	NA	10	Os03t0784000-03_Nip,Ptrif.0003s1657.2.v1.3.1_Ptr,SZYD_E3N88_mrna27285_Mmi,Solyc10g005620.3.1_Slyc,evm.model.Chr3.3779_Pgr,rna_NM_104478.5_Ath,rna_XM_010646715.2_Vvi,rna_XM_017403490.1_Dca,rna_XM_023891630.2_Lsa,rna_XM_035988192.1_Han,
10267	NA	NA	NA	NA	10	Os03t0784900-02_Nip,Ptrif.0002s2461.1.v1.3.1_Ptr,SZYD_E3N88_mrna17793_Mmi,Solyc02g070250.4.1_Slyc,evm.model.Chr1.4935_Pgr,rna_NM_129023.5_Ath,rna_XM_002281528.4_Vvi,rna_XM_017365174.1_Dca,rna_XM_022145122.2_Han,rna_XM_023905345.1_Lsa,
10268	NA	NA	NA	NA	10	Os03t0785200-01_Nip,Ptrif.0002s2499.1.v1.3.1_Ptr,SZYD_E3N88_mrna36755_Mmi,Solyc02g021430.1.1_Slyc,evm.model.Chr1.1646_Pgr,rna_NM_129016.4_Ath,rna_XM_003632985.3_Vvi,rna_XM_017365060.1_Dca,rna_XM_022179624.2_Han,rna_XM_023877157.2_Lsa,
10270	NA	NA	NA	NA	10	Os03t0795100-01_Nip,Ptrif.0002s0031.1.v1.3.1_Ptr,SZYD_E3N88_mrna16493_Mmi,Solyc01g005530.3.1_Slyc,evm.model.Chr9.28_Pgr,rna_NM_112194.4_Ath,rna_XM_002285704.3_Vvi,rna_XM_017373258.1_Dca,rna_XM_023886191.2_Lsa,rna_XM_035975504.1_Han,
10273	NA	NA	NA	NA	10	Os03t0796900-01_Nip,Ptrif.0005s3169.1.v1.3.1_Ptr,SZYD_E3N88_mrna46058_Mmi,Solyc01g097330.3.1_Slyc,evm.model.Chr5.1476_evm.model.Chr5.1477_Pgr,rna_NM_122760.4_Ath,rna_XM_002279484.4_Vvi,rna_XM_017381340.1_Dca,rna_XM_022126992.2_Han,rna_XM_023878777.2_Lsa,
10275	NA	NA	NA	NA	10	Os03t0800100-01_Nip,Ptrif.0006s1136.4.v1.3.1_Ptr,SZYD_E3N88_mrna39066_Mmi,Solyc10g085410.3.1_Slyc,evm.model.Chr3.1907_Pgr,rna_NM_001197975.1_Ath,rna_XM_002264531.3_Vvi,rna_XM_017403688.1_Dca,rna_XM_022136964.2_Han,rna_XM_023902961.2_Lsa,
10276	NA	NA	NA	NA	10	Os03t0802300-02_Nip,Ptrif.0007s0681.1.v1.3.1_Ptr,SZYD_E3N88_mrna29734_Mmi,Solyc05g051370.3.1_Slyc,evm.model.Chr8.661_Pgr,rna_NM_125952.3_Ath,rna_XM_003635425.3_Vvi,rna_XM_017398368.1_Dca,rna_XM_022142076.2_Han,rna_XM_023911235.2_Lsa,
10278	NA	NA	NA	NA	10	Os03t0809800-01_Nip,Ptrif.0005s1418.2.v1.3.1_Ptr,SZYD_E3N88_mrna12043_Mmi,Solyc01g098830.3.1_Slyc,evm.model.Chr5.1708.1_Pgr,rna_NM_111398.3_Ath,rna_XM_002280844.4_Vvi,rna_XM_017371854.1_Dca,rna_XM_022132821.2_Han,rna_XM_023905447.2_Lsa,
10279	NA	NA	NA	NA	10	Os03t0811100-01_Nip,Ptrif.0002s0423.1.v1.3.1_Ptr,SZYD_E3N88_mrna02914_Mmi,Solyc04g015490.4.1_Slyc,evm.model.Chr6.3005_Pgr,rna_NM_100725.4_Ath,rna_XM_010653530.1_Vvi,rna_XM_017401884.1_Dca,rna_XM_022150244.2_Han,rna_XM_023907479.2_Lsa,
10280	NA	NA	NA	NA	10	Os03t0812000-01_Nip,Ptrif.0004s0924.1.v1.3.1_Ptr,SZYD_E3N88_mrna01508_Mmi,Solyc01g096900.3.1_Slyc,evm.model.Chr8.1094_Pgr,rna_NM_111905.3_Ath,rna_XM_002271638.4_Vvi,rna_XM_017379479.1_Dca,rna_XM_022149523.2_Han,rna_XM_023905467.2_Lsa,
10282	NA	NA	NA	NA	10	Os03t0816100-01_Nip,Ptrif.0006s1015.1.v1.3.1_Ptr,SZYD_E3N88_mrna22555_Mmi,Solyc09g018060.4.1_Slyc,evm.model.Chr5.3245_Pgr,rna_NM_001342624.1_Ath,rna_XM_002270717.3_Vvi,rna_XM_017363952.1_Dca,rna_XM_022154571.2_Han,rna_XM_023894145.2_Lsa,
10285	NA	NA	NA	NA	10	Os03t0820900-01_Nip,Ptrif.0008s2160.1.v1.3.1_Ptr,SZYD_E3N88_mrna17528_Mmi,Solyc06g075980.3.1_Slyc,evm.model.Chr6.2609_evm.model.Chr6.2610_Pgr,rna_NM_202661.2_Ath,rna_XM_002281167.4_Vvi,rna_XM_017375697.1_Dca,rna_XM_022163268.2_Han,rna_XM_023905257.2_Lsa,
10286	NA	NA	NA	NA	10	Os03t0822800-01_Nip,Ptrif.0008s2241.1.v1.3.1_Ptr,SZYD_E3N88_mrna11068_Mmi,Solyc09g015360.4.1_Slyc,evm.model.Chr6.2715.1_Pgr,rna_NM_001345361.1_Ath,rna_XM_002282875.3_Vvi,rna_XM_017376287.1_Dca,rna_XM_022142545.2_Han,rna_XM_023903268.2_Lsa,
10287	NA	NA	NA	NA	10	Os03t0824100-01_Nip,Ptrif.0003s0389.1.v1.3.1_Ptr,SZYD_E3N88_mrna39383_Mmi,Solyc03g113630.3.1_Slyc,evm.model.Chr2.1238_Pgr,rna_NM_106143.3_Ath,rna_XM_002280521.3_Vvi,rna_XM_017396912.1_Dca,rna_XM_022162033.2_Han,rna_XM_023874425.2_Lsa,
10289	NA	NA	NA	NA	10	Os03t0825500-01_Nip,Ptrif.0006s0779.1.v1.3.1_Ptr,SZYD_E3N88_mrna11647_Mmi,Solyc09g011830.4.1_Slyc,evm.model.Chr5.2978_Pgr,rna_NM_111755.3_Ath,rna_XM_002276727.4_Vvi,rna_XM_017382009.1_Dca,rna_XM_022133217.2_Han,rna_XM_023911655.2_Lsa,
10290	NA	NA	NA	NA	10	Os03t0826700-02_Nip,Ptrif.0006s0864.1.v1.3.1_Ptr,SZYD_E3N88_mrna33534_Mmi,Solyc10g085160.2.1_Slyc,evm.model.Chr5.3066_Pgr,rna_NM_001342592.1_Ath,rna_XM_010655852.1_Vvi,rna_XM_017393026.1_Dca,rna_XM_022114743.2_Han,rna_XM_023886878.2_Lsa,
10292	NA	NA	NA	NA	10	Os03t0831100-01_Nip,Ptrif.0009s0210.1.v1.3.1_Ptr,SZYD_E3N88_mrna27109_Mmi,Solyc01g065580.4.1_Slyc,evm.model.Chr8.2159_Pgr,rna_NM_112555.2_Ath,rna_XM_010651263.2_Vvi,rna_XM_017368147.1_Dca,rna_XM_023878322.2_Lsa,rna_XM_035987626.1_Han,
10293	NA	NA	NA	NA	10	Os03t0831900-01_Nip,Ptrif.0005s1602.1.v1.3.1_Ptr,SZYD_E3N88_mrna06423_Mmi,Solyc01g100330.3.1_Slyc,evm.model.Chr5.1976_Pgr,rna_NM_111450.5_Ath,rna_XM_002282560.4_Vvi,rna_XM_017376952.1_Dca,rna_XM_022133148.2_Han,rna_XM_023904520.2_Lsa,
10294	NA	NA	NA	NA	10	Os03t0833200-01_Nip,Ptrif.0005s2323.3.v1.3.1_Ptr,SZYD_E3N88_mrna36609_Mmi,Solyc01g068050.3.1_Slyc,evm.model.Chr6.43.1_Pgr,rna_NM_116418.3_Ath,rna_XM_010653995.2_Vvi,rna_XM_017382653.1_Dca,rna_XM_022146338.2_Han,rna_XM_023879130.2_Lsa,
10295	NA	NA	NA	NA	10	Os03t0833600-01_Nip,Ptrif.0006s0074.3.v1.3.1_Ptr,SZYD_E3N88_mrna17841_Mmi,Solyc01g101120.4.1_Slyc,evm.model.Chr5.1842_Pgr,rna_NM_100817.4_Ath,rna_XM_017376676.1_Dca,rna_XM_019225228.1_Vvi,rna_XM_022174004.2_Han,rna_XM_023911013.2_Lsa,
10296	NA	NA	NA	NA	10	Os03t0833700-01_Nip,Ptrif.0008s1575.1.v1.3.1_Ptr,SZYD_E3N88_mrna07587_Mmi,Solyc02g069340.4.1_Slyc,evm.model.Chr1.3546_Pgr,rna_NM_147891.4_Ath,rna_XM_002282339.4_Vvi,rna_XM_017360392.1_Dca,rna_XM_022136674.2_Han,rna_XM_023903382.2_Lsa,
10298	NA	NA	NA	NA	10	Os03t0835400-01_Nip,Ptrif.0001s1547.1.v1.3.1_Ptr,SZYD_E3N88_mrna15368_Mmi,Solyc12g005200.3.1_Slyc,evm.model.Chr3.3349_Pgr,rna_NM_103974.6_Ath,rna_XM_002281601.3_Vvi,rna_XM_017386540.1_Dca,rna_XM_022122613.2_Han,rna_XM_023892662.1_Lsa,
10299	NA	NA	NA	NA	10	Os03t0835800-02_Nip,Ptrif.0004s0775.1.v1.3.1_Ptr,SZYD_E3N88_mrna21634_Mmi,Solyc11g007320.2.1_Slyc,evm.model.Chr2.3942_Pgr,rna_NM_001336596.1_Ath,rna_XM_017367373.1_Dca,rna_XM_019224530.1_Vvi,rna_XM_022182651.2_Han,rna_XM_023909947.2_Lsa,
10301	NA	NA	NA	NA	10	Os03t0837800-01_Nip,Ptrif.0002s2752.1.v1.3.1_Ptr,SZYD_E3N88_mrna19064_Mmi,Solyc02g078280.3.1_Slyc,evm.model.Chr1.512_Pgr,rna_NM_201864.4_Ath,rna_XM_010655667.2_Vvi,rna_XM_017366654.1_Dca,rna_XM_022162007.2_Han,rna_XM_023913121.2_Lsa,
10303	NA	NA	NA	NA	10	Os03t0843200-01_Nip,Ptrif.0005s0036.1.v1.3.1_Ptr,SZYD_E3N88_mrna28272_Mmi,Solyc10g044840.2.1_Slyc,evm.model.Chr5.1746_Pgr,rna_NM_001335114.1_Ath,rna_XM_010659600.2_Vvi,rna_XM_017380518.1_Dca,rna_XM_022172431.2_Han,rna_XM_023912151.2_Lsa,
10304	NA	NA	NA	NA	10	Os03t0844900-01_Nip,Ptrif.0009s1298.1.v1.3.1_Ptr,SZYD_E3N88_mrna24320_Mmi,Solyc09g097910.4.1_Slyc,evm.model.Chr9.247_Pgr,rna_NM_113274.5_Ath,rna_XM_002264394.3_Vvi,rna_XM_017365332.1_Dca,rna_XM_022138230.2_Han,rna_XM_023880984.2_Lsa,
10305	NA	NA	NA	NA	10	Os03t0847600-02_Nip,Ptrif.0003s3117.1.v1.3.1_Ptr,SZYD_E3N88_mrna36357_Mmi,Solyc06g083210.3.1_Slyc,evm.model.Chr6.882_Pgr,rna_NM_001036545.1_Ath,rna_XM_010646992.2_Vvi,rna_XM_017381863.1_Dca,rna_XM_022178953.2_Han,rna_XM_023903432.2_Lsa,
10307	NA	NA	NA	NA	10	Os03t0849600-01_Nip,Ptrif.0003s0645.1.v1.3.1_Ptr,SZYD_E3N88_mrna21160_Mmi,Solyc08g006660.2.1_Slyc,evm.model.Chr2.955_Pgr,rna_NM_118617.5_Ath,rna_XM_002279880.4_Vvi,rna_XM_017363674.1_Dca,rna_XM_022128437.2_Han,rna_XM_023873875.2_Lsa,
10310	NA	NA	NA	NA	10	Os03t0850600-01_Nip,Ptrif.0008s1258.1.v1.3.1_Ptr,SZYD_E3N88_mrna17102_Mmi,Solyc05g012700.3.1_Slyc,evm.model.Chr2.3341_Pgr,rna_NM_102580.4_Ath,rna_XM_002270949.3_Vvi,rna_XM_017360832.1_Dca,rna_XM_022114406.2_Han,rna_XM_023908066.2_Lsa,
10311	NA	NA	NA	NA	10	Os03t0851200-01_Nip,Ptrif.0002s0910.1.v1.3.1_Ptr,SZYD_E3N88_mrna44412_Mmi,Solyc02g082200.4.1_Slyc,evm.model.Chr5.5_Pgr,rna_NM_115347.4_Ath,rna_XM_002278794.3_Vvi,rna_XM_017378867.1_Dca,rna_XM_022150006.2_Han,rna_XM_023884728.2_Lsa,
10312	NA	NA	NA	NA	10	Os03t0851500-01_Nip,Ptrif.0008s2727.1.v1.3.1_Ptr,SZYD_E3N88_mrna17090_Mmi,Solyc11g040110.2.1_Slyc,evm.model.Chr2.3265_Pgr,rna_NM_124161.3_Ath,rna_XM_002269021.4_Vvi,rna_XM_017363311.1_Dca,rna_XM_022114428.2_Han,rna_XM_023908099.2_Lsa,
10313	NA	NA	NA	NA	10	Os03t0851800-01_Nip,Ptrif.0003s3194.1.v1.3.1_Ptr,SZYD_E3N88_mrna36393_Mmi,Solyc09g061680.3.1_Slyc,evm.model.Chr6.808_Pgr,rna_NM_124261.4_Ath,rna_XM_002266294.4_Vvi,rna_XM_017397755.1_Dca,rna_XM_022179155.2_Han,rna_XM_023903489.2_Lsa,
10314	NA	NA	NA	NA	10	Os03t0852600-01_Nip,Ptrif.0003s4297.2.v1.3.1_Ptr,SZYD_E3N88_mrna16935_Mmi,Solyc10g085930.3.1_Slyc,evm.model.Chr7.611_Pgr,rna_NM_001339820.1_Ath,rna_XM_002274608.3_Vvi,rna_XM_017394525.1_Dca,rna_XM_022160359.2_Han,rna_XM_023873479.2_Lsa,
10315	NA	NA	NA	NA	10	Os03t0854200-01_Nip,Ptrif.0001s0408.1.v1.3.1_Ptr,SZYD_E3N88_mrna14392_Mmi,Solyc08g066700.3.1_Slyc,evm.model.Chr8.1832_Pgr,rna_NM_001084781.2_Ath,rna_XM_010650196.2_Vvi,rna_XM_017386134.1_Dca,rna_XM_022131240.2_Han,rna_XM_023887363.2_Lsa,
10316	NA	NA	NA	NA	10	Os03t0856500-02_Nip,Ptrif.0003s1815.2.v1.3.1_Ptr,SZYD_E3N88_mrna21829_Mmi,Solyc06g073090.3.1_Slyc,evm.model.Chr4.144_Pgr,rna_NM_122357.3_Ath,rna_XM_003634106.3_Vvi,rna_XM_017403509.1_Dca,rna_XM_022178715.2_Han,rna_XM_023915951.2_Lsa,
10317	NA	NA	NA	NA	10	Os03t0858400-01_Nip,Ptrif.0003s4279.1.v1.3.1_Ptr,SZYD_E3N88_mrna37077_Mmi,Solyc01g091310.3.1_Slyc,evm.model.Chr7.574_Pgr,rna_NM_116226.4_Ath,rna_XM_002278980.3_Vvi,rna_XM_017392562.1_Dca,rna_XM_022180184.2_Han,rna_XM_023904018.2_Lsa,
10319	NA	NA	NA	NA	10	Os03t0861400-00_Nip,Ptrif.0003s1830.1.v1.3.1_Ptr,SZYD_E3N88_mrna06701_Mmi,Solyc03g080100.4.1_Slyc,evm.model.Chr4.128_Pgr,rna_NM_001343881.1_Ath,rna_XM_002269239.3_Vvi,rna_XM_017400079.1_Dca,rna_XM_022121887.2_Han,rna_XM_023899168.2_Lsa,
10320	NA	NA	NA	NA	10	Os03t0861700-01_Nip,Ptrif.0003s4666.2.v1.3.1_Ptr,SZYD_E3N88_mrna21662_Mmi,Solyc12g027800.1.1_Slyc,evm.model.Chr4.2896_Pgr,rna_NM_001198096.1_Ath,rna_XM_002264343.4_Vvi,rna_XM_017388679.1_Dca,rna_XM_022160883.2_Han,rna_XM_023898821.2_Lsa,
10322	NA	NA	NA	NA	10	Os04t0105000-01_Nip,Ptrif.0008s2009.1.v1.3.1_Ptr,SZYD_E3N88_mrna24431_Mmi,Solyc11g069340.2.1_Slyc,evm.model.Chr6.2404_Pgr,rna_NM_128405.3_Ath,rna_XM_010652853.2_Vvi,rna_XM_017397797.1_Dca,rna_XM_022145383.2_Han,rna_XM_042895772.1_Lsa,
10323	NA	NA	NA	NA	10	Os04t0105700-01_Nip,Ptrif.0003s0871.1.v1.3.1_Ptr,SZYD_E3N88_mrna30442_Mmi,Solyc08g079240.4.1_Slyc,evm.model.Chr4.387_Pgr,rna_NM_104956.5_Ath,rna_XM_002264518.4_Vvi,rna_XM_017381587.1_Dca,rna_XM_022165459.2_Han,rna_XM_023874178.2_Lsa,
10324	NA	NA	NA	NA	10	Os04t0109900-00_Nip,Ptrif.0001s0220.1.v1.3.1_Ptr,SZYD_E3N88_mrna25279_Mmi,Solyc08g042010.4.1_Slyc,evm.model.Chr8.1482_Pgr,rna_NM_122440.6_Ath,rna_XM_002285201.4_Vvi,rna_XM_017363823.1_Dca,rna_XM_022162131.2_Han,rna_XM_023909847.2_Lsa,
10325	NA	NA	NA	NA	10	Os04t0112300-02_Nip,Ptrif.0005s2758.1.v1.3.1_Ptr,SZYD_E3N88_mrna11753_Mmi,Solyc04g081360.3.1_Slyc,evm.model.Chr4.3155_Pgr,rna_NM_130136.4_Ath,rna_XM_002280091.4_Vvi,rna_XM_017393593.1_Dca,rna_XM_022153069.2_Han,rna_XM_023916303.2_Lsa,
10326	NA	NA	NA	NA	10	Os04t0117600-01_Nip,Ptrif.0008s0870.2.v1.3.1_Ptr,SZYD_E3N88_mrna04789_Mmi,Solyc01g110490.4.1_Slyc,evm.model.Chr5.552_Pgr,rna_NM_120049.4_Ath,rna_XM_017359530.1_Dca,rna_XM_019218914.1_Vvi,rna_XM_022170034.2_Han,rna_XM_023899487.2_Lsa,
10329	NA	NA	NA	NA	10	Os04t0132300-01_Nip,Ptrif.0006s2475.1.v1.3.1_Ptr,SZYD_E3N88_mrna39064_Mmi,Solyc02g091330.4.1_Slyc,evm.model.Chr1.2617_Pgr,rna_NM_105322.2_Ath,rna_XM_017399666.1_Dca,rna_XM_019225320.1_Vvi,rna_XM_022136965.2_Han,rna_XM_023905800.2_Lsa,
10330	NA	NA	NA	NA	10	Os04t0224600-01_Nip,Ptrif.0008s0060.1.v1.3.1_Ptr,SZYD_E3N88_mrna18840_Mmi,Solyc01g112160.4.1_Slyc,evm.model.Chr7.2678_Pgr,rna_NM_119999.3_Ath,rna_XM_002282332.3_Vvi,rna_XM_017389561.1_Dca,rna_XM_022150716.2_Han,rna_XM_023900386.2_Lsa,
10332	NA	NA	NA	NA	10	Os04t0244500-01_Nip,Ptrif.0009s2418.1.v1.3.1_Ptr,SZYD_E3N88_mrna17795_Mmi,Solyc01g079710.3.1_Slyc,evm.model.Chr9.1496_Pgr,rna_NM_121935.4_Ath,rna_XM_002277809.4_Vvi,rna_XM_017401000.1_Dca,rna_XM_022145125.2_Han,rna_XM_023905344.2_Lsa,
10333	NA	NA	NA	NA	10	Os04t0278200-02_Nip,Ptrif.0006s2474.1.v1.3.1_Ptr,SZYD_E3N88_mrna24039_Mmi,Solyc11g011390.3.1_Slyc,evm.model.Chr8.576_Pgr,rna_NM_001344211.1_Ath,rna_XM_010661985.2_Vvi,rna_XM_017398703.1_Dca,rna_XM_022127105.2_Han,rna_XM_023916198.2_Lsa,
10334	NA	NA	NA	NA	10	Os04t0290800-00_Nip,Ptrif.0006s1998.1.v1.3.1_Ptr,SZYD_E3N88_mrna27196_Mmi,Solyc08g005570.4.1_Slyc,evm.model.Chr2.2505_Pgr,rna_NM_114458.4_Ath,rna_XM_010646734.2_Vvi,rna_XM_017367170.1_Dca,rna_XM_022173251.2_Han,rna_XM_023891105.2_Lsa,
10336	NA	NA	NA	NA	10	Os04t0320200-01_Nip,Ptrif.0004s2135.1.v1.3.1_Ptr,SZYD_E3N88_mrna40725_Mmi,Solyc11g006380.2.1_Slyc,evm.model.Chr4.2544_Pgr,rna_NM_104760.2_Ath,rna_XM_002267943.4_Vvi,rna_XM_017376058.1_Dca,rna_XM_022142334.2_Han,rna_XM_023889913.2_Lsa,
10337	NA	NA	NA	NA	10	Os04t0347600-01_Nip,Ptrif.0007s1975.1.v1.3.1_Ptr,SZYD_E3N88_mrna32028_Mmi,Solyc09g055340.4.1_Slyc,evm.model.Chr6.1018_Pgr,rna_NM_124513.3_Ath,rna_XM_010652490.2_Vvi,rna_XM_017386702.1_Dca,rna_XM_022137965.2_Han,rna_XM_023875239.2_Lsa,
10338	NA	NA	NA	NA	10	Os04t0347800-01_Nip,Ptrif.0009s1289.5.v1.3.1_Ptr,SZYD_E3N88_mrna01240_Mmi,Solyc03g114040.3.1_Slyc,evm.model.Chr9.257_Pgr,rna_NM_001340905.1_Ath,rna_XM_002268120.4_Vvi,rna_XM_017365401.1_Dca,rna_XM_022153550.2_Han,rna_XM_023883853.2_Lsa,
10339	NA	NA	NA	NA	10	Os04t0348100-02_Nip,Ptrif.0003s2843.1.v1.3.1_Ptr,SZYD_E3N88_mrna01104_Mmi,Solyc05g053880.4.1_Slyc,evm.model.Chr9.2694_Pgr,rna_NM_180053.2_Ath,rna_XM_010652119.1_Vvi,rna_XM_017365120.1_Dca,rna_XM_022153227.2_Han,rna_XM_023895864.2_Lsa,
10340	NA	NA	NA	NA	10	Os04t0348300-01_Nip,Ptrif.0008s1409.1.v1.3.1_Ptr,SZYD_E3N88_mrna06670_Mmi,Solyc04g009950.3.1_Slyc,evm.model.Chr7.2322_Pgr,rna_NM_100849.3_Ath,rna_XM_010661925.2_Vvi,rna_XM_017402525.1_Dca,rna_XM_022121857.2_Han,rna_XM_023906752.2_Lsa,
10343	NA	NA	NA	NA	10	Os04t0379700-01_Nip,Ptrif.0003s2982.1.v1.3.1_Ptr,SZYD_E3N88_mrna31749_Mmi,Solyc04g050930.3.1_Slyc,evm.model.Chr3.1168_Pgr,rna_NM_001331777.1_Ath,rna_XM_010650662.2_Vvi,rna_XM_017392872.1_Dca,rna_XM_022145688.2_Han,rna_XM_023885515.2_Lsa,
10344	NA	NA	NA	NA	10	Os04t0381600-00_Nip,Ptrif.0004s1967.1.v1.3.1_Ptr,SZYD_E3N88_mrna37385_Mmi,Solyc05g015310.3.1_Slyc,evm.model.Chr2.3157_Pgr,rna_NM_001334297.1_Ath,rna_XM_002279398.4_Vvi,rna_XM_017370157.1_Dca,rna_XM_022120305.2_Han,rna_XM_023897987.2_Lsa,
10346	NA	NA	NA	NA	10	Os04t0394500-00_Nip,Ptrif.0006s0205.2.v1.3.1_Ptr,SZYD_E3N88_mrna26297_Mmi,Solyc05g025650.3.1_Slyc,evm.model.Chr6.1472_Pgr,rna_NM_001343048.1_Ath,rna_XM_010657826.2_Vvi,rna_XM_017365506.1_Dca,rna_XM_022140754.2_Han,rna_XM_023888596.2_Lsa,
10347	NA	NA	NA	NA	10	Os04t0397700-00_Nip,Ptrif.0004s1148.3.v1.3.1_Ptr,SZYD_E3N88_mrna15439_Mmi,Solyc07g054400.3.1_Slyc,evm.model.Chr2.810_Pgr,rna_NM_124472.4_Ath,rna_XM_002284573.3_Vvi,rna_XM_017359686.1_Dca,rna_XM_022134589.2_Han,rna_XM_042902202.1_Lsa,
10348	NA	NA	NA	NA	10	Os04t0403500-02_Nip,Ptrif.0005s0993.1.v1.3.1_Ptr,SZYD_E3N88_mrna27068_Mmi,Solyc08g076450.3.1_Slyc,evm.model.Chr4.834.1_Pgr,rna_NM_102955.4_Ath,rna_XM_002278353.4_Vvi,rna_XM_017376041.1_Dca,rna_XM_022173480.2_Han,rna_XM_023913793.2_Lsa,
10349	NA	NA	NA	NA	10	Os04t0410300-01_Nip,Ptrif.0008s1767.2.v1.3.1_Ptr,SZYD_E3N88_mrna36413_Mmi,Solyc11g067150.2.1_Slyc,evm.model.Chr6.2144_Pgr,rna_NM_116657.4_Ath,rna_XM_002265705.3_Vvi,rna_XM_017379311.1_Dca,rna_XM_022145923.2_Han,rna_XM_023896035.2_Lsa,
10350	NA	NA	NA	NA	10	Os04t0412800-01_Nip,Ptrif.0006s1483.2.v1.3.1_Ptr,SZYD_E3N88_mrna11126_Mmi,Solyc09g009860.1.1_Slyc,evm.model.Chr3.1732_Pgr,rna_NM_120468.3_Ath,rna_XM_002276532.3_Vvi,rna_XM_017389682.1_Dca,rna_XM_022122249.2_Han,rna_XM_023878979.2_Lsa,
10351	NA	NA	NA	NA	10	Os04t0414300-00_Nip,Ptrif.0006s1436.1.v1.3.1_Ptr,SZYD_E3N88_mrna01348_Mmi,Solyc10g083240.2.1_Slyc,evm.model.Chr3.1657_Pgr,rna_NM_120703.3_Ath,rna_XM_002276027.4_Vvi,rna_XM_017372745.1_Dca,rna_XM_022153742.2_Han,rna_XM_023881023.2_Lsa,
10352	NA	NA	NA	NA	10	Os04t0414700-01_Nip,Ptrif.0008s1629.1.v1.3.1_Ptr,SZYD_E3N88_mrna18326_Mmi,Solyc06g074200.4.1_Slyc,evm.model.Chr6.2028_Pgr,rna_NM_100711.4_Ath,rna_XM_002273001.3_Vvi,rna_XM_017382798.1_Dca,rna_XM_022180736.2_Han,rna_XM_023899987.1_Lsa,
10353	NA	NA	NA	NA	10	Os04t0414800-00_Nip,Ptrif.0006s1426.1.v1.3.1_Ptr,SZYD_E3N88_mrna13379_Mmi,Solyc11g006940.3.1_Slyc,evm.model.Chr4.118_Pgr,rna_NM_123116.2_Ath,rna_XM_017389007.1_Dca,rna_XM_019221884.1_Vvi,rna_XM_022161237.2_Han,rna_XM_023916057.2_Lsa,
10355	NA	NA	NA	NA	10	Os04t0421800-01_Nip,Ptrif.0005s2260.1.v1.3.1_Ptr,SZYD_E3N88_mrna15260_Mmi,Solyc04g071320.4.1_Slyc,evm.model.Chr4.1122_Pgr,rna_NM_103494.5_Ath,rna_XM_010666822.2_Vvi,rna_XM_017373953.1_Dca,rna_XM_022131515.2_Han,rna_XM_023886678.2_Lsa,
10356	NA	NA	NA	NA	10	Os04t0422000-02_Nip,Ptrif.0007s2282.1.v1.3.1_Ptr,SZYD_E3N88_mrna07090_Mmi,Solyc11g005340.3.1_Slyc,evm.model.Chr7.1092_Pgr,rna_NM_001036785.3_Ath,rna_XM_002276796.4_Vvi,rna_XM_017365021.1_Dca,rna_XM_022157231.2_Han,rna_XM_023888822.2_Lsa,
10357	NA	NA	NA	NA	10	Os04t0428900-01_Nip,Ptrif.0005s0653.1.v1.3.1_Ptr,SZYD_E3N88_mrna27972_Mmi,Solyc01g104600.4.1_Slyc,evm.model.Chr5.2349_Pgr,rna_NM_117488.4_Ath,rna_XM_002266024.3_Vvi,rna_XM_017369409.1_Dca,rna_XM_022172013.2_Han,rna_XM_023899213.2_Lsa,
10358	NA	NA	NA	NA	10	Os04t0429100-01_Nip,Ptrif.0005s2304.1.v1.3.1_Ptr,SZYD_E3N88_mrna06633_Mmi,Solyc07g008460.3.1_Slyc,evm.model.Chr4.1067_Pgr,rna_NM_001334740.1_Ath,rna_XM_010666864.2_Vvi,rna_XM_017374665.1_Dca,rna_XM_022121907.2_Han,rna_XM_023916515.2_Lsa,
10360	NA	NA	NA	NA	10	Os04t0430800-01_Nip,Ptrif.0008s0474.1.v1.3.1_Ptr,SZYD_E3N88_mrna34304_Mmi,Solyc01g108020.3.1_Slyc,evm.model.Chr3.2346_Pgr,rna_NM_001161048.1_Ath,rna_XM_017400753.1_Dca,rna_XM_019218979.1_Vvi,rna_XM_022137430.2_Han,rna_XM_023891780.2_Lsa,
10361	NA	NA	NA	NA	10	Os04t0431300-01_Nip,Ptrif.0005s2089.1.v1.3.1_Ptr,SZYD_E3N88_mrna26885_Mmi,Solyc08g067800.3.1_Slyc,evm.model.Chr4.1323.1_Pgr,rna_NM_102026.2_Ath,rna_XM_002285826.2_Vvi,rna_XM_017382102.1_Dca,rna_XM_022174033.2_Han,rna_XM_023877356.1_Lsa,
10362	NA	NA	NA	NA	10	Os04t0433200-01_Nip,Ptrif.0005s0427.1.v1.3.1_Ptr,SZYD_E3N88_mrna06380_Mmi,Solyc10g044910.2.1_Slyc,evm.model.Chr5.2251_Pgr,rna_NM_178994.5_Ath,rna_XM_002264922.3_Vvi,rna_XM_017368675.1_Dca,rna_XM_022132767.2_Han,rna_XM_023874550.2_Lsa,
10363	NA	NA	NA	NA	10	Os04t0434300-01_Nip,Ptrif.0005s2440.1.v1.3.1_Ptr,SZYD_E3N88_mrna10607_Mmi,Solyc11g022390.2.1_Slyc,evm.model.Chr4.1514_Pgr,rna_NM_105867.4_Ath,rna_XM_010666788.2_Vvi,rna_XM_017398384.1_Dca,rna_XM_022163104.2_Han,rna_XM_023912446.2_Lsa,
10364	NA	NA	NA	NA	10	Os04t0434900-00_Nip,Ptrif.0007s2032.1.v1.3.1_Ptr,SZYD_E3N88_mrna29440_Mmi,Solyc04g009420.3.1_Slyc,evm.model.Chr9.1611_Pgr,rna_NM_179792.2_Ath,rna_XM_010654615.2_Vvi,rna_XM_017382589.1_Dca,rna_XM_022142889.2_Han,rna_XM_023877376.2_Lsa,
10365	NA	NA	NA	NA	10	Os04t0435500-02_Nip,Ptrif.0005s2142.3.v1.3.1_Ptr,SZYD_E3N88_mrna45533_Mmi,Solyc04g057890.3.1_Slyc,evm.model.Chr4.1255_Pgr,rna_NM_001334774.1_Ath,rna_XM_002285847.3_Vvi,rna_XM_017388587.1_Dca,rna_XM_022163557.2_Han,rna_XM_023906811.2_Lsa,
10367	NA	NA	NA	NA	10	Os04t0442100-01_Nip,Ptrif.0007s0769.1.v1.3.1_Ptr,SZYD_E3N88_mrna11838_Mmi,Solyc05g056320.3.1_Slyc,evm.model.Chr7.875_Pgr,rna_NM_001343814.1_Ath,rna_XM_002267293.4_Vvi,rna_XM_017403098.1_Dca,rna_XM_022179141.2_Han,rna_XM_023882544.2_Lsa,
10368	NA	NA	NA	NA	10	Os04t0442200-01_Nip,Ptrif.0005s0198.1.v1.3.1_Ptr,SZYD_E3N88_mrna35278_Mmi,Solyc01g103110.3.1_Slyc,evm.model.Chr5.2171_Pgr,rna_NM_127903.5_Ath,rna_XM_002268123.4_Vvi,rna_XM_017359428.1_Dca,rna_XM_022119793.2_Han,rna_XM_023874894.2_Lsa,
10369	NA	NA	NA	NA	10	Os04t0443500-01_Nip,Ptrif.0003s2135.1.v1.3.1_Ptr,SZYD_E3N88_mrna18874_Mmi,Solyc11g042430.2.1_Slyc,evm.model.Chr7.1057_Pgr,rna_NM_117073.4_Ath,rna_XM_010647583.2_Vvi,rna_XM_017397858.1_Dca,rna_XM_022150352.2_Han,rna_XM_023882496.2_Lsa,
10370	NA	NA	NA	NA	10	Os04t0448600-02_Nip,Ptrif.0005s2064.1.v1.3.1_Ptr,SZYD_E3N88_mrna06617_Mmi,Solyc11g012910.2.1_Slyc,evm.model.Chr4.1352_Pgr,rna_NM_103560.3_Ath,rna_XM_002285810.3_Vvi,rna_XM_017395771.1_Dca,rna_XM_022133303.2_Han,rna_XM_023899954.2_Lsa,
10372	NA	NA	NA	NA	10	Os04t0450200-01_Nip,Ptrif.0008s1112.1.v1.3.1_Ptr,SZYD_E3N88_mrna27936_Mmi,Solyc10g047370.2.1_Slyc,evm.model.Chr5.2500_Pgr,rna_NM_120982.3_Ath,rna_XM_010658370.2_Vvi,rna_XM_017368719.1_Dca,rna_XM_022172158.2_Han,rna_XM_023894923.2_Lsa,
10373	NA	NA	NA	NA	10	Os04t0451100-01_Nip,Ptrif.0007s0758.2.v1.3.1_Ptr,SZYD_E3N88_mrna29430_Mmi,Solyc11g009060.2.1_Slyc,evm.model.Chr8.853_Pgr,rna_NM_121070.5_Ath,rna_XM_017392799.1_Dca,rna_XM_019218431.1_Vvi,rna_XM_022154022.2_Han,rna_XM_023882099.2_Lsa,
10375	NA	NA	NA	NA	10	Os04t0459900-01_Nip,Ptrif.0006s2133.1.v1.3.1_Ptr,SZYD_E3N88_mrna45764_Mmi,Solyc02g067360.3.1_Slyc,evm.model.Chr1.3503_Pgr,rna_NM_123346.5_Ath,rna_XM_002278063.4_Vvi,rna_XM_017382976.1_Dca,rna_XM_022127632.2_Han,rna_XM_023902597.2_Lsa,
10376	NA	NA	NA	NA	10	Os04t0460500-00_Nip,Ptrif.0003s4003.1.v1.3.1_Ptr,SZYD_E3N88_mrna36213_Mmi,Solyc05g050570.3.1_Slyc,evm.model.Chr7.119_Pgr,rna_NM_100011.4_Ath,rna_XM_017403682.1_Dca,rna_XM_019225563.1_Vvi,rna_XM_022113998.2_Han,rna_XM_023915261.2_Lsa,
10377	NA	NA	NA	NA	10	Os04t0464800-01_Nip,Ptrif.0006s2059.2.v1.3.1_Ptr,SZYD_E3N88_mrna01801_Mmi,Solyc02g087250.4.1_Slyc,evm.model.Chr1.3616.2_Pgr,rna_NM_111003.5_Ath,rna_XM_002275475.3_Vvi,rna_XM_017373762.1_Dca,rna_XM_022155762.2_Han,rna_XM_023900066.2_Lsa,
10378	NA	NA	NA	NA	10	Os04t0465500-02_Nip,Ptrif.0004s2227.2.v1.3.1_Ptr,SZYD_E3N88_mrna37289_Mmi,Solyc05g005890.2.1_Slyc,evm.model.Chr4.2408_Pgr,rna_NM_102251.2_Ath,rna_XM_010654861.2_Vvi,rna_XM_017363582.1_Dca,rna_XM_022120427.2_Han,rna_XM_023908258.2_Lsa,
10379	NA	NA	NA	NA	10	Os04t0467400-01_Nip,Ptrif.0001s2872.1.v1.3.1_Ptr,SZYD_E3N88_mrna35105_Mmi,Solyc07g065620.4.1_Slyc,evm.model.Chr3.2498_Pgr,rna_NM_104464.7_Ath,rna_XM_010646283.2_Vvi,rna_XM_017397956.1_Dca,rna_XM_022137607.2_Han,rna_XM_023903776.2_Lsa,
10380	NA	NA	NA	NA	10	Os04t0472500-00_Nip,Ptrif.0009s1697.1.v1.3.1_Ptr,SZYD_E3N88_mrna36196_Mmi,Solyc03g062660.4.1_Slyc,evm.model.Chr3.309_Pgr,rna_NM_120776.2_Ath,rna_XM_002282974.4_Vvi,rna_XM_017399134.1_Dca,rna_XM_022181407.2_Han,rna_XM_023909645.2_Lsa,
10382	NA	NA	NA	NA	10	Os04t0475300-01_Nip,Ptrif.0002s2803.1.v1.3.1_Ptr,SZYD_E3N88_mrna19087_Mmi,Solyc02g077700.1.1_Slyc,evm.model.Chr1.597_Pgr,rna_NM_179892.4_Ath,rna_XM_002273641.3_Vvi,rna_XM_017366460.1_Dca,rna_XM_022119990.2_Han,rna_XM_023891075.2_Lsa,
10383	NA	NA	NA	NA	10	Os04t0475500-01_Nip,Ptrif.0008s0036.1.v1.3.1_Ptr,SZYD_E3N88_mrna05031_Mmi,Solyc10g074600.3.1_Slyc,evm.model.Chr7.2718_Pgr,rna_NM_001343044.1_Ath,rna_XM_002279958.3_Vvi,rna_XM_017370947.1_Dca,rna_XM_022174463.2_Han,rna_XM_023895537.2_Lsa,
10384	NA	NA	NA	NA	10	Os04t0476400-01_Nip,Ptrif.0002s2186.1.v1.3.1_Ptr,SZYD_E3N88_mrna04759_Mmi,Solyc05g012940.4.1_Slyc,evm.model.Chr2.2641.1_Pgr,rna_NM_001084943.2_Ath,rna_XM_002281042.3_Vvi,rna_XM_017384282.1_Dca,rna_XM_022155162.2_Han,rna_XM_023893242.2_Lsa,
10385	NA	NA	NA	NA	10	Os04t0479000-02_Nip,Ptrif.0003s0540.1.v1.3.1_Ptr,SZYD_E3N88_mrna21106_Mmi,Solyc12g076350.2.1_Slyc,evm.model.Chr2.1067_Pgr,rna_NM_118604.5_Ath,rna_XM_002280322.3_Vvi,rna_XM_017398795.1_Dca,rna_XM_022132892.2_Han,rna_XM_023902823.2_Lsa,
10387	NA	NA	NA	NA	10	Os04t0483600-01_Nip,Ptrif.0003s0605.2.v1.3.1_Ptr,SZYD_E3N88_mrna21131_Mmi,Solyc03g111390.4.1_Slyc,evm.model.Chr2.998_Pgr,rna_NM_124410.4_Ath,rna_XM_002276465.3_Vvi,rna_XM_017398546.1_Dca,rna_XM_022128406.2_Han,rna_XM_023917092.2_Lsa,
10388	NA	NA	NA	NA	10	Os04t0484800-01_Nip,Ptrif.0004s2398.4.v1.3.1_Ptr,SZYD_E3N88_mrna40636_Mmi,Solyc05g007750.4.1_Slyc,evm.model.Chr2.2771_Pgr,rna_NM_126495.3_Ath,rna_XM_002271407.4_Vvi,rna_XM_017368001.1_Dca,rna_XM_022141513.2_Han,rna_XM_023896488.2_Lsa,
10389	NA	NA	NA	NA	10	Os04t0490100-00_Nip,Ptrif.0002s1110.1.v1.3.1_Ptr,SZYD_E3N88_mrna24194_Mmi,Solyc03g005080.4.1_Slyc,evm.model.Chr5.159.1_Pgr,rna_NM_001343325.1_Ath,rna_XM_002263285.3_Vvi,rna_XM_017359348.1_Dca,rna_XM_022126722.2_Han,rna_XM_042901553.1_Lsa,
10391	NA	NA	NA	NA	10	Os04t0492600-01_Nip,Ptrif.0003s2772.1.v1.3.1_Ptr,SZYD_E3N88_mrna26800_Mmi,Solyc11g044960.3.1_Slyc,evm.model.Chr9.2696_Pgr,rna_NM_001203206.1_Ath,rna_XM_002264803.4_Vvi,rna_XM_017362045.1_Dca,rna_XM_022174229.2_Han,rna_XM_023903620.2_Lsa,
10392	NA	NA	NA	NA	10	Os04t0492900-03_Nip,Ptrif.0002s1777.1.v1.3.1_Ptr,SZYD_E3N88_mrna32127_Mmi,Solyc06g082990.4.1_Slyc,evm.model.Chr6.944_Pgr,rna_NM_113440.4_Ath,rna_XM_010659697.2_Vvi,rna_XM_017373549.1_Dca,rna_XM_022127993.2_Han,rna_XM_023887631.2_Lsa,
10396	NA	NA	NA	NA	10	Os04t0504200-01_Nip,Ptrif.0006s1183.2.v1.3.1_Ptr,SZYD_E3N88_mrna10135_Mmi,Solyc07g043070.3.1_Slyc,evm.model.Chr2.984_Pgr,rna_NM_117603.8_Ath,rna_XM_002264325.3_Vvi,rna_XM_017370355.1_Dca,rna_XM_022156428.2_Han,rna_XM_023877825.2_Lsa,
10397	NA	NA	NA	NA	10	Os04t0506300-01_Nip,Ptrif.0009s1012.1.v1.3.1_Ptr,SZYD_E3N88_mrna16630_Mmi,Solyc09g091200.3.1_Slyc,evm.model.Chr9.418_Pgr,rna_NM_001336431.1_Ath,rna_XM_017365325.1_Dca,rna_XM_019219799.1_Vvi,rna_XM_022153029.2_Han,rna_XM_023875989.2_Lsa,
10398	NA	NA	NA	NA	10	Os04t0507800-01_Nip,Ptrif.0004s2146.1.v1.3.1_Ptr,SZYD_E3N88_mrna40733_Mmi,Solyc12g019010.2.1_Slyc,evm.model.Chr4.2532_evm.model.Chr4.2533_Pgr,rna_NM_102185.4_Ath,rna_XM_002269828.4_Vvi,rna_XM_017400097.1_Dca,rna_XM_022142315.2_Han,rna_XM_023897890.2_Lsa,
10399	NA	NA	NA	NA	10	Os04t0510400-01_Nip,Ptrif.0009s0947.1.v1.3.1_Ptr,SZYD_E3N88_mrna01057_Mmi,Solyc09g090740.4.1_Slyc,evm.model.Chr9.449_Pgr,rna_NM_001338264.1_Ath,rna_XM_010651878.2_Vvi,rna_XM_017363961.1_Dca,rna_XM_022153401.2_Han,rna_XM_023876463.2_Lsa,
10400	NA	NA	NA	NA	10	Os04t0510700-01_Nip,Ptrif.0009s0899.1.v1.3.1_Ptr,SZYD_E3N88_mrna11820_Mmi,Solyc09g090690.4.1_Slyc,evm.model.Chr9.473_Pgr,rna_NM_117406.3_Ath,rna_XM_010651850.2_Vvi,rna_XM_017381382.1_Dca,rna_XM_022115135.2_Han,rna_XM_023878133.2_Lsa,
10401	NA	NA	NA	NA	10	Os04t0512300-01_Nip,Ptrif.0009s0882.1.v1.3.1_Ptr,SZYD_E3N88_mrna14975_Mmi,Solyc09g090550.3.1_Slyc,evm.model.Chr9.501_Pgr,rna_NM_001202737.2_Ath,rna_XM_017362447.1_Dca,rna_XM_019220149.1_Vvi,rna_XM_022126142.2_Han,rna_XM_023882183.2_Lsa,
10403	NA	NA	NA	NA	10	Os04t0517000-01_Nip,Ptrif.0003s3331.1.v1.3.1_Ptr,SZYD_E3N88_mrna11345_Mmi,Solyc06g083880.2.1_Slyc,evm.model.Chr6.642_Pgr,rna_NM_127611.4_Ath,rna_XM_002278421.3_Vvi,rna_XM_017360441.1_Dca,rna_XM_022131673.2_Han,rna_XM_023877740.2_Lsa,
10405	NA	NA	NA	NA	10	Os04t0527700-01_Nip,Ptrif.0002s2169.1.v1.3.1_Ptr,SZYD_E3N88_mrna09071_Mmi,Solyc04g008770.3.1_Slyc,evm.model.Chr2.4432_Pgr,rna_NM_147906.5_Ath,rna_XM_002269889.4_Vvi,rna_XM_017369130.1_Dca,rna_XM_022146806.2_Han,rna_XM_023894909.2_Lsa,
10406	NA	NA	NA	NA	10	Os04t0530300-01_Nip,Ptrif.0001s1295.1.v1.3.1_Ptr,SZYD_E3N88_mrna27552_Mmi,Solyc12g013790.3.1_Slyc,evm.model.Chr3.3162_Pgr,rna_NM_124759.2_Ath,rna_XM_002282186.3_Vvi,rna_XM_017388895.1_Dca,rna_XM_022173026.2_Han,rna_XM_023912650.2_Lsa,
10407	NA	NA	NA	NA	10	Os04t0533500-02_Nip,Ptrif.0009s2067.1.v1.3.1_Ptr,SZYD_E3N88_mrna03565_Mmi,Solyc03g025840.3.1_Slyc,evm.model.Chr1.4454_Pgr,rna_NM_001341751.1_Ath,rna_XM_002267816.3_Vvi,rna_XM_017397732.1_Dca,rna_XM_022151000.2_Han,rna_XM_023892296.2_Lsa,
10408	NA	NA	NA	NA	10	Os04t0535200-02_Nip,Ptrif.0003s0813.2.v1.3.1_Ptr,SZYD_E3N88_mrna30405_Mmi,Solyc08g078670.2.1_Slyc,evm.model.Chr4.458_Pgr,rna_NM_117756.7_Ath,rna_XM_003631406.3_Vvi,rna_XM_017364999.1_Dca,rna_XM_022165259.2_Han,rna_XM_023888942.2_Lsa,
10409	NA	NA	NA	NA	10	Os04t0544900-01_Nip,Ptrif.0003s4410.1.v1.3.1_Ptr,SZYD_E3N88_mrna04466_Mmi,Solyc01g089900.4.1_Slyc,evm.model.Chr7.1776.1_Pgr,rna_NM_001083979.2_Ath,rna_XM_002271383.4_Vvi,rna_XM_017370865.1_Dca,rna_XM_022166628.2_Han,rna_XM_023881913.2_Lsa,
10410	NA	NA	NA	NA	10	Os04t0549300-01_Nip,Ptrif.0009s2609.1.v1.3.1_Ptr,SZYD_E3N88_mrna03495_Mmi,Solyc03g093440.4.1_Slyc,evm.model.Chr1.4190_Pgr,rna_NM_125547.4_Ath,rna_XM_003633979.3_Vvi,rna_XM_017364922.1_Dca,rna_XM_022150902.2_Han,rna_XM_023886082.2_Lsa,
10411	NA	NA	NA	NA	10	Os04t0549400-01_Nip,Ptrif.0003s4369.1.v1.3.1_Ptr,SZYD_E3N88_mrna16890_Mmi,Solyc01g090500.4.1_Slyc,evm.model.Chr7.1857_Pgr,rna_NM_001340046.1_Ath,rna_XM_002275476.3_Vvi,rna_XM_017360231.1_Dca,rna_XM_022113787.2_Han,rna_XM_023901752.2_Lsa,
10412	NA	NA	NA	NA	10	Os04t0551700-01_Nip,Ptrif.0003s4336.1.v1.3.1_Ptr,SZYD_E3N88_mrna16898_Mmi,Solyc10g018590.2.1_Slyc,evm.model.Chr5.338_Pgr,rna_NM_116220.2_Ath,rna_XM_017372941.1_Dca,rna_XM_019225398.1_Vvi,rna_XM_022113806.2_Han,rna_XM_023899886.2_Lsa,
10414	NA	NA	NA	NA	10	Os04t0566800-01_Nip,Ptrif.0008s1502.2.v1.3.1_Ptr,SZYD_E3N88_mrna26874_Mmi,Solyc11g071570.3.1_Slyc,evm.model.Chr6.1880_Pgr,rna_NM_001339100.1_Ath,rna_XM_010654651.2_Vvi,rna_XM_017387169.1_Dca,rna_XM_022174118.2_Han,rna_XM_023893161.2_Lsa,
10415	NA	NA	NA	NA	10	Os04t0568600-00_Nip,Ptrif.0009s2051.2.v1.3.1_Ptr,SZYD_E3N88_mrna03572_Mmi,Solyc03g025990.1.1_Slyc,evm.model.Chr1.4426_Pgr,rna_NM_124598.3_Ath,rna_XM_002263075.3_Vvi,rna_XM_017394347.1_Dca,rna_XM_022150980.2_Han,rna_XM_023885013.2_Lsa,
10416	NA	NA	NA	NA	10	Os04t0569000-01_Nip,Ptrif.0003s0983.1.v1.3.1_Ptr,SZYD_E3N88_mrna16734_Mmi,Solyc08g080510.4.1_Slyc,evm.model.Chr4.238_Pgr,rna_NM_104994.4_Ath,rna_XM_002283210.4_Vvi,rna_XM_017394346.1_Dca,rna_XM_022113422.2_Han,rna_XM_023916360.2_Lsa,
10417	NA	NA	NA	NA	10	Os04t0569900-01_Nip,Ptrif.0003s0980.2.v1.3.1_Ptr,SZYD_E3N88_mrna24875_Mmi,Solyc08g080470.3.1_Slyc,evm.model.Chr4.241_Pgr,rna_NM_118435.5_Ath,rna_XM_002276615.4_Vvi,rna_XM_017375172.1_Dca,rna_XM_022116755.2_Han,rna_XM_023896301.2_Lsa,
10419	NA	NA	NA	NA	10	Os04t0573200-01_Nip,Ptrif.0003s0925.1.v1.3.1_Ptr,SZYD_E3N88_mrna16007_Mmi,Solyc08g079830.4.1_Slyc,evm.model.Chr4.306_Pgr,rna_NM_101123.4_Ath,rna_XM_002281814.4_Vvi,rna_XM_017375864.1_Dca,rna_XM_022165759.2_Han,rna_XM_023894804.2_Lsa,
10420	NA	NA	NA	NA	10	Os04t0574700-01_Nip,Ptrif.0003s0918.1.v1.3.1_Ptr,SZYD_E3N88_mrna30484_Mmi,Solyc08g079770.3.1_Slyc,evm.model.Chr4.317_Pgr,rna_NM_101120.3_Ath,rna_XM_002275179.3_Vvi,rna_XM_017382273.1_Dca,rna_XM_022141275.2_Han,rna_XM_023916322.2_Lsa,
10421	NA	NA	NA	NA	10	Os04t0577000-01_Nip,Ptrif.0008s0856.1.v1.3.1_Ptr,SZYD_E3N88_mrna06606_Mmi,Solyc01g110410.3.1_Slyc,evm.model.Chr5.559_Pgr,rna_NM_001084464.1_Ath,rna_XM_002268745.4_Vvi,rna_XM_017368279.1_Dca,rna_XM_022132741.2_Han,rna_XM_023883904.2_Lsa,
10423	NA	NA	NA	NA	10	Os04t0578200-01_Nip,Ptrif.0003s4097.1.v1.3.1_Ptr,SZYD_E3N88_mrna26656_Mmi,Solyc01g095000.3.1_Slyc,evm.model.Chr7.288_Pgr,rna_NM_130173.6_Ath,rna_XM_002277333.4_Vvi,rna_XM_017360943.1_Dca,rna_XM_022174451.2_Han,rna_XM_023902997.2_Lsa,
10424	NA	NA	NA	NA	10	Os04t0584900-01_Nip,Ptrif.0005s2924.1.v1.3.1_Ptr,SZYD_E3N88_mrna11679_Mmi,Solyc08g042080.3.1_Slyc,evm.model.Chr4.3421_Pgr,rna_NM_101936.3_Ath,rna_XM_002274329.4_Vvi,rna_XM_017402415.1_Dca,rna_XM_022115367.2_Han,rna_XM_023904380.2_Lsa,
10425	NA	NA	NA	NA	10	Os04t0585300-01_Nip,Ptrif.0008s2470.1.v1.3.1_Ptr,SZYD_E3N88_mrna18855_Mmi,Solyc10g074560.2.1_Slyc,evm.model.Chr7.2702_Pgr,rna_NM_127279.3_Ath,rna_XM_017381408.1_Dca,rna_XM_019218187.1_Vvi,rna_XM_022160505.2_Han,rna_XM_023891611.2_Lsa,
10426	NA	NA	NA	NA	10	Os04t0585600-01_Nip,Ptrif.0003s0059.1.v1.3.1_Ptr,SZYD_E3N88_mrna16787_Mmi,Solyc08g083030.4.1_Slyc,evm.model.Chr1.104_Pgr,rna_NM_123561.4_Ath,rna_XM_002280715.3_Vvi,rna_XM_017376713.1_Dca,rna_XM_022113577.2_Han,rna_XM_023914816.2_Lsa,
10427	NA	NA	NA	NA	10	Os04t0589200-01_Nip,Ptrif.0003s4451.1.v1.3.1_Ptr,SZYD_E3N88_mrna16884_Mmi,Solyc06g051160.4.1_Slyc,evm.model.Chr7.1703.3_Pgr,rna_NM_001084702.2_Ath,rna_XM_002263383.3_Vvi,rna_XM_017369230.1_Dca,rna_XM_022113765.2_Han,rna_XM_023901733.2_Lsa,
10428	NA	NA	NA	NA	10	Os04t0592700-01_Nip,Ptrif.0003s2893.1.v1.3.1_Ptr,SZYD_E3N88_mrna36733_Mmi,Solyc03g097160.4.1_Slyc,evm.model.Chr4.26_Pgr,rna_NM_121681.4_Ath,rna_XM_002272639.3_Vvi,rna_XM_017392485.1_Dca,rna_XM_022179550.2_Han,rna_XM_023877057.2_Lsa,
10429	NA	NA	NA	NA	10	Os04t0602200-01_Nip,Ptrif.0005s3157.1.v1.3.1_Ptr,SZYD_E3N88_mrna08490_Mmi,Solyc08g005860.3.1_Slyc,evm.model.Chr2.2597_Pgr,rna_NM_102880.4_Ath,rna_XM_002266626.3_Vvi,rna_XM_017367648.1_Dca,rna_XM_022146172.2_Han,rna_XM_023880806.2_Lsa,
10430	NA	NA	NA	NA	10	Os04t0602600-01_Nip,Ptrif.0006s2410.2.v1.3.1_Ptr,SZYD_E3N88_mrna07989_Mmi,Solyc11g017370.3.1_Slyc,evm.model.Chr9.1852_Pgr,rna_NM_113112.4_Ath,rna_XM_002265102.3_Vvi,rna_XM_017397969.1_Dca,rna_XM_022146899.2_Han,rna_XM_023907400.2_Lsa,
10431	NA	NA	NA	NA	10	Os04t0605200-01_Nip,Ptrif.0001s0076.1.v1.3.1_Ptr,SZYD_E3N88_mrna31030_Mmi,Solyc12g096390.2.1_Slyc,evm.model.Chr4.844_Pgr,rna_NM_121108.1_Ath,rna_XM_002280425.3_Vvi,rna_XM_017377130.1_Dca,rna_XM_022167213.2_Han,rna_XM_023880506.2_Lsa,
10432	NA	NA	NA	NA	10	Os04t0606800-01_Nip,Ptrif.0001s2288.1.v1.3.1_Ptr,SZYD_E3N88_mrna07932_Mmi,Solyc07g008780.3.1_Slyc,evm.model.Chr7.342_Pgr,rna_NM_119142.4_Ath,rna_XM_002269226.3_Vvi,rna_XM_017371019.1_Dca,rna_XM_022147279.2_Han,rna_XM_023915822.2_Lsa,
10433	NA	NA	NA	NA	10	Os04t0606900-01_Nip,Ptrif.0001s0038.1.v1.3.1_Ptr,SZYD_E3N88_mrna02929_Mmi,Solyc12g096330.3.1_Slyc,evm.model.Chr4.727_Pgr,rna_NM_121100.3_Ath,rna_XM_010650128.2_Vvi,rna_XM_017373545.1_Dca,rna_XM_022150331.2_Han,rna_XM_023912071.2_Lsa,
10434	NA	NA	NA	NA	10	Os04t0610800-02_Nip,Ptrif.0006s1200.1.v1.3.1_Ptr,SZYD_E3N88_mrna26822_Mmi,Solyc10g005110.3.1_Slyc,evm.model.Chr2.2672.2_Pgr,rna_NM_100230.7_Ath,rna_XM_002263154.3_Vvi,rna_XM_017359697.1_Dca,rna_XM_022174161.2_Han,rna_XM_023902426.2_Lsa,
10435	NA	NA	NA	NA	10	Os04t0612800-01_Nip,Ptrif.0009s2330.1.v1.3.1_Ptr,SZYD_E3N88_mrna36976_Mmi,Solyc08g078150.1.1_Slyc,evm.model.Chr3.3874_Pgr,rna_NM_106597.4_Ath,rna_XM_002279620.3_Vvi,rna_XM_017392550.1_Dca,rna_XM_022131857.2_Han,rna_XM_023881271.2_Lsa,
10436	NA	NA	NA	NA	10	Os04t0616100-00_Nip,Ptrif.0009s2301.1.v1.3.1_Ptr,SZYD_E3N88_mrna18038_Mmi,Solyc07g066530.4.1_Slyc,evm.model.Chr3.3826_Pgr,rna_NM_001333761.1_Ath,rna_XM_002266009.4_Vvi,rna_XM_017399721.1_Dca,rna_XM_022137692.2_Han,rna_XM_023901376.2_Lsa,
10437	NA	NA	NA	NA	10	Os04t0618500-01_Nip,Ptrif.0002s2369.1.v1.3.1_Ptr,SZYD_E3N88_mrna36814_Mmi,Solyc02g069640.3.1_Slyc,evm.model.Chr1.1208_Pgr,rna_NM_001341437.1_Ath,rna_XM_002276249.3_Vvi,rna_XM_017397717.1_Dca,rna_XM_022179900.2_Han,rna_XM_023902368.2_Lsa,
10438	NA	NA	NA	NA	10	Os04t0619500-01_Nip,Ptrif.0003s3608.1.v1.3.1_Ptr,SZYD_E3N88_mrna05871_Mmi,Solyc04g053080.4.1_Slyc,evm.model.Chr7.354_Pgr,rna_NM_116159.4_Ath,rna_XM_017371202.1_Dca,rna_XM_019221086.1_Vvi,rna_XM_022141124.2_Han,rna_XM_023874688.2_Lsa,
10440	NA	NA	NA	NA	10	Os04t0623700-01_Nip,Ptrif.0003s2648.1.v1.3.1_Ptr,SZYD_E3N88_mrna17324_Mmi,Solyc06g053385.2.1_Slyc,evm.model.Chr7.856_Pgr,rna_NM_001084581.2_Ath,rna_XM_017375667.1_Dca,rna_XM_019220200.1_Vvi,rna_XM_022153271.2_Han,rna_XM_023903002.2_Lsa,
10441	NA	NA	NA	NA	10	Os04t0623800-01_Nip,Ptrif.0002s3078.1.v1.3.1_Ptr,SZYD_E3N88_mrna05233_Mmi,Solyc02g080810.3.1_Slyc,evm.model.Chr1.2060_Pgr,rna_NM_001332004.1_Ath,rna_XM_002272665.3_Vvi,rna_XM_017380854.1_Dca,rna_XM_022155369.2_Han,rna_XM_023887018.2_Lsa,
10443	NA	NA	NA	NA	10	Os04t0627200-00_Nip,Ptrif.0001s2552.1.v1.3.1_Ptr,SZYD_E3N88_mrna05885_Mmi,Solyc12g010220.3.1_Slyc,evm.model.Chr9.776_Pgr,rna_NM_105006.3_Ath,rna_XM_002283851.3_Vvi,rna_XM_017389066.1_Dca,rna_XM_022134493.2_Han,rna_XM_023882869.2_Lsa,
10444	NA	NA	NA	NA	10	Os04t0628900-00_Nip,Ptrif.0002s1403.1.v1.3.1_Ptr,SZYD_E3N88_mrna02115_Mmi,Solyc07g052610.3.1_Slyc,evm.model.Chr5.638.1_Pgr,rna_NM_113083.5_Ath,rna_XM_002280560.3_Vvi,rna_XM_017403083.1_Dca,rna_XM_022156238.2_Han,rna_XM_023900119.2_Lsa,
10445	NA	NA	NA	NA	10	Os04t0629100-01_Nip,Ptrif.0002s1405.1.v1.3.1_Ptr,SZYD_E3N88_mrna06591_Mmi,Solyc07g052570.4.1_Slyc,evm.model.Chr5.641_Pgr,rna_NM_113077.5_Ath,rna_XM_002274288.3_Vvi,rna_XM_017391810.1_Dca,rna_XM_022132993.2_Han,rna_XM_023899249.2_Lsa,
10447	NA	NA	NA	NA	10	Os04t0636400-01_Nip,Ptrif.0002s2690.2.v1.3.1_Ptr,SZYD_E3N88_mrna19032_Mmi,Solyc02g078910.3.1_Slyc,evm.model.Chr1.408_Pgr,rna_NM_100991.2_Ath,rna_XM_002269169.3_Vvi,rna_XM_017382624.1_Dca,rna_XM_022161361.2_Han,rna_XM_023883537.2_Lsa,
10448	NA	NA	NA	NA	10	Os04t0639200-01_Nip,Ptrif.0007s2397.1.v1.3.1_Ptr,SZYD_E3N88_mrna01564_Mmi,Solyc04g053130.4.1_Slyc,evm.model.Chr4.1938_Pgr,rna_NM_127766.3_Ath,rna_XM_002280109.3_Vvi,rna_XM_017383168.1_Dca,rna_XM_022149483.2_Han,rna_XM_023914531.2_Lsa,
10449	NA	NA	NA	NA	10	Os04t0639300-01_Nip,Ptrif.0007s2395.1.v1.3.1_Ptr,SZYD_E3N88_mrna12072_Mmi,Solyc04g011900.4.1_Slyc,evm.model.Chr4.1948_Pgr,rna_NM_127765.4_Ath,rna_XM_010654555.2_Vvi,rna_XM_017386043.1_Dca,rna_XM_022156668.2_Han,rna_XM_023911338.2_Lsa,
10450	NA	NA	NA	NA	10	Os04t0643200-00_Nip,Ptrif.0002s1810.1.v1.3.1_Ptr,SZYD_E3N88_mrna37910_Mmi,Solyc10g007840.3.1_Slyc,evm.model.Chr7.1039_Pgr,rna_NM_113465.4_Ath,rna_XM_002278114.4_Vvi,rna_XM_017390534.1_Dca,rna_XM_023898298.2_Lsa,rna_XM_035981502.1_Han,
10451	NA	NA	NA	NA	10	Os04t0644300-01_Nip,Ptrif.0001s2188.1.v1.3.1_Ptr,SZYD_E3N88_mrna05905_Mmi,Solyc07g007370.3.1_Slyc,evm.model.Chr9.694_Pgr,rna_NM_126895.4_Ath,rna_XM_002268957.4_Vvi,rna_XM_017393000.1_Dca,rna_XM_022134438.2_Han,rna_XM_023878233.2_Lsa,
10453	NA	NA	NA	NA	10	Os04t0644600-02_Nip,Ptrif.0007s1542.1.v1.3.1_Ptr,SZYD_E3N88_mrna09996_Mmi,Solyc06g068220.3.1_Slyc,evm.model.Chr2.619_Pgr,rna_NM_104129.4_Ath,rna_XM_002263670.4_Vvi,rna_XM_017360323.1_Dca,rna_XM_022154940.2_Han,rna_XM_023905590.2_Lsa,
10455	NA	NA	NA	NA	10	Os04t0645600-01_Nip,Ptrif.0001s0214.1.v1.3.1_Ptr,SZYD_E3N88_mrna15663_Mmi,Solyc08g021960.3.1_Slyc,evm.model.Chr8.1458_Pgr,rna_NM_119366.4_Ath,rna_XM_002285458.4_Vvi,rna_XM_017381337.1_Dca,rna_XM_022159631.1_Han,rna_XM_023909850.2_Lsa,
10456	NA	NA	NA	NA	10	Os04t0650500-01_Nip,Ptrif.0004s2267.2.v1.3.1_Ptr,SZYD_E3N88_mrna15793_Mmi,Solyc04g005090.4.1_Slyc,evm.model.Chr4.2288_Pgr,rna_NM_202322.2_Ath,rna_XM_002267952.4_Vvi,rna_XM_017368089.1_Dca,rna_XM_022127838.2_Han,rna_XM_023914682.2_Lsa,
10457	NA	NA	NA	NA	10	Os04t0653300-00_Nip,Ptrif.0001s2346.2.v1.3.1_Ptr,SZYD_E3N88_mrna05830_Mmi,Solyc07g019450.3.1_Slyc,evm.model.Chr9.1003_Pgr,rna_NM_125125.3_Ath,rna_XM_002268780.3_Vvi,rna_XM_017391843.1_Dca,rna_XM_022130942.2_Han,rna_XM_023909559.2_Lsa,
10458	NA	NA	NA	NA	10	Os04t0658600-02_Nip,Ptrif.0001s2912.1.v1.3.1_Ptr,SZYD_E3N88_mrna24626_Mmi,Solyc07g017940.1.1_Slyc,evm.model.Chr6.2936_Pgr,rna_NM_122067.4_Ath,rna_XM_002267189.4_Vvi,rna_XM_017398112.1_Dca,rna_XM_022145208.2_Han,rna_XM_023890137.2_Lsa,
10459	NA	NA	NA	NA	10	Os04t0660100-01_Nip,Ptrif.0002s1790.1.v1.3.1_Ptr,SZYD_E3N88_mrna11237_Mmi,Solyc12g042010.1.1_Slyc,evm.model.Chr6.933_Pgr,rna_NM_129867.3_Ath,rna_XM_003632002.3_Vvi,rna_XM_017381619.1_Dca,rna_XM_022119569.1_Han,rna_XM_023899737.2_Lsa,
10465	NA	NA	NA	NA	10	Os04t0663700-01_Nip,Ptrif.0005s2739.1.v1.3.1_Ptr,SZYD_E3N88_mrna11802_Mmi,Solyc04g081230.3.1_Slyc,evm.model.Chr4.3134_Pgr,rna_NM_123321.4_Ath,rna_XM_010666482.2_Vvi,rna_XM_017387938.1_Dca,rna_XM_022178299.2_Han,rna_XM_023913045.2_Lsa,
10468	NA	NA	NA	NA	10	Os04t0667900-01_Nip,Ptrif.0001s1874.1.v1.3.1_Ptr,SZYD_E3N88_mrna35122_Mmi,Solyc07g065870.3.1_Slyc,evm.model.Chr3.2531_Pgr,rna_NM_112165.5_Ath,rna_XM_002267879.4_Vvi,rna_XM_017391234.1_Dca,rna_XM_022157004.2_Han,rna_XM_023872588.2_Lsa,
10469	NA	NA	NA	NA	10	Os04t0668800-01_Nip,Ptrif.0003s0418.1.v1.3.1_Ptr,SZYD_E3N88_mrna39396_Mmi,Solyc03g113990.3.1_Slyc,evm.model.Chr2.1206_Pgr,rna_NM_124389.2_Ath,rna_XM_002283533.4_Vvi,rna_XM_017401454.1_Dca,rna_XM_022160886.2_Han,rna_XM_023883808.2_Lsa,
10470	NA	NA	NA	NA	10	Os04t0668900-01_Nip,Ptrif.0002s3122.1.v1.3.1_Ptr,SZYD_E3N88_mrna37259_Mmi,Solyc11g011990.2.1_Slyc,evm.model.Chr8.229_Pgr,rna_NM_118352.4_Ath,rna_XM_002271042.4_Vvi,rna_XM_017381217.1_Dca,rna_XM_022181154.2_Han,rna_XM_023887038.2_Lsa,
10471	NA	NA	NA	NA	10	Os04t0669100-01_Nip,Ptrif.0002s1520.1.v1.3.1_Ptr,SZYD_E3N88_mrna18183_Mmi,Solyc07g049470.4.1_Slyc,evm.model.Chr3.2681_Pgr,rna_NM_100377.4_Ath,rna_XM_010658946.2_Vvi,rna_XM_017399814.1_Dca,rna_XM_022180605.2_Han,rna_XM_023898624.2_Lsa,
10472	NA	NA	NA	NA	10	Os04t0670400-02_Nip,Ptrif.0007s0457.1.v1.3.1_Ptr,SZYD_E3N88_mrna06754_Mmi,Solyc03g044370.3.1_Slyc,evm.model.Chr1.2980_evm.model.Chr1.2981_Pgr,rna_NM_126117.3_Ath,rna_XM_010654487.2_Vvi,rna_XM_017382096.1_Dca,rna_XM_022157289.2_Han,rna_XM_023875649.2_Lsa,
10473	NA	NA	NA	NA	10	Os04t0674100-01_Nip,Ptrif.0003s1921.1.v1.3.1_Ptr,SZYD_E3N88_mrna08622_Mmi,Solyc03g098440.4.1_Slyc,evm.model.Chr4.2897_Pgr,rna_NM_001338303.1_Ath,rna_XM_002265362.3_Vvi,rna_XM_017400197.1_Dca,rna_XM_022145969.2_Han,rna_XM_023882387.2_Lsa,
10474	NA	NA	NA	NA	10	Os04t0675800-00_Nip,Ptrif.0003s1950.2.v1.3.1_Ptr,SZYD_E3N88_mrna21663_Mmi,Solyc03g098610.3.1_Slyc,evm.model.Chr4.2869_Pgr,rna_NM_112805.5_Ath,rna_XM_002269277.4_Vvi,rna_XM_017359344.1_Dca,rna_XM_022163028.2_Han,rna_XM_023898818.2_Lsa,
10475	NA	NA	NA	NA	10	Os04t0679900-01_Nip,Ptrif.0002s1281.1.v1.3.1_Ptr,SZYD_E3N88_mrna18447_Mmi,Solyc07g054160.3.1_Slyc,evm.model.Chr5.894_Pgr,rna_NM_127639.4_Ath,rna_XM_002263192.4_Vvi,rna_XM_017391246.1_Dca,rna_XM_022166054.2_Han,rna_XM_023875782.2_Lsa,
10476	NA	NA	NA	NA	10	Os04t0682500-01_Nip,Ptrif.0003s4179.1.v1.3.1_Ptr,SZYD_E3N88_mrna19382_Mmi,Solyc05g048770.3.1_Slyc,evm.model.Chr7.393_Pgr,rna_NM_116284.4_Ath,rna_XM_002272381.4_Vvi,rna_XM_017379262.1_Dca,rna_XM_022161492.2_Han,rna_XM_023875011.2_Lsa,
10478	NA	NA	NA	NA	10	Os04t0686700-01_Nip,Ptrif.0005s2251.1.v1.3.1_Ptr,SZYD_E3N88_mrna10675_Mmi,Solyc04g071130.1.1_Slyc,evm.model.Chr4.1132_Pgr,rna_NM_106343.4_Ath,rna_XM_002266474.3_Vvi,rna_XM_017382913.1_Dca,rna_XM_022159805.2_Han,rna_XM_023903607.2_Lsa,
10479	NA	NA	NA	NA	10	Os04t0687200-02_Nip,Ptrif.0007s2279.1.v1.3.1_Ptr,SZYD_E3N88_mrna10388_Mmi,Solyc11g005390.3.1_Slyc,evm.model.Chr4.3200_Pgr,rna_NM_112766.2_Ath,rna_XM_002282728.4_Vvi,rna_XM_017396038.1_Dca,rna_XM_022159380.2_Han,rna_XM_023872720.2_Lsa,
10480	NA	NA	NA	NA	10	Os04t0692200-01_Nip,Ptrif.0007s2024.1.v1.3.1_Ptr,SZYD_E3N88_mrna04750_Mmi,Solyc04g015480.3.1_Slyc,evm.model.Chr1.4987_Pgr,rna_NM_119502.4_Ath,rna_XM_002275277.4_Vvi,rna_XM_017399485.1_Dca,rna_XM_022155206.2_Han,rna_XM_023893563.2_Lsa,
10484	NA	NA	NA	NA	10	Os05t0103600-01_Nip,Ptrif.0008s1492.1.v1.3.1_Ptr,SZYD_E3N88_mrna01550_Mmi,Solyc01g097190.4.1_Slyc,evm.model.Chr5.1466_Pgr,rna_NM_001202879.1_Ath,rna_XM_002263628.4_Vvi,rna_XM_017375960.1_Dca,rna_XM_022149508.2_Han,rna_XM_023905440.2_Lsa,
10485	NA	NA	NA	NA	10	Os05t0104100-02_Nip,Ptrif.0002s2349.1.v1.3.1_Ptr,SZYD_E3N88_mrna19307_Mmi,Solyc05g015210.4.1_Slyc,evm.model.Chr7.1749_Pgr,rna_NM_001332561.1_Ath,rna_XM_002270688.3_Vvi,rna_XM_017373956.1_Dca,rna_XM_022150535.2_Han,rna_XM_023894516.2_Lsa,
10488	NA	NA	NA	NA	10	Os05t0110500-02_Nip,Ptrif.0004s0300.2.v1.3.1_Ptr,SZYD_E3N88_mrna29110_Mmi,Solyc07g042270.4.1_Slyc,evm.model.Chr6.1580_Pgr,rna_NM_129632.2_Ath,rna_XM_002277564.4_Vvi,rna_XM_017382137.1_Dca,rna_XM_022171454.2_Han,rna_XM_023900843.2_Lsa,
10491	NA	NA	NA	NA	10	Os05t0119000-01_Nip,Ptrif.0006s0527.2.v1.3.1_Ptr,SZYD_E3N88_mrna24549_Mmi,Solyc10g085950.2.1_Slyc,evm.model.Chr5.2725_Pgr,rna_NM_129289.5_Ath,rna_XM_002274004.4_Vvi,rna_XM_017400092.1_Dca,rna_XM_022145036.2_Han,rna_XM_023883647.2_Lsa,
10492	NA	NA	NA	NA	10	Os05t0119600-01_Nip,Ptrif.0003s4447.1.v1.3.1_Ptr,SZYD_E3N88_mrna19182_Mmi,Solyc01g088390.3.1_Slyc,evm.model.Chr7.1444_Pgr,rna_NM_001337092.1_Ath,rna_XM_017363728.1_Dca,rna_XM_019225802.1_Vvi,rna_XM_022161413.2_Han,rna_XM_023883089.2_Lsa,
10493	NA	NA	NA	NA	10	Os05t0121700-02_Nip,Ptrif.0008s2075.1.v1.3.1_Ptr,SZYD_E3N88_mrna07212_Mmi,Solyc11g072610.3.1_Slyc,evm.model.Chr6.2501_Pgr,rna_NM_128416.4_Ath,rna_XM_010652792.2_Vvi,rna_XM_017375828.1_Dca,rna_XM_022157555.2_Han,rna_XM_023916603.2_Lsa,
10495	NA	NA	NA	NA	10	Os05t0123300-00_Nip,Ptrif.0008s2043.2.v1.3.1_Ptr,SZYD_E3N88_mrna11718_Mmi,Solyc11g072400.3.1_Slyc,evm.model.Chr6.2451_Pgr,rna_NM_125430.3_Ath,rna_XM_002284882.4_Vvi,rna_XM_017376458.1_Dca,rna_XM_022153329.2_Han,rna_XM_042899172.1_Lsa,
10496	NA	NA	NA	NA	10	Os05t0126200-01_Nip,Ptrif.0007s2047.1.v1.3.1_Ptr,SZYD_E3N88_mrna04853_Mmi,Solyc04g008800.3.1_Slyc,evm.model.Chr1.2276_Pgr,rna_NM_114961.4_Ath,rna_XM_002274579.4_Vvi,rna_XM_017360891.1_Dca,rna_XM_022131502.2_Han,rna_XM_042898255.1_Lsa,
10497	NA	NA	NA	NA	10	Os05t0145600-01_Nip,Ptrif.0002s0760.1.v1.3.1_Ptr,SZYD_E3N88_mrna06963_Mmi,Solyc01g112020.3.1_Slyc,evm.model.Chr5.253.1_Pgr,rna_NM_119751.3_Ath,rna_XM_002270954.4_Vvi,rna_XM_017402923.1_Dca,rna_XM_022156886.1_Han,rna_XM_023879453.2_Lsa,
10499	NA	NA	NA	NA	10	Os05t0148700-01_Nip,Ptrif.0006s1746.5.v1.3.1_Ptr,SZYD_E3N88_mrna29750_Mmi,Solyc11g011170.2.1_Slyc,evm.model.Chr8.606.1_Pgr,rna_NM_105304.2_Ath,rna_XM_017388222.1_Dca,rna_XM_019225105.1_Vvi,rna_XM_022146627.2_Han,rna_XM_023901915.2_Lsa,
10500	NA	NA	NA	NA	10	Os05t0149900-01_Nip,Ptrif.0009s0328.1.v1.3.1_Ptr,SZYD_E3N88_mrna08521_Mmi,Solyc01g067490.4.1_Slyc,evm.model.Chr8.2001_Pgr,rna_NM_179978.3_Ath,rna_XM_002275274.4_Vvi,rna_XM_017367885.1_Dca,rna_XM_022146022.2_Han,rna_XM_023893602.2_Lsa,
10501	NA	NA	NA	NA	10	Os05t0150000-01_Nip,Ptrif.0002s3093.1.v1.3.1_Ptr,SZYD_E3N88_mrna33484_Mmi,Solyc02g080940.3.1_Slyc,evm.model.Chr1.2094_Pgr,rna_NM_101065.3_Ath,rna_XM_002263731.3_Vvi,rna_XM_017364915.1_Dca,rna_XM_022114161.2_Han,rna_XM_023895143.2_Lsa,
10502	NA	NA	NA	NA	10	Os05t0150600-02_Nip,Ptrif.0005s1507.1.v1.3.1_Ptr,SZYD_E3N88_mrna28287_Mmi,Solyc01g099460.3.1_Slyc,evm.model.Chr5.2082_Pgr,rna_NM_001344027.1_Ath,rna_XM_010661329.2_Vvi,rna_XM_017375337.1_Dca,rna_XM_022172558.2_Han,rna_XM_023876419.2_Lsa,
10503	NA	NA	NA	NA	10	Os05t0150800-01_Nip,Ptrif.0003s3640.1.v1.3.1_Ptr,SZYD_E3N88_mrna11458_Mmi,Solyc10g080970.2.1_Slyc,evm.model.Chr6.251_Pgr,rna_NM_112065.3_Ath,rna_XM_010653863.2_Vvi,rna_XM_017375935.1_Dca,rna_XM_022131936.2_Han,rna_XM_023900131.2_Lsa,
10504	NA	NA	NA	NA	10	Os05t0154800-01_Nip,Ptrif.0003s3687.1.v1.3.1_Ptr,SZYD_E3N88_mrna36555_Mmi,Solyc09g075200.4.1_Slyc,evm.model.Chr6.205_Pgr,rna_NM_130326.3_Ath,rna_XM_002270931.3_Vvi,rna_XM_017375033.1_Dca,rna_XM_022179429.2_Han,rna_XM_023907310.2_Lsa,
10506	NA	NA	NA	NA	10	Os05t0160800-01_Nip,Ptrif.0003s1892.2.v1.3.1_Ptr,SZYD_E3N88_mrna11786_Mmi,Solyc03g098250.4.1_Slyc,evm.model.Chr4.2878_Pgr,rna_NM_147892.4_Ath,rna_XM_002267145.4_Vvi,rna_XM_017400168.1_Dca,rna_XM_022181223.2_Han,rna_XM_023889895.2_Lsa,
10507	NA	NA	NA	NA	10	Os05t0164800-02_Nip,Ptrif.0008s2407.1.v1.3.1_Ptr,SZYD_E3N88_mrna34015_Mmi,Solyc05g053370.3.1_Slyc,evm.model.Chr6.1178_Pgr,rna_NM_128563.2_Ath,rna_XM_002276195.4_Vvi,rna_XM_017380090.1_Dca,rna_XM_022118359.2_Han,rna_XM_023908422.2_Lsa,
10508	NA	NA	NA	NA	10	Os05t0168400-01_Nip,Ptrif.0006s1012.1.v1.3.1_Ptr,SZYD_E3N88_mrna33643_Mmi,Solyc03g118520.4.1_Slyc,evm.model.Chr3.2576_Pgr,rna_NM_115020.4_Ath,rna_XM_002270435.4_Vvi,rna_XM_017360590.1_Dca,rna_XM_022183403.2_Han,rna_XM_023884087.2_Lsa,
10510	NA	NA	NA	NA	10	Os05t0182000-01_Nip,Ptrif.0005s2331.1.v1.3.1_Ptr,SZYD_E3N88_mrna10747_Mmi,Solyc04g072038.1.1_Slyc,evm.model.Chr4.1037_Pgr,rna_NM_105831.5_Ath,rna_XM_002263296.3_Vvi,rna_XM_017360700.1_Dca,rna_XM_022160979.2_Han,rna_XM_023872491.2_Lsa,
10511	NA	NA	NA	NA	10	Os05t0182100-01_Nip,Ptrif.0007s2337.1.v1.3.1_Ptr,SZYD_E3N88_mrna23951_Mmi,Solyc04g051660.3.1_Slyc,evm.model.Chr4.2072_Pgr,rna_NM_120107.3_Ath,rna_XM_010654565.1_Vvi,rna_XM_017403184.1_Dca,rna_XM_022126582.2_Han,rna_XM_023879266.2_Lsa,
10512	NA	NA	NA	NA	10	Os05t0185700-02_Nip,Ptrif.0008s0674.1.v1.3.1_Ptr,SZYD_E3N88_mrna34391_Mmi,Solyc01g109450.3.1_Slyc,evm.model.Chr3.3617_Pgr,rna_NM_103825.6_Ath,rna_XM_002275394.3_Vvi,rna_XM_017375079.1_Dca,rna_XM_022161096.2_Han,rna_XM_042896803.1_Lsa,
10513	NA	NA	NA	NA	10	Os05t0188500-02_Nip,Ptrif.0003s3577.1.v1.3.1_Ptr,SZYD_E3N88_mrna11437_Mmi,Solyc05g026510.4.1_Slyc,evm.model.Chr6.327_Pgr,rna_NM_130365.4_Ath,rna_XM_017396810.1_Dca,rna_XM_019221249.1_Vvi,rna_XM_022131837.2_Han,rna_XM_023882587.2_Lsa,
10515	NA	NA	NA	NA	10	Os05t0207700-02_Nip,Ptrif.0002s0884.1.v1.3.1_Ptr,SZYD_E3N88_mrna18876_Mmi,Solyc07g055180.3.1_Slyc,evm.model.Chr6.2258_Pgr,rna_NM_115731.5_Ath,rna_XM_002281130.3_Vvi,rna_XM_017388262.1_Dca,rna_XM_022150349.2_Han,rna_XM_023903126.2_Lsa,
10516	NA	NA	NA	NA	10	Os05t0210500-00_Nip,Ptrif.0009s2205.2.v1.3.1_Ptr,SZYD_E3N88_mrna04829_Mmi,Solyc03g007800.3.1_Slyc,evm.model.Chr1.4596_Pgr,rna_NM_001345015.1_Ath,rna_XM_010664327.2_Vvi,rna_XM_017359576.1_Dca,rna_XM_022183715.2_Han,rna_XM_023913215.2_Lsa,
10518	NA	NA	NA	NA	10	Os05t0214300-01_Nip,Ptrif.0009s2231.1.v1.3.1_Ptr,SZYD_E3N88_mrna38962_Mmi,Solyc03g007360.3.1_Slyc,evm.model.Chr1.1791_Pgr,rna_NM_124698.4_Ath,rna_XM_002267850.3_Vvi,rna_XM_017385179.1_Dca,rna_XM_022144455.2_Han,rna_XM_023873505.2_Lsa,
10519	NA	NA	NA	NA	10	Os05t0214400-00_Nip,Ptrif.0003s0151.1.v1.3.1_Ptr,SZYD_E3N88_mrna08278_Mmi,Solyc08g082150.2.1_Slyc,evm.model.Chr1.4872_Pgr,rna_NM_123550.2_Ath,rna_XM_017366546.1_Dca,rna_XM_019216538.1_Vvi,rna_XM_022146381.2_Han,rna_XM_023886933.2_Lsa,
10521	NA	NA	NA	NA	10	Os05t0219800-01_Nip,Ptrif.0007s1187.1.v1.3.1_Ptr,SZYD_E3N88_mrna21356_Mmi,Solyc06g066670.4.1_Slyc,evm.model.Chr2.428_Pgr,rna_NM_106638.2_Ath,rna_XM_010656359.2_Vvi,rna_XM_017400052.1_Dca,rna_XM_022128669.2_Han,rna_XM_023883053.2_Lsa,
10523	NA	NA	NA	NA	10	Os05t0247900-01_Nip,Ptrif.0005s0749.1.v1.3.1_Ptr,SZYD_E3N88_mrna06623_Mmi,Solyc07g053870.4.1_Slyc,evm.model.Chr1.1268_Pgr,rna_NM_100254.4_Ath,rna_XM_010658681.2_Vvi,rna_XM_017397949.1_Dca,rna_XM_022131920.2_Han,rna_XM_023895845.2_Lsa,
10525	NA	NA	NA	NA	10	Os05t0251400-01_Nip,Ptrif.0003s3492.3.v1.3.1_Ptr,SZYD_E3N88_mrna11413_Mmi,Solyc09g065110.4.1_Slyc,evm.model.Chr6.425_Pgr,rna_NM_001331393.1_Ath,rna_XM_002272427.4_Vvi,rna_XM_017394829.1_Dca,rna_XM_022131803.2_Han,rna_XM_023882657.2_Lsa,
10526	NA	NA	NA	NA	10	Os05t0275100-00_Nip,Ptrif.0005s2583.1.v1.3.1_Ptr,SZYD_E3N88_mrna04493_Mmi,Solyc04g079850.2.1_Slyc,evm.model.Chr2.1780_Pgr,rna_NM_001332390.1_Ath,rna_XM_010666341.2_Vvi,rna_XM_017386130.1_Dca,rna_XM_022166644.1_Han,rna_XM_023875092.2_Lsa,
10527	NA	NA	NA	NA	10	Os05t0277300-02_Nip,Ptrif.0003s3848.1.v1.3.1_Ptr,SZYD_E3N88_mrna16867_Mmi,Solyc03g078020.4.1_Slyc,evm.model.Chr6.33_Pgr,rna_NM_001337241.1_Ath,rna_XM_002274031.3_Vvi,rna_XM_017393990.1_Dca,rna_XM_022113696.2_Han,rna_XM_023887861.2_Lsa,
10528	NA	NA	NA	NA	10	Os05t0292800-01_Nip,Ptrif.0006s0680.1.v1.3.1_Ptr,SZYD_E3N88_mrna16139_Mmi,Solyc09g011010.3.1_Slyc,evm.model.Chr5.2886_Pgr,rna_NM_120290.3_Ath,rna_XM_002270321.4_Vvi,rna_XM_017364530.1_Dca,rna_XM_023879505.2_Lsa,rna_XM_035984460.1_Han,
10529	NA	NA	NA	NA	10	Os05t0294600-01_Nip,Ptrif.0003s4506.1.v1.3.1_Ptr,SZYD_E3N88_mrna21124_Mmi,Solyc03g111650.4.1_Slyc,evm.model.Chr2.1018_Pgr,rna_NM_124407.2_Ath,rna_XM_010664755.2_Vvi,rna_XM_017359585.1_Dca,rna_XM_022128398.2_Han,rna_XM_023894602.2_Lsa,
10531	NA	NA	NA	NA	10	Os05t0299200-00_Nip,Ptrif.0003s2812.1.v1.3.1_Ptr,SZYD_E3N88_mrna01266_Mmi,Solyc09g098530.4.1_Slyc,evm.model.Chr9.2596_Pgr,rna_NM_001084575.1_Ath,rna_XM_003632017.3_Vvi,rna_XM_017364410.1_Dca,rna_XM_022159268.2_Han,rna_XM_023884253.2_Lsa,
10533	NA	NA	NA	NA	10	Os05t0315200-01_Nip,Ptrif.0007s2787.1.v1.3.1_Ptr,SZYD_E3N88_mrna11213_Mmi,Solyc09g055590.3.1_Slyc,evm.model.Chr6.1027_Pgr,rna_NM_128605.3_Ath,rna_XM_002264048.3_Vvi,rna_XM_017397714.1_Dca,rna_XM_022122358.2_Han,rna_XM_023904267.2_Lsa,
10534	NA	NA	NA	NA	10	Os05t0316100-02_Nip,Ptrif.0006s1070.1.v1.3.1_Ptr,SZYD_E3N88_mrna14189_Mmi,Solyc01g087530.3.1_Slyc,evm.model.Chr7.1371_Pgr,rna_NM_202527.1_Ath,rna_XM_002266125.3_Vvi,rna_XM_017371163.1_Dca,rna_XM_023904124.1_Lsa,rna_XM_035989910.1_Han,
10535	NA	NA	NA	NA	10	Os05t0316200-02_Nip,Ptrif.0006s0786.1.v1.3.1_Ptr,SZYD_E3N88_mrna36229_Mmi,Solyc09g011880.3.1_Slyc,evm.model.Chr5.2985_Pgr,rna_NM_129357.4_Ath,rna_XM_002277196.4_Vvi,rna_XM_017364400.1_Dca,rna_XM_022180399.2_Han,rna_XM_023885380.2_Lsa,
10536	NA	NA	NA	NA	10	Os05t0323100-01_Nip,Ptrif.0004s0305.1.v1.3.1_Ptr,SZYD_E3N88_mrna23450_Mmi,Solyc03g095760.3.1_Slyc,evm.model.Chr1.4077_Pgr,rna_NM_129638.4_Ath,rna_XM_002275386.3_Vvi,rna_XM_017376633.1_Dca,rna_XM_022157575.2_Han,rna_XM_023881612.2_Lsa,
10537	NA	NA	NA	NA	10	Os05t0345500-03_Nip,Ptrif.0005s2884.1.v1.3.1_Ptr,SZYD_E3N88_mrna07581_Mmi,Solyc04g082420.3.1_Slyc,evm.model.Chr4.3363_Pgr,rna_NM_001202713.1_Ath,rna_XM_002270639.4_Vvi,rna_XM_017391553.1_Dca,rna_XM_023916804.2_Lsa,rna_XM_035983756.1_Han,
10540	NA	NA	NA	NA	10	Os05t0351500-01_Nip,Ptrif.0008s2409.2.v1.3.1_Ptr,SZYD_E3N88_mrna32008_Mmi,Solyc06g082160.4.1_Slyc,evm.model.Chr6.1173_Pgr,rna_NM_001345305.1_Ath,rna_XM_003632119.3_Vvi,rna_XM_017389504.1_Dca,rna_XM_022137661.2_Han,rna_XM_023908435.2_Lsa,
10541	NA	NA	NA	NA	10	Os05t0353300-00_Nip,Ptrif.0008s2415.1.v1.3.1_Ptr,SZYD_E3N88_mrna34013_Mmi,Solyc05g012140.3.1_Slyc,evm.model.Chr6.1167_Pgr,rna_NM_128565.5_Ath,rna_XM_002278398.3_Vvi,rna_XM_017381198.1_Dca,rna_XM_022118316.2_Han,rna_XM_023908461.2_Lsa,
10542	NA	NA	NA	NA	10	Os05t0354300-01_Nip,Ptrif.0004s0155.1.v1.3.1_Ptr,SZYD_E3N88_mrna03383_Mmi,Solyc06g048460.2.1_Slyc,evm.model.Chr1.3916_Pgr,rna_NM_001342825.1_Ath,rna_XM_010659957.2_Vvi,rna_XM_017387365.1_Dca,rna_XM_022150759.2_Han,rna_XM_023897122.2_Lsa,
10546	NA	NA	NA	NA	10	Os05t0367100-01_Nip,Ptrif.0003s3662.1.v1.3.1_Ptr,SZYD_E3N88_mrna16688_Mmi,Solyc09g075030.3.1_Slyc,evm.model.Chr6.230_Pgr,rna_NM_100168.3_Ath,rna_XM_002265330.3_Vvi,rna_XM_017378961.1_Dca,rna_XM_022113266.2_Han,rna_XM_023892146.2_Lsa,
10547	NA	NA	NA	NA	10	Os05t0371500-01_Nip,Ptrif.0003s3611.1.v1.3.1_Ptr,SZYD_E3N88_mrna36530_Mmi,Solyc09g074620.3.1_Slyc,evm.model.Chr6.283_Pgr,rna_NM_116157.4_Ath,rna_XM_002267324.3_Vvi,rna_XM_017394988.1_Dca,rna_XM_022138956.2_Han,rna_XM_023892161.2_Lsa,
10548	NA	NA	NA	NA	10	Os05t0372800-01_Nip,Ptrif.0009s0344.1.v1.3.1_Ptr,SZYD_E3N88_mrna27233_Mmi,Solyc01g067280.3.1_Slyc,evm.model.Chr8.1976_Pgr,rna_NM_001341061.1_Ath,rna_XM_002276287.4_Vvi,rna_XM_017401224.1_Dca,rna_XM_022173093.2_Han,rna_XM_023901820.2_Lsa,
10549	NA	NA	NA	NA	10	Os05t0376600-01_Nip,Ptrif.0009s1443.1.v1.3.1_Ptr,SZYD_E3N88_mrna17441_Mmi,Solyc04g017650.4.1_Slyc,evm.model.Chr3.599_Pgr,rna_NM_129708.3_Ath,rna_XM_002274588.3_Vvi,rna_XM_017400370.1_Dca,rna_XM_022114578.2_Han,rna_XM_023885364.2_Lsa,
10550	NA	NA	NA	NA	10	Os05t0381500-02_Nip,Ptrif.0004s2501.1.v1.3.1_Ptr,SZYD_E3N88_mrna19481_Mmi,Solyc01g068470.4.1_Slyc,evm.model.Chr7.1253.1_Pgr,rna_NM_001336734.1_Ath,rna_XM_002265357.4_Vvi,rna_XM_017399153.1_Dca,rna_XM_022162667.2_Han,rna_XM_023910461.2_Lsa,
10551	NA	NA	NA	NA	10	Os05t0383100-01_Nip,Ptrif.0005s1652.1.v1.3.1_Ptr,SZYD_E3N88_mrna00645_Mmi,Solyc01g100820.3.1_Slyc,evm.model.Chr5.1889_Pgr,rna_NM_104536.5_Ath,rna_XM_002281392.3_Vvi,rna_XM_017360052.1_Dca,rna_XM_022153159.2_Han,rna_XM_023879036.2_Lsa,
10552	NA	NA	NA	NA	10	Os05t0387200-01_Nip,Ptrif.0001s0527.2.v1.3.1_Ptr,SZYD_E3N88_mrna17216_Mmi,Solyc08g063080.3.1_Slyc,evm.model.Chr9.1312_Pgr,rna_NM_119457.4_Ath,rna_XM_010650048.2_Vvi,rna_XM_017374895.1_Dca,rna_XM_022114289.2_Han,rna_XM_023912905.2_Lsa,
10553	NA	NA	NA	NA	10	Os05t0387700-02_Nip,Ptrif.0004s2530.1.v1.3.1_Ptr,SZYD_E3N88_mrna14229_Mmi,Solyc01g088050.3.1_Slyc,evm.model.Chr7.1310_Pgr,rna_NM_115058.3_Ath,rna_XM_002271245.3_Vvi,rna_XM_017399090.1_Dca,rna_XM_022120902.2_Han,rna_XM_023897685.2_Lsa,
10554	NA	NA	NA	NA	10	Os05t0388500-01_Nip,Ptrif.0004s2543.1.v1.3.1_Ptr,SZYD_E3N88_mrna01416_Mmi,Solyc01g087730.4.1_Slyc,evm.model.Chr7.1342_Pgr,rna_NM_116214.3_Ath,rna_XM_002274462.4_Vvi,rna_XM_017368284.1_Dca,rna_XM_022153878.2_Han,rna_XM_023883958.2_Lsa,
10555	NA	NA	NA	NA	10	Os05t0389500-02_Nip,Ptrif.0005s1076.1.v1.3.1_Ptr,SZYD_E3N88_mrna45310_Mmi,Solyc08g075010.4.1_Slyc,evm.model.Chr2.2577_Pgr,rna_NM_001332966.1_Ath,rna_XM_010646373.2_Vvi,rna_XM_017371402.1_Dca,rna_XM_022118394.2_Han,rna_XM_023913367.2_Lsa,
10556	NA	NA	NA	NA	10	Os05t0390100-01_Nip,Ptrif.0003s3486.1.v1.3.1_Ptr,SZYD_E3N88_mrna11410_Mmi,Solyc09g065160.4.1_Slyc,evm.model.Chr6.436_Pgr,rna_NM_100198.5_Ath,rna_XM_002275160.4_Vvi,rna_XM_017373769.1_Dca,rna_XM_022131796.2_Han,rna_XM_023882643.2_Lsa,
10557	NA	NA	NA	NA	10	Os05t0392100-01_Nip,Ptrif.0003s0682.1.v1.3.1_Ptr,SZYD_E3N88_mrna26861_Mmi,Solyc08g077750.4.1_Slyc,evm.model.Chr4.643_Pgr,rna_NM_117871.5_Ath,rna_XM_010665956.1_Vvi,rna_XM_017381377.1_Dca,rna_XM_022174099.2_Han,rna_XM_023907193.2_Lsa,
10558	NA	NA	NA	NA	10	Os05t0393400-03_Nip,Ptrif.0003s3529.1.v1.3.1_Ptr,SZYD_E3N88_mrna33746_Mmi,Solyc09g064790.3.1_Slyc,evm.model.Chr6.379_Pgr,rna_NM_130379.2_Ath,rna_XM_002271730.4_Vvi,rna_XM_017379603.1_Dca,rna_XM_022185112.2_Han,rna_XM_023888274.2_Lsa,
10559	NA	NA	NA	NA	10	Os05t0393700-01_Nip,Ptrif.0003s3528.1.v1.3.1_Ptr,SZYD_E3N88_mrna22094_Mmi,Solyc09g064800.3.1_Slyc,evm.model.Chr6.380_Pgr,rna_NM_100213.4_Ath,rna_XM_002271762.4_Vvi,rna_XM_017375076.1_Dca,rna_XM_022154942.2_Han,rna_XM_023882636.2_Lsa,
10560	NA	NA	NA	NA	10	Os05t0398000-02_Nip,Ptrif.0003s3481.5.v1.3.1_Ptr,SZYD_E3N88_mrna33763_Mmi,Solyc09g065200.4.1_Slyc,evm.model.Chr6.441_Pgr,rna_NM_001340191.1_Ath,rna_XM_002274646.4_Vvi,rna_XM_017360330.1_Dca,rna_XM_022185561.2_Han,rna_XM_023913294.2_Lsa,
10561	NA	NA	NA	NA	10	Os05t0401300-01_Nip,Ptrif.0005s1332.6.v1.3.1_Ptr,SZYD_E3N88_mrna24065_Mmi,Solyc08g043180.3.1_Slyc,evm.model.Chr5.1654_Pgr,rna_NM_001344008.1_Ath,rna_XM_002284907.4_Vvi,rna_XM_017402932.1_Dca,rna_XM_022126987.2_Han,rna_XM_023878787.2_Lsa,
10563	NA	NA	NA	NA	10	Os05t0404000-01_Nip,Ptrif.0003s3551.1.v1.3.1_Ptr,SZYD_E3N88_mrna22082_Mmi,Solyc04g005630.3.1_Slyc,evm.model.Chr6.362_Pgr,rna_NM_116533.3_Ath,rna_XM_017393191.1_Dca,rna_XM_019221233.1_Vvi,rna_XM_022154963.2_Han,rna_XM_023882694.2_Lsa,
10564	NA	NA	NA	NA	10	Os05t0404400-02_Nip,Ptrif.0003s3552.1.v1.3.1_Ptr,SZYD_E3N88_mrna11428_Mmi,Solyc05g055850.3.1_Slyc,evm.model.Chr6.361.1_Pgr,rna_NM_001202847.1_Ath,rna_XM_002273301.4_Vvi,rna_XM_017394243.1_Dca,rna_XM_023882627.2_Lsa,rna_XM_035984103.1_Han,
10565	NA	NA	NA	NA	10	Os05t0409100-00_Nip,Ptrif.0003s0485.1.v1.3.1_Ptr,SZYD_E3N88_mrna15381_Mmi,Solyc03g112790.3.1_Slyc,evm.model.Chr2.1137_Pgr,rna_NM_124408.4_Ath,rna_XM_002282237.4_Vvi,rna_XM_017362524.1_Dca,rna_XM_022181446.2_Han,rna_XM_023896564.2_Lsa,
10566	NA	NA	NA	NA	10	Os05t0411200-02_Nip,Ptrif.0001s2492.1.v1.3.1_Ptr,SZYD_E3N88_mrna05864_Mmi,Solyc07g005870.3.1_Slyc,evm.model.Chr9.831.1_Pgr,rna_NM_119218.6_Ath,rna_XM_002278786.4_Vvi,rna_XM_017397959.1_Dca,rna_XM_022134398.2_Han,rna_XM_023874685.2_Lsa,
10567	NA	NA	NA	NA	10	Os05t0417300-02_Nip,Ptrif.0002s1709.1.v1.3.1_Ptr,SZYD_E3N88_mrna11223_Mmi,Solyc09g018950.3.1_Slyc,evm.model.Chr6.992_Pgr,rna_NM_117345.3_Ath,rna_XM_002276071.3_Vvi,rna_XM_017386209.1_Dca,rna_XM_022122323.2_Han,rna_XM_023904286.2_Lsa,
10569	NA	NA	NA	NA	10	Os05t0429500-02_Nip,Ptrif.0005s2422.2.v1.3.1_Ptr,SZYD_E3N88_mrna10284_Mmi,Solyc11g027840.2.1_Slyc,evm.model.Chr4.1526_Pgr,rna_NM_001198211.1_Ath,rna_XM_002264760.4_Vvi,rna_XM_017370035.1_Dca,rna_XM_022157583.2_Han,rna_XM_023909209.2_Lsa,
10570	NA	NA	NA	NA	10	Os05t0430400-01_Nip,Ptrif.0003s3480.3.v1.3.1_Ptr,SZYD_E3N88_mrna36505_Mmi,Solyc06g084270.3.1_Slyc,evm.model.Chr6.442.2_Pgr,rna_NM_116513.5_Ath,rna_XM_010653809.2_Vvi,rna_XM_017385905.1_Dca,rna_XM_022179846.2_Han,rna_XM_023909472.2_Lsa,
10571	NA	NA	NA	NA	10	Os05t0435400-01_Nip,Ptrif.0005s2085.1.v1.3.1_Ptr,SZYD_E3N88_mrna25106_Mmi,Solyc06g060300.1.1_Slyc,evm.model.Chr4.1327_Pgr,rna_NM_103547.2_Ath,rna_XM_002285822.4_Vvi,rna_XM_017396111.1_Dca,rna_XM_022154791.2_Han,rna_XM_023895148.2_Lsa,
10572	NA	NA	NA	NA	10	Os05t0457700-01_Nip,Ptrif.0006s0679.1.v1.3.1_Ptr,SZYD_E3N88_mrna31736_Mmi,Solyc09g011020.4.1_Slyc,evm.model.Chr5.2884_evm.model.Chr5.2885_Pgr,rna_NM_120291.4_Ath,rna_XM_002269734.3_Vvi,rna_XM_017364529.1_Dca,rna_XM_022145728.2_Han,rna_XM_023885593.2_Lsa,
10573	NA	NA	NA	NA	10	Os05t0468600-00_Nip,Ptrif.0004s0171.1.v1.3.1_Ptr,SZYD_E3N88_mrna13591_Mmi,Solyc06g051080.4.1_Slyc,evm.model.Chr1.3940_Pgr,rna_NM_115462.4_Ath,rna_XM_010659943.2_Vvi,rna_XM_017363182.1_Dca,rna_XM_022118277.2_Han,rna_XM_023876325.2_Lsa,
10574	NA	NA	NA	NA	10	Os05t0474400-01_Nip,Ptrif.0006s0953.1.v1.3.1_Ptr,SZYD_E3N88_mrna34188_Mmi,Solyc10g076360.1.1_Slyc,evm.model.Chr5.3166_Pgr,rna_NM_129392.4_Ath,rna_XM_003632544.3_Vvi,rna_XM_017393338.1_Dca,rna_XM_022122156.2_Han,rna_XM_023886819.2_Lsa,
10575	NA	NA	NA	NA	10	Os05t0476200-02_Nip,Ptrif.0002s3009.1.v1.3.1_Ptr,SZYD_E3N88_mrna36834_Mmi,Solyc02g070780.4.1_Slyc,evm.model.Chr1.1132_Pgr,rna_NM_123997.3_Ath,rna_XM_010657342.2_Vvi,rna_XM_017364839.1_Dca,rna_XM_022179793.2_Han,rna_XM_023886959.2_Lsa,
10577	NA	NA	NA	NA	10	Os05t0480000-01_Nip,Ptrif.0006s1049.1.v1.3.1_Ptr,SZYD_E3N88_mrna22154_Mmi,Solyc10g085680.2.1_Slyc,evm.model.Chr5.3271_Pgr,rna_NM_001342626.1_Ath,rna_XM_002273102.4_Vvi,rna_XM_017367673.1_Dca,rna_XM_022154717.2_Han,rna_XM_023872656.2_Lsa,
10578	NA	NA	NA	NA	10	Os05t0481400-01_Nip,Ptrif.0007s1983.1.v1.3.1_Ptr,SZYD_E3N88_mrna21893_Mmi,Solyc06g007530.2.1_Slyc,evm.model.Chr6.1034_Pgr,rna_NM_001345294.1_Ath,rna_XM_010652497.2_Vvi,rna_XM_017388149.1_Dca,rna_XM_022144415.2_Han,rna_XM_023873094.2_Lsa,
10579	NA	NA	NA	NA	10	Os05t0481800-02_Nip,Ptrif.0002s1312.1.v1.3.1_Ptr,SZYD_E3N88_mrna39938_Mmi,Solyc07g054680.3.1_Slyc,evm.model.Chr5.794_Pgr,rna_NM_101061.3_Ath,rna_XM_002279412.3_Vvi,rna_XM_017389194.1_Dca,rna_XM_022157013.2_Han,rna_XM_023898018.2_Lsa,
10581	NA	NA	NA	NA	10	Os05t0499500-01_Nip,Ptrif.0002s1410.1.v1.3.1_Ptr,SZYD_E3N88_mrna18512_Mmi,Solyc12g005780.3.1_Slyc,evm.model.Chr5.644_Pgr,rna_NM_100406.5_Ath,rna_XM_002280372.4_Vvi,rna_XM_017391811.1_Dca,rna_XM_022164908.2_Han,rna_XM_023899439.2_Lsa,
10582	NA	NA	NA	NA	10	Os05t0500450-00_Nip,Ptrif.0004s1034.1.v1.3.1_Ptr,SZYD_E3N88_mrna15679_Mmi,Solyc08g077280.1.1_Slyc,evm.model.Chr4.703_Pgr,rna_NM_115846.4_Ath,rna_XM_002281987.4_Vvi,rna_XM_017376677.1_Dca,rna_XM_022122698.2_Han,rna_XM_023889426.2_Lsa,
10584	NA	NA	NA	NA	10	Os05t0502500-01_Nip,Ptrif.0001s1341.1.v1.3.1_Ptr,SZYD_E3N88_mrna34752_Mmi,Solyc07g063530.3.1_Slyc,evm.model.Chr3.3221_Pgr,rna_NM_118873.3_Ath,rna_XM_003634638.3_Vvi,rna_XM_017388716.1_Dca,rna_XM_022137382.2_Han,rna_XM_023900565.2_Lsa,
10585	NA	NA	NA	NA	10	Os05t0512200-01_Nip,Ptrif.0006s2213.1.v1.3.1_Ptr,SZYD_E3N88_mrna02617_Mmi,Solyc03g013240.4.1_Slyc,evm.model.Chr1.3406.4_Pgr,rna_NM_110971.4_Ath,rna_XM_002284155.3_Vvi,rna_XM_017380946.1_Dca,rna_XM_022149701.2_Han,rna_XM_023915641.2_Lsa,
10586	NA	NA	NA	NA	10	Os05t0513700-00_Nip,Ptrif.0004s2130.1.v1.3.1_Ptr,SZYD_E3N88_mrna37341_Mmi,Solyc05g013500.4.1_Slyc,evm.model.Chr4.2596_Pgr,rna_NM_001334471.1_Ath,rna_XM_017361151.1_Dca,rna_XM_019218341.1_Vvi,rna_XM_022120355.2_Han,rna_XM_023878629.2_Lsa,
10587	NA	NA	NA	NA	10	Os05t0516600-01_Nip,Ptrif.0008s0701.2.v1.3.1_Ptr,SZYD_E3N88_mrna41339_Mmi,Solyc01g109520.3.1_Slyc,evm.model.Chr3.3636_Pgr,rna_NM_112768.3_Ath,rna_XM_003631596.3_Vvi,rna_XM_017402422.1_Dca,rna_XM_022133832.2_Han,rna_XM_023914139.2_Lsa,
10588	NA	NA	NA	NA	10	Os05t0517800-00_Nip,Ptrif.0002s1048.1.v1.3.1_Ptr,SZYD_E3N88_mrna39447_Mmi,Solyc04g009570.3.1_Slyc,evm.model.Chr5.108_Pgr,rna_NM_121414.3_Ath,rna_XM_002268313.3_Vvi,rna_XM_017376821.1_Dca,rna_XM_022156357.2_Han,rna_XM_023877820.2_Lsa,
10589	NA	NA	NA	NA	10	Os05t0519800-01_Nip,Ptrif.0001s0417.1.v1.3.1_Ptr,SZYD_E3N88_mrna16163_Mmi,Solyc08g066640.3.1_Slyc,evm.model.Chr8.1838_Pgr,rna_NM_128143.4_Ath,rna_XM_002283815.3_Vvi,rna_XM_017373913.1_Dca,rna_XM_022167783.2_Han,rna_XM_023874097.2_Lsa,
10590	NA	NA	NA	NA	10	Os05t0520200-02_Nip,Ptrif.0001s0424.1.v1.3.1_Ptr,SZYD_E3N88_mrna25262_Mmi,Solyc08g066540.3.1_Slyc,evm.model.Chr8.1849_Pgr,rna_NM_202942.5_Ath,rna_XM_002281155.4_Vvi,rna_XM_017377908.1_Dca,rna_XM_022160790.2_Han,rna_XM_023902882.2_Lsa,
10591	NA	NA	NA	NA	10	Os05t0526200-01_Nip,Ptrif.0002s3305.1.v1.3.1_Ptr,SZYD_E3N88_mrna01810_Mmi,Solyc02g086890.3.1_Slyc,evm.model.Chr5.411_Pgr,rna_NM_115383.3_Ath,rna_XM_002274491.4_Vvi,rna_XM_017402463.1_Dca,rna_XM_022155787.2_Han,rna_XM_023900061.2_Lsa,
10592	NA	NA	NA	NA	10	Os05t0526300-02_Nip,Ptrif.0009s2188.1.v1.3.1_Ptr,SZYD_E3N88_mrna39889_Mmi,Solyc03g007750.3.1_Slyc,evm.model.Chr1.4586_Pgr,rna_NM_124666.3_Ath,rna_XM_010664353.2_Vvi,rna_XM_017400005.1_Dca,rna_XM_022182087.2_Han,rna_XM_023873080.2_Lsa,
10593	NA	NA	NA	NA	10	Os05t0532500-01_Nip,Ptrif.0007s2663.1.v1.3.1_Ptr,SZYD_E3N88_mrna21397_Mmi,Solyc12g044620.2.1_Slyc,evm.model.Chr2.345_Pgr,rna_NM_001340783.1_Ath,rna_XM_010656318.2_Vvi,rna_XM_017399569.1_Dca,rna_XM_022128782.2_Han,rna_XM_023873613.2_Lsa,
10594	NA	NA	NA	NA	10	Os05t0534100-01_Nip,Ptrif.0003s4008.1.v1.3.1_Ptr,SZYD_E3N88_mrna26651_Mmi,Solyc01g095980.3.1_Slyc,evm.model.Chr7.127_Pgr,rna_NM_116042.4_Ath,rna_XM_002263483.4_Vvi,rna_XM_017376595.1_Dca,rna_XM_022174529.2_Han,rna_XM_023872531.2_Lsa,
10595	NA	NA	NA	NA	10	Os05t0539900-01_Nip,Ptrif.0001s0507.2.v1.3.1_Ptr,SZYD_E3N88_mrna25030_Mmi,Solyc08g065260.4.1_Slyc,evm.model.Chr8.1960_Pgr,rna_NM_121222.5_Ath,rna_XM_002279747.3_Vvi,rna_XM_017375623.1_Dca,rna_XM_022118216.2_Han,rna_XM_023901799.2_Lsa,
10597	NA	NA	NA	NA	10	Os05t0540800-01_Nip,Ptrif.0003s3812.1.v1.3.1_Ptr,SZYD_E3N88_mrna16862_Mmi,Solyc01g079210.3.1_Slyc,evm.model.Chr6.65_Pgr,rna_NM_001337253.1_Ath,rna_XM_002278845.4_Vvi,rna_XM_017393561.1_Dca,rna_XM_022113709.2_Han,rna_XM_023883486.2_Lsa,
10600	NA	NA	NA	NA	10	Os05t0549100-02_Nip,Ptrif.0004s1731.1.v1.3.1_Ptr,SZYD_E3N88_mrna40482_Mmi,Solyc12g021280.2.1_Slyc,evm.model.Chr2.3719.2_Pgr,rna_NM_105557.6_Ath,rna_XM_002281527.4_Vvi,rna_XM_017368099.1_Dca,rna_XM_022141745.2_Han,rna_XM_023895832.2_Lsa,
10601	NA	NA	NA	NA	10	Os05t0551900-00_Nip,Ptrif.0003s1308.2.v1.3.1_Ptr,SZYD_E3N88_mrna32325_Mmi,Solyc03g119450.3.1_Slyc,evm.model.Chr4.3079_Pgr,rna_NM_112724.4_Ath,rna_XM_010665301.2_Vvi,rna_XM_017386389.1_Dca,rna_XM_022137994.2_Han,rna_XM_023887958.2_Lsa,
10602	NA	NA	NA	NA	10	Os05t0557200-02_Nip,Ptrif.0001s1200.1.v1.3.1_Ptr,SZYD_E3N88_mrna18030_Mmi,Solyc07g062860.3.1_Slyc,evm.model.Chr3.3107.1_Pgr,rna_NM_001202969.1_Ath,rna_XM_010645873.2_Vvi,rna_XM_017398247.1_Dca,rna_XM_022157766.2_Han,rna_XM_023917118.2_Lsa,
10603	NA	NA	NA	NA	10	Os05t0564000-00_Nip,Ptrif.0002s0803.2.v1.3.1_Ptr,SZYD_E3N88_mrna38966_Mmi,Solyc07g053560.3.1_Slyc,evm.model.Chr5.1132_Pgr,rna_NM_123782.6_Ath,rna_XM_010658709.2_Vvi,rna_XM_017386377.1_Dca,rna_XM_022165473.2_Han,rna_XM_023892938.2_Lsa,
10604	NA	NA	NA	NA	10	Os05t0564100-01_Nip,Ptrif.0002s0801.1.v1.3.1_Ptr,SZYD_E3N88_mrna18396_Mmi,Solyc07g053580.3.1_Slyc,evm.model.Chr5.1126_Pgr,rna_NM_123784.4_Ath,rna_XM_002277629.4_Vvi,rna_XM_017388233.1_Dca,rna_XM_022165962.2_Han,rna_XM_023902475.2_Lsa,
10606	NA	NA	NA	NA	10	Os05t0566300-01_Nip,Ptrif.0002s2965.1.v1.3.1_Ptr,SZYD_E3N88_mrna36817_Mmi,Solyc02g071280.3.1_Slyc,evm.model.Chr1.1047_Pgr,rna_NM_124012.3_Ath,rna_XM_002271535.3_Vvi,rna_XM_017368201.1_Dca,rna_XM_022179907.2_Han,rna_XM_023902362.2_Lsa,
10608	NA	NA	NA	NA	10	Os05t0567300-02_Nip,Ptrif.0007s2601.1.v1.3.1_Ptr,SZYD_E3N88_mrna02383_Mmi,Solyc02g077280.4.1_Slyc,evm.model.Chr1.2334_Pgr,rna_NM_126045.6_Ath,rna_XM_002264223.3_Vvi,rna_XM_017393442.1_Dca,rna_XM_022153937.2_Han,rna_XM_023893318.2_Lsa,
10612	NA	NA	NA	NA	10	Os05t0575000-01_Nip,Ptrif.0001s0310.1.v1.3.1_Ptr,SZYD_E3N88_mrna14367_Mmi,Solyc08g067630.3.1_Slyc,evm.model.Chr8.1669_Pgr,rna_NM_179732.4_Ath,rna_XM_002284757.3_Vvi,rna_XM_017387770.1_Dca,rna_XM_022131450.2_Han,rna_XM_023907346.2_Lsa,
10613	NA	NA	NA	NA	10	Os05t0576700-01_Nip,Ptrif.0003s1247.1.v1.3.1_Ptr,SZYD_E3N88_mrna25593_Mmi,Solyc03g119820.1.1_Slyc,evm.model.Chr2.1576_Pgr,rna_NM_112743.3_Ath,rna_XM_002273206.3_Vvi,rna_XM_017401701.1_Dca,rna_XM_022183191.2_Han,rna_XM_023911293.2_Lsa,
10614	NA	NA	NA	NA	10	Os05t0579800-01_Nip,Ptrif.0003s1108.2.v1.3.1_Ptr,SZYD_E3N88_mrna20519_Mmi,Solyc02g062680.3.1_Slyc,evm.model.Chr1.2354_Pgr,rna_NM_127387.3_Ath,rna_XM_002266036.4_Vvi,rna_XM_017361010.1_Dca,rna_XM_022127251.2_Han,rna_XM_023908853.2_Lsa,
10615	NA	NA	NA	NA	10	Os05t0582000-01_Nip,Ptrif.0004s1319.1.v1.3.1_Ptr,SZYD_E3N88_mrna45966_Mmi,Solyc10g007750.1.1_Slyc,evm.model.Chr7.1000_Pgr,rna_NM_129851.4_Ath,rna_XM_002283693.3_Vvi,rna_XM_017385492.1_Dca,rna_XM_022114734.2_Han,rna_XM_023884115.2_Lsa,
10616	NA	NA	NA	NA	10	Os05t0586600-01_Nip,Ptrif.0009s2229.2.v1.3.1_Ptr,SZYD_E3N88_mrna12680_Mmi,Solyc03g007370.3.1_Slyc,evm.model.Chr1.1789_Pgr,rna_NM_122317.4_Ath,rna_XM_002268673.3_Vvi,rna_XM_017391351.1_Dca,rna_XM_022118529.2_Han,rna_XM_023905688.2_Lsa,
10617	NA	NA	NA	NA	10	Os05t0587200-01_Nip,Ptrif.0002s2232.1.v1.3.1_Ptr,SZYD_E3N88_mrna36750_Mmi,Solyc02g081920.3.1_Slyc,evm.model.Chr4.1675.3_Pgr,rna_NM_118132.5_Ath,rna_XM_017375140.1_Dca,rna_XM_019222036.1_Vvi,rna_XM_022179615.2_Han,rna_XM_023877124.2_Lsa,
10618	NA	NA	NA	NA	10	Os05t0588200-01_Nip,Ptrif.0003s2144.2.v1.3.1_Ptr,SZYD_E3N88_mrna23352_Mmi,Solyc06g064560.4.1_Slyc,evm.model.Chr4.1563_Pgr,rna_NM_101149.4_Ath,rna_XM_002271521.3_Vvi,rna_XM_017395791.1_Dca,rna_XM_022122055.2_Han,rna_XM_023909175.2_Lsa,
10619	NA	NA	NA	NA	10	Os05t0592100-01_Nip,Ptrif.0008s0351.1.v1.3.1_Ptr,SZYD_E3N88_mrna34274_Mmi,Solyc10g049710.2.1_Slyc,evm.model.Chr3.2199_Pgr,rna_NM_103884.4_Ath,rna_XM_002264347.4_Vvi,rna_XM_017359302.1_Dca,rna_XM_022162899.2_Han,rna_XM_023900001.2_Lsa,
10620	NA	NA	NA	NA	10	Os05t0596200-03_Nip,Ptrif.0001s0411.1.v1.3.1_Ptr,SZYD_E3N88_mrna15673_Mmi,Solyc11g071220.2.1_Slyc,evm.model.Chr8.1835_Pgr,rna_NM_121198.4_Ath,rna_XM_002283833.3_Vvi,rna_XM_017375929.1_Dca,rna_XM_022122656.2_Han,rna_XM_023902880.2_Lsa,
10621	NA	NA	NA	NA	10	Os05t0596600-02_Nip,Ptrif.0004s2544.2.v1.3.1_Ptr,SZYD_E3N88_mrna14253_Mmi,Solyc01g087720.4.1_Slyc,evm.model.Chr7.1343_Pgr,rna_NM_121597.3_Ath,rna_XM_002272374.4_Vvi,rna_XM_017371493.1_Dca,rna_XM_022115391.2_Han,rna_XM_023881533.2_Lsa,
10622	NA	NA	NA	NA	10	Os05t0597000-01_Nip,Ptrif.0009s0452.2.v1.3.1_Ptr,SZYD_E3N88_mrna40619_Mmi,Solyc01g080050.4.1_Slyc,evm.model.Chr9.1425_Pgr,rna_NM_111487.3_Ath,rna_XM_017371054.1_Dca,rna_XM_019219928.1_Vvi,rna_XM_022143807.2_Han,rna_XM_023916122.2_Lsa,
10623	NA	NA	NA	NA	10	Os06t0101100-01_Nip,Ptrif.0003s2000.1.v1.3.1_Ptr,SZYD_E3N88_mrna26833_Mmi,Solyc08g014040.3.1_Slyc,evm.model.Chr9.2169_Pgr,rna_NM_105991.4_Ath,rna_XM_002263384.2_Vvi,rna_XM_017376950.1_Dca,rna_XM_022174059.2_Han,rna_XM_023879575.2_Lsa,
10625	NA	NA	NA	NA	10	Os06t0104100-01_Nip,Ptrif.0003s0864.2.v1.3.1_Ptr,SZYD_E3N88_mrna06822_Mmi,Solyc08g007440.2.1_Slyc,evm.model.Chr2.1461_Pgr,rna_NM_104950.4_Ath,rna_XM_002266733.3_Vvi,rna_XM_017400090.1_Dca,rna_XM_022159913.2_Han,rna_XM_023898119.2_Lsa,
10627	NA	NA	NA	NA	10	Os06t0106000-02_Nip,Ptrif.0009s2151.1.v1.3.1_Ptr,SZYD_E3N88_mrna07349_Mmi,Solyc03g007980.1.1_Slyc,evm.model.Chr1.4545_Pgr,rna_NM_122307.3_Ath,rna_XM_002273491.4_Vvi,rna_XM_017382200.1_Dca,rna_XM_023913697.2_Lsa,rna_XM_035977503.1_Han,
10628	NA	NA	NA	NA	10	Os06t0110100-01_Nip,Ptrif.0004s0986.1.v1.3.1_Ptr,SZYD_E3N88_mrna25234_Mmi,Solyc08g077090.3.1_Slyc,evm.model.Chr4.734_Pgr,rna_NM_129084.3_Ath,rna_XM_010665441.2_Vvi,rna_XM_017373268.1_Dca,rna_XM_022114713.2_Han,rna_XM_023889685.2_Lsa,
10629	NA	NA	NA	NA	10	Os06t0111300-00_Nip,Ptrif.0003s2883.1.v1.3.1_Ptr,SZYD_E3N88_mrna10906_Mmi,Solyc03g097000.3.1_Slyc,evm.model.Chr4.53_Pgr,rna_NM_122609.3_Ath,rna_XM_002274065.2_Vvi,rna_XM_017403220.1_Dca,rna_XM_022130015.2_Han,rna_XM_023888940.2_Lsa,
10630	NA	NA	NA	NA	10	Os06t0111600-01_Nip,Ptrif.0004s1452.2.v1.3.1_Ptr,SZYD_E3N88_mrna14118_Mmi,Solyc01g081050.4.1_Slyc,evm.model.Chr7.1647.1_Pgr,rna_NM_001344122.1_Ath,rna_XM_002265335.3_Vvi,rna_XM_017371863.1_Dca,rna_XM_022124337.2_Han,rna_XM_023916951.2_Lsa,
10634	NA	NA	NA	NA	10	Os06t0129200-01_Nip,Ptrif.0003s0073.1.v1.3.1_Ptr,SZYD_E3N88_mrna30640_Mmi,Solyc01g005670.3.1_Slyc,evm.model.Chr1.2047_Pgr,rna_NM_117148.5_Ath,rna_XM_003631359.3_Vvi,rna_XM_017375945.1_Dca,rna_XM_022164816.2_Han,rna_XM_023889839.2_Lsa,
10635	NA	NA	NA	NA	10	Os06t0129700-01_Nip,Ptrif.0003s0924.1.v1.3.1_Ptr,SZYD_E3N88_mrna24891_Mmi,Solyc08g079820.3.1_Slyc,evm.model.Chr4.307_Pgr,rna_NM_117268.3_Ath,rna_XM_017376477.1_Dca,rna_XM_019217429.1_Vvi,rna_XM_022116681.2_Han,rna_XM_023894805.2_Lsa,
10636	NA	NA	NA	NA	10	Os06t0131100-02_Nip,Ptrif.0001s0731.1.v1.3.1_Ptr,SZYD_E3N88_mrna10535_Mmi,Solyc11g010910.3.1_Slyc,evm.model.Chr2.1604_Pgr,rna_NM_119132.3_Ath,rna_XM_002278933.4_Vvi,rna_XM_017393946.1_Dca,rna_XM_022162873.2_Han,rna_XM_023911390.2_Lsa,
10637	NA	NA	NA	NA	10	Os06t0134800-01_Nip,Ptrif.0003s0885.1.v1.3.1_Ptr,SZYD_E3N88_mrna30464_Mmi,Solyc08g079470.3.1_Slyc,evm.model.Chr4.366_Pgr,rna_NM_117283.3_Ath,rna_XM_010663893.2_Vvi,rna_XM_017381089.1_Dca,rna_XM_022170102.2_Han,rna_XM_023874168.2_Lsa,
10639	NA	NA	NA	NA	10	Os06t0137300-01_Nip,Ptrif.0008s0899.1.v1.3.1_Ptr,SZYD_E3N88_mrna04792_Mmi,Solyc04g077290.3.1_Slyc,evm.model.Chr5.542_Pgr,rna_NM_123928.4_Ath,rna_XM_002275436.3_Vvi,rna_XM_017393375.1_Dca,rna_XM_022144214.2_Han,rna_XM_023899511.1_Lsa,
10640	NA	NA	NA	NA	10	Os06t0137600-02_Nip,Ptrif.0008s0892.4.v1.3.1_Ptr,SZYD_E3N88_mrna06608_Mmi,Solyc01g110550.3.1_Slyc,evm.model.Chr5.551_Pgr,rna_NM_001342300.1_Ath,rna_XM_010649243.2_Vvi,rna_XM_017399701.1_Dca,rna_XM_022132743.2_Han,rna_XM_023883902.2_Lsa,
10641	NA	NA	NA	NA	10	Os06t0138100-01_Nip,Ptrif.0007s0172.1.v1.3.1_Ptr,SZYD_E3N88_mrna06989_Mmi,Solyc02g084030.3.1_Slyc,evm.model.Chr1.2199_Pgr,rna_NM_127359.5_Ath,rna_XM_002269437.4_Vvi,rna_XM_017399723.1_Dca,rna_XM_022156934.2_Han,rna_XM_023911055.2_Lsa,
10642	NA	NA	NA	NA	10	Os06t0140100-01_Nip,Ptrif.0003s4393.1.v1.3.1_Ptr,SZYD_E3N88_mrna07809_Mmi,Solyc01g090280.4.1_Slyc,evm.model.Chr7.1811_Pgr,rna_NM_100090.4_Ath,rna_XM_002271286.4_Vvi,rna_XM_017371780.1_Dca,rna_XM_022147012.2_Han,rna_XM_023889341.2_Lsa,
10645	NA	NA	NA	NA	10	Os06t0146400-01_Nip,Ptrif.0007s2358.1.v1.3.1_Ptr,SZYD_E3N88_mrna29559_Mmi,Solyc05g051700.3.1_Slyc,evm.model.Chr4.2069_Pgr,rna_NM_100924.3_Ath,rna_XM_002279392.3_Vvi,rna_XM_017382787.1_Dca,rna_XM_022143041.2_Han,rna_XM_023890604.2_Lsa,
10646	NA	NA	NA	NA	10	Os06t0151200-01_Nip,Ptrif.0007s0864.2.v1.3.1_Ptr,SZYD_E3N88_mrna09918_Mmi,Solyc03g121450.3.1_Slyc,evm.model.Chr2.272.1_Pgr,rna_NM_112220.2_Ath,rna_XM_002279832.4_Vvi,rna_XM_017376831.1_Dca,rna_XM_022153715.2_Han,rna_XM_023895938.2_Lsa,
10647	NA	NA	NA	NA	10	Os06t0152300-01_Nip,Ptrif.0002s1806.1.v1.3.1_Ptr,SZYD_E3N88_mrna37908_Mmi,Solyc07g055850.4.1_Slyc,evm.model.Chr4.2927_Pgr,rna_NM_001336307.1_Ath,rna_XM_010654324.2_Vvi,rna_XM_017390445.1_Dca,rna_XM_022133689.2_Han,rna_XM_023898292.2_Lsa,
10648	NA	NA	NA	NA	10	Os06t0152500-00_Nip,Ptrif.0008s0530.1.v1.3.1_Ptr,SZYD_E3N88_mrna06172_Mmi,Solyc01g108410.3.1_Slyc,evm.model.Chr3.2405_Pgr,rna_NM_123333.2_Ath,rna_XM_003631626.3_Vvi,rna_XM_017400653.1_Dca,rna_XM_022133465.2_Han,rna_XM_023874409.2_Lsa,
10651	NA	NA	NA	NA	10	Os06t0155500-00_Nip,Ptrif.0002s2853.2.v1.3.1_Ptr,SZYD_E3N88_mrna19112_Mmi,Solyc04g079720.4.1_Slyc,evm.model.Chr1.713_Pgr,rna_NM_102635.3_Ath,rna_XM_002271877.4_Vvi,rna_XM_017364563.1_Dca,rna_XM_022137098.2_Han,rna_XM_023881030.2_Lsa,
10652	NA	NA	NA	NA	10	Os06t0157800-01_Nip,Ptrif.0009s2658.1.v1.3.1_Ptr,SZYD_E3N88_mrna07371_Mmi,Solyc03g083450.1.1_Slyc,evm.model.Chr1.1756_Pgr,rna_NM_126149.2_Ath,rna_XM_003634121.3_Vvi,rna_XM_017401248.1_Dca,rna_XM_022157522.2_Han,rna_XM_023913651.2_Lsa,
10653	NA	NA	NA	NA	10	Os06t0160400-01_Nip,Ptrif.0009s2214.1.v1.3.1_Ptr,SZYD_E3N88_mrna12687_Mmi,Solyc03g007520.3.1_Slyc,evm.model.Chr1.4609_Pgr,rna_NM_124712.3_Ath,rna_XM_002267486.3_Vvi,rna_XM_017403020.1_Dca,rna_XM_022151044.2_Han,rna_XM_023885006.2_Lsa,
10654	NA	NA	NA	NA	10	Os06t0162600-01_Nip,Ptrif.0001s0786.1.v1.3.1_Ptr,SZYD_E3N88_mrna19863_Mmi,Solyc12g006030.2.1_Slyc,evm.model.Chr4.2381_Pgr,rna_NM_001341947.1_Ath,rna_XM_002284061.3_Vvi,rna_XM_017384801.1_Dca,rna_XM_022166884.2_Han,rna_XM_023883413.2_Lsa,
10655	NA	NA	NA	NA	10	Os06t0166000-01_Nip,Ptrif.0007s0451.1.v1.3.1_Ptr,SZYD_E3N88_mrna20250_Mmi,Solyc02g093220.3.1_Slyc,evm.model.Chr1.2988.1_Pgr,rna_NM_126114.4_Ath,rna_XM_002282845.3_Vvi,rna_XM_017387882.1_Dca,rna_XM_022127481.2_Han,rna_XM_023875652.2_Lsa,
10656	NA	NA	NA	NA	10	Os06t0168000-01_Nip,Ptrif.0001s2311.1.v1.3.1_Ptr,SZYD_E3N88_mrna23269_Mmi,Solyc07g009320.3.1_Slyc,evm.model.Chr9.1112_Pgr,rna_NM_127465.4_Ath,rna_XM_010658483.2_Vvi,rna_XM_017359434.1_Dca,rna_XM_022127724.2_Han,rna_XM_023879444.2_Lsa,
10657	NA	NA	NA	NA	10	Os06t0172000-01_Nip,Ptrif.0003s4863.1.v1.3.1_Ptr,SZYD_E3N88_mrna17335_Mmi,Solyc01g006500.4.1_Slyc,evm.model.Chr6.835_Pgr,rna_NM_124250.4_Ath,rna_XM_002269384.4_Vvi,rna_XM_017389524.1_Dca,rna_XM_022178938.2_Han,rna_XM_023903458.2_Lsa,
10658	NA	NA	NA	NA	10	Os06t0174300-01_Nip,Ptrif.0002s2291.1.v1.3.1_Ptr,SZYD_E3N88_mrna29664_Mmi,Solyc02g068710.3.1_Slyc,evm.model.Chr4.1782_Pgr,rna_NM_001198192.1_Ath,rna_XM_010650576.2_Vvi,rna_XM_017373588.1_Dca,rna_XM_022143240.2_Han,rna_XM_023878425.2_Lsa,
10659	NA	NA	NA	NA	10	Os06t0182400-02_Nip,Ptrif.0001s2541.1.v1.3.1_Ptr,SZYD_E3N88_mrna05890_Mmi,Solyc07g005120.3.1_Slyc,evm.model.Chr9.761_Pgr,rna_NM_001203636.1_Ath,rna_XM_003633117.3_Vvi,rna_XM_017394294.1_Dca,rna_XM_022134482.2_Han,rna_XM_023882866.2_Lsa,
10660	NA	NA	NA	NA	10	Os06t0183900-01_Nip,Ptrif.0001s2556.1.v1.3.1_Ptr,SZYD_E3N88_mrna24480_Mmi,Solyc07g005340.2.1_Slyc,evm.model.Chr9.781_Pgr,rna_NM_125187.4_Ath,rna_XM_002279279.3_Vvi,rna_XM_017399135.1_Dca,rna_XM_022144883.2_Han,rna_XM_023901058.2_Lsa,
10661	NA	NA	NA	NA	10	Os06t0184866-01_Nip,Ptrif.0004s1367.2.v1.3.1_Ptr,SZYD_E3N88_mrna17341_Mmi,Solyc06g083200.3.1_Slyc,evm.model.Chr6.893_Pgr,rna_NM_113427.5_Ath,rna_XM_002283342.3_Vvi,rna_XM_017381452.1_Dca,rna_XM_035974432.1_Han,rna_XM_042897504.1_Lsa,
10664	NA	NA	NA	NA	10	Os06t0194400-01_Nip,Ptrif.0005s2512.1.v1.3.1_Ptr,SZYD_E3N88_mrna10385_Mmi,Solyc04g079130.2.1_Slyc,evm.model.Chr2.1871_Pgr,rna_NM_001344459.1_Ath,rna_XM_010666279.2_Vvi,rna_XM_017396068.1_Dca,rna_XM_022158393.2_Han,rna_XM_023872724.2_Lsa,
10665	NA	NA	NA	NA	10	Os06t0213900-01_Nip,Ptrif.0005s2849.1.v1.3.1_Ptr,SZYD_E3N88_mrna37985_Mmi,Solyc12g094480.3.1_Slyc,evm.model.Chr4.3304_Pgr,rna_NM_101893.3_Ath,rna_XM_002285878.4_Vvi,rna_XM_017395944.1_Dca,rna_XM_022121016.2_Han,rna_XM_023910093.2_Lsa,
10666	NA	NA	NA	NA	10	Os06t0218500-02_Nip,Ptrif.0008s1142.1.v1.3.1_Ptr,SZYD_E3N88_mrna27943_Mmi,Solyc01g105520.3.1_Slyc,evm.model.Chr5.2489_Pgr,rna_NM_001335409.1_Ath,rna_XM_002263702.3_Vvi,rna_XM_017400641.1_Dca,rna_XM_022172114.2_Han,rna_XM_023894972.2_Lsa,
10667	NA	NA	NA	NA	10	Os06t0225400-02_Nip,Ptrif.0007s2405.2.v1.3.1_Ptr,SZYD_E3N88_mrna23952_Mmi,Solyc05g051770.3.1_Slyc,evm.model.Chr8.1090_Pgr,rna_NM_203030.2_Ath,rna_XM_002280163.3_Vvi,rna_XM_017382557.1_Dca,rna_XM_022126579.2_Han,rna_XM_023893261.2_Lsa,
10669	NA	NA	NA	NA	10	Os06t0233400-02_Nip,Ptrif.0009s2338.1.v1.3.1_Ptr,SZYD_E3N88_mrna18055_Mmi,Solyc07g066650.4.1_Slyc,evm.model.Chr3.3868_Pgr,rna_NM_112112.3_Ath,rna_XM_002263660.4_Vvi,rna_XM_017398199.1_Dca,rna_XM_022180455.2_Han,rna_XM_023881274.2_Lsa,
10670	NA	NA	NA	NA	10	Os06t0236900-01_Nip,Ptrif.0001s0034.3.v1.3.1_Ptr,SZYD_E3N88_mrna01435_Mmi,Solyc02g068650.2.1_Slyc,evm.model.Chr4.1762.1_Pgr,rna_NM_122393.3_Ath,rna_XM_002282981.3_Vvi,rna_XM_017383092.1_Dca,rna_XM_022117285.2_Han,rna_XM_023877746.2_Lsa,
10671	NA	NA	NA	NA	10	Os06t0237200-00_Nip,Ptrif.0004s2238.2.v1.3.1_Ptr,SZYD_E3N88_mrna35358_Mmi,Solyc05g006120.3.1_Slyc,evm.model.Chr5.1729_Pgr,rna_NM_100926.3_Ath,rna_XM_002266410.4_Vvi,rna_XM_017376869.1_Dca,rna_XM_022163059.2_Han,rna_XM_023882378.2_Lsa,
10672	NA	NA	NA	NA	10	Os06t0237502-00_Nip,Ptrif.0004s2242.1.v1.3.1_Ptr,SZYD_E3N88_mrna31379_Mmi,Solyc05g006170.4.1_Slyc,evm.model.Chr4.2365_Pgr,rna_NM_100925.2_Ath,rna_XM_010654852.2_Vvi,rna_XM_017364506.1_Dca,rna_XM_022132269.2_Han,rna_XM_023884524.2_Lsa,
10673	NA	NA	NA	NA	10	Os06t0238900-01_Nip,Ptrif.0006s2057.2.v1.3.1_Ptr,SZYD_E3N88_mrna30299_Mmi,Solyc02g087260.1.1_Slyc,evm.model.Chr1.3613_Pgr,rna_NM_111002.2_Ath,rna_XM_002280749.3_Vvi,rna_XM_017388786.1_Dca,rna_XM_022165270.2_Han,rna_XM_023900064.2_Lsa,
10674	NA	NA	NA	NA	10	Os06t0239000-01_Nip,Ptrif.0003s0410.1.v1.3.1_Ptr,SZYD_E3N88_mrna21064_Mmi,Solyc03g113860.2.1_Slyc,evm.model.Chr2.1217_Pgr,rna_NM_124390.6_Ath,rna_XM_002283628.4_Vvi,rna_XM_017372430.1_Dca,rna_XM_022128313.2_Han,rna_XM_023874445.2_Lsa,
10675	NA	NA	NA	NA	10	Os06t0239700-01_Nip,Ptrif.0002s1486.1.v1.3.1_Ptr,SZYD_E3N88_mrna41401_Mmi,Solyc07g049200.4.1_Slyc,evm.model.Chr3.2633_Pgr,rna_NM_100385.4_Ath,rna_XM_002273429.4_Vvi,rna_XM_017388976.1_Dca,rna_XM_022142500.2_Han,rna_XM_023894442.2_Lsa,
10676	NA	NA	NA	NA	10	Os06t0245700-00_Nip,Ptrif.0002s3300.1.v1.3.1_Ptr,SZYD_E3N88_mrna12577_Mmi,Solyc02g087290.3.1_Slyc,evm.model.Chr1.3603_Pgr,rna_NM_121499.3_Ath,rna_XM_002276432.4_Vvi,rna_XM_017386454.1_Dca,rna_XM_022149719.2_Han,rna_XM_023887975.2_Lsa,
10677	NA	NA	NA	NA	10	Os06t0251000-01_Nip,Ptrif.0005s0670.3.v1.3.1_Ptr,SZYD_E3N88_mrna29779_Mmi,Solyc05g051230.4.1_Slyc,evm.model.Chr8.567_Pgr,rna_NM_123112.3_Ath,rna_XM_002263236.4_Vvi,rna_XM_017387311.1_Dca,rna_XM_022160417.2_Han,rna_XM_023914229.2_Lsa,
10678	NA	NA	NA	NA	10	Os06t0256000-01_Nip,Ptrif.0006s1769.1.v1.3.1_Ptr,SZYD_E3N88_mrna01635_Mmi,Solyc11g011370.2.1_Slyc,evm.model.Chr8.582_Pgr,rna_NM_123122.4_Ath,rna_XM_002267620.3_Vvi,rna_XM_017368162.1_Dca,rna_XM_023879787.2_Lsa,rna_XM_035983229.1_Han,
10679	NA	NA	NA	NA	10	Os06t0258900-01_Nip,Ptrif.0001s1118.2.v1.3.1_Ptr,SZYD_E3N88_mrna09223_Mmi,Solyc03g118640.3.1_Slyc,evm.model.Chr4.2947_Pgr,rna_NM_001198099.1_Ath,rna_XM_017385963.1_Dca,rna_XM_019226500.1_Vvi,rna_XM_022165582.2_Han,rna_XM_042896891.1_Lsa,
10680	NA	NA	NA	NA	10	Os06t0265900-00_Nip,Ptrif.0005s2259.2.v1.3.1_Ptr,SZYD_E3N88_mrna26424_Mmi,Solyc04g071290.4.1_Slyc,evm.model.Chr4.1124_Pgr,rna_NM_128685.3_Ath,rna_XM_002266912.3_Vvi,rna_XM_017398185.1_Dca,rna_XM_022183994.2_Han,rna_XM_023897896.2_Lsa,
10681	NA	NA	NA	NA	10	Os06t0267600-01_Nip,Ptrif.0008s0496.1.v1.3.1_Ptr,SZYD_E3N88_mrna27797_Mmi,Solyc01g108160.3.1_Slyc,evm.model.Chr3.2374.3_Pgr,rna_NM_001338386.1_Ath,rna_XM_010649451.2_Vvi,rna_XM_017400645.1_Dca,rna_XM_022172544.2_Han,rna_XM_023898936.2_Lsa,
10682	NA	NA	NA	NA	10	Os06t0274100-01_Nip,Ptrif.0004s1772.1.v1.3.1_Ptr,SZYD_E3N88_mrna01899_Mmi,Solyc05g010160.3.1_Slyc,evm.model.Chr2.3635_Pgr,rna_NM_102382.3_Ath,rna_XM_017363973.1_Dca,rna_XM_019216202.1_Vvi,rna_XM_022155930.2_Han,rna_XM_023915921.2_Lsa,
10683	NA	NA	NA	NA	10	Os06t0284800-01_Nip,Ptrif.0003s1172.1.v1.3.1_Ptr,SZYD_E3N88_mrna25552_Mmi,Solyc03g114760.3.1_Slyc,evm.model.Chr2.1515_Pgr,rna_NM_120894.5_Ath,rna_XM_002273057.4_Vvi,rna_XM_017383049.1_Dca,rna_XM_022183606.2_Han,rna_XM_023898198.2_Lsa,
10685	NA	NA	NA	NA	10	Os06t0298400-01_Nip,Ptrif.0001s1868.1.v1.3.1_Ptr,SZYD_E3N88_mrna35118_Mmi,Solyc10g005850.4.1_Slyc,evm.model.Chr3.2523_Pgr,rna_NM_001161141.2_Ath,rna_XM_010646323.2_Vvi,rna_XM_017392158.1_Dca,rna_XM_022137611.2_Han,rna_XM_023872595.2_Lsa,
10686	NA	NA	NA	NA	10	Os06t0298500-01_Nip,Ptrif.0005s1232.1.v1.3.1_Ptr,SZYD_E3N88_mrna01581_Mmi,Solyc02g079130.3.1_Slyc,evm.model.Chr5.1551_Pgr,rna_NM_111367.3_Ath,rna_XM_002274403.3_Vvi,rna_XM_017399810.1_Dca,rna_XM_022149434.2_Han,rna_XM_023914515.2_Lsa,
10687	NA	NA	NA	NA	10	Os06t0300500-01_Nip,Ptrif.0002s1667.1.v1.3.1_Ptr,SZYD_E3N88_mrna08801_Mmi,Solyc07g045140.4.1_Slyc,evm.model.Chr3.2835_Pgr,rna_NM_117337.2_Ath,rna_XM_002266902.3_Vvi,rna_XM_017385029.1_Dca,rna_XM_022144283.2_Han,rna_XM_023885940.2_Lsa,
10690	NA	NA	NA	NA	10	Os06t0318600-01_Nip,Ptrif.0009s1689.1.v1.3.1_Ptr,SZYD_E3N88_mrna36200_Mmi,Solyc03g059260.4.1_Slyc,evm.model.Chr3.316_Pgr,rna_NM_115628.5_Ath,rna_XM_002277476.4_Vvi,rna_XM_017388310.1_Dca,rna_XM_022181403.2_Han,rna_XM_023909648.2_Lsa,
10693	NA	NA	NA	NA	10	Os06t0331300-01_Nip,Ptrif.0003s0213.1.v1.3.1_Ptr,SZYD_E3N88_mrna26980_Mmi,Solyc08g081640.3.1_Slyc,evm.model.Chr1.4794_Pgr,rna_NM_117198.5_Ath,rna_XM_010660110.2_Vvi,rna_XM_017379211.1_Dca,rna_XM_022173745.2_Han,rna_XM_023896977.2_Lsa,
10694	NA	NA	NA	NA	10	Os06t0334400-01_Nip,Ptrif.0001s0776.1.v1.3.1_Ptr,SZYD_E3N88_mrna10245_Mmi,Solyc12g007200.2.1_Slyc,evm.model.Chr9.2071_Pgr,rna_NM_119042.5_Ath,rna_XM_002284181.4_Vvi,rna_XM_017379890.1_Dca,rna_XM_022171569.2_Han,rna_XM_023880160.2_Lsa,
10695	NA	NA	NA	NA	10	Os06t0348800-03_Nip,Ptrif.0002s0789.1.v1.3.1_Ptr,SZYD_E3N88_mrna06627_Mmi,Solyc07g053630.4.1_Slyc,evm.model.Chr5.1108_Pgr,rna_NM_001202633.1_Ath,rna_XM_002275194.4_Vvi,rna_XM_017399382.1_Dca,rna_XM_022182028.2_Han,rna_XM_023882505.2_Lsa,
10696	NA	NA	NA	NA	10	Os06t0364500-01_Nip,Ptrif.0002s3087.1.v1.3.1_Ptr,SZYD_E3N88_mrna18964_Mmi,Solyc02g080900.3.1_Slyc,evm.model.Chr1.2072_Pgr,rna_NM_101063.3_Ath,rna_XM_002263548.3_Vvi,rna_XM_017363383.1_Dca,rna_XM_022161446.2_Han,rna_XM_023903663.2_Lsa,
10697	NA	NA	NA	NA	10	Os06t0472000-01_Nip,Ptrif.0003s1631.1.v1.3.1_Ptr,SZYD_E3N88_mrna18021_Mmi,Solyc07g062060.3.1_Slyc,evm.model.Chr3.2931.1_Pgr,rna_NM_104245.4_Ath,rna_XM_002285611.4_Vvi,rna_XM_017394132.1_Dca,rna_XM_022157758.2_Han,rna_XM_023909831.2_Lsa,
10698	NA	NA	NA	NA	10	Os06t0473200-03_Nip,Ptrif.0002s0705.1.v1.3.1_Ptr,SZYD_E3N88_mrna02691_Mmi,Solyc03g019850.3.1_Slyc,evm.model.Chr5.313_Pgr,rna_NM_001344328.1_Ath,rna_XM_002274826.4_Vvi,rna_XM_017374281.1_Dca,rna_XM_023872927.2_Lsa,rna_XM_035983337.1_Han,
10699	NA	NA	NA	NA	10	Os06t0474200-01_Nip,Ptrif.0003s4497.1.v1.3.1_Ptr,SZYD_E3N88_mrna10234_Mmi,Solyc03g112520.3.1_Slyc,evm.model.Chr2.1107_Pgr,rna_NM_115277.5_Ath,rna_XM_002281454.4_Vvi,rna_XM_017360044.1_Dca,rna_XM_022156848.2_Han,rna_XM_023909287.1_Lsa,
10700	NA	NA	NA	NA	10	Os06t0476200-01_Nip,Ptrif.0002s1979.1.v1.3.1_Ptr,SZYD_E3N88_mrna42891_Mmi,Solyc05g026490.3.1_Slyc,evm.model.Chr2.4087_Pgr,rna_NM_105750.4_Ath,rna_XM_002280875.3_Vvi,rna_XM_017365250.1_Dca,rna_XM_022170333.2_Han,rna_XM_023916487.2_Lsa,
10701	NA	NA	NA	NA	10	Os06t0489200-01_Nip,Ptrif.0003s1232.1.v1.3.1_Ptr,SZYD_E3N88_mrna25602_Mmi,Solyc03g114410.3.1_Slyc,evm.model.Chr2.1558_Pgr,rna_NM_122214.4_Ath,rna_XM_002271520.3_Vvi,rna_XM_017390385.1_Dca,rna_XM_022183642.2_Han,rna_XM_023911284.2_Lsa,
10702	NA	NA	NA	NA	10	Os06t0489500-01_Nip,Ptrif.0004s1760.2.v1.3.1_Ptr,SZYD_E3N88_mrna19672_Mmi,Solyc05g010100.4.1_Slyc,evm.model.Chr2.3646_Pgr,rna_NM_105544.3_Ath,rna_XM_010649919.2_Vvi,rna_XM_017386006.1_Dca,rna_XM_023892435.2_Lsa,rna_XM_035985032.1_Han,
10704	NA	NA	NA	NA	10	Os06t0499301-00_Nip,Ptrif.0002s2237.1.v1.3.1_Ptr,SZYD_E3N88_mrna25233_Mmi,Solyc02g081860.3.1_Slyc,evm.model.Chr4.1685_Pgr,rna_NM_001341399.1_Ath,rna_XM_010650995.2_Vvi,rna_XM_017385470.1_Dca,rna_XM_022113454.2_Han,rna_XM_023887829.2_Lsa,
10705	NA	NA	NA	NA	10	Os06t0499900-01_Nip,Ptrif.0004s0724.2.v1.3.1_Ptr,SZYD_E3N88_mrna21641_Mmi,Solyc11g007720.2.1_Slyc,evm.model.Chr7.641_Pgr,rna_NM_001203141.1_Ath,rna_XM_002262746.4_Vvi,rna_XM_017381301.1_Dca,rna_XM_022182718.2_Han,rna_XM_023898799.2_Lsa,
10706	NA	NA	NA	NA	10	Os06t0502900-02_Nip,Ptrif.0002s1583.1.v1.3.1_Ptr,SZYD_E3N88_mrna34497_Mmi,Solyc07g047980.3.1_Slyc,evm.model.Chr3.2750_Pgr,rna_NM_111658.4_Ath,rna_XM_002272667.3_Vvi,rna_XM_017397610.1_Dca,rna_XM_022180590.2_Han,rna_XM_023898664.2_Lsa,
10708	NA	NA	NA	NA	10	Os06t0529800-01_Nip,Ptrif.0003s0133.2.v1.3.1_Ptr,SZYD_E3N88_mrna27007_Mmi,Solyc08g082320.3.1_Slyc,evm.model.Chr1.4890.1_Pgr,rna_NM_118517.6_Ath,rna_XM_002270124.3_Vvi,rna_XM_017364453.1_Dca,rna_XM_022173516.2_Han,rna_XM_023894656.2_Lsa,
10709	NA	NA	NA	NA	10	Os06t0530300-01_Nip,Ptrif.0009s2688.1.v1.3.1_Ptr,SZYD_E3N88_mrna34915_Mmi,Solyc01g005910.3.1_Slyc,evm.model.Chr3.3890_Pgr,rna_NM_112104.2_Ath,rna_XM_002265803.4_Vvi,rna_XM_017399656.1_Dca,rna_XM_022137764.2_Han,rna_XM_023881276.2_Lsa,
10710	NA	NA	NA	NA	10	Os06t0565300-00_Nip,Ptrif.0007s0882.1.v1.3.1_Ptr,SZYD_E3N88_mrna09905_Mmi,Solyc06g062700.3.1_Slyc,evm.model.Chr2.238_Pgr,rna_NM_112229.3_Ath,rna_XM_010656239.2_Vvi,rna_XM_017400450.1_Dca,rna_XM_022153845.2_Han,rna_XM_023875312.2_Lsa,
10713	NA	NA	NA	NA	10	Os06t0574400-01_Nip,Ptrif.0008s0086.2.v1.3.1_Ptr,SZYD_E3N88_mrna31344_Mmi,Solyc01g111910.3.1_Slyc,evm.model.Chr4.2458_Pgr,rna_NM_120006.3_Ath,rna_XM_010648077.2_Vvi,rna_XM_017402541.1_Dca,rna_XM_022167524.2_Han,rna_XM_023880570.2_Lsa,
10714	NA	NA	NA	NA	10	Os06t0584200-03_Nip,Ptrif.0006s2496.1.v1.3.1_Ptr,SZYD_E3N88_mrna02648_Mmi,Solyc02g087720.1.1_Slyc,evm.model.Chr1.3533_Pgr,rna_NM_001338967.1_Ath,rna_XM_002277101.3_Vvi,rna_XM_017387879.1_Dca,rna_XM_022149770.2_Han,rna_XM_023917166.2_Lsa,
10715	NA	NA	NA	NA	10	Os06t0590301-01_Nip,Ptrif.0005s3295.1.v1.3.1_Ptr,SZYD_E3N88_mrna22364_Mmi,Solyc04g072033.1.1_Slyc,evm.model.Chr4.1044_Pgr,rna_NM_117043.3_Ath,rna_XM_002265790.4_Vvi,rna_XM_017392993.1_Dca,rna_XM_022181806.2_Han,rna_XM_023872490.2_Lsa,
10716	NA	NA	NA	NA	10	Os06t0591600-01_Nip,Ptrif.0001s0354.1.v1.3.1_Ptr,SZYD_E3N88_mrna24978_Mmi,Solyc08g068070.3.1_Slyc,evm.model.Chr2.3784.1_Pgr,rna_NM_119421.5_Ath,rna_XM_002284448.4_Vvi,rna_XM_017381827.1_Dca,rna_XM_022117161.2_Han,rna_XM_023908791.2_Lsa,
10717	NA	NA	NA	NA	10	Os06t0601000-01_Nip,Ptrif.0001s0274.1.v1.3.1_Ptr,SZYD_E3N88_mrna15724_Mmi,Solyc08g061140.3.1_Slyc,evm.model.Chr8.1591_Pgr,rna_NM_121165.4_Ath,rna_XM_010650345.2_Vvi,rna_XM_017377987.1_Dca,rna_XM_022122697.2_Han,rna_XM_023903858.2_Lsa,
10718	NA	NA	NA	NA	10	Os06t0613400-01_Nip,Ptrif.0004s2562.2.v1.3.1_Ptr,SZYD_E3N88_mrna19185_Mmi,Solyc01g086930.4.1_Slyc,evm.model.Chr9.2548_Pgr,rna_NM_180352.3_Ath,rna_XM_010661032.2_Vvi,rna_XM_017376348.1_Dca,rna_XM_022161262.2_Han,rna_XM_042901045.1_Lsa,
10719	NA	NA	NA	NA	10	Os06t0618600-01_Nip,Ptrif.0004s2870.1.v1.3.1_Ptr,SZYD_E3N88_mrna29592_Mmi,Solyc11g019960.2.1_Slyc,evm.model.Chr4.1496_Pgr,rna_NM_001333420.1_Ath,rna_XM_010650088.2_Vvi,rna_XM_017387373.1_Dca,rna_XM_022143040.2_Han,rna_XM_042902505.1_Lsa,
10720	NA	NA	NA	NA	10	Os06t0622700-01_Nip,Ptrif.0005s2949.1.v1.3.1_Ptr,SZYD_E3N88_mrna11669_Mmi,Solyc04g082890.3.1_Slyc,evm.model.Chr4.3460_Pgr,rna_NM_103458.3_Ath,rna_XM_003634288.3_Vvi,rna_XM_017398447.1_Dca,rna_XM_022152898.2_Han,rna_XM_023888039.2_Lsa,
10722	NA	NA	NA	NA	10	Os06t0632200-02_Nip,Ptrif.0006s1950.1.v1.3.1_Ptr,SZYD_E3N88_mrna02584_Mmi,Solyc12g096190.2.1_Slyc,evm.model.Chr1.3219_Pgr,rna_NM_123214.5_Ath,rna_XM_002279088.4_Vvi,rna_XM_017376258.1_Dca,rna_XM_022149655.2_Han,rna_XM_023873228.2_Lsa,
10723	NA	NA	NA	NA	10	Os06t0639300-01_Nip,Ptrif.0007s1223.2.v1.3.1_Ptr,SZYD_E3N88_mrna09958_Mmi,Solyc03g120130.4.1_Slyc,evm.model.Chr2.438_Pgr,rna_NM_148669.4_Ath,rna_XM_010656364.2_Vvi,rna_XM_017403176.1_Dca,rna_XM_022154524.1_Han,rna_XM_023906336.2_Lsa,
10725	NA	NA	NA	NA	10	Os06t0644600-01_Nip,Ptrif.0001s2217.1.v1.3.1_Ptr,SZYD_E3N88_mrna07646_Mmi,Solyc01g087670.3.1_Slyc,evm.model.Chr7.1348_Pgr,rna_NM_116732.3_Ath,rna_XM_002269412.2_Vvi,rna_XM_017392295.1_Dca,rna_XM_022115356.2_Han,rna_XM_023909266.2_Lsa,
10726	NA	NA	NA	NA	10	Os06t0653800-01_Nip,Ptrif.0003s2530.2.v1.3.1_Ptr,SZYD_E3N88_mrna23003_Mmi,Solyc03g059100.3.1_Slyc,evm.model.Chr9.2356_Pgr,rna_NM_129939.6_Ath,rna_XM_002277595.4_Vvi,rna_XM_017375863.1_Dca,rna_XM_022184274.2_Han,rna_XM_023904876.2_Lsa,
10727	NA	NA	NA	NA	10	Os06t0659200-01_Nip,Ptrif.0009s1416.1.v1.3.1_Ptr,SZYD_E3N88_mrna31789_Mmi,Solyc03g033520.2.1_Slyc,evm.model.Chr3.626_Pgr,rna_NM_001161223.1_Ath,rna_XM_002274343.4_Vvi,rna_XM_017398468.1_Dca,rna_XM_022144717.2_Han,rna_XM_023885714.2_Lsa,
10728	NA	NA	NA	NA	10	Os06t0659500-01_Nip,Ptrif.0001s3120.1.v1.3.1_Ptr,SZYD_E3N88_mrna36008_Mmi,Solyc11g069860.3.1_Slyc,evm.model.Chr9.1052_Pgr,rna_NM_122057.4_Ath,rna_XM_002266489.3_Vvi,rna_XM_017402793.1_Dca,rna_XM_022182186.2_Han,rna_XM_023884765.2_Lsa,
10729	NA	NA	NA	NA	10	Os06t0660400-01_Nip,Ptrif.0001s0073.1.v1.3.1_Ptr,SZYD_E3N88_mrna31029_Mmi,Solyc02g081560.1.1_Slyc,evm.model.Chr4.843_Pgr,rna_NM_121107.2_Ath,rna_XM_002271965.3_Vvi,rna_XM_017378391.1_Dca,rna_XM_022167315.2_Han,rna_XM_023880491.2_Lsa,
10730	NA	NA	NA	NA	10	Os06t0663100-01_Nip,Ptrif.0001s2221.1.v1.3.1_Ptr,SZYD_E3N88_mrna05771_Mmi,Solyc07g017260.2.1_Slyc,evm.model.Chr5.518_Pgr,rna_NM_001203494.1_Ath,rna_XM_002275318.4_Vvi,rna_XM_017387941.1_Dca,rna_XM_022134002.2_Han,rna_XM_023887579.2_Lsa,
10731	NA	NA	NA	NA	10	Os06t0663600-01_Nip,Ptrif.0001s0010.1.v1.3.1_Ptr,SZYD_E3N88_mrna08098_Mmi,Solyc12g096280.2.1_Slyc,evm.model.Chr2.2661_Pgr,rna_NM_119265.4_Ath,rna_XM_002280974.3_Vvi,rna_XM_017386621.1_Dca,rna_XM_022146746.2_Han,rna_XM_023890005.2_Lsa,
10733	NA	NA	NA	NA	10	Os06t0669275-00_Nip,Ptrif.0003s4324.1.v1.3.1_Ptr,SZYD_E3N88_mrna26691_Mmi,Solyc01g090860.3.1_Slyc,evm.model.Chr7.1926_Pgr,rna_NM_001340229.1_Ath,rna_XM_010663010.2_Vvi,rna_XM_017391617.1_Dca,rna_XM_022174438.2_Han,rna_XM_042900427.1_Lsa,
10734	NA	NA	NA	NA	10	Os06t0669600-01_Nip,Ptrif.0009s1876.1.v1.3.1_Ptr,SZYD_E3N88_mrna21759_Mmi,Solyc05g006950.4.1_Slyc,evm.model.Chr1.4221_Pgr,rna_NM_124522.4_Ath,rna_XM_002267621.4_Vvi,rna_XM_017402651.1_Dca,rna_XM_022161643.2_Han,rna_XM_023897501.2_Lsa,
10735	NA	NA	NA	NA	10	Os06t0670000-01_Nip,Ptrif.0009s2288.1.v1.3.1_Ptr,SZYD_E3N88_mrna35029_Mmi,Solyc07g066480.3.1_Slyc,evm.model.Chr3.3822_Pgr,rna_NM_001332231.1_Ath,rna_XM_010646611.2_Vvi,rna_XM_017387246.1_Dca,rna_XM_022137691.2_Han,rna_XM_023900269.2_Lsa,
10736	NA	NA	NA	NA	10	Os06t0677400-01_Nip,Ptrif.0002s2433.1.v1.3.1_Ptr,SZYD_E3N88_mrna34122_Mmi,Solyc02g022930.3.1_Slyc,evm.model.Chr1.1245_Pgr,rna_NM_118211.5_Ath,rna_XM_002264104.4_Vvi,rna_XM_017376921.1_Dca,rna_XM_022127114.2_Han,rna_XM_023874866.2_Lsa,
10738	NA	NA	NA	NA	10	Os06t0678200-01_Nip,Ptrif.0002s2497.1.v1.3.1_Ptr,SZYD_E3N88_mrna31721_Mmi,Solyc08g023470.3.1_Slyc,evm.model.Chr1.2425_Pgr,rna_NM_001036406.3_Ath,rna_XM_002268193.4_Vvi,rna_XM_017393563.1_Dca,rna_XM_022171839.2_Han,rna_XM_023878031.2_Lsa,
10739	NA	NA	NA	NA	10	Os06t0679700-00_Nip,Ptrif.0001s1661.1.v1.3.1_Ptr,SZYD_E3N88_mrna34925_Mmi,Solyc07g064630.4.1_Slyc,evm.model.Chr3.3430_Pgr,rna_NM_118832.4_Ath,rna_XM_002279935.4_Vvi,rna_XM_017392312.1_Dca,rna_XM_022137886.2_Han,rna_XM_023873851.2_Lsa,
10740	NA	NA	NA	NA	10	Os06t0683200-01_Nip,Ptrif.0001s1474.1.v1.3.1_Ptr,SZYD_E3N88_mrna27504_Mmi,Solyc07g063960.3.1_Slyc,evm.model.Chr3.3298_Pgr,rna_NM_180859.2_Ath,rna_XM_017392112.1_Dca,rna_XM_019217500.1_Vvi,rna_XM_022172839.2_Han,rna_XM_023908455.2_Lsa,
10741	NA	NA	NA	NA	10	Os06t0686500-01_Nip,Ptrif.0009s1921.1.v1.3.1_Ptr,SZYD_E3N88_mrna38760_Mmi,Solyc03g083580.3.1_Slyc,evm.model.Chr1.4258_Pgr,rna_NM_124533.2_Ath,rna_XM_002265551.3_Vvi,rna_XM_017398178.1_Dca,rna_XM_022121718.2_Han,rna_XM_023899820.2_Lsa,
10743	NA	NA	NA	NA	10	Os06t0691400-01_Nip,Ptrif.0005s2091.1.v1.3.1_Ptr,SZYD_E3N88_mrna37194_Mmi,Solyc10g079640.2.1_Slyc,evm.model.Chr4.1320_Pgr,rna_NM_103546.4_Ath,rna_XM_002284467.4_Vvi,rna_XM_017388858.1_Dca,rna_XM_022127148.2_Han,rna_XM_023878827.2_Lsa,
10744	NA	NA	NA	NA	10	Os06t0694100-01_Nip,Ptrif.0004s0022.1.v1.3.1_Ptr,SZYD_E3N88_mrna23581_Mmi,Solyc06g009690.3.1_Slyc,evm.model.Chr1.3820_Pgr,rna_NM_129549.4_Ath,rna_XM_002276207.3_Vvi,rna_XM_017382435.1_Dca,rna_XM_022125890.2_Han,rna_XM_023878378.2_Lsa,
10745	NA	NA	NA	NA	10	Os06t0694400-02_Nip,Ptrif.0001s2925.1.v1.3.1_Ptr,SZYD_E3N88_mrna05823_Mmi,Solyc07g017870.2.1_Slyc,evm.model.Chr9.1040_Pgr,rna_NM_203222.2_Ath,rna_XM_010658549.2_Vvi,rna_XM_017385624.1_Dca,rna_XM_022133920.2_Han,rna_XM_023909576.2_Lsa,
10747	NA	NA	NA	NA	10	Os06t0695900-01_Nip,Ptrif.0001s2245.1.v1.3.1_Ptr,SZYD_E3N88_mrna36006_Mmi,Solyc07g007440.1.1_Slyc,evm.model.Chr9.1046_Pgr,rna_NM_120663.3_Ath,rna_XM_010658567.2_Vvi,rna_XM_017399148.1_Dca,rna_XM_022182189.2_Han,rna_XM_023905371.2_Lsa,
10749	NA	NA	NA	NA	10	Os06t0699500-02_Nip,Ptrif.0001s2276.1.v1.3.1_Ptr,SZYD_E3N88_mrna05810_Mmi,Solyc07g008470.3.1_Slyc,evm.model.Chr9.1088_Pgr,rna_NM_001203628.2_Ath,rna_XM_002264337.4_Vvi,rna_XM_017392768.1_Dca,rna_XM_022133936.2_Han,rna_XM_023910145.2_Lsa,
10752	NA	NA	NA	NA	10	Os06t0704900-01_Nip,Ptrif.0006s0821.2.v1.3.1_Ptr,SZYD_E3N88_mrna17747_Mmi,Solyc09g014320.4.1_Slyc,evm.model.Chr4.1431_Pgr,rna_NM_180695.3_Ath,rna_XM_010655882.2_Vvi,rna_XM_017364499.1_Dca,rna_XM_022115088.2_Han,rna_XM_023880412.2_Lsa,
10753	NA	NA	NA	NA	10	Os06t0708200-03_Nip,Ptrif.0004s2169.1.v1.3.1_Ptr,SZYD_E3N88_mrna19881_Mmi,Solyc06g065620.2.1_Slyc,evm.model.Chr4.2495_Pgr,rna_NM_104733.4_Ath,rna_XM_010653134.2_Vvi,rna_XM_017379620.1_Dca,rna_XM_035980479.1_Han,rna_XM_042900820.1_Lsa,
10754	NA	NA	NA	NA	10	Os06t0710300-01_Nip,Ptrif.0005s1098.1.v1.3.1_Ptr,SZYD_E3N88_mrna30824_Mmi,Solyc08g075280.4.1_Slyc,evm.model.Chr2.2552_Pgr,rna_NM_118059.3_Ath,rna_XM_002272458.3_Vvi,rna_XM_017369007.1_Dca,rna_XM_022165434.2_Han,rna_XM_023894425.2_Lsa,
10755	NA	NA	NA	NA	10	Os06t0711600-02_Nip,Ptrif.0008s0169.1.v1.3.1_Ptr,SZYD_E3N88_mrna06508_Mmi,Solyc10g055640.2.1_Slyc,evm.model.Chr7.2575.1_Pgr,rna_NM_001335493.1_Ath,rna_XM_002279457.3_Vvi,rna_XM_017359278.1_Dca,rna_XM_022133272.2_Han,rna_XM_023895476.2_Lsa,
10756	NA	NA	NA	NA	10	Os06t0714000-01_Nip,Ptrif.0007s0192.1.v1.3.1_Ptr,SZYD_E3N88_mrna29936_Mmi,Solyc02g075630.3.1_Slyc,evm.model.Chr1.2231_Pgr,rna_NM_114973.3_Ath,rna_XM_003631827.3_Vvi,rna_XM_017399561.1_Dca,rna_XM_022160111.2_Han,rna_XM_023893449.2_Lsa,
10757	NA	NA	NA	NA	10	Os06t0715100-02_Nip,Ptrif.0003s0677.1.v1.3.1_Ptr,SZYD_E3N88_mrna30715_Mmi,Solyc08g077550.3.1_Slyc,evm.model.Chr4.650_Pgr,rna_NM_129072.4_Ath,rna_XM_002282908.4_Vvi,rna_XM_017375032.1_Dca,rna_XM_022165097.2_Han,rna_XM_023903145.2_Lsa,
10759	NA	NA	NA	NA	10	Os06t0717400-01_Nip,Ptrif.0005s2820.1.v1.3.1_Ptr,SZYD_E3N88_mrna21582_Mmi,Solyc04g081920.3.1_Slyc,evm.model.Chr4.3261_Pgr,rna_NM_202422.3_Ath,rna_XM_003634304.3_Vvi,rna_XM_017359568.1_Dca,rna_XM_022182631.2_Han,rna_XM_023899623.2_Lsa,
10760	NA	NA	NA	NA	10	Os06t0724300-01_Nip,Ptrif.0008s0148.1.v1.3.1_Ptr,SZYD_E3N88_mrna06514_Mmi,Solyc01g111770.2.1_Slyc,evm.model.Chr7.2590_Pgr,rna_NM_120011.3_Ath,rna_XM_002280389.3_Vvi,rna_XM_017399191.1_Dca,rna_XM_022133032.2_Han,rna_XM_023895489.2_Lsa,
10761	NA	NA	NA	NA	10	Os06t0724700-01_Nip,Ptrif.0008s0133.1.v1.3.1_Ptr,SZYD_E3N88_mrna39947_Mmi,Solyc01g111870.3.1_Slyc,evm.model.Chr7.2615_Pgr,rna_NM_001344355.1_Ath,rna_XM_002278373.4_Vvi,rna_XM_017401373.1_Dca,rna_XM_022182164.2_Han,rna_XM_023916420.2_Lsa,
10762	NA	NA	NA	NA	10	Os06t0730800-01_Nip,Ptrif.0003s1994.1.v1.3.1_Ptr,SZYD_E3N88_mrna11715_Mmi,Solyc06g072170.2.1_Slyc,evm.model.Chr4.3168_Pgr,rna_NM_111379.3_Ath,rna_XM_002263822.3_Vvi,rna_XM_017383397.1_Dca,rna_XM_022152917.2_Han,rna_XM_023898588.2_Lsa,
10763	NA	NA	NA	NA	10	Os06t0731300-00_Nip,Ptrif.0008s1937.1.v1.3.1_Ptr,SZYD_E3N88_mrna32701_Mmi,Solyc04g007410.4.1_Slyc,evm.model.Chr6.2322_Pgr,rna_NM_202657.3_Ath,rna_XM_017394718.1_Dca,rna_XM_019220830.1_Vvi,rna_XM_022138652.2_Han,rna_XM_023882318.2_Lsa,
10765	NA	NA	NA	NA	10	Os07t0103200-01_Nip,Ptrif.0001s1534.1.v1.3.1_Ptr,SZYD_E3N88_mrna34873_Mmi,Solyc10g006460.3.1_Slyc,evm.model.Chr3.3342_Pgr,rna_NM_179125.4_Ath,rna_XM_010646107.2_Vvi,rna_XM_017399385.1_Dca,rna_XM_022137924.2_Han,rna_XM_023873809.1_Lsa,
10766	NA	NA	NA	NA	10	Os07t0105600-01_Nip,Ptrif.0001s1487.1.v1.3.1_Ptr,SZYD_E3N88_mrna26181_Mmi,Solyc10g006530.4.1_Slyc,evm.model.Chr3.3310_Pgr,rna_NM_111010.3_Ath,rna_XM_002282708.4_Vvi,rna_XM_017391947.1_Dca,rna_XM_022183765.2_Han,rna_XM_023900853.2_Lsa,
10767	NA	NA	NA	NA	10	Os07t0107900-02_Nip,Ptrif.0001s1206.2.v1.3.1_Ptr,SZYD_E3N88_mrna34697_Mmi,Solyc07g062920.4.1_Slyc,evm.model.Chr3.3114_Pgr,rna_NM_124772.3_Ath,rna_XM_002285106.3_Vvi,rna_XM_017398200.1_Dca,rna_XM_022139093.2_Han,rna_XM_023917108.2_Lsa,
10768	NA	NA	NA	NA	10	Os07t0113700-01_Nip,Ptrif.0007s0516.2.v1.3.1_Ptr,SZYD_E3N88_mrna42164_Mmi,Solyc02g092780.3.1_Slyc,evm.model.Chr1.2896.3_Pgr,rna_NM_119910.4_Ath,rna_XM_002279254.3_Vvi,rna_XM_017386700.1_Dca,rna_XM_022154052.2_Han,rna_XM_023898571.2_Lsa,
10769	NA	NA	NA	NA	10	Os07t0120700-01_Nip,Ptrif.0007s0378.2.v1.3.1_Ptr,SZYD_E3N88_mrna30159_Mmi,Solyc02g090260.3.1_Slyc,evm.model.Chr1.3104_Pgr,rna_NM_114903.5_Ath,rna_XM_017360275.1_Dca,rna_XM_019218653.1_Vvi,rna_XM_022142909.2_Han,rna_XM_042900306.1_Lsa,
10770	NA	NA	NA	NA	10	Os07t0134700-00_Nip,Ptrif.0008s0714.2.v1.3.1_Ptr,SZYD_E3N88_mrna44540_Mmi,Solyc01g109630.4.1_Slyc,evm.model.Chr3.3655_Pgr,rna_NM_127741.4_Ath,rna_XM_003631562.3_Vvi,rna_XM_017373704.1_Dca,rna_XM_022138461.2_Han,rna_XM_023889795.2_Lsa,
10772	NA	NA	NA	NA	10	Os07t0149900-01_Nip,Ptrif.0002s2478.2.v1.3.1_Ptr,SZYD_E3N88_mrna36783_Mmi,Solyc04g058080.3.1_Slyc,evm.model.Chr1.4625_Pgr,rna_NM_001340553.1_Ath,rna_XM_002274258.4_Vvi,rna_XM_017379088.1_Dca,rna_XM_022179342.2_Han,rna_XM_023877152.2_Lsa,
10773	NA	NA	NA	NA	10	Os07t0151300-01_Nip,Ptrif.0005s1933.1.v1.3.1_Ptr,SZYD_E3N88_mrna37119_Mmi,Solyc10g018870.2.1_Slyc,evm.model.Chr7.1893_Pgr,rna_NM_001333122.1_Ath,rna_XM_002273031.4_Vvi,rna_XM_017372944.1_Dca,rna_XM_022180267.2_Han,rna_XM_042896516.1_Lsa,
10774	NA	NA	NA	NA	10	Os07t0153300-01_Nip,Ptrif.0002s3044.1.v1.3.1_Ptr,SZYD_E3N88_mrna19499_Mmi,Solyc05g053950.4.1_Slyc,evm.model.Chr1.1164_Pgr,rna_NM_202210.2_Ath,rna_XM_010657376.2_Vvi,rna_XM_017376655.1_Dca,rna_XM_022162741.2_Han,rna_XM_023910429.2_Lsa,
10775	NA	NA	NA	NA	10	Os07t0154400-01_Nip,Ptrif.0006s2405.1.v1.3.1_Ptr,SZYD_E3N88_mrna12111_Mmi,Solyc01g097110.2.1_Slyc,evm.model.Chr5.1413_Pgr,rna_NM_001340980.1_Ath,rna_XM_010658783.2_Vvi,rna_XM_017376486.1_Dca,rna_XM_022134506.2_Han,rna_XM_023879796.2_Lsa,
10776	NA	NA	NA	NA	10	Os07t0155100-01_Nip,Ptrif.0007s0485.1.v1.3.1_Ptr,SZYD_E3N88_mrna30116_Mmi,Solyc03g044190.3.1_Slyc,evm.model.Chr1.2937_Pgr,rna_NM_126129.4_Ath,rna_XM_002283544.3_Vvi,rna_XM_017359696.1_Dca,rna_XM_022142831.2_Han,rna_XM_023876670.2_Lsa,
10777	NA	NA	NA	NA	10	Os07t0155200-01_Nip,Ptrif.0004s1890.1.v1.3.1_Ptr,SZYD_E3N88_mrna01929_Mmi,Solyc05g012120.3.1_Slyc,evm.model.Chr2.2951_Pgr,rna_NM_105588.3_Ath,rna_XM_010651608.2_Vvi,rna_XM_017366442.1_Dca,rna_XM_022156056.2_Han,rna_XM_023875523.2_Lsa,
10778	NA	NA	NA	NA	10	Os07t0159700-00_Nip,Ptrif.0008s1559.1.v1.3.1_Ptr,SZYD_E3N88_mrna06616_Mmi,Solyc11g071820.3.1_Slyc,evm.model.Chr6.1932_Pgr,rna_NM_147887.4_Ath,rna_XM_002270069.3_Vvi,rna_XM_017376098.1_Dca,rna_XM_022133301.2_Han,rna_XM_023895740.2_Lsa,
10779	NA	NA	NA	NA	10	Os07t0160400-01_Nip,Ptrif.0001s1019.1.v1.3.1_Ptr,SZYD_E3N88_mrna40776_Mmi,Solyc07g040950.3.1_Slyc,evm.model.Chr6.1405_Pgr,rna_NM_125086.4_Ath,rna_XM_002280978.4_Vvi,rna_XM_017365252.1_Dca,rna_XM_022140815.2_Han,rna_XM_023888654.2_Lsa,
10780	NA	NA	NA	NA	10	Os07t0164100-01_Nip,Ptrif.0003s1260.1.v1.3.1_Ptr,SZYD_E3N88_mrna20920_Mmi,Solyc03g119730.3.1_Slyc,evm.model.Chr2.1589_Pgr,rna_NM_180278.3_Ath,rna_XM_002274234.4_Vvi,rna_XM_017402276.1_Dca,rna_XM_022128117.2_Han,rna_XM_023882812.2_Lsa,
10781	NA	NA	NA	NA	10	Os07t0164200-02_Nip,Ptrif.0008s1524.1.v1.3.1_Ptr,SZYD_E3N88_mrna20766_Mmi,Solyc01g009245.1.1_Slyc,evm.model.Chr6.1886_Pgr,rna_NM_122102.3_Ath,rna_XM_002276901.3_Vvi,rna_XM_017386093.1_Dca,rna_XM_022127931.2_Han,rna_XM_023894688.2_Lsa,
10782	NA	NA	NA	NA	10	Os07t0165200-01_Nip,Ptrif.0003s4842.1.v1.3.1_Ptr,SZYD_E3N88_mrna02905_Mmi,Solyc01g056570.3.1_Slyc,evm.model.Chr3.1410_Pgr,rna_NM_001202873.1_Ath,rna_XM_017402760.1_Dca,rna_XM_019221745.1_Vvi,rna_XM_022150174.2_Han,rna_XM_023895631.2_Lsa,
10785	NA	NA	NA	NA	10	Os07t0171100-02_Nip,Ptrif.0002s0028.1.v1.3.1_Ptr,SZYD_E3N88_mrna24357_Mmi,Solyc01g005520.4.1_Slyc,evm.model.Chr9.25_Pgr,rna_NM_104423.4_Ath,rna_XM_002285708.4_Vvi,rna_XM_017360055.1_Dca,rna_XM_022116641.2_Han,rna_XM_023886161.2_Lsa,
10786	NA	NA	NA	NA	10	Os07t0171200-01_Nip,Ptrif.0003s3026.1.v1.3.1_Ptr,SZYD_E3N88_mrna14684_Mmi,Solyc10g050850.2.1_Slyc,evm.model.Chr3.39_Pgr,rna_NM_121825.4_Ath,rna_XM_002281936.3_Vvi,rna_XM_017392942.1_Dca,rna_XM_022127629.2_Han,rna_XM_023896727.2_Lsa,
10787	NA	NA	NA	NA	10	Os07t0172200-01_Nip,Ptrif.0003s1951.2.v1.3.1_Ptr,SZYD_E3N88_mrna32223_Mmi,Solyc03g098620.3.1_Slyc,evm.model.Chr4.2867.1_Pgr,rna_NM_001123977.1_Ath,rna_XM_002281924.3_Vvi,rna_XM_017381649.1_Dca,rna_XM_022157402.2_Han,rna_XM_023898817.2_Lsa,
10788	NA	NA	NA	NA	10	Os07t0172600-00_Nip,Ptrif.0006s1595.1.v1.3.1_Ptr,SZYD_E3N88_mrna20209_Mmi,Solyc01g098150.3.1_Slyc,evm.model.Chr3.1897_Pgr,rna_NM_120461.4_Ath,rna_XM_002277887.3_Vvi,rna_XM_017402987.1_Dca,rna_XM_022127470.2_Han,rna_XM_023902955.2_Lsa,
10789	NA	NA	NA	NA	10	Os07t0176900-01_Nip,Ptrif.0005s1149.1.v1.3.1_Ptr,SZYD_E3N88_mrna37815_Mmi,Solyc01g097460.3.1_Slyc,evm.model.Chr5.1497_Pgr,rna_NM_111351.4_Ath,rna_XM_002278261.4_Vvi,rna_XM_017382079.1_Dca,rna_XM_022121813.2_Han,rna_XM_023900177.2_Lsa,
10790	NA	NA	NA	NA	10	Os07t0179000-03_Nip,Ptrif.0004s2516.1.v1.3.1_Ptr,SZYD_E3N88_mrna13479_Mmi,Solyc01g068180.3.1_Slyc,evm.model.Chr7.1284_Pgr,rna_NM_118192.2_Ath,rna_XM_017359695.1_Dca,rna_XM_019217821.1_Vvi,rna_XM_023913154.2_Lsa,rna_XM_035975350.1_Han,
10791	NA	NA	NA	NA	10	Os07t0184900-01_Nip,Ptrif.0003s1499.1.v1.3.1_Ptr,SZYD_E3N88_mrna30997_Mmi,Solyc09g098230.3.1_Slyc,evm.model.Chr9.2730_Pgr,rna_NM_101558.4_Ath,rna_XM_002267839.4_Vvi,rna_XM_017375686.1_Dca,rna_XM_023912891.2_Lsa,rna_XM_035986701.1_Han,
10793	NA	NA	NA	NA	10	Os07t0191000-01_Nip,Ptrif.0008s0780.1.v1.3.1_Ptr,SZYD_E3N88_mrna27692_Mmi,Solyc01g109930.4.1_Slyc,evm.model.Chr3.3699_Pgr,rna_NM_120072.5_Ath,rna_XM_002283561.3_Vvi,rna_XM_017402850.1_Dca,rna_XM_022172283.2_Han,rna_XM_023913945.2_Lsa,
10795	NA	NA	NA	NA	10	Os07t0196200-01_Nip,Ptrif.0003s0129.1.v1.3.1_Ptr,SZYD_E3N88_mrna30679_Mmi,Solyc08g082400.1.1_Slyc,evm.model.Chr1.4899_Pgr,rna_NM_118521.3_Ath,rna_XM_002269876.3_Vvi,rna_XM_017369199.1_Dca,rna_XM_022165467.2_Han,rna_XM_023890352.2_Lsa,
10796	NA	NA	NA	NA	10	Os07t0202900-01_Nip,Ptrif.0007s1919.1.v1.3.1_Ptr,SZYD_E3N88_mrna11176_Mmi,Solyc06g082370.4.1_Slyc,evm.model.Chr7.1794_Pgr,rna_NM_101548.6_Ath,rna_XM_002271560.4_Vvi,rna_XM_017364505.1_Dca,rna_XM_022122142.2_Han,rna_XM_023873042.2_Lsa,
10797	NA	NA	NA	NA	10	Os07t0203300-01_Nip,Ptrif.0006s1306.2.v1.3.1_Ptr,SZYD_E3N88_mrna01382_Mmi,Solyc03g051900.4.1_Slyc,evm.model.Chr3.73_Pgr,rna_NM_001337968.1_Ath,rna_XM_010655552.2_Vvi,rna_XM_017396847.1_Dca,rna_XM_022150574.2_Han,rna_XM_023913207.2_Lsa,
10798	NA	NA	NA	NA	10	Os07t0203700-01_Nip,Ptrif.0006s1307.1.v1.3.1_Ptr,SZYD_E3N88_mrna01383_Mmi,Solyc10g080630.2.1_Slyc,evm.model.Chr3.71.1_Pgr,rna_NM_001337966.1_Ath,rna_XM_010655550.2_Vvi,rna_XM_017396747.1_Dca,rna_XM_022153797.2_Han,rna_XM_023913208.2_Lsa,
10803	NA	NA	NA	NA	10	Os07t0212200-01_Nip,Ptrif.0003s3483.2.v1.3.1_Ptr,SZYD_E3N88_mrna11408_Mmi,Solyc09g065180.3.1_Slyc,evm.model.Chr6.439_Pgr,rna_NM_116179.5_Ath,rna_XM_002275030.3_Vvi,rna_XM_017396907.1_Dca,rna_XM_023882589.2_Lsa,rna_XM_035984110.1_Han,
10804	NA	NA	NA	NA	10	Os07t0213300-01_Nip,Ptrif.0009s1558.2.v1.3.1_Ptr,SZYD_E3N88_mrna10963_Mmi,Solyc04g015950.3.1_Slyc,evm.model.Chr3.441_Pgr,rna_NM_180025.2_Ath,rna_XM_010655473.2_Vvi,rna_XM_017387623.1_Dca,rna_XM_022132944.2_Han,rna_XM_023875829.2_Lsa,
10805	NA	NA	NA	NA	10	Os07t0213400-01_Nip,Ptrif.0008s0245.1.v1.3.1_Ptr,SZYD_E3N88_mrna24755_Mmi,Solyc01g106560.4.1_Slyc,evm.model.Chr3.2101_Pgr,rna_NM_119527.4_Ath,rna_XM_002272826.3_Vvi,rna_XM_017368716.1_Dca,rna_XM_022166474.2_Han,rna_XM_023907274.2_Lsa,
10806	NA	NA	NA	NA	10	Os07t0229800-01_Nip,Ptrif.0004s2683.1.v1.3.1_Ptr,SZYD_E3N88_mrna07381_Mmi,Solyc06g048920.4.1_Slyc,evm.model.Chr1.4065.1_Pgr,rna_NM_129631.3_Ath,rna_XM_002275286.3_Vvi,rna_XM_017393962.1_Dca,rna_XM_022157577.2_Han,rna_XM_023881615.2_Lsa,
10809	NA	NA	NA	NA	10	Os07t0247100-01_Nip,Ptrif.0003s3683.2.v1.3.1_Ptr,SZYD_E3N88_mrna36553_Mmi,Solyc06g084570.4.1_Slyc,evm.model.Chr6.211_Pgr,rna_NM_202773.3_Ath,rna_XM_010653892.2_Vvi,rna_XM_017396307.1_Dca,rna_XM_022179431.2_Han,rna_XM_023907308.2_Lsa,
10810	NA	NA	NA	NA	10	Os07t0249200-02_Nip,Ptrif.0009s0298.1.v1.3.1_Ptr,SZYD_E3N88_mrna19500_Mmi,Solyc01g066940.3.1_Slyc,evm.model.Chr8.2051_Pgr,rna_NM_117669.8_Ath,rna_XM_002273065.4_Vvi,rna_XM_017368695.1_Dca,rna_XM_022162742.2_Han,rna_XM_023910430.2_Lsa,
10812	NA	NA	NA	NA	10	Os07t0290800-01_Nip,Ptrif.0009s1285.3.v1.3.1_Ptr,SZYD_E3N88_mrna01237_Mmi,Solyc09g092530.4.1_Slyc,evm.model.Chr9.260_Pgr,rna_NM_113275.3_Ath,rna_XM_002268228.4_Vvi,rna_XM_017398853.1_Dca,rna_XM_022153554.2_Han,rna_XM_023900811.2_Lsa,
10813	NA	NA	NA	NA	10	Os07t0295400-02_Nip,Ptrif.0004s1971.2.v1.3.1_Ptr,SZYD_E3N88_mrna37383_Mmi,Solyc12g035650.2.1_Slyc,evm.model.Chr2.3165_Pgr,rna_NM_102277.4_Ath,rna_XM_002279516.4_Vvi,rna_XM_017370160.1_Dca,rna_XM_022120300.2_Han,rna_XM_023897989.2_Lsa,
10814	NA	NA	NA	NA	10	Os07t0295800-01_Nip,Ptrif.0004s1964.1.v1.3.1_Ptr,SZYD_E3N88_mrna37387_Mmi,Solyc12g035500.3.1_Slyc,evm.model.Chr2.3077_Pgr,rna_NM_001334294.1_Ath,rna_XM_002279204.3_Vvi,rna_XM_017370151.1_Dca,rna_XM_022120308.2_Han,rna_XM_023897982.2_Lsa,
10815	NA	NA	NA	NA	10	Os07t0301200-01_Nip,Ptrif.0005s3240.1.v1.3.1_Ptr,SZYD_E3N88_mrna30885_Mmi,Solyc08g076200.4.1_Slyc,evm.model.Chr2.2395_Pgr,rna_NM_102933.3_Ath,rna_XM_002274652.4_Vvi,rna_XM_017380466.1_Dca,rna_XM_022167553.2_Han,rna_XM_023912419.2_Lsa,
10816	NA	NA	NA	NA	10	Os07t0409200-01_Nip,Ptrif.0008s0813.3.v1.3.1_Ptr,SZYD_E3N88_mrna02107_Mmi,Solyc11g042950.1.1_Slyc,evm.model.Chr5.589_Pgr,rna_NM_127708.3_Ath,rna_XM_017403055.1_Dca,rna_XM_019219145.1_Vvi,rna_XM_022156223.2_Han,rna_XM_023900111.2_Lsa,
10817	NA	NA	NA	NA	10	Os07t0409400-01_Nip,Ptrif.0003s4371.1.v1.3.1_Ptr,SZYD_E3N88_mrna23176_Mmi,Solyc01g090490.1.1_Slyc,evm.model.Chr7.1853_Pgr,rna_NM_115904.3_Ath,rna_XM_002272858.3_Vvi,rna_XM_017361039.1_Dca,rna_XM_022132284.2_Han,rna_XM_023885069.2_Lsa,
10818	NA	NA	NA	NA	10	Os07t0412400-01_Nip,Ptrif.0008s2045.1.v1.3.1_Ptr,SZYD_E3N88_mrna24645_Mmi,Solyc11g072410.2.1_Slyc,evm.model.Chr6.2452_Pgr,rna_NM_125427.3_Ath,rna_XM_010652827.2_Vvi,rna_XM_017376825.1_Dca,rna_XM_022148023.2_Han,rna_XM_023899571.2_Lsa,
10819	NA	NA	NA	NA	10	Os07t0414200-01_Nip,Ptrif.0008s1429.1.v1.3.1_Ptr,SZYD_E3N88_mrna13315_Mmi,Solyc11g006130.2.1_Slyc,evm.model.Chr7.2306_Pgr,rna_NM_104342.3_Ath,rna_XM_002271151.3_Vvi,rna_XM_017367560.1_Dca,rna_XM_022136752.2_Han,rna_XM_023911972.2_Lsa,
10820	NA	NA	NA	NA	10	Os07t0418000-01_Nip,Ptrif.0003s4125.1.v1.3.1_Ptr,SZYD_E3N88_mrna36997_Mmi,Solyc10g012410.3.1_Slyc,evm.model.Chr7.330_Pgr,rna_NM_180112.3_Ath,rna_XM_002275765.4_Vvi,rna_XM_017360858.1_Dca,rna_XM_022180075.2_Han,rna_XM_023898484.2_Lsa,
10823	NA	NA	NA	NA	10	Os07t0457300-01_Nip,Ptrif.0003s4175.1.v1.3.1_Ptr,SZYD_E3N88_mrna37028_Mmi,Solyc01g094330.3.1_Slyc,evm.model.Chr7.385_evm.model.Chr7.386_Pgr,rna_NM_100060.3_Ath,rna_XM_010663439.2_Vvi,rna_XM_017392746.1_Dca,rna_XM_022180119.2_Han,rna_XM_023908625.2_Lsa,
10824	NA	NA	NA	NA	10	Os07t0458800-01_Nip,Ptrif.0003s3315.1.v1.3.1_Ptr,SZYD_E3N88_mrna33891_Mmi,Solyc06g008350.3.1_Slyc,evm.model.Chr6.657.1_Pgr,rna_NM_001335688.1_Ath,rna_XM_002277299.3_Vvi,rna_XM_017383144.1_Dca,rna_XM_022126537.2_Han,rna_XM_023887614.2_Lsa,
10825	NA	NA	NA	NA	10	Os07t0459400-01_Nip,Ptrif.0001s1307.1.v1.3.1_Ptr,SZYD_E3N88_mrna34731_Mmi,Solyc07g063300.3.1_Slyc,evm.model.Chr3.3178_Pgr,rna_NM_001338170.1_Ath,rna_XM_002284773.4_Vvi,rna_XM_017392636.1_Dca,rna_XM_022137198.2_Han,rna_XM_023902913.2_Lsa,
10826	NA	NA	NA	NA	10	Os07t0464600-01_Nip,Ptrif.0009s2016.1.v1.3.1_Ptr,SZYD_E3N88_mrna07234_Mmi,Solyc03g026310.4.1_Slyc,evm.model.Chr1.4362_Pgr,rna_NM_118677.5_Ath,rna_XM_017398282.1_Dca,rna_XM_019226061.1_Vvi,rna_XM_022156845.2_Han,rna_XM_023897576.2_Lsa,
10827	NA	NA	NA	NA	10	Os07t0467200-01_Nip,Ptrif.0009s2639.1.v1.3.1_Ptr,SZYD_E3N88_mrna12757_Mmi,Solyc03g007030.3.1_Slyc,evm.model.Chr1.4306_Pgr,rna_NM_124551.5_Ath,rna_XM_002269588.3_Vvi,rna_XM_017395916.1_Dca,rna_XM_022118507.2_Han,rna_XM_023899038.2_Lsa,
10828	NA	NA	NA	NA	10	Os07t0470700-01_Nip,Ptrif.0002s0156.1.v1.3.1_Ptr,SZYD_E3N88_mrna32730_Mmi,Solyc01g006330.4.1_Slyc,evm.model.Chr6.1296_Pgr,rna_NM_103989.5_Ath,rna_XM_002283293.3_Vvi,rna_XM_017363975.1_Dca,rna_XM_022138559.2_Han,rna_XM_023884009.2_Lsa,
10830	NA	NA	NA	NA	10	Os07t0476200-02_Nip,Ptrif.0001s1025.1.v1.3.1_Ptr,SZYD_E3N88_mrna26296_Mmi,Solyc07g041510.3.1_Slyc,evm.model.Chr6.1474_Pgr,rna_NM_126631.7_Ath,rna_XM_002279449.4_Vvi,rna_XM_017363138.1_Dca,rna_XM_022140749.2_Han,rna_XM_023888515.2_Lsa,
10831	NA	NA	NA	NA	10	Os07t0476900-01_Nip,Ptrif.0005s2826.1.v1.3.1_Ptr,SZYD_E3N88_mrna21587_Mmi,Solyc04g081970.3.1_Slyc,evm.model.Chr4.3266_Pgr,rna_NM_106257.3_Ath,rna_XM_002285866.3_Vvi,rna_XM_017382132.1_Dca,rna_XM_022182637.2_Han,rna_XM_023899643.2_Lsa,
10832	NA	NA	NA	NA	10	Os07t0479200-01_Nip,Ptrif.0005s2455.2.v1.3.1_Ptr,SZYD_E3N88_mrna10313_Mmi,Solyc12g088660.2.1_Slyc,evm.model.Chr2.1971.2_Pgr,rna_NM_116811.3_Ath,rna_XM_002284955.3_Vvi,rna_XM_017385991.1_Dca,rna_XM_022134013.2_Han,rna_XM_023872681.2_Lsa,
10833	NA	NA	NA	NA	10	Os07t0483400-01_Nip,Ptrif.0003s0264.2.v1.3.1_Ptr,SZYD_E3N88_mrna24856_Mmi,Solyc08g081130.4.1_Slyc,evm.model.Chr1.4723_Pgr,rna_NM_118462.2_Ath,rna_XM_002270162.4_Vvi,rna_XM_017377149.1_Dca,rna_XM_022144584.2_Han,rna_XM_023896259.2_Lsa,
10834	NA	NA	NA	NA	10	Os07t0484500-01_Nip,Ptrif.0003s4313.1.v1.3.1_Ptr,SZYD_E3N88_mrna19222_Mmi,Solyc05g050900.4.1_Slyc,evm.model.Chr7.1942_Pgr,rna_NM_115930.3_Ath,rna_XM_010663353.1_Vvi,rna_XM_017360912.1_Dca,rna_XM_022173928.2_Han,rna_XM_023887886.2_Lsa,
10835	NA	NA	NA	NA	10	Os07t0485600-01_Nip,Ptrif.0003s4343.1.v1.3.1_Ptr,SZYD_E3N88_mrna19215_Mmi,Solyc01g090720.3.1_Slyc,evm.model.Chr7.1896_Pgr,rna_NM_001338155.1_Ath,rna_XM_010663040.2_Vvi,rna_XM_017399553.1_Dca,rna_XM_022161238.2_Han,rna_XM_023892046.2_Lsa,
10836	NA	NA	NA	NA	10	Os07t0486000-02_Nip,Ptrif.0003s0784.1.v1.3.1_Ptr,SZYD_E3N88_mrna16700_Mmi,Solyc08g007330.3.1_Slyc,evm.model.Chr4.500_Pgr,rna_NM_117842.3_Ath,rna_XM_017380262.1_Dca,rna_XM_019218201.1_Vvi,rna_XM_022113337.2_Han,rna_XM_023888957.2_Lsa,
10837	NA	NA	NA	NA	10	Os07t0489800-01_Nip,Ptrif.0007s1138.1.v1.3.1_Ptr,SZYD_E3N88_mrna21364_Mmi,Solyc08g083360.3.1_Slyc,evm.model.Chr2.379_Pgr,rna_NM_112496.3_Ath,rna_XM_002284170.4_Vvi,rna_XM_017393759.1_Dca,rna_XM_022128754.2_Han,rna_XM_023896706.2_Lsa,
10838	NA	NA	NA	NA	10	Os07t0490400-01_Nip,Ptrif.0003s4377.1.v1.3.1_Ptr,SZYD_E3N88_mrna07815_Mmi,Solyc10g039270.2.1_Slyc,evm.model.Chr7.1839.2_Pgr,rna_NM_001340042.1_Ath,rna_XM_017389223.1_Dca,rna_XM_019225747.1_Vvi,rna_XM_022147029.2_Han,rna_XM_023891229.2_Lsa,
10839	NA	NA	NA	NA	10	Os07t0491600-01_Nip,Ptrif.0003s4973.1.v1.3.1_Ptr,SZYD_E3N88_mrna26708_Mmi,Solyc01g090230.3.1_Slyc,evm.model.Chr7.1807_Pgr,rna_NM_100092.3_Ath,rna_XM_002271066.3_Vvi,rna_XM_017371362.1_Dca,rna_XM_022174418.2_Han,rna_XM_023881157.2_Lsa,
10840	NA	NA	NA	NA	10	Os07t0495300-00_Nip,Ptrif.0006s0178.1.v1.3.1_Ptr,SZYD_E3N88_mrna26786_Mmi,Solyc04g072150.3.1_Slyc,evm.model.Chr7.1837_Pgr,rna_NM_001125530.2_Ath,rna_XM_010664398.2_Vvi,rna_XM_017387784.1_Dca,rna_XM_023892997.2_Lsa,rna_XM_035987774.1_Han,
10843	NA	NA	NA	NA	10	Os07t0496900-02_Nip,Ptrif.0003s1680.1.v1.3.1_Ptr,SZYD_E3N88_mrna17972_Mmi,Solyc07g066450.4.1_Slyc,evm.model.Chr3.3807.1_Pgr,rna_NM_001338013.1_Ath,rna_XM_010646690.2_Vvi,rna_XM_017387820.1_Dca,rna_XM_022115158.2_Han,rna_XM_023889747.2_Lsa,
10844	NA	NA	NA	NA	10	Os07t0497400-01_Nip,Ptrif.0005s1147.1.v1.3.1_Ptr,SZYD_E3N88_mrna23945_Mmi,Solyc01g097440.3.1_Slyc,evm.model.Chr5.1490_Pgr,rna_NM_124335.3_Ath,rna_XM_002278386.4_Vvi,rna_XM_017371658.1_Dca,rna_XM_022126584.2_Han,rna_XM_023879248.2_Lsa,
10846	NA	NA	NA	NA	10	Os07t0506700-01_Nip,Ptrif.0003s0629.1.v1.3.1_Ptr,SZYD_E3N88_mrna37312_Mmi,Solyc08g008160.4.1_Slyc,evm.model.Chr2.967_Pgr,rna_NM_001332845.1_Ath,rna_XM_002277252.4_Vvi,rna_XM_017382503.1_Dca,rna_XM_022183288.2_Han,rna_XM_023876951.2_Lsa,
10848	NA	NA	NA	NA	10	Os07t0508500-01_Nip,Ptrif.0002s1202.1.v1.3.1_Ptr,SZYD_E3N88_mrna06625_Mmi,Solyc07g053820.3.1_Slyc,evm.model.Chr1.1273_Pgr,rna_NM_127628.5_Ath,rna_XM_002274734.4_Vvi,rna_XM_017399860.1_Dca,rna_XM_022131922.2_Han,rna_XM_023895866.2_Lsa,
10849	NA	NA	NA	NA	10	Os07t0509600-01_Nip,Ptrif.0007s0215.1.v1.3.1_Ptr,SZYD_E3N88_mrna20545_Mmi,Solyc02g084730.3.1_Slyc,evm.model.Chr1.2275_Pgr,rna_NM_203274.2_Ath,rna_XM_010650787.2_Vvi,rna_XM_017395938.1_Dca,rna_XM_022137030.2_Han,rna_XM_023895050.2_Lsa,
10850	NA	NA	NA	NA	10	Os07t0513100-01_Nip,Ptrif.0002s1442.1.v1.3.1_Ptr,SZYD_E3N88_mrna34344_Mmi,Solyc07g052340.4.1_Slyc,evm.model.Chr3.2586.2_Pgr,rna_NM_001336395.1_Ath,rna_XM_010658898.2_Vvi,rna_XM_017398099.1_Dca,rna_XM_022162995.2_Han,rna_XM_023914701.2_Lsa,
10852	NA	NA	NA	NA	10	Os07t0516000-01_Nip,Ptrif.0001s2420.5.v1.3.1_Ptr,SZYD_E3N88_mrna17615_Mmi,Solyc12g014440.2.1_Slyc,evm.model.Chr9.928_Pgr,rna_NM_001085294.2_Ath,rna_XM_010649328.2_Vvi,rna_XM_017391570.1_Dca,rna_XM_022114757.2_Han,rna_XM_023890919.2_Lsa,
10853	NA	NA	NA	NA	10	Os07t0517000-01_Nip,Ptrif.0001s1615.1.v1.3.1_Ptr,SZYD_E3N88_mrna34979_Mmi,Solyc07g064520.3.1_Slyc,evm.model.Chr3.3414_Pgr,rna_NM_124873.3_Ath,rna_XM_002278337.4_Vvi,rna_XM_017387894.1_Dca,rna_XM_022137798.2_Han,rna_XM_023873842.2_Lsa,
10854	NA	NA	NA	NA	10	Os07t0517300-01_Nip,Ptrif.0009s0241.1.v1.3.1_Ptr,SZYD_E3N88_mrna17233_Mmi,Solyc12g099420.2.1_Slyc,evm.model.Chr8.2128_Pgr,rna_NM_112546.4_Ath,rna_XM_002270782.4_Vvi,rna_XM_017368838.1_Dca,rna_XM_022114270.2_Han,rna_XM_023912943.2_Lsa,
10856	NA	NA	NA	NA	10	Os07t0530100-01_Nip,Ptrif.0002s2569.1.v1.3.1_Ptr,SZYD_E3N88_mrna33459_Mmi,Solyc03g031820.4.1_Slyc,evm.model.Chr1.205_Pgr,rna_NM_121521.4_Ath,rna_XM_010657050.2_Vvi,rna_XM_017375876.1_Dca,rna_XM_022160107.2_Han,rna_XM_042897786.1_Lsa,
10858	NA	NA	NA	NA	10	Os07t0531700-01_Nip,Ptrif.0007s0100.2.v1.3.1_Ptr,SZYD_E3N88_mrna24129_Mmi,Solyc02g083470.3.1_Slyc,evm.model.Chr8.265_Pgr,rna_NM_110981.3_Ath,rna_XM_010648831.2_Vvi,rna_XM_017363992.1_Dca,rna_XM_022126843.2_Han,rna_XM_023888220.2_Lsa,
10859	NA	NA	NA	NA	10	Os07t0534000-01_Nip,Ptrif.0006s0359.1.v1.3.1_Ptr,SZYD_E3N88_mrna17575_Mmi,Solyc10g084040.2.1_Slyc,evm.model.Chr3.2012.1_Pgr,rna_NM_124675.3_Ath,rna_XM_002282249.3_Vvi,rna_XM_017359592.1_Dca,rna_XM_022145194.2_Han,rna_XM_023890226.2_Lsa,
10860	NA	NA	NA	NA	10	Os07t0546600-01_Nip,Ptrif.0006s0146.1.v1.3.1_Ptr,SZYD_E3N88_mrna06645_Mmi,Solyc04g025290.4.1_Slyc,evm.model.Chr7.736_Pgr,rna_NM_180765.2_Ath,rna_XM_002276001.4_Vvi,rna_XM_017368282.1_Dca,rna_XM_023916531.2_Lsa,rna_XM_035976580.1_Han,
10861	NA	NA	NA	NA	10	Os07t0557700-00_Nip,Ptrif.0002s1331.1.v1.3.1_Ptr,SZYD_E3N88_mrna31227_Mmi,Solyc07g054850.3.1_Slyc,evm.model.Chr5.758_Pgr,rna_NM_118950.4_Ath,rna_XM_010659081.2_Vvi,rna_XM_017399428.1_Dca,rna_XM_022165261.2_Han,rna_XM_023910214.2_Lsa,
10863	NA	NA	NA	NA	10	Os07t0563400-01_Nip,Ptrif.0001s1360.1.v1.3.1_Ptr,SZYD_E3N88_mrna34756_Mmi,Solyc07g063560.4.1_Slyc,evm.model.Chr3.3228_Pgr,rna_NM_124810.4_Ath,rna_XM_002284515.4_Vvi,rna_XM_017385291.1_Dca,rna_XM_022137379.2_Han,rna_XM_023900562.2_Lsa,
10865	NA	NA	NA	NA	10	Os07t0565700-02_Nip,Ptrif.0002s2708.1.v1.3.1_Ptr,SZYD_E3N88_mrna19045_Mmi,Solyc03g006560.3.1_Slyc,evm.model.Chr1.430_Pgr,rna_NM_100982.3_Ath,rna_XM_003634810.3_Vvi,rna_XM_017365787.1_Dca,rna_XM_022162475.2_Han,rna_XM_023884003.2_Lsa,
10866	NA	NA	NA	NA	10	Os07t0567300-01_Nip,Ptrif.0002s2299.1.v1.3.1_Ptr,SZYD_E3N88_mrna01496_Mmi,Solyc02g068790.4.1_Slyc,evm.model.Chr4.1808_Pgr,rna_NM_118109.3_Ath,rna_XM_010650334.2_Vvi,rna_XM_017380966.1_Dca,rna_XM_022149575.2_Han,rna_XM_023905492.2_Lsa,
10867	NA	NA	NA	NA	10	Os07t0567400-01_Nip,Ptrif.0002s2310.1.v1.3.1_Ptr,SZYD_E3N88_mrna01479_Mmi,Solyc02g068930.4.1_Slyc,evm.model.Chr4.1840.2_Pgr,rna_NM_123872.3_Ath,rna_XM_002277563.4_Vvi,rna_XM_017399091.1_Dca,rna_XM_022149564.2_Han,rna_XM_023881433.2_Lsa,
10868	NA	NA	NA	NA	10	Os07t0568000-04_Nip,Ptrif.0002s2319.1.v1.3.1_Ptr,SZYD_E3N88_mrna07026_Mmi,Solyc02g069080.4.1_Slyc,evm.model.Chr4.1850_Pgr,rna_NM_100892.3_Ath,rna_XM_002277054.3_Vvi,rna_XM_017375256.1_Dca,rna_XM_022156952.2_Han,rna_XM_023896019.2_Lsa,
10869	NA	NA	NA	NA	10	Os07t0571900-01_Nip,Ptrif.0003s3472.1.v1.3.1_Ptr,SZYD_E3N88_mrna03518_Mmi,Solyc09g065280.4.1_Slyc,evm.model.Chr6.453_Pgr,rna_NM_100196.3_Ath,rna_XM_002278231.3_Vvi,rna_XM_017362959.1_Dca,rna_XM_022185484.2_Han,rna_XM_023913309.2_Lsa,
10870	NA	NA	NA	NA	10	Os07t0572000-01_Nip,Ptrif.0003s3469.1.v1.3.1_Ptr,SZYD_E3N88_mrna11403_Mmi,Solyc09g065290.4.1_Slyc,evm.model.Chr6.460_Pgr,rna_NM_116507.3_Ath,rna_XM_010653669.2_Vvi,rna_XM_017387303.1_Dca,rna_XM_022131764.2_Han,rna_XM_023882615.2_Lsa,
10871	NA	NA	NA	NA	10	Os07t0573100-01_Nip,Ptrif.0003s3033.2.v1.3.1_Ptr,SZYD_E3N88_mrna24494_Mmi,Solyc10g080680.3.1_Slyc,evm.model.Chr3.46_Pgr,rna_NM_001337492.1_Ath,rna_XM_002276782.3_Vvi,rna_XM_017389069.1_Dca,rna_XM_022144891.2_Han,rna_XM_023901035.2_Lsa,
10872	NA	NA	NA	NA	10	Os07t0573700-01_Nip,Ptrif.0008s2472.1.v1.3.1_Ptr,SZYD_E3N88_mrna18862_Mmi,Solyc11g008590.2.1_Slyc,evm.model.Chr2.3734_Pgr,rna_NM_148400.6_Ath,rna_XM_010647407.2_Vvi,rna_XM_017379646.1_Dca,rna_XM_022160625.2_Han,rna_XM_023892220.2_Lsa,
10873	NA	NA	NA	NA	10	Os07t0576000-02_Nip,Ptrif.0006s2429.1.v1.3.1_Ptr,SZYD_E3N88_mrna24486_Mmi,Solyc03g051810.4.1_Slyc,evm.model.Chr3.65_Pgr,rna_NM_001161137.1_Ath,rna_XM_002276692.3_Vvi,rna_XM_017391218.1_Dca,rna_XM_022144901.2_Han,rna_XM_023901043.2_Lsa,
10874	NA	NA	NA	NA	10	Os07t0578600-01_Nip,Ptrif.0003s0377.1.v1.3.1_Ptr,SZYD_E3N88_mrna10615_Mmi,Solyc03g113590.3.1_Slyc,evm.model.Chr2.1248_Pgr,rna_NM_121308.2_Ath,rna_XM_002266110.4_Vvi,rna_XM_017394318.1_Dca,rna_XM_022163770.2_Han,rna_XM_023912457.2_Lsa,
10876	NA	NA	NA	NA	10	Os07t0581300-01_Nip,Ptrif.0005s2607.1.v1.3.1_Ptr,SZYD_E3N88_mrna23422_Mmi,Solyc04g080140.4.1_Slyc,evm.model.Chr2.1749.1_Pgr,rna_NM_103589.5_Ath,rna_XM_002282999.3_Vvi,rna_XM_017397490.1_Dca,rna_XM_022178654.2_Han,rna_XM_023872798.2_Lsa,
10877	NA	NA	NA	NA	10	Os07t0583200-01_Nip,Ptrif.0001s1767.3.v1.3.1_Ptr,SZYD_E3N88_mrna15469_Mmi,Solyc12g015640.2.1_Slyc,evm.model.Chr3.3551_Pgr,rna_NM_124940.4_Ath,rna_XM_010646223.2_Vvi,rna_XM_017388650.1_Dca,rna_XM_022122766.2_Han,rna_XM_023910582.2_Lsa,
10878	NA	NA	NA	NA	10	Os07t0593200-02_Nip,Ptrif.0008s0374.1.v1.3.1_Ptr,SZYD_E3N88_mrna34279_Mmi,Solyc11g044330.3.1_Slyc,evm.model.Chr3.2217_Pgr,rna_NM_119552.3_Ath,rna_XM_010649639.2_Vvi,rna_XM_017372581.1_Dca,rna_XM_022160592.2_Han,rna_XM_023900029.2_Lsa,
10879	NA	NA	NA	NA	10	Os07t0598900-01_Nip,Ptrif.0004s1895.1.v1.3.1_Ptr,SZYD_E3N88_mrna37535_Mmi,Solyc05g012460.4.1_Slyc,evm.model.Chr2.2889_Pgr,rna_NM_102414.4_Ath,rna_XM_017364533.1_Dca,rna_XM_019221231.1_Vvi,rna_XM_022141601.2_Han,rna_XM_023875530.2_Lsa,
10881	NA	NA	NA	NA	10	Os07t0603900-01_Nip,Ptrif.0003s1151.1.v1.3.1_Ptr,SZYD_E3N88_mrna15567_Mmi,Solyc03g114920.1.1_Slyc,evm.model.Chr2.1493_Pgr,rna_NM_125489.3_Ath,rna_XM_017359579.1_Dca,rna_XM_019226495.1_Vvi,rna_XM_022183315.2_Han,rna_XM_023898204.2_Lsa,
10884	NA	NA	NA	NA	10	Os07t0607800-01_Nip,Ptrif.0007s0299.1.v1.3.1_Ptr,SZYD_E3N88_mrna29998_Mmi,Solyc03g034080.4.1_Slyc,evm.model.Chr1.2416_Pgr,rna_NM_114929.3_Ath,rna_XM_002270675.4_Vvi,rna_XM_017396522.1_Dca,rna_XM_022159903.2_Han,rna_XM_023914970.2_Lsa,
10885	NA	NA	NA	NA	10	Os07t0608800-01_Nip,Ptrif.0007s0655.1.v1.3.1_Ptr,SZYD_E3N88_mrna41098_Mmi,Solyc04g080930.4.1_Slyc,evm.model.Chr9.1233_Pgr,rna_NM_128192.2_Ath,rna_XM_002279748.4_Vvi,rna_XM_017396655.1_Dca,rna_XM_022141235.2_Han,rna_XM_023877003.2_Lsa,
10886	NA	NA	NA	NA	10	Os07t0613300-02_Nip,Ptrif.0007s0965.2.v1.3.1_Ptr,SZYD_E3N88_mrna21476_Mmi,Solyc03g122370.4.1_Slyc,evm.model.Chr2.180.1_Pgr,rna_NM_001334542.1_Ath,rna_XM_010656124.2_Vvi,rna_XM_017363404.1_Dca,rna_XM_022128850.2_Han,rna_XM_023916925.2_Lsa,
10888	NA	NA	NA	NA	10	Os07t0620300-03_Nip,Ptrif.0005s1847.1.v1.3.1_Ptr,SZYD_E3N88_mrna24624_Mmi,Solyc04g076230.3.1_Slyc,evm.model.Chr6.2933_Pgr,rna_NM_118588.7_Ath,rna_XM_002281271.3_Vvi,rna_XM_017381669.1_Dca,rna_XM_022145206.2_Han,rna_XM_023890208.2_Lsa,
10889	NA	NA	NA	NA	10	Os07t0621100-00_Nip,Ptrif.0002s0497.2.v1.3.1_Ptr,SZYD_E3N88_mrna01495_Mmi,Solyc07g064625.1.1_Slyc,evm.model.Chr5.1802_Pgr,rna_NM_118939.3_Ath,rna_XM_017360565.1_Dca,rna_XM_019220814.1_Vvi,rna_XM_023905494.2_Lsa,rna_XM_035983261.1_Han,
10890	NA	NA	NA	NA	10	Os07t0622900-01_Nip,Ptrif.0005s1941.1.v1.3.1_Ptr,SZYD_E3N88_mrna26355_Mmi,Solyc12g057030.2.1_Slyc,evm.model.Chr4.894_Pgr,rna_NM_103187.3_Ath,rna_XM_002284111.3_Vvi,rna_XM_017392972.1_Dca,rna_XM_022184123.2_Han,rna_XM_023874773.2_Lsa,
10891	NA	NA	NA	NA	10	Os07t0626300-01_Nip,Ptrif.0005s2000.1.v1.3.1_Ptr,SZYD_E3N88_mrna26373_Mmi,Solyc04g072440.4.1_Slyc,evm.model.Chr4.982_Pgr,rna_NM_116923.4_Ath,rna_XM_010665975.2_Vvi,rna_XM_017382799.1_Dca,rna_XM_022184064.2_Han,rna_XM_023887474.2_Lsa,
10892	NA	NA	NA	NA	10	Os07t0626400-01_Nip,Ptrif.0005s2003.3.v1.3.1_Ptr,SZYD_E3N88_mrna26374_Mmi,Solyc12g056850.2.1_Slyc,evm.model.Chr4.985_Pgr,rna_NM_106442.3_Ath,rna_XM_002285785.3_Vvi,rna_XM_017381867.1_Dca,rna_XM_022184067.2_Han,rna_XM_023887464.2_Lsa,
10893	NA	NA	NA	NA	10	Os07t0627000-01_Nip,Ptrif.0007s2396.1.v1.3.1_Ptr,SZYD_E3N88_mrna12070_Mmi,Solyc04g053120.3.1_Slyc,evm.model.Chr4.1949_Pgr,rna_NM_125884.4_Ath,rna_XM_002276073.3_Vvi,rna_XM_017386042.1_Dca,rna_XM_022156666.2_Han,rna_XM_023914530.2_Lsa,
10895	NA	NA	NA	NA	10	Os07t0633500-01_Nip,Ptrif.0009s2351.1.v1.3.1_Ptr,SZYD_E3N88_mrna26475_Mmi,Solyc10g005520.3.1_Slyc,evm.model.Chr3.3861_evm.model.Chr3.3862_Pgr,rna_NM_101494.2_Ath,rna_XM_002263171.4_Vvi,rna_XM_017388220.1_Dca,rna_XM_022183920.2_Han,rna_XM_023882370.1_Lsa,
10897	NA	NA	NA	NA	10	Os07t0640100-01_Nip,Ptrif.0005s0723.1.v1.3.1_Ptr,SZYD_E3N88_mrna42787_Mmi,Solyc01g022750.3.1_Slyc,evm.model.Chr1.4960_Pgr,rna_NM_112062.4_Ath,rna_XM_002262704.3_Vvi,rna_XM_017370045.1_Dca,rna_XM_022138257.2_Han,rna_XM_023887957.2_Lsa,
10899	NA	NA	NA	NA	10	Os07t0646000-01_Nip,Ptrif.0009s0396.1.v1.3.1_Ptr,SZYD_E3N88_mrna25246_Mmi,Solyc12g035670.3.1_Slyc,evm.model.Chr9.1353_Pgr,rna_NM_111504.3_Ath,rna_XM_002277268.3_Vvi,rna_XM_017367360.1_Dca,rna_XM_022126316.2_Han,rna_XM_023878580.2_Lsa,
10900	NA	NA	NA	NA	10	Os07t0647900-01_Nip,Ptrif.0006s0453.1.v1.3.1_Ptr,SZYD_E3N88_mrna14504_Mmi,Solyc09g007440.3.1_Slyc,evm.model.Chr5.2649_Pgr,rna_NM_111806.7_Ath,rna_XM_002279669.3_Vvi,rna_XM_017399173.1_Dca,rna_XM_022129686.2_Han,rna_XM_023910872.2_Lsa,
10901	NA	NA	NA	NA	10	Os07t0656100-01_Nip,Ptrif.0004s2540.1.v1.3.1_Ptr,SZYD_E3N88_mrna14250_Mmi,Solyc01g087890.3.1_Slyc,evm.model.Chr7.1330_Pgr,rna_NM_121379.4_Ath,rna_XM_010661214.2_Vvi,rna_XM_017371683.1_Dca,rna_XM_023883277.2_Lsa,rna_XM_035989880.1_Han,
10902	NA	NA	NA	NA	10	Os07t0658100-01_Nip,Ptrif.0003s3835.1.v1.3.1_Ptr,SZYD_E3N88_mrna36606_Mmi,Solyc06g009380.3.1_Slyc,evm.model.Chr6.47_Pgr,rna_NM_130279.3_Ath,rna_XM_002279949.4_Vvi,rna_XM_017376981.1_Dca,rna_XM_022146336.2_Han,rna_XM_023879134.2_Lsa,
10903	NA	NA	NA	NA	10	Os07t0659700-01_Nip,Ptrif.0008s1237.1.v1.3.1_Ptr,SZYD_E3N88_mrna44551_Mmi,Solyc11g005590.1.1_Slyc,evm.model.Chr7.1223_Pgr,rna_NM_115304.3_Ath,rna_XM_017370039.1_Dca,rna_XM_019224599.1_Vvi,rna_XM_022138267.2_Han,rna_XM_023875427.2_Lsa,
10904	NA	NA	NA	NA	10	Os07t0661000-01_Nip,Ptrif.0002s2543.1.v1.3.1_Ptr,SZYD_E3N88_mrna18937_Mmi,Solyc10g005310.3.1_Slyc,evm.model.Chr1.180_Pgr,rna_NM_001340515.1_Ath,rna_XM_002265795.4_Vvi,rna_XM_017381378.1_Dca,rna_XM_022160811.2_Han,rna_XM_023915634.2_Lsa,
10905	NA	NA	NA	NA	10	Os07t0661550-00_Nip,Ptrif.0002s0424.2.v1.3.1_Ptr,SZYD_E3N88_mrna29491_Mmi,Solyc11g065160.3.1_Slyc,evm.model.Chr6.3000_Pgr,rna_NM_121278.3_Ath,rna_XM_010653184.2_Vvi,rna_XM_017362792.1_Dca,rna_XM_022142893.2_Han,rna_XM_023876906.2_Lsa,
10907	NA	NA	NA	NA	10	Os07t0661900-01_Nip,Ptrif.0003s4267.2.v1.3.1_Ptr,SZYD_E3N88_mrna37073_Mmi,Solyc01g091450.3.1_Slyc,evm.model.Chr7.556_Pgr,rna_NM_100077.4_Ath,rna_XM_002273683.2_Vvi,rna_XM_017376737.1_Dca,rna_XM_022180178.2_Han,rna_XM_023904021.2_Lsa,
10909	NA	NA	NA	NA	10	Os07t0662800-01_Nip,Ptrif.0002s0540.1.v1.3.1_Ptr,SZYD_E3N88_mrna29222_Mmi,Solyc11g072170.2.1_Slyc,evm.model.Chr6.2988_Pgr,rna_NM_121955.3_Ath,rna_XM_002267066.4_Vvi,rna_XM_017361430.1_Dca,rna_XM_022142896.2_Han,rna_XM_023877525.2_Lsa,
10910	NA	NA	NA	NA	10	Os07t0662900-01_Nip,Ptrif.0006s1674.2.v1.3.1_Ptr,SZYD_E3N88_mrna17402_Mmi,Solyc02g020980.4.1_Slyc,evm.model.Chr3.1257_Pgr,rna_NM_129647.4_Ath,rna_XM_010655350.2_Vvi,rna_XM_017391369.1_Dca,rna_XM_022114622.2_Han,rna_XM_023912724.2_Lsa,
10912	NA	NA	NA	NA	10	Os07t0668800-01_Nip,Ptrif.0006s1376.2.v1.3.1_Ptr,SZYD_E3N88_mrna36361_Mmi,Solyc01g007060.3.1_Slyc,evm.model.Chr3.1557_Pgr,rna_NM_001337598.1_Ath,rna_XM_002264808.4_Vvi,rna_XM_017392611.1_Dca,rna_XM_022169254.2_Han,rna_XM_023893379.2_Lsa,
10913	NA	NA	NA	NA	10	Os07t0669100-01_Nip,Ptrif.0001s2403.1.v1.3.1_Ptr,SZYD_E3N88_mrna35936_Mmi,Solyc07g006650.4.1_Slyc,evm.model.Chr9.939_Pgr,rna_NM_125147.5_Ath,rna_XM_002277484.4_Vvi,rna_XM_017396855.1_Dca,rna_XM_022181740.2_Han,rna_XM_023890892.2_Lsa,
10914	NA	NA	NA	NA	10	Os07t0669500-01_Nip,Ptrif.0009s0335.1.v1.3.1_Ptr,SZYD_E3N88_mrna25115_Mmi,Solyc01g067540.2.1_Slyc,evm.model.Chr8.2011_Pgr,rna_NM_121861.3_Ath,rna_XM_002276416.3_Vvi,rna_XM_017366849.1_Dca,rna_XM_022115498.2_Han,rna_XM_023895352.2_Lsa,
10915	NA	NA	NA	NA	10	Os07t0669600-01_Nip,Ptrif.0009s2406.1.v1.3.1_Ptr,SZYD_E3N88_mrna30750_Mmi,Solyc01g067580.4.1_Slyc,evm.model.Chr8.1944_Pgr,rna_NM_121859.3_Ath,rna_XM_010651452.2_Vvi,rna_XM_017360872.1_Dca,rna_XM_022166958.2_Han,rna_XM_023912927.2_Lsa,
10916	NA	NA	NA	NA	10	Os07t0671800-01_Nip,Ptrif.0003s3652.1.v1.3.1_Ptr,SZYD_E3N88_mrna11463_Mmi,Solyc09g074930.3.1_Slyc,evm.model.Chr6.242_Pgr,rna_NM_130345.5_Ath,rna_XM_002263908.4_Vvi,rna_XM_017397996.1_Dca,rna_XM_022131954.2_Han,rna_XM_023916113.2_Lsa,
10917	NA	NA	NA	NA	10	Os07t0673000-01_Nip,Ptrif.0005s3238.1.v1.3.1_Ptr,SZYD_E3N88_mrna36955_Mmi,Solyc01g099700.3.1_Slyc,evm.model.Chr5.2061_Pgr,rna_NM_122653.4_Ath,rna_XM_002279431.3_Vvi,rna_XM_017371033.1_Dca,rna_XM_022138052.2_Han,rna_XM_023891636.2_Lsa,
10918	NA	NA	NA	NA	10	Os07t0674300-01_Nip,Ptrif.0003s4624.1.v1.3.1_Ptr,SZYD_E3N88_mrna15261_Mmi,Solyc03g118790.3.1_Slyc,evm.model.Chr4.2966_Pgr,rna_NM_112683.2_Ath,rna_XM_002271012.3_Vvi,rna_XM_017391437.1_Dca,rna_XM_022131514.2_Han,rna_XM_023886716.2_Lsa,
10919	NA	NA	NA	NA	10	Os07t0675200-01_Nip,Ptrif.0003s3732.1.v1.3.1_Ptr,SZYD_E3N88_mrna42700_Mmi,Solyc09g075600.3.1_Slyc,evm.model.Chr6.154_Pgr,rna_NM_100150.3_Ath,rna_XM_002269516.4_Vvi,rna_XM_017363844.1_Dca,rna_XM_022184003.1_Han,rna_XM_023888355.2_Lsa,
10922	NA	NA	NA	NA	10	Os07t0687500-01_Nip,Ptrif.0002s0500.2.v1.3.1_Ptr,SZYD_E3N88_mrna29297_Mmi,Solyc12g099800.2.1_Slyc,evm.model.Chr6.3033.1_Pgr,rna_NM_121942.5_Ath,rna_XM_002276502.4_Vvi,rna_XM_017360666.1_Dca,rna_XM_022144310.2_Han,rna_XM_023873570.2_Lsa,
10923	NA	NA	NA	NA	10	Os07t0688100-01_Nip,Ptrif.0004s2086.1.v1.3.1_Ptr,SZYD_E3N88_mrna23584_Mmi,Solyc06g008190.1.1_Slyc,evm.model.Chr4.2640_Pgr,rna_NM_001332059.1_Ath,rna_XM_010652358.2_Vvi,rna_XM_017371741.1_Dca,rna_XM_022120378.2_Han,rna_XM_023912611.2_Lsa,
10924	NA	NA	NA	NA	10	Os07t0688800-01_Nip,Ptrif.0009s0139.1.v1.3.1_Ptr,SZYD_E3N88_mrna24749_Mmi,Solyc12g099290.2.1_Slyc,evm.model.Chr8.2216_Pgr,rna_NM_202513.3_Ath,rna_XM_002277707.3_Vvi,rna_XM_017375435.1_Dca,rna_XM_022144515.2_Han,rna_XM_023886547.2_Lsa,
10925	NA	NA	NA	NA	10	Os07t0691200-01_Nip,Ptrif.0006s0977.1.v1.3.1_Ptr,SZYD_E3N88_mrna44935_Mmi,Solyc10g085400.3.1_Slyc,evm.model.Chr5.3195_Pgr,rna_NM_001337780.1_Ath,rna_XM_002265815.3_Vvi,rna_XM_017367987.1_Dca,rna_XM_022141666.2_Han,rna_XM_023913252.2_Lsa,
10926	NA	NA	NA	NA	10	Os07t0695700-00_Nip,Ptrif.0006s0625.1.v1.3.1_Ptr,SZYD_E3N88_mrna36236_Mmi,Solyc09g010710.4.1_Slyc,evm.model.Chr5.2831_Pgr,rna_NM_111777.4_Ath,rna_XM_017389371.1_Dca,rna_XM_019221796.1_Vvi,rna_XM_022180413.2_Han,rna_XM_023885376.2_Lsa,
10927	NA	NA	NA	NA	10	Os08t0101100-01_Nip,Ptrif.0002s2160.1.v1.3.1_Ptr,SZYD_E3N88_mrna45865_Mmi,Solyc04g008820.3.1_Slyc,evm.model.Chr2.4418_Pgr,rna_NM_122249.4_Ath,rna_XM_002267661.4_Vvi,rna_XM_017371128.1_Dca,rna_XM_022166649.2_Han,rna_XM_023908114.2_Lsa,
10928	NA	NA	NA	NA	10	Os08t0101500-01_Nip,Ptrif.0001s0340.1.v1.3.1_Ptr,SZYD_E3N88_mrna26684_Mmi,Solyc10g084680.1.1_Slyc,evm.model.Chr8.1707_Pgr,rna_NM_128127.4_Ath,rna_XM_002281953.3_Vvi,rna_XM_017377004.1_Dca,rna_XM_022174511.2_Han,rna_XM_023895766.2_Lsa,
10929	NA	NA	NA	NA	10	Os08t0101600-01_Nip,Ptrif.0009s2059.1.v1.3.1_Ptr,SZYD_E3N88_mrna45569_Mmi,Solyc03g025900.3.1_Slyc,evm.model.Chr1.4434_Pgr,rna_NM_001125323.2_Ath,rna_XM_002263304.4_Vvi,rna_XM_017382298.1_Dca,rna_XM_022156539.2_Han,rna_XM_023914231.2_Lsa,
10930	NA	NA	NA	NA	10	Os08t0102000-01_Nip,Ptrif.0004s1790.2.v1.3.1_Ptr,SZYD_E3N88_mrna20297_Mmi,Solyc05g010250.3.1_Slyc,evm.model.Chr2.3582_Pgr,rna_NM_102386.2_Ath,rna_XM_002271240.3_Vvi,rna_XM_017370212.1_Dca,rna_XM_022154782.2_Han,rna_XM_023914081.2_Lsa,
10931	NA	NA	NA	NA	10	Os08t0103600-01_Nip,Ptrif.0005s2087.1.v1.3.1_Ptr,SZYD_E3N88_mrna39162_Mmi,Solyc11g012840.2.1_Slyc,evm.model.Chr4.1325_evm.model.Chr4.1326_Pgr,rna_NM_001084105.1_Ath,rna_XM_010665902.2_Vvi,rna_XM_017382448.1_Dca,rna_XM_022137024.2_Han,rna_XM_023914347.2_Lsa,
10933	NA	NA	NA	NA	10	Os08t0109200-01_Nip,Ptrif.0007s2641.1.v1.3.1_Ptr,SZYD_E3N88_mrna04627_Mmi,Solyc05g056540.4.1_Slyc,evm.model.Chr5.1088_Pgr,rna_NM_180926.3_Ath,rna_XM_002268589.3_Vvi,rna_XM_017375702.1_Dca,rna_XM_022169850.2_Han,rna_XM_023902484.2_Lsa,
10934	NA	NA	NA	NA	10	Os08t0109300-01_Nip,Ptrif.0003s2043.1.v1.3.1_Ptr,SZYD_E3N88_mrna10698_Mmi,Solyc06g065270.4.1_Slyc,evm.model.Chr4.1445_Pgr,rna_NM_124158.4_Ath,rna_XM_003634542.3_Vvi,rna_XM_017389078.1_Dca,rna_XM_022160467.2_Han,rna_XM_023899937.1_Lsa,
10935	NA	NA	NA	NA	10	Os08t0109900-01_Nip,Ptrif.0005s0098.1.v1.3.1_Ptr,SZYD_E3N88_mrna17823_Mmi,Solyc01g103020.4.1_Slyc,evm.model.Chr5.2157_Pgr,rna_NM_126313.4_Ath,rna_XM_002269482.4_Vvi,rna_XM_017373863.1_Dca,rna_XM_023882373.2_Lsa,rna_XM_035974676.1_Han,
10936	NA	NA	NA	NA	10	Os08t0113000-01_Nip,Ptrif.0007s0783.1.v1.3.1_Ptr,SZYD_E3N88_mrna11836_Mmi,Solyc06g076630.3.1_Slyc,evm.model.Chr1.5037.2_Pgr,rna_NM_119496.4_Ath,rna_XM_002267758.3_Vvi,rna_XM_017389155.1_Dca,rna_XM_022155191.2_Han,rna_XM_023893573.2_Lsa,
10938	NA	NA	NA	NA	10	Os08t0113800-01_Nip,Ptrif.0007s0525.1.v1.3.1_Ptr,SZYD_E3N88_mrna30108_Mmi,Solyc02g092660.3.1_Slyc,evm.model.Chr1.2877_Pgr,rna_NM_179706.2_Ath,rna_XM_002279410.3_Vvi,rna_XM_017363914.1_Dca,rna_XM_022142802.2_Han,rna_XM_023876684.2_Lsa,
10939	NA	NA	NA	NA	10	Os08t0114100-01_Nip,Ptrif.0003s0044.1.v1.3.1_Ptr,SZYD_E3N88_mrna27046_Mmi,Solyc08g008630.4.1_Slyc,evm.model.Chr1.75_Pgr,rna_NM_105143.3_Ath,rna_XM_002279779.3_Vvi,rna_XM_017377148.1_Dca,rna_XM_022173679.2_Han,rna_XM_023886608.2_Lsa,
10940	NA	NA	NA	NA	10	Os08t0119800-02_Nip,Ptrif.0004s2928.1.v1.3.1_Ptr,SZYD_E3N88_mrna17509_Mmi,Solyc10g077120.3.1_Slyc,evm.model.Chr4.2682_Pgr,rna_NM_105442.3_Ath,rna_XM_002285289.4_Vvi,rna_XM_017370788.1_Dca,rna_XM_022114390.2_Han,rna_XM_023877983.2_Lsa,
10941	NA	NA	NA	NA	10	Os08t0120200-01_Nip,Ptrif.0003s0588.1.v1.3.1_Ptr,SZYD_E3N88_mrna21123_Mmi,Solyc03g111680.3.1_Slyc,evm.model.Chr2.1014_Pgr,rna_NM_001341709.1_Ath,rna_XM_010664758.2_Vvi,rna_XM_017376281.1_Dca,rna_XM_022128396.2_Han,rna_XM_023894601.2_Lsa,
10943	NA	NA	NA	NA	10	Os08t0129900-00_Nip,Ptrif.0003s1666.1.v1.3.1_Ptr,SZYD_E3N88_mrna08653_Mmi,Solyc07g066370.3.1_Slyc,evm.model.Chr3.3788.2_Pgr,rna_NM_001334868.1_Ath,rna_XM_010646708.2_Vvi,rna_XM_017388964.1_Dca,rna_XM_022145873.2_Han,rna_XM_023901538.2_Lsa,
10944	NA	NA	NA	NA	10	Os08t0130400-01_Nip,Ptrif.0002s2442.1.v1.3.1_Ptr,SZYD_E3N88_mrna36746_Mmi,Solyc02g069920.4.1_Slyc,evm.model.Chr1.1226_Pgr,rna_NM_001332903.1_Ath,rna_XM_017376196.1_Dca,rna_XM_019222738.1_Vvi,rna_XM_022179607.2_Han,rna_XM_023877102.2_Lsa,
10945	NA	NA	NA	NA	10	Os08t0131100-01_Nip,Ptrif.0003s5039.1.v1.3.1_Ptr,SZYD_E3N88_mrna17002_Mmi,Solyc10g009390.3.1_Slyc,evm.model.Chr7.117_Pgr,rna_NM_100010.3_Ath,rna_XM_002263929.3_Vvi,rna_XM_017378793.1_Dca,rna_XM_022113084.2_Han,rna_XM_023890711.2_Lsa,
10947	NA	NA	NA	NA	10	Os08t0137200-01_Nip,Ptrif.0003s1272.1.v1.3.1_Ptr,SZYD_E3N88_mrna35453_Mmi,Solyc12g037980.2.1_Slyc,evm.model.Chr5.1602_Pgr,rna_NM_101702.4_Ath,rna_XM_002275525.4_Vvi,rna_XM_017381795.1_Dca,rna_XM_022136782.2_Han,rna_XM_023882002.2_Lsa,
10948	NA	NA	NA	NA	10	Os08t0138600-01_Nip,Ptrif.0003s0656.1.v1.3.1_Ptr,SZYD_E3N88_mrna21152_Mmi,Solyc07g042130.4.1_Slyc,evm.model.Chr2.935_Pgr,rna_NM_124421.2_Ath,rna_XM_002279977.4_Vvi,rna_XM_017376255.1_Dca,rna_XM_022128446.2_Han,rna_XM_023910930.2_Lsa,
10949	NA	NA	NA	NA	10	Os08t0139100-01_Nip,Ptrif.0001s1454.1.v1.3.1_Ptr,SZYD_E3N88_mrna19011_Mmi,Solyc02g079770.3.1_Slyc,evm.model.Chr1.278_Pgr,rna_NM_101016.4_Ath,rna_XM_002283175.4_Vvi,rna_XM_017382494.1_Dca,rna_XM_022160043.2_Han,rna_XM_023893098.2_Lsa,
10950	NA	NA	NA	NA	10	Os08t0148267-00_Nip,Ptrif.0003s0785.1.v1.3.1_Ptr,SZYD_E3N88_mrna08146_Mmi,Solyc08g078460.3.1_Slyc,evm.model.Chr4.499_Pgr,rna_NM_117841.4_Ath,rna_XM_010648234.2_Vvi,rna_XM_017376679.1_Dca,rna_XM_022146590.2_Han,rna_XM_023887684.2_Lsa,
10951	NA	NA	NA	NA	10	Os08t0151800-01_Nip,Ptrif.0003s0222.1.v1.3.1_Ptr,SZYD_E3N88_mrna26978_Mmi,Solyc08g081530.3.1_Slyc,evm.model.Chr1.4779_Pgr,rna_NM_179508.3_Ath,rna_XM_010660028.2_Vvi,rna_XM_017381367.1_Dca,rna_XM_022173740.2_Han,rna_XM_023896983.2_Lsa,
10953	NA	NA	NA	NA	10	Os08t0152900-01_Nip,Ptrif.0003s4469.1.v1.3.1_Ptr,SZYD_E3N88_mrna16797_Mmi,Solyc07g008450.3.1_Slyc,evm.model.Chr1.17_Pgr,rna_NM_001342480.1_Ath,rna_XM_010662112.2_Vvi,rna_XM_017386867.1_Dca,rna_XM_023903170.2_Lsa,rna_XM_035974347.1_Han,
10954	NA	NA	NA	NA	10	Os08t0155000-01_Nip,Ptrif.0004s2499.1.v1.3.1_Ptr,SZYD_E3N88_mrna17787_Mmi,Solyc01g007250.4.1_Slyc,evm.model.Chr1.5021_Pgr,rna_NM_105054.4_Ath,rna_XM_010647377.2_Vvi,rna_XM_017368508.1_Dca,rna_XM_022155188.1_Han,rna_XM_023893604.2_Lsa,
10955	NA	NA	NA	NA	10	Os08t0156900-01_Nip,Ptrif.0003s0216.1.v1.3.1_Ptr,SZYD_E3N88_mrna16062_Mmi,Solyc08g081590.3.1_Slyc,evm.model.Chr1.4790_Pgr,rna_NM_105072.3_Ath,rna_XM_010660080.2_Vvi,rna_XM_017376649.1_Dca,rna_XM_022167168.2_Han,rna_XM_023896855.2_Lsa,
10956	NA	NA	NA	NA	10	Os08t0158900-01_Nip,Ptrif.0003s4442.1.v1.3.1_Ptr,SZYD_E3N88_mrna04486_Mmi,Solyc09g090460.3.1_Slyc,evm.model.Chr7.1722_Pgr,rna_NM_001335008.1_Ath,rna_XM_002265220.4_Vvi,rna_XM_017371845.1_Dca,rna_XM_022164642.2_Han,rna_XM_023894609.2_Lsa,
10957	NA	NA	NA	NA	10	Os08t0161700-01_Nip,Ptrif.0003s2882.1.v1.3.1_Ptr,SZYD_E3N88_mrna21850_Mmi,Solyc03g097010.3.1_Slyc,evm.model.Chr4.52_Pgr,rna_NM_111177.4_Ath,rna_XM_002276913.3_Vvi,rna_XM_017382508.1_Dca,rna_XM_022173969.2_Han,rna_XM_023914489.2_Lsa,
10958	NA	NA	NA	NA	10	Os08t0162033-00_Nip,Ptrif.0002s1121.2.v1.3.1_Ptr,SZYD_E3N88_mrna14086_Mmi,Solyc09g092090.4.1_Slyc,evm.model.Chr6.3021_Pgr,rna_NM_111045.5_Ath,rna_XM_002270490.3_Vvi,rna_XM_017399618.1_Dca,rna_XM_022122592.2_Han,rna_XM_023917165.2_Lsa,
10959	NA	NA	NA	NA	10	Os08t0162500-01_Nip,Ptrif.0006s1979.1.v1.3.1_Ptr,SZYD_E3N88_mrna09200_Mmi,Solyc12g096170.2.1_Slyc,evm.model.Chr2.2548_Pgr,rna_NM_118055.3_Ath,rna_XM_003631475.3_Vvi,rna_XM_017359642.1_Dca,rna_XM_022155493.2_Han,rna_XM_023881329.2_Lsa,
10960	NA	NA	NA	NA	10	Os08t0162600-02_Nip,Ptrif.0006s0286.1.v1.3.1_Ptr,SZYD_E3N88_mrna06712_Mmi,Solyc03g096850.4.1_Slyc,evm.model.Chr4.78_Pgr,rna_NM_121723.5_Ath,rna_XM_002275152.4_Vvi,rna_XM_017391301.1_Dca,rna_XM_022178619.2_Han,rna_XM_023899155.2_Lsa,
10962	NA	NA	NA	NA	10	Os08t0167500-02_Nip,Ptrif.0001s2601.1.v1.3.1_Ptr,SZYD_E3N88_mrna09196_Mmi,Solyc07g007280.4.1_Slyc,evm.model.Chr9.707_Pgr,rna_NM_130358.4_Ath,rna_XM_002268024.4_Vvi,rna_XM_017398158.1_Dca,rna_XM_022125531.2_Han,rna_XM_023878609.2_Lsa,
10963	NA	NA	NA	NA	10	Os08t0169700-01_Nip,Ptrif.0006s2137.1.v1.3.1_Ptr,SZYD_E3N88_mrna01782_Mmi,Solyc03g062650.3.1_Slyc,evm.model.Chr1.3506_Pgr,rna_NM_001339721.1_Ath,rna_XM_002277922.4_Vvi,rna_XM_017402501.1_Dca,rna_XM_022153808.2_Han,rna_XM_023881553.2_Lsa,
10964	NA	NA	NA	NA	10	Os08t0171000-01_Nip,Ptrif.0003s0308.1.v1.3.1_Ptr,SZYD_E3N88_mrna25756_Mmi,Solyc03g116330.3.1_Slyc,evm.model.Chr2.1335_Pgr,rna_NM_001036204.3_Ath,rna_XM_002275434.4_Vvi,rna_XM_017399046.1_Dca,rna_XM_022183666.2_Han,rna_XM_023907229.2_Lsa,
10966	NA	NA	NA	NA	10	Os08t0187700-01_Nip,Ptrif.0002s2552.1.v1.3.1_Ptr,SZYD_E3N88_mrna37240_Mmi,Solyc12g094490.2.1_Slyc,evm.model.Chr1.190_Pgr,rna_NM_148232.3_Ath,rna_XM_010657055.2_Vvi,rna_XM_017380648.1_Dca,rna_XM_022181235.2_Han,rna_XM_023886973.2_Lsa,
10967	NA	NA	NA	NA	10	Os08t0188000-01_Nip,Ptrif.0001s1598.1.v1.3.1_Ptr,SZYD_E3N88_mrna15362_Mmi,Solyc07g064490.4.1_Slyc,evm.model.Chr3.3407_Pgr,rna_NM_124871.3_Ath,rna_XM_010646133.2_Vvi,rna_XM_017383177.1_Dca,rna_XM_022122581.2_Han,rna_XM_023904011.2_Lsa,
10968	NA	NA	NA	NA	10	Os08t0190800-01_Nip,Ptrif.0002s2567.1.v1.3.1_Ptr,SZYD_E3N88_mrna18929_Mmi,Solyc02g080140.4.1_Slyc,evm.model.Chr1.202_Pgr,rna_NM_104860.5_Ath,rna_XM_017387037.1_Dca,rna_XM_019222589.1_Vvi,rna_XM_022160585.2_Han,rna_XM_023915506.2_Lsa,
10969	NA	NA	NA	NA	10	Os08t0206600-01_Nip,Ptrif.0002s2269.1.v1.3.1_Ptr,SZYD_E3N88_mrna39633_Mmi,Solyc08g075160.3.1_Slyc,evm.model.Chr4.3260_Pgr,rna_NM_179909.2_Ath,rna_XM_010650749.2_Vvi,rna_XM_017374667.1_Dca,rna_XM_022145727.2_Han,rna_XM_023873608.2_Lsa,
10970	NA	NA	NA	NA	10	Os08t0206950-00_Nip,Ptrif.0006s1173.2.v1.3.1_Ptr,SZYD_E3N88_mrna21091_Mmi,Solyc07g043240.4.1_Slyc,evm.model.Chr9.1714_Pgr,rna_NM_100410.3_Ath,rna_XM_002267806.3_Vvi,rna_XM_017396201.1_Dca,rna_XM_022141668.2_Han,rna_XM_023905840.2_Lsa,
10971	NA	NA	NA	NA	10	Os08t0207600-01_Nip,Ptrif.0002s2246.1.v1.3.1_Ptr,SZYD_E3N88_mrna25386_Mmi,Solyc02g081660.3.1_Slyc,evm.model.Chr4.1691_Pgr,rna_NM_102835.5_Ath,rna_XM_002274185.3_Vvi,rna_XM_017374836.1_Dca,rna_XM_022182826.2_Han,rna_XM_023891694.2_Lsa,
10973	NA	NA	NA	NA	10	Os08t0254900-01_Nip,Ptrif.0007s1792.1.v1.3.1_Ptr,SZYD_E3N88_mrna21532_Mmi,Solyc03g123880.3.1_Slyc,evm.model.Chr2.52_Pgr,rna_NM_113015.3_Ath,rna_XM_002274536.4_Vvi,rna_XM_017375631.1_Dca,rna_XM_022128905.2_Han,rna_XM_023903186.2_Lsa,
10974	NA	NA	NA	NA	10	Os08t0260000-01_Nip,Ptrif.0001s2436.1.v1.3.1_Ptr,SZYD_E3N88_mrna17627_Mmi,Solyc07g006340.3.1_Slyc,evm.model.Chr9.906_Pgr,rna_NM_118942.4_Ath,rna_XM_002270420.4_Vvi,rna_XM_017389184.1_Dca,rna_XM_022131925.2_Han,rna_XM_023878098.2_Lsa,
10975	NA	NA	NA	NA	10	Os08t0266600-01_Nip,Ptrif.0001s2485.1.v1.3.1_Ptr,SZYD_E3N88_mrna17637_Mmi,Solyc07g006010.3.1_Slyc,evm.model.Chr9.854_Pgr,rna_NM_119231.3_Ath,rna_XM_002273201.4_Vvi,rna_XM_017399575.1_Dca,rna_XM_022114871.2_Han,rna_XM_023902715.2_Lsa,
10977	NA	NA	NA	NA	10	Os08t0270200-01_Nip,Ptrif.0001s0141.1.v1.3.1_Ptr,SZYD_E3N88_mrna08536_Mmi,Solyc07g008750.4.1_Slyc,evm.model.Chr8.1218_Pgr,rna_NM_122417.3_Ath,rna_XM_002285504.4_Vvi,rna_XM_017399829.1_Dca,rna_XM_022146095.2_Han,rna_XM_023883458.2_Lsa,
10979	NA	NA	NA	NA	10	Os08t0288200-01_Nip,Ptrif.0001s2581.2.v1.3.1_Ptr,SZYD_E3N88_mrna05893_Mmi,Solyc12g010380.3.1_Slyc,evm.model.Chr9.741_Pgr,rna_NM_122908.4_Ath,rna_XM_002264779.4_Vvi,rna_XM_017397251.1_Dca,rna_XM_023882857.2_Lsa,rna_XM_035978801.1_Han,
10980	NA	NA	NA	NA	10	Os08t0299000-02_Nip,Ptrif.0001s0200.1.v1.3.1_Ptr,SZYD_E3N88_mrna34131_Mmi,Solyc08g029110.3.1_Slyc,evm.model.Chr3.945_Pgr,rna_NM_128085.3_Ath,rna_XM_002285413.4_Vvi,rna_XM_017378077.1_Dca,rna_XM_022144139.2_Han,rna_XM_023887804.2_Lsa,
10981	NA	NA	NA	NA	10	Os08t0308700-00_Nip,Ptrif.0005s2453.1.v1.3.1_Ptr,SZYD_E3N88_mrna39224_Mmi,Solyc04g078480.3.1_Slyc,evm.model.Chr2.1973_Pgr,rna_NM_114530.4_Ath,rna_XM_002282970.3_Vvi,rna_XM_017389148.1_Dca,rna_XM_022127830.2_Han,rna_XM_023881143.2_Lsa,
10982	NA	NA	NA	NA	10	Os08t0310100-01_Nip,Ptrif.0007s2256.1.v1.3.1_Ptr,SZYD_E3N88_mrna13370_Mmi,Solyc02g081310.3.1_Slyc,evm.model.Chr6.2510.1_Pgr,rna_NM_125863.3_Ath,rna_XM_002268610.4_Vvi,rna_XM_017371915.1_Dca,rna_XM_022165268.2_Han,rna_XM_023897897.2_Lsa,
10983	NA	NA	NA	NA	10	Os08t0323400-01_Nip,Ptrif.0005s1211.1.v1.3.1_Ptr,SZYD_E3N88_mrna22537_Mmi,Solyc01g097910.2.1_Slyc,evm.model.Chr7.726_Pgr,rna_NM_104328.4_Ath,rna_XM_002276370.3_Vvi,rna_XM_017384918.1_Dca,rna_XM_022177807.2_Han,rna_XM_023902225.2_Lsa,
10984	NA	NA	NA	NA	10	Os08t0323600-02_Nip,Ptrif.0002s1659.1.v1.3.1_Ptr,SZYD_E3N88_mrna41687_Mmi,Solyc02g083140.3.1_Slyc,evm.model.Chr8.306_evm.model.Chr8.307_Pgr,rna_NM_001202581.2_Ath,rna_XM_010659191.2_Vvi,rna_XM_017403002.1_Dca,rna_XM_022126810.2_Han,rna_XM_023897395.2_Lsa,
10985	NA	NA	NA	NA	10	Os08t0332700-03_Nip,Ptrif.0003s0124.1.v1.3.1_Ptr,SZYD_E3N88_mrna30676_Mmi,Solyc12g055940.3.1_Slyc,evm.model.Chr1.4904_Pgr,rna_NM_001036154.2_Ath,rna_XM_002268992.4_Vvi,rna_XM_017371389.1_Dca,rna_XM_022165045.2_Han,rna_XM_042899970.1_Lsa,
10987	NA	NA	NA	NA	10	Os08t0345400-01_Nip,Ptrif.0002s1652.2.v1.3.1_Ptr,SZYD_E3N88_mrna34515_Mmi,Solyc07g045300.4.1_Slyc,evm.model.Chr3.2822_Pgr,rna_NM_001335228.1_Ath,rna_XM_002265197.3_Vvi,rna_XM_017388956.1_Dca,rna_XM_022137273.2_Han,rna_XM_023896375.2_Lsa,
10988	NA	NA	NA	NA	10	Os08t0364500-00_Nip,Ptrif.0006s1824.1.v1.3.1_Ptr,SZYD_E3N88_mrna30044_Mmi,Solyc02g063300.3.1_Slyc,evm.model.Chr1.2605_Pgr,rna_NM_123166.3_Ath,rna_XM_002271382.3_Vvi,rna_XM_017382849.1_Dca,rna_XM_022142713.2_Han,rna_XM_023898220.2_Lsa,
10989	NA	NA	NA	NA	10	Os08t0365900-01_Nip,Ptrif.0004s1278.2.v1.3.1_Ptr,SZYD_E3N88_mrna19549_Mmi,Solyc07g045070.3.1_Slyc,evm.model.Chr7.896_Pgr,rna_NM_100535.4_Ath,rna_XM_010658807.2_Vvi,rna_XM_017397443.1_Dca,rna_XM_022130462.2_Han,rna_XM_023910349.2_Lsa,
10990	NA	NA	NA	NA	10	Os08t0377400-02_Nip,Ptrif.0001s1182.1.v1.3.1_Ptr,SZYD_E3N88_mrna05415_Mmi,Solyc12g014060.2.1_Slyc,evm.model.Chr3.3078.3_Pgr,rna_NM_112370.4_Ath,rna_XM_002282834.4_Vvi,rna_XM_017394190.1_Dca,rna_XM_022133400.2_Han,rna_XM_023915545.2_Lsa,
10991	NA	NA	NA	NA	10	Os08t0379300-01_Nip,Ptrif.0002s0651.1.v1.3.1_Ptr,SZYD_E3N88_mrna02674_Mmi,Solyc12g062250.2.1_Slyc,evm.model.Chr5.388_Pgr,rna_NM_111017.3_Ath,rna_XM_002274262.4_Vvi,rna_XM_017391493.1_Dca,rna_XM_022149858.2_Han,rna_XM_023872954.2_Lsa,
10993	NA	NA	NA	NA	10	Os08t0387500-01_Nip,Ptrif.0001s0738.1.v1.3.1_Ptr,SZYD_E3N88_mrna35779_Mmi,Solyc12g007090.2.1_Slyc,evm.model.Chr9.2034_Pgr,rna_NM_001343610.1_Ath,rna_XM_002280936.3_Vvi,rna_XM_017382098.1_Dca,rna_XM_022114881.2_Han,rna_XM_023914199.2_Lsa,
10994	NA	NA	NA	NA	10	Os08t0398800-02_Nip,Ptrif.0001s1008.1.v1.3.1_Ptr,SZYD_E3N88_mrna09793_Mmi,Solyc07g041000.4.1_Slyc,evm.model.Chr6.1420_Pgr,rna_NM_119128.3_Ath,rna_XM_002279059.3_Vvi,rna_XM_017365195.1_Dca,rna_XM_022125181.2_Han,rna_XM_023901106.2_Lsa,
10995	NA	NA	NA	NA	10	Os08t0414200-01_Nip,Ptrif.0006s1948.1.v1.3.1_Ptr,SZYD_E3N88_mrna02581_Mmi,Solyc02g065620.3.1_Slyc,evm.model.Chr1.3217_Pgr,rna_NM_105388.3_Ath,rna_XM_002279109.4_Vvi,rna_XM_017378517.1_Dca,rna_XM_035983314.1_Han,rna_XM_042899294.1_Lsa,
10997	NA	NA	NA	NA	10	Os08t0425200-01_Nip,Ptrif.0002s3102.1.v1.3.1_Ptr,SZYD_E3N88_mrna33487_Mmi,Solyc02g081060.4.1_Slyc,evm.model.Chr8.260_Pgr,rna_NM_116671.3_Ath,rna_XM_002264334.4_Vvi,rna_XM_017362183.1_Dca,rna_XM_022114236.2_Han,rna_XM_023893346.2_Lsa,
10998	NA	NA	NA	NA	10	Os08t0427500-01_Nip,Ptrif.0006s1750.1.v1.3.1_Ptr,SZYD_E3N88_mrna01645_Mmi,Solyc11g011150.2.1_Slyc,evm.model.Chr8.603_Pgr,rna_NM_001036817.3_Ath,rna_XM_017375120.1_Dca,rna_XM_019225141.1_Vvi,rna_XM_022154302.2_Han,rna_XM_023879715.2_Lsa,
11000	NA	NA	NA	NA	10	Os08t0431500-01_Nip,Ptrif.0002s3172.1.v1.3.1_Ptr,SZYD_E3N88_mrna15470_Mmi,Solyc07g065275.1.1_Slyc,evm.model.Chr4.2582_Pgr,rna_NM_117743.8_Ath,rna_XM_002273968.4_Vvi,rna_XM_017388710.1_Dca,rna_XM_022120808.2_Han,rna_XM_023910583.2_Lsa,
11001	NA	NA	NA	NA	10	Os08t0434000-01_Nip,Ptrif.0003s1018.2.v1.3.1_Ptr,SZYD_E3N88_mrna20996_Mmi,Solyc03g116000.1.1_Slyc,evm.model.Chr2.1359_Pgr,rna_NM_114621.3_Ath,rna_XM_002282013.3_Vvi,rna_XM_017363759.1_Dca,rna_XM_022128213.2_Han,rna_XM_023874275.2_Lsa,
11002	NA	NA	NA	NA	10	Os08t0439150-00_Nip,Ptrif.0007s1673.2.v1.3.1_Ptr,SZYD_E3N88_mrna21289_Mmi,Solyc03g117110.4.1_Slyc,evm.model.Chr2.667_Pgr,rna_NM_001198077.1_Ath,rna_XM_002273329.4_Vvi,rna_XM_017395836.1_Dca,rna_XM_022128604.2_Han,rna_XM_023888354.2_Lsa,
11003	NA	NA	NA	NA	10	Os08t0440900-01_Nip,Ptrif.0008s2078.1.v1.3.1_Ptr,SZYD_E3N88_mrna41216_Mmi,Solyc07g005510.3.1_Slyc,evm.model.Chr9.793_Pgr,rna_NM_119243.4_Ath,rna_XM_003634815.2_Vvi,rna_XM_017397569.1_Dca,rna_XM_022134406.2_Han,rna_XM_023905037.2_Lsa,
11006	NA	NA	NA	NA	10	Os08t0451000-01_Nip,Ptrif.0001s2021.1.v1.3.1_Ptr,SZYD_E3N88_mrna21725_Mmi,Solyc04g008640.3.1_Slyc,evm.model.Chr4.3305_Pgr,rna_NM_001124123.2_Ath,rna_XM_002273800.4_Vvi,rna_XM_017367675.1_Dca,rna_XM_022136841.2_Han,rna_XM_023872675.2_Lsa,
11010	NA	NA	NA	NA	10	Os08t0462900-01_Nip,Ptrif.0008s0602.1.v1.3.1_Ptr,SZYD_E3N88_mrna34339_Mmi,Solyc10g050430.1.1_Slyc,evm.model.Chr3.2460_Pgr,rna_NM_103835.2_Ath,rna_XM_010649527.2_Vvi,rna_XM_017370999.1_Dca,rna_XM_022164278.2_Han,rna_XM_023891678.2_Lsa,
11011	NA	NA	NA	NA	10	Os08t0463900-01_Nip,Ptrif.0002s0136.6.v1.3.1_Ptr,SZYD_E3N88_mrna44094_Mmi,Solyc01g006130.4.1_Slyc,evm.model.Chr6.1321_Pgr,rna_NM_001084535.1_Ath,rna_XM_010653040.2_Vvi,rna_XM_017360434.1_Dca,rna_XM_022138534.2_Han,rna_XM_023884017.2_Lsa,
11012	NA	NA	NA	NA	10	Os08t0467400-03_Nip,Ptrif.0002s1858.3.v1.3.1_Ptr,SZYD_E3N88_mrna19628_Mmi,Solyc04g008340.2.1_Slyc,evm.model.Chr2.4279_Pgr,rna_NM_105480.3_Ath,rna_XM_010649460.2_Vvi,rna_XM_017376301.1_Dca,rna_XM_022165167.2_Han,rna_XM_023888032.2_Lsa,
11016	NA	NA	NA	NA	10	Os08t0483200-01_Nip,Ptrif.0005s1893.1.v1.3.1_Ptr,SZYD_E3N88_mrna26341_Mmi,Solyc04g074750.3.1_Slyc,evm.model.Chr2.2356_Pgr,rna_NM_116973.7_Ath,rna_XM_010666053.2_Vvi,rna_XM_017388540.1_Dca,rna_XM_023904719.2_Lsa,rna_XM_035990450.1_Han,
11017	NA	NA	NA	NA	10	Os08t0484800-00_Nip,Ptrif.0007s0757.1.v1.3.1_Ptr,SZYD_E3N88_mrna01602_Mmi,Solyc11g009070.2.1_Slyc,evm.model.Chr8.851_Pgr,rna_NM_125923.3_Ath,rna_XM_010648640.1_Vvi,rna_XM_017391376.1_Dca,rna_XM_022154374.2_Han,rna_XM_023879734.2_Lsa,
11018	NA	NA	NA	NA	10	Os08t0485400-02_Nip,Ptrif.0008s1157.1.v1.3.1_Ptr,SZYD_E3N88_mrna06286_Mmi,Solyc01g105370.4.1_Slyc,evm.model.Chr5.2480_Pgr,rna_NM_125821.5_Ath,rna_XM_002272911.3_Vvi,rna_XM_017372982.1_Dca,rna_XM_022132541.2_Han,rna_XM_023895389.2_Lsa,
11020	NA	NA	NA	NA	10	Os08t0500800-01_Nip,Ptrif.0002s1534.4.v1.3.1_Ptr,SZYD_E3N88_mrna34454_Mmi,Solyc12g005980.2.1_Slyc,evm.model.Chr3.2699_Pgr,rna_NM_122960.5_Ath,rna_XM_010658955.2_Vvi,rna_XM_017397676.1_Dca,rna_XM_022162255.2_Han,rna_XM_023898632.2_Lsa,
11021	NA	NA	NA	NA	10	Os08t0503800-01_Nip,Ptrif.0001s1749.1.v1.3.1_Ptr,SZYD_E3N88_mrna35062_Mmi,Solyc07g065140.4.1_Slyc,evm.model.Chr3.3528_Pgr,rna_NM_124932.4_Ath,rna_XM_002275317.4_Vvi,rna_XM_017398419.1_Dca,rna_XM_022170309.2_Han,rna_XM_023878659.2_Lsa,
11023	NA	NA	NA	NA	10	Os08t0506500-00_Nip,Ptrif.0004s2560.1.v1.3.1_Ptr,SZYD_E3N88_mrna14138_Mmi,Solyc01g086900.4.1_Slyc,evm.model.Chr7.1460_Pgr,rna_NM_001343985.1_Ath,rna_XM_010661029.2_Vvi,rna_XM_017379414.1_Dca,rna_XM_022122325.2_Han,rna_XM_023902445.2_Lsa,
11024	NA	NA	NA	NA	10	Os08t0509500-01_Nip,Ptrif.0006s1217.1.v1.3.1_Ptr,SZYD_E3N88_mrna36185_Mmi,Solyc11g065380.2.1_Slyc,evm.model.Chr3.246_Pgr,rna_NM_115653.4_Ath,rna_XM_002275189.4_Vvi,rna_XM_017389068.1_Dca,rna_XM_022181459.2_Han,rna_XM_023896830.2_Lsa,
11025	NA	NA	NA	NA	10	Os08t0512500-01_Nip,Ptrif.0005s2937.1.v1.3.1_Ptr,SZYD_E3N88_mrna07485_Mmi,Solyc12g094720.3.1_Slyc,evm.model.Chr4.3438_Pgr,rna_NM_106295.3_Ath,rna_XM_002273296.4_Vvi,rna_XM_017392527.1_Dca,rna_XM_022125456.2_Han,rna_XM_042898005.1_Lsa,
11027	NA	NA	NA	NA	10	Os08t0522400-01_Nip,Ptrif.0001s0243.1.v1.3.1_Ptr,SZYD_E3N88_mrna24698_Mmi,Solyc08g059760.3.1_Slyc,evm.model.Chr8.1536_Pgr,rna_NM_119384.4_Ath,rna_XM_002282641.4_Vvi,rna_XM_017375778.1_Dca,rna_XM_022145339.2_Han,rna_XM_023879504.2_Lsa,
11028	NA	NA	NA	NA	10	Os08t0537800-01_Nip,Ptrif.0008s1241.1.v1.3.1_Ptr,SZYD_E3N88_mrna00476_Mmi,Solyc04g045480.3.1_Slyc,evm.model.Chr2.3351_Pgr,rna_NM_102577.4_Ath,rna_XM_002270547.3_Vvi,rna_XM_017359962.1_Dca,rna_XM_022170222.2_Han,rna_XM_023882931.2_Lsa,
11029	NA	NA	NA	NA	10	Os08t0540100-02_Nip,Ptrif.0003s2805.1.v1.3.1_Ptr,SZYD_E3N88_mrna01265_Mmi,Solyc06g073470.3.1_Slyc,evm.model.Chr9.2586_Pgr,rna_NM_129897.4_Ath,rna_XM_002263089.3_Vvi,rna_XM_017371130.1_Dca,rna_XM_022153464.2_Han,rna_XM_023884145.2_Lsa,
11031	NA	NA	NA	NA	10	Os08t0544500-01_Nip,Ptrif.0002s2292.2.v1.3.1_Ptr,SZYD_E3N88_mrna01499_Mmi,Solyc02g068720.3.1_Slyc,evm.model.Chr4.1786_Pgr,rna_NM_129064.3_Ath,rna_XM_002276425.3_Vvi,rna_XM_017373195.1_Dca,rna_XM_022149581.2_Han,rna_XM_023905483.2_Lsa,
11032	NA	NA	NA	NA	10	Os08t0545700-01_Nip,Ptrif.0009s2021.1.v1.3.1_Ptr,SZYD_E3N88_mrna38911_Mmi,Solyc03g026260.3.1_Slyc,evm.model.Chr1.4372_Pgr,rna_NM_203197.1_Ath,rna_XM_010664225.2_Vvi,rna_XM_017393283.1_Dca,rna_XM_022145595.2_Han,rna_XM_023899795.2_Lsa,
11034	NA	NA	NA	NA	10	Os08t0553800-05_Nip,Ptrif.0008s0068.1.v1.3.1_Ptr,SZYD_E3N88_mrna04770_Mmi,Solyc01g112060.4.1_Slyc,evm.model.Chr7.2670_Pgr,rna_NM_119691.4_Ath,rna_XM_002278775.4_Vvi,rna_XM_017388514.1_Dca,rna_XM_022166971.2_Han,rna_XM_023900377.2_Lsa,
11035	NA	NA	NA	NA	10	Os08t0557400-01_Nip,Ptrif.0008s1774.2.v1.3.1_Ptr,SZYD_E3N88_mrna14722_Mmi,Solyc11g067060.3.1_Slyc,evm.model.Chr6.2153_Pgr,rna_NM_001203081.1_Ath,rna_XM_002266432.4_Vvi,rna_XM_017379699.1_Dca,rna_XM_022123995.2_Han,rna_XM_023882305.2_Lsa,
11037	NA	NA	NA	NA	10	Os08t0558200-01_Nip,Ptrif.0006s1487.1.v1.3.1_Ptr,SZYD_E3N88_mrna11507_Mmi,Solyc09g009820.4.1_Slyc,evm.model.Chr3.1737_Pgr,rna_NM_120469.7_Ath,rna_XM_002282484.4_Vvi,rna_XM_017399383.1_Dca,rna_XM_022117176.2_Han,rna_XM_023916591.2_Lsa,
11038	NA	NA	NA	NA	10	Os08t0558700-01_Nip,Ptrif.0004s0853.2.v1.3.1_Ptr,SZYD_E3N88_mrna15369_Mmi,Solyc11g006760.3.1_Slyc,evm.model.Chr7.2244_Pgr,rna_NM_115082.3_Ath,rna_XM_002269452.4_Vvi,rna_XM_017376254.1_Dca,rna_XM_022136668.2_Han,rna_XM_023907362.2_Lsa,
11039	NA	NA	NA	NA	10	Os08t0559400-01_Nip,Ptrif.0006s1441.2.v1.3.1_Ptr,SZYD_E3N88_mrna01349_Mmi,Solyc09g010190.3.1_Slyc,evm.model.Chr3.1663_Pgr,rna_NM_129172.6_Ath,rna_XM_002281830.4_Vvi,rna_XM_017403332.1_Dca,rna_XM_022153739.2_Han,rna_XM_023881022.2_Lsa,
11041	NA	NA	NA	NA	10	Os08t0565800-01_Nip,Ptrif.0003s3236.1.v1.3.1_Ptr,SZYD_E3N88_mrna11311_Mmi,Solyc06g083690.3.1_Slyc,evm.model.Chr6.759_Pgr,rna_NM_119017.5_Ath,rna_XM_002267016.4_Vvi,rna_XM_017397901.1_Dca,rna_XM_022131623.2_Han,rna_XM_023877672.2_Lsa,
11042	NA	NA	NA	NA	10	Os09t0103500-01_Nip,Ptrif.0008s0420.2.v1.3.1_Ptr,SZYD_E3N88_mrna27845_Mmi,Solyc01g107580.4.1_Slyc,evm.model.Chr3.2269_Pgr,rna_NM_112831.5_Ath,rna_XM_002282578.3_Vvi,rna_XM_017374649.1_Dca,rna_XM_022172375.2_Han,rna_XM_023912786.2_Lsa,
11043	NA	NA	NA	NA	10	Os09t0104300-01_Nip,Ptrif.0008s0424.2.v1.3.1_Ptr,SZYD_E3N88_mrna08942_Mmi,Solyc01g107610.4.1_Slyc,evm.model.Chr3.2274_Pgr,rna_NM_001335448.1_Ath,rna_XM_002285346.4_Vvi,rna_XM_017384439.1_Dca,rna_XM_022172374.2_Han,rna_XM_023912783.2_Lsa,
11045	NA	NA	NA	NA	10	Os09t0110200-01_Nip,Ptrif.0009s1555.1.v1.3.1_Ptr,SZYD_E3N88_mrna31801_Mmi,Solyc02g083780.3.1_Slyc,evm.model.Chr3.448_Pgr,rna_NM_106602.3_Ath,rna_XM_002278494.3_Vvi,rna_XM_017402551.1_Dca,rna_XM_022144727.2_Han,rna_XM_023883744.2_Lsa,
11046	NA	NA	NA	NA	10	Os09t0115900-01_Nip,Ptrif.0007s1479.1.v1.3.1_Ptr,SZYD_E3N88_mrna39535_Mmi,Solyc03g116770.3.1_Slyc,evm.model.Chr2.602_Pgr,rna_NM_101401.3_Ath,rna_XM_010656504.2_Vvi,rna_XM_017362523.1_Dca,rna_XM_022162388.2_Han,rna_XM_023894801.2_Lsa,
11047	NA	NA	NA	NA	10	Os09t0116400-01_Nip,Ptrif.0007s1025.1.v1.3.1_Ptr,SZYD_E3N88_mrna41011_Mmi,Solyc03g123530.4.1_Slyc,evm.model.Chr2.117_Pgr,rna_NM_105903.4_Ath,rna_XM_010656083.2_Vvi,rna_XM_017363176.1_Dca,rna_XM_022141353.2_Han,rna_XM_023906207.1_Lsa,
11048	NA	NA	NA	NA	10	Os09t0123200-01_Nip,Ptrif.0009s0104.1.v1.3.1_Ptr,SZYD_E3N88_mrna24762_Mmi,Solyc01g058450.3.1_Slyc,evm.model.Chr8.2264.1_Pgr,rna_NM_001341092.1_Ath,rna_XM_010651199.2_Vvi,rna_XM_017367168.1_Dca,rna_XM_022144676.2_Han,rna_XM_023883182.2_Lsa,
11050	NA	NA	NA	NA	10	Os09t0247700-01_Nip,Ptrif.0006s2020.1.v1.3.1_Ptr,SZYD_E3N88_mrna20097_Mmi,Solyc02g089260.4.1_Slyc,evm.model.Chr1.3285_Pgr,rna_NM_111093.2_Ath,rna_XM_010662263.2_Vvi,rna_XM_017384866.1_Dca,rna_XM_022154723.2_Han,rna_XM_023881897.2_Lsa,
11051	NA	NA	NA	NA	10	Os09t0249000-01_Nip,Ptrif.0002s1640.2.v1.3.1_Ptr,SZYD_E3N88_mrna27620_Mmi,Solyc05g024410.4.1_Slyc,evm.model.Chr3.2801_Pgr,rna_NM_111651.3_Ath,rna_XM_002267092.4_Vvi,rna_XM_017394233.1_Dca,rna_XM_022172724.2_Han,rna_XM_023885958.2_Lsa,
11052	NA	NA	NA	NA	10	Os09t0249900-01_Nip,Ptrif.0006s2060.1.v1.3.1_Ptr,SZYD_E3N88_mrna30267_Mmi,Solyc02g087230.3.1_Slyc,evm.model.Chr1.3617_Pgr,rna_NM_001335245.1_Ath,rna_XM_002280617.4_Vvi,rna_XM_017381830.1_Dca,rna_XM_022164854.2_Han,rna_XM_023900069.2_Lsa,
11053	NA	NA	NA	NA	10	Os09t0252000-00_Nip,Ptrif.0003s3118.1.v1.3.1_Ptr,SZYD_E3N88_mrna04295_Mmi,Solyc01g095480.4.1_Slyc,evm.model.Chr7.187_Pgr,rna_NM_001125406.1_Ath,rna_XM_010663571.2_Vvi,rna_XM_017378079.1_Dca,rna_XM_022166583.2_Han,rna_XM_023873364.2_Lsa,
11054	NA	NA	NA	NA	10	Os09t0261300-01_Nip,Ptrif.0002s3241.1.v1.3.1_Ptr,SZYD_E3N88_mrna33527_Mmi,Solyc04g015150.4.1_Slyc,evm.model.Chr8.42_Pgr,rna_NM_124150.5_Ath,rna_XM_002270220.4_Vvi,rna_XM_017371338.1_Dca,rna_XM_022185793.2_Han,rna_XM_023879988.2_Lsa,
11055	NA	NA	NA	NA	10	Os09t0266000-02_Nip,Ptrif.0003s2125.1.v1.3.1_Ptr,SZYD_E3N88_mrna04813_Mmi,Solyc11g042620.3.1_Slyc,evm.model.Chr4.1592_Pgr,rna_NM_105817.3_Ath,rna_XM_003634892.3_Vvi,rna_XM_017388921.1_Dca,rna_XM_022165452.2_Han,rna_XM_042901725.1_Lsa,
11056	NA	NA	NA	NA	10	Os09t0279400-01_Nip,Ptrif.0006s1213.1.v1.3.1_Ptr,SZYD_E3N88_mrna11000_Mmi,Solyc03g053110.3.1_Slyc,evm.model.Chr3.252_Pgr,rna_NM_129784.3_Ath,rna_XM_002278276.4_Vvi,rna_XM_017397736.1_Dca,rna_XM_022132862.2_Han,rna_XM_023875162.2_Lsa,
11059	NA	NA	NA	NA	10	Os09t0296700-01_Nip,Ptrif.0004s0876.2.v1.3.1_Ptr,SZYD_E3N88_mrna13348_Mmi,Solyc11g006560.3.1_Slyc,evm.model.Chr5.474_Pgr,rna_NM_111899.2_Ath,rna_XM_002268309.4_Vvi,rna_XM_017376190.1_Dca,rna_XM_022169526.2_Han,rna_XM_042899413.1_Lsa,
11060	NA	NA	NA	NA	10	Os09t0298400-01_Nip,Ptrif.0001s1911.1.v1.3.1_Ptr,SZYD_E3N88_mrna15337_Mmi,Solyc07g066060.3.1_Slyc,evm.model.Chr3.3738.1_Pgr,rna_NM_124995.5_Ath,rna_XM_017388566.1_Dca,rna_XM_019217438.1_Vvi,rna_XM_022122491.2_Han,rna_XM_023900071.2_Lsa,
11061	NA	NA	NA	NA	10	Os09t0299300-00_Nip,Ptrif.0009s2054.1.v1.3.1_Ptr,SZYD_E3N88_mrna01343_Mmi,Solyc06g051300.3.1_Slyc,evm.model.Chr1.4429_Pgr,rna_NM_124601.5_Ath,rna_XM_002263403.3_Vvi,rna_XM_017385300.1_Dca,rna_XM_022120457.2_Han,rna_XM_023883493.2_Lsa,
11062	NA	NA	NA	NA	10	Os09t0306650-01_Nip,Ptrif.0002s1967.1.v1.3.1_Ptr,SZYD_E3N88_mrna40548_Mmi,Solyc05g026570.3.1_Slyc,evm.model.Chr2.4097_Pgr,rna_NM_001335068.1_Ath,rna_XM_002284643.3_Vvi,rna_XM_017366514.1_Dca,rna_XM_022141658.2_Han,rna_XM_042897563.1_Lsa,
11063	NA	NA	NA	NA	10	Os09t0315800-02_Nip,Ptrif.0003s1406.1.v1.3.1_Ptr,SZYD_E3N88_mrna27576_Mmi,Solyc07g062450.3.1_Slyc,evm.model.Chr3.3006_Pgr,rna_NM_112353.4_Ath,rna_XM_010645815.2_Vvi,rna_XM_017390490.1_Dca,rna_XM_022155965.2_Han,rna_XM_023889468.2_Lsa,
11064	NA	NA	NA	NA	10	Os09t0327400-01_Nip,Ptrif.0007s0260.1.v1.3.1_Ptr,SZYD_E3N88_mrna29973_Mmi,Solyc02g085100.3.1_Slyc,evm.model.Chr1.2351_Pgr,rna_NM_126051.5_Ath,rna_XM_002265558.3_Vvi,rna_XM_017394277.1_Dca,rna_XM_022160010.2_Han,rna_XM_023911796.2_Lsa,
11065	NA	NA	NA	NA	10	Os09t0347800-01_Nip,Ptrif.0001s0906.1.v1.3.1_Ptr,SZYD_E3N88_mrna40799_Mmi,Solyc02g068580.1.1_Slyc,evm.model.Chr9.139.1_Pgr,rna_NM_125057.4_Ath,rna_XM_002282895.3_Vvi,rna_XM_017384732.1_Dca,rna_XM_022140903.2_Han,rna_XM_023888601.2_Lsa,
11067	NA	NA	NA	NA	10	Os09t0359900-01_Nip,Ptrif.0009s1272.1.v1.3.1_Ptr,SZYD_E3N88_mrna11935_Mmi,Solyc12g098530.2.1_Slyc,evm.model.Chr9.277_Pgr,rna_NM_117475.4_Ath,rna_XM_002269156.4_Vvi,rna_XM_017381498.1_Dca,rna_XM_022156797.2_Han,rna_XM_023900817.2_Lsa,
11068	NA	NA	NA	NA	10	Os09t0364000-01_Nip,Ptrif.0001s0969.1.v1.3.1_Ptr,SZYD_E3N88_mrna17359_Mmi,Solyc12g008870.1.1_Slyc,evm.model.Chr6.1346.1_Pgr,rna_NM_203216.3_Ath,rna_XM_010657887.2_Vvi,rna_XM_017386030.1_Dca,rna_XM_022114729.2_Han,rna_XM_023890748.2_Lsa,
11069	NA	NA	NA	NA	10	Os09t0364500-01_Nip,Ptrif.0002s0138.1.v1.3.1_Ptr,SZYD_E3N88_mrna14873_Mmi,Solyc01g006180.4.1_Slyc,evm.model.Chr6.1313_Pgr,rna_NM_117130.2_Ath,rna_XM_002285624.3_Vvi,rna_XM_017393952.1_Dca,rna_XM_022124792.2_Han,rna_XM_023884019.2_Lsa,
11070	NA	NA	NA	NA	10	Os09t0364900-02_Nip,Ptrif.0008s1941.1.v1.3.1_Ptr,SZYD_E3N88_mrna19611_Mmi,Solyc06g010260.3.1_Slyc,evm.model.Chr6.2332_Pgr,rna_NM_001336141.1_Ath,rna_XM_010653509.2_Vvi,rna_XM_017388256.1_Dca,rna_XM_022163011.2_Han,rna_XM_023913388.2_Lsa,
11071	NA	NA	NA	NA	10	Os09t0370200-01_Nip,Ptrif.0007s2524.1.v1.3.1_Ptr,SZYD_E3N88_mrna04802_Mmi,Solyc04g055010.3.1_Slyc,evm.model.Chr8.931_Pgr,rna_NM_120135.5_Ath,rna_XM_010648484.2_Vvi,rna_XM_017389167.1_Dca,rna_XM_022155292.2_Han,rna_XM_023881327.2_Lsa,
11073	NA	NA	NA	NA	10	Os09t0375400-01_Nip,Ptrif.0002s0597.1.v1.3.1_Ptr,SZYD_E3N88_mrna01806_Mmi,Solyc02g081950.4.1_Slyc,evm.model.Chr1.3637_Pgr,rna_NM_123383.6_Ath,rna_XM_010662650.2_Vvi,rna_XM_017390554.1_Dca,rna_XM_022155777.2_Han,rna_XM_023896759.2_Lsa,
11075	NA	NA	NA	NA	10	Os09t0385700-01_Nip,Ptrif.0006s2062.1.v1.3.1_Ptr,SZYD_E3N88_mrna19995_Mmi,Solyc02g087210.3.1_Slyc,evm.model.Chr1.3618_Pgr,rna_NM_113740.6_Ath,rna_XM_010662668.2_Vvi,rna_XM_017388906.1_Dca,rna_XM_022174132.2_Han,rna_XM_023887823.2_Lsa,
11076	NA	NA	NA	NA	10	Os09t0386400-01_Nip,Ptrif.0001s0953.2.v1.3.1_Ptr,SZYD_E3N88_mrna16775_Mmi,Solyc07g039210.4.1_Slyc,evm.model.Chr6.1328_Pgr,rna_NM_127514.4_Ath,rna_XM_002282266.4_Vvi,rna_XM_017382797.1_Dca,rna_XM_023901345.2_Lsa,rna_XM_035977240.1_Han,
11077	NA	NA	NA	NA	10	Os09t0394500-01_Nip,Ptrif.0002s1500.1.v1.3.1_Ptr,SZYD_E3N88_mrna41400_Mmi,Solyc07g049310.3.1_Slyc,evm.model.Chr3.2646_Pgr,rna_NM_100382.3_Ath,rna_XM_010658928.2_Vvi,rna_XM_017396792.1_Dca,rna_XM_022142502.2_Han,rna_XM_023894447.2_Lsa,
11078	NA	NA	NA	NA	10	Os09t0397700-02_Nip,Ptrif.0006s1735.1.v1.3.1_Ptr,SZYD_E3N88_mrna02464_Mmi,Solyc11g011450.2.1_Slyc,evm.model.Chr8.571_Pgr,rna_NM_121700.5_Ath,rna_XM_010661574.2_Vvi,rna_XM_017384968.1_Dca,rna_XM_022154298.2_Han,rna_XM_023879797.2_Lsa,
11079	NA	NA	NA	NA	10	Os09t0401600-00_Nip,Ptrif.0002s1934.1.v1.3.1_Ptr,SZYD_E3N88_mrna37566_Mmi,Solyc01g005430.3.1_Slyc,evm.model.Chr2.4128_Pgr,rna_NM_001335070.1_Ath,rna_XM_002284831.3_Vvi,rna_XM_017375989.1_Dca,rna_XM_022120718.1_Han,rna_XM_023882942.2_Lsa,
11080	NA	NA	NA	NA	10	Os09t0407600-02_Nip,Ptrif.0003s3761.1.v1.3.1_Ptr,SZYD_E3N88_mrna36585_Mmi,Solyc01g079520.3.1_Slyc,evm.model.Chr6.125_Pgr,rna_NM_116438.2_Ath,rna_XM_002275894.3_Vvi,rna_XM_017397357.1_Dca,rna_XM_022154645.2_Han,rna_XM_023878544.2_Lsa,
11082	NA	NA	NA	NA	10	Os09t0411700-03_Nip,Ptrif.0003s1039.1.v1.3.1_Ptr,SZYD_E3N88_mrna42910_Mmi,Solyc12g036200.2.1_Slyc,evm.model.Chr2.1377_Pgr,rna_NM_102417.4_Ath,rna_XM_017360935.1_Dca,rna_XM_019226580.1_Vvi,rna_XM_022178848.1_Han,rna_XM_023912399.2_Lsa,
11083	NA	NA	NA	NA	10	Os09t0413100-01_Nip,Ptrif.0003s0302.1.v1.3.1_Ptr,SZYD_E3N88_mrna10627_Mmi,Solyc03g116140.3.1_Slyc,evm.model.Chr2.1343_Pgr,rna_NM_114629.4_Ath,rna_XM_002275908.3_Vvi,rna_XM_017398103.1_Dca,rna_XM_022160833.2_Han,rna_XM_023912410.2_Lsa,
11084	NA	NA	NA	NA	10	Os09t0423300-01_Nip,Ptrif.0001s2495.2.v1.3.1_Ptr,SZYD_E3N88_mrna28619_Mmi,Solyc07g005950.4.1_Slyc,evm.model.Chr9.844_Pgr,rna_NM_119229.2_Ath,rna_XM_003633974.3_Vvi,rna_XM_017359514.1_Dca,rna_XM_022171962.2_Han,rna_XM_023907618.2_Lsa,
11086	NA	NA	NA	NA	10	Os09t0424600-01_Nip,Ptrif.0001s2461.1.v1.3.1_Ptr,SZYD_E3N88_mrna35902_Mmi,Solyc07g006190.3.1_Slyc,evm.model.Chr9.881_Pgr,rna_NM_001335868.1_Ath,rna_XM_017396908.1_Dca,rna_XM_019223186.1_Vvi,rna_XM_022181970.2_Han,rna_XM_023878106.2_Lsa,
11087	NA	NA	NA	NA	10	Os09t0434200-02_Nip,Ptrif.0001s2044.1.v1.3.1_Ptr,SZYD_E3N88_mrna09284_Mmi,Solyc08g067290.3.1_Slyc,evm.model.Chr9.1187.1_Pgr,rna_NM_122099.4_Ath,rna_XM_002282334.3_Vvi,rna_XM_017372826.1_Dca,rna_XM_022126016.2_Han,rna_XM_023884722.2_Lsa,
11088	NA	NA	NA	NA	10	Os09t0436800-01_Nip,Ptrif.0001s2890.1.v1.3.1_Ptr,SZYD_E3N88_mrna06139_Mmi,Solyc07g042500.4.1_Slyc,evm.model.Chr6.1603_Pgr,rna_NM_001335163.1_Ath,rna_XM_010657783.2_Vvi,rna_XM_017367040.1_Dca,rna_XM_022134904.2_Han,rna_XM_023894989.2_Lsa,
11090	NA	NA	NA	NA	10	Os09t0439500-01_Nip,Ptrif.0001s1974.1.v1.3.1_Ptr,SZYD_E3N88_mrna36305_Mmi,Solyc12g009200.2.1_Slyc,evm.model.Chr6.1558_Pgr,rna_NM_101773.3_Ath,rna_XM_002277244.3_Vvi,rna_XM_017360995.1_Dca,rna_XM_022180515.2_Han,rna_XM_023890309.2_Lsa,
11091	NA	NA	NA	NA	10	Os09t0448900-01_Nip,Ptrif.0003s1863.1.v1.3.1_Ptr,SZYD_E3N88_mrna00629_Mmi,Solyc03g098110.4.1_Slyc,evm.model.Chr4.2872_Pgr,rna_NM_001198462.1_Ath,rna_XM_002262987.4_Vvi,rna_XM_017388841.1_Dca,rna_XM_022185256.2_Han,rna_XM_023889887.2_Lsa,
11092	NA	NA	NA	NA	10	Os09t0453500-01_Nip,Ptrif.0007s0376.1.v1.3.1_Ptr,SZYD_E3N88_mrna20161_Mmi,Solyc02g090230.4.1_Slyc,evm.model.Chr1.3108_Pgr,rna_NM_119876.4_Ath,rna_XM_003632412.3_Vvi,rna_XM_017403329.1_Dca,rna_XM_022180283.2_Han,rna_XM_023903963.2_Lsa,
11093	NA	NA	NA	NA	10	Os09t0453800-01_Nip,Ptrif.0005s2055.1.v1.3.1_Ptr,SZYD_E3N88_mrna21714_Mmi,Solyc11g013170.2.1_Slyc,evm.model.Chr4.1371_Pgr,rna_NM_106416.2_Ath,rna_XM_010665927.2_Vvi,rna_XM_017395754.1_Dca,rna_XM_022161822.2_Han,rna_XM_023873968.2_Lsa,
11095	NA	NA	NA	NA	10	Os09t0454100-01_Nip,Ptrif.0005s0580.1.v1.3.1_Ptr,SZYD_E3N88_mrna06338_Mmi,Solyc01g104250.4.1_Slyc,evm.model.Chr5.2311_Pgr,rna_NM_102339.3_Ath,rna_XM_002273341.3_Vvi,rna_XM_017371886.1_Dca,rna_XM_023874827.2_Lsa,rna_XM_035978506.1_Han,
11096	NA	NA	NA	NA	10	Os09t0456800-01_Nip,Ptrif.0007s0429.1.v1.3.1_Ptr,SZYD_E3N88_mrna20224_Mmi,Solyc02g090820.3.1_Slyc,evm.model.Chr1.3023_Pgr,rna_NM_119862.3_Ath,rna_XM_002277729.4_Vvi,rna_XM_017381765.1_Dca,rna_XM_022127036.2_Han,rna_XM_023912141.2_Lsa,
11097	NA	NA	NA	NA	10	Os09t0468150-00_Nip,Ptrif.0007s0723.1.v1.3.1_Ptr,SZYD_E3N88_mrna01617_Mmi,Solyc11g010370.1.1_Slyc,evm.model.Chr8.734_Pgr,rna_NM_120173.2_Ath,rna_XM_002263050.4_Vvi,rna_XM_017381448.1_Dca,rna_XM_022134504.2_Han,rna_XM_023879747.2_Lsa,
11099	NA	NA	NA	NA	10	Os09t0473400-00_Nip,Ptrif.0005s1929.1.v1.3.1_Ptr,SZYD_E3N88_mrna10733_Mmi,Solyc04g074280.1.1_Slyc,evm.model.Chr4.882_Pgr,rna_NM_116963.3_Ath,rna_XM_003634427.3_Vvi,rna_XM_017379841.1_Dca,rna_XM_022162465.2_Han,rna_XM_023905115.2_Lsa,
11100	NA	NA	NA	NA	10	Os09t0477900-01_Nip,Ptrif.0001s1827.1.v1.3.1_Ptr,SZYD_E3N88_mrna17956_Mmi,Solyc12g015710.2.1_Slyc,evm.model.Chr3.2499_Pgr,rna_NM_112158.5_Ath,rna_XM_002266076.3_Vvi,rna_XM_017359559.1_Dca,rna_XM_022157458.2_Han,rna_XM_023903781.2_Lsa,
11101	NA	NA	NA	NA	10	Os09t0478400-01_Nip,Ptrif.0002s1654.3.v1.3.1_Ptr,SZYD_E3N88_mrna08824_Mmi,Solyc07g042710.3.1_Slyc,evm.model.Chr3.2820.1_Pgr,rna_NM_126467.4_Ath,rna_XM_017383190.1_Dca,rna_XM_019226287.1_Vvi,rna_XM_022172720.2_Han,rna_XM_023885939.2_Lsa,
11102	NA	NA	NA	NA	10	Os09t0481800-01_Nip,Ptrif.0009s1016.1.v1.3.1_Ptr,SZYD_E3N88_mrna34584_Mmi,Solyc10g007670.4.1_Slyc,evm.model.Chr3.2859_Pgr,rna_NM_128877.5_Ath,rna_XM_002266067.4_Vvi,rna_XM_017393823.1_Dca,rna_XM_022137295.2_Han,rna_XM_023910266.2_Lsa,
11103	NA	NA	NA	NA	10	Os09t0482680-01_Nip,Ptrif.0002s3414.1.v1.3.1_Ptr,SZYD_E3N88_mrna34455_Mmi,Solyc05g055350.3.1_Slyc,evm.model.Chr3.2703_Pgr,rna_NM_126484.5_Ath,rna_XM_002277205.4_Vvi,rna_XM_017393519.1_Dca,rna_XM_022162975.2_Han,rna_XM_023898634.2_Lsa,
11104	NA	NA	NA	NA	10	Os09t0482740-01_Nip,Ptrif.0002s1539.1.v1.3.1_Ptr,SZYD_E3N88_mrna27650_Mmi,Solyc08g082730.4.1_Slyc,evm.model.Chr3.2705_Pgr,rna_NM_001083992.2_Ath,rna_XM_002277259.4_Vvi,rna_XM_017394065.1_Dca,rna_XM_022152998.2_Han,rna_XM_023900658.2_Lsa,
11105	NA	NA	NA	NA	10	Os09t0483600-01_Nip,Ptrif.0004s1539.1.v1.3.1_Ptr,SZYD_E3N88_mrna25091_Mmi,Solyc08g075510.4.1_Slyc,evm.model.Chr2.2506_Pgr,rna_NM_114457.3_Ath,rna_XM_010646060.2_Vvi,rna_XM_017365270.1_Dca,rna_XM_022143342.2_Han,rna_XM_023895899.2_Lsa,
11107	NA	NA	NA	NA	10	Os09t0488600-00_Nip,Ptrif.0002s0263.1.v1.3.1_Ptr,SZYD_E3N88_mrna24404_Mmi,Solyc11g056640.3.1_Slyc,evm.model.Chr6.2847_Pgr,rna_NM_121296.4_Ath,rna_XM_010652961.2_Vvi,rna_XM_017402315.1_Dca,rna_XM_022145452.2_Han,rna_XM_023877456.2_Lsa,
11108	NA	NA	NA	NA	10	Os09t0497900-01_Nip,Ptrif.0001s0033.1.v1.3.1_Ptr,SZYD_E3N88_mrna17205_Mmi,Solyc08g006020.4.1_Slyc,evm.model.Chr2.2675_Pgr,rna_NM_179723.1_Ath,rna_XM_002280776.3_Vvi,rna_XM_017362777.1_Dca,rna_XM_022114306.2_Han,rna_XM_023912792.2_Lsa,
11110	NA	NA	NA	NA	10	Os09t0500200-01_Nip,Ptrif.0001s1663.1.v1.3.1_Ptr,SZYD_E3N88_mrna27463_Mmi,Solyc07g064640.3.1_Slyc,evm.model.Chr3.3432_Pgr,rna_NM_179124.2_Ath,rna_XM_017359445.1_Dca,rna_XM_019217238.1_Vvi,rna_XM_022172859.2_Han,rna_XM_023908496.2_Lsa,
11111	NA	NA	NA	NA	10	Os09t0506900-01_Nip,Ptrif.0004s1055.1.v1.3.1_Ptr,SZYD_E3N88_mrna10121_Mmi,Solyc03g098330.2.1_Slyc,evm.model.Chr2.921_Pgr,rna_NM_118622.6_Ath,rna_XM_017380700.1_Dca,rna_XM_019226554.1_Vvi,rna_XM_022145886.2_Han,rna_XM_042900023.1_Lsa,
11112	NA	NA	NA	NA	10	Os09t0512700-01_Nip,Ptrif.0008s1331.1.v1.3.1_Ptr,SZYD_E3N88_mrna19000_Mmi,Solyc04g009320.3.1_Slyc,evm.model.Chr2.3264.3_Pgr,rna_NM_115057.4_Ath,rna_XM_010659461.2_Vvi,rna_XM_017364267.1_Dca,rna_XM_022159931.2_Han,rna_XM_023874835.2_Lsa,
11113	NA	NA	NA	NA	10	Os09t0512900-03_Nip,Ptrif.0009s1156.1.v1.3.1_Ptr,SZYD_E3N88_mrna17790_Mmi,Solyc02g005603.1.1_Slyc,evm.model.Chr2.3258_Pgr,rna_NM_121206.4_Ath,rna_XM_003631321.3_Vvi,rna_XM_017365794.1_Dca,rna_XM_022134251.2_Han,rna_XM_023916196.2_Lsa,
11114	NA	NA	NA	NA	10	Os09t0513700-02_Nip,Ptrif.0003s2806.1.v1.3.1_Ptr,SZYD_E3N88_mrna14918_Mmi,Solyc09g098390.3.1_Slyc,evm.model.Chr9.2585_Pgr,rna_NM_180064.3_Ath,rna_XM_002263008.4_Vvi,rna_XM_017397099.1_Dca,rna_XM_022160099.2_Han,rna_XM_023892973.2_Lsa,
11115	NA	NA	NA	NA	10	Os09t0515300-01_Nip,Ptrif.0003s2749.1.v1.3.1_Ptr,SZYD_E3N88_mrna32444_Mmi,Solyc11g045210.2.1_Slyc,evm.model.Chr9.2253_Pgr,rna_NM_001125386.1_Ath,rna_XM_002268298.4_Vvi,rna_XM_017365311.1_Dca,rna_XM_022138446.2_Han,rna_XM_023895231.2_Lsa,
11116	NA	NA	NA	NA	10	Os09t0515500-01_Nip,Ptrif.0005s1157.1.v1.3.1_Ptr,SZYD_E3N88_mrna24925_Mmi,Solyc08g081900.4.1_Slyc,evm.model.Chr1.4838_Pgr,rna_NM_117186.5_Ath,rna_XM_017381235.1_Dca,rna_XM_019225338.1_Vvi,rna_XM_022116826.2_Han,rna_XM_023914392.2_Lsa,
11117	NA	NA	NA	NA	10	Os09t0518700-01_Nip,Ptrif.0003s2428.1.v1.3.1_Ptr,SZYD_E3N88_mrna07094_Mmi,Solyc08g015630.3.1_Slyc,evm.model.Chr9.2464_Pgr,rna_NM_180076.2_Ath,rna_XM_002280205.3_Vvi,rna_XM_017364332.1_Dca,rna_XM_023910541.2_Lsa,rna_XM_035983640.1_Han,
11120	NA	NA	NA	NA	10	Os09t0521900-01_Nip,Ptrif.0003s4220.4.v1.3.1_Ptr,SZYD_E3N88_mrna26665_Mmi,Solyc01g091820.3.1_Slyc,evm.model.Chr7.444_Pgr,rna_NM_100069.3_Ath,rna_XM_002273123.3_Vvi,rna_XM_017360683.1_Dca,rna_XM_022174471.2_Han,rna_XM_023877239.2_Lsa,
11122	NA	NA	NA	NA	10	Os09t0527600-01_Nip,Ptrif.0003s3969.1.v1.3.1_Ptr,SZYD_E3N88_mrna19433_Mmi,Solyc01g096220.3.1_Slyc,evm.model.Chr7.71_Pgr,rna_NM_100002.4_Ath,rna_XM_002262582.4_Vvi,rna_XM_017400043.1_Dca,rna_XM_022162490.2_Han,rna_XM_023898230.2_Lsa,
11123	NA	NA	NA	NA	10	Os09t0529900-01_Nip,Ptrif.0003s0062.1.v1.3.1_Ptr,SZYD_E3N88_mrna16785_Mmi,Solyc08g008530.1.1_Slyc,evm.model.Chr1.109_Pgr,rna_NM_117143.2_Ath,rna_XM_002280800.3_Vvi,rna_XM_017382026.1_Dca,rna_XM_022113582.2_Han,rna_XM_023914439.2_Lsa,
11124	NA	NA	NA	NA	10	Os09t0530000-02_Nip,Ptrif.0003s1769.1.v1.3.1_Ptr,SZYD_E3N88_mrna38916_Mmi,Solyc06g053140.3.1_Slyc,evm.model.Chr1.4681_Pgr,rna_NM_118909.3_Ath,rna_XM_002274610.4_Vvi,rna_XM_017388473.1_Dca,rna_XM_022114467.2_Han,rna_XM_023872574.2_Lsa,
11125	NA	NA	NA	NA	10	Os09t0531100-01_Nip,Ptrif.0008s0810.1.v1.3.1_Ptr,SZYD_E3N88_mrna41405_Mmi,Solyc01g110160.4.1_Slyc,evm.model.Chr3.2561_Pgr,rna_NM_127710.4_Ath,rna_XM_010649380.2_Vvi,rna_XM_017399488.1_Dca,rna_XM_022142498.2_Han,rna_XM_023889441.2_Lsa,
11129	NA	NA	NA	NA	10	Os09t0539400-00_Nip,Ptrif.0008s0182.1.v1.3.1_Ptr,SZYD_E3N88_mrna06502_Mmi,Solyc01g111550.3.1_Slyc,evm.model.Chr7.2555_Pgr,rna_NM_127667.4_Ath,rna_XM_010648587.2_Vvi,rna_XM_017401508.1_Dca,rna_XM_022133278.2_Han,rna_XM_023895469.2_Lsa,
11131	NA	NA	NA	NA	10	Os09t0541700-02_Nip,Ptrif.0007s0103.1.v1.3.1_Ptr,SZYD_E3N88_mrna29906_Mmi,Solyc02g083500.3.1_Slyc,evm.model.Chr8.262_Pgr,rna_NM_126007.4_Ath,rna_XM_002277743.3_Vvi,rna_XM_017388791.1_Dca,rna_XM_022160228.2_Han,rna_XM_023911116.2_Lsa,
11132	NA	NA	NA	NA	10	Os09t0549700-01_Nip,Ptrif.0005s0519.1.v1.3.1_Ptr,SZYD_E3N88_mrna01102_Mmi,Solyc11g069080.3.1_Slyc,evm.model.Chr6.2306_Pgr,rna_NM_114371.4_Ath,rna_XM_010653487.2_Vvi,rna_XM_017392406.1_Dca,rna_XM_022153235.2_Han,rna_XM_023897312.2_Lsa,
11134	NA	NA	NA	NA	10	Os09t0553300-01_Nip,Ptrif.0006s1250.1.v1.3.1_Ptr,SZYD_E3N88_mrna31832_Mmi,Solyc03g062830.3.1_Slyc,evm.model.Chr3.183_Pgr,rna_NM_129770.4_Ath,rna_XM_010655582.2_Vvi,rna_XM_017399336.1_Dca,rna_XM_022144340.2_Han,rna_XM_023904643.2_Lsa,
11135	NA	NA	NA	NA	10	Os09t0553600-01_Nip,Ptrif.0002s2017.1.v1.3.1_Ptr,SZYD_E3N88_mrna38553_Mmi,Solyc05g008180.3.1_Slyc,evm.model.Chr2.4020_Pgr,rna_NM_126196.3_Ath,rna_XM_010659813.2_Vvi,rna_XM_017363996.1_Dca,rna_XM_022157067.2_Han,rna_XM_023908321.2_Lsa,
11136	NA	NA	NA	NA	10	Os09t0556400-01_Nip,Ptrif.0001s2175.1.v1.3.1_Ptr,SZYD_E3N88_mrna41289_Mmi,Solyc07g007560.3.1_Slyc,evm.model.Chr9.681_Pgr,rna_NM_001343659.1_Ath,rna_XM_002263164.4_Vvi,rna_XM_017359522.1_Dca,rna_XM_022141069.2_Han,rna_XM_023878295.2_Lsa,
11137	NA	NA	NA	NA	10	Os09t0557500-01_Nip,Ptrif.0001s2534.1.v1.3.1_Ptr,SZYD_E3N88_mrna28665_Mmi,Solyc07g005660.4.1_Slyc,evm.model.Chr9.799_Pgr,rna_NM_001335925.1_Ath,rna_XM_010647071.2_Vvi,rna_XM_017394036.1_Dca,rna_XM_022171867.2_Han,rna_XM_023878036.2_Lsa,
11138	NA	NA	NA	NA	10	Os09t0560100-00_Nip,Ptrif.0007s1901.3.v1.3.1_Ptr,SZYD_E3N88_mrna31707_Mmi,Solyc03g124040.3.1_Slyc,evm.model.Chr2.12_Pgr,rna_NM_106542.4_Ath,rna_XM_002267799.3_Vvi,rna_XM_017368561.1_Dca,rna_XM_022157939.2_Han,rna_XM_023878484.2_Lsa,
11139	NA	NA	NA	NA	10	Os09t0560300-01_Nip,Ptrif.0003s4187.1.v1.3.1_Ptr,SZYD_E3N88_mrna38874_Mmi,Solyc03g025910.3.1_Slyc,evm.model.Chr1.4433_Pgr,rna_NM_116283.4_Ath,rna_XM_002262769.3_Vvi,rna_XM_017394441.1_Dca,rna_XM_022120455.2_Han,rna_XM_023883494.2_Lsa,
11140	NA	NA	NA	NA	10	Os09t0560400-01_Nip,Ptrif.0004s3050.1.v1.3.1_Ptr,SZYD_E3N88_mrna37277_Mmi,Solyc05g006580.3.1_Slyc,evm.model.Chr4.2277_Pgr,rna_NM_105667.3_Ath,rna_XM_002272338.2_Vvi,rna_XM_017365279.1_Dca,rna_XM_022120442.2_Han,rna_XM_023913591.2_Lsa,
11141	NA	NA	NA	NA	10	Os09t0560450-01_Nip,Ptrif.0006s2414.2.v1.3.1_Ptr,SZYD_E3N88_mrna19181_Mmi,Solyc07g042970.4.1_Slyc,evm.model.Chr4.2901_Pgr,rna_NM_203242.2_Ath,rna_XM_010649921.2_Vvi,rna_XM_017361436.1_Dca,rna_XM_022160777.2_Han,rna_XM_023883046.2_Lsa,
11143	NA	NA	NA	NA	10	Os09t0567366-01_Nip,Ptrif.0008s1765.1.v1.3.1_Ptr,SZYD_E3N88_mrna19466_Mmi,Solyc11g067160.2.1_Slyc,evm.model.Chr6.2140_evm.model.Chr6.2141_Pgr,rna_NM_128327.5_Ath,rna_XM_002265564.4_Vvi,rna_XM_017380665.1_Dca,rna_XM_022150022.2_Han,rna_XM_023897264.2_Lsa,
11144	NA	NA	NA	NA	10	Os09t0567700-01_Nip,Ptrif.0008s2701.1.v1.3.1_Ptr,SZYD_E3N88_mrna24468_Mmi,Solyc11g067200.2.1_Slyc,evm.model.Chr6.2126_evm.model.Chr6.2125_Pgr,rna_NM_114321.3_Ath,rna_XM_002263040.3_Vvi,rna_XM_017387178.1_Dca,rna_XM_022144827.2_Han,rna_XM_023901094.2_Lsa,
11145	NA	NA	NA	NA	10	Os09t0570850-00_Nip,Ptrif.0008s1880.1.v1.3.1_Ptr,SZYD_E3N88_mrna24439_Mmi,Solyc06g074750.1.1_Slyc,evm.model.Chr6.2244_Pgr,rna_NM_100691.2_Ath,rna_XM_002272276.3_Vvi,rna_XM_017378783.1_Dca,rna_XM_022149240.2_Han,rna_XM_023893635.2_Lsa,
11146	NA	NA	NA	NA	10	Os09t0571100-01_Nip,Ptrif.0006s0265.1.v1.3.1_Ptr,SZYD_E3N88_mrna14468_Mmi,Solyc10g083820.2.1_Slyc,evm.model.Chr3.1932_Pgr,rna_NM_129226.4_Ath,rna_XM_010655703.2_Vvi,rna_XM_017390914.1_Dca,rna_XM_022130302.2_Han,rna_XM_023908894.2_Lsa,
11147	NA	NA	NA	NA	10	Os09t0573100-01_Nip,Ptrif.0004s0995.1.v1.3.1_Ptr,SZYD_E3N88_mrna44630_Mmi,Solyc08g007030.3.1_Slyc,evm.model.Chr4.725_Pgr,rna_NM_129088.4_Ath,rna_XM_002280716.4_Vvi,rna_XM_017377184.1_Dca,rna_XM_022160847.2_Han,rna_XM_023878183.2_Lsa,
11148	NA	NA	NA	NA	10	Os10t0100300-01_Nip,Ptrif.0008s0609.3.v1.3.1_Ptr,SZYD_E3N88_mrna34396_Mmi,Solyc10g051110.1.1_Slyc,evm.model.Chr3.3603_Pgr,rna_NM_112775.4_Ath,rna_XM_017359623.1_Dca,rna_XM_019219083.1_Vvi,rna_XM_022162264.2_Han,rna_XM_023891708.2_Lsa,
11150	NA	NA	NA	NA	10	Os10t0154000-01_Nip,Ptrif.0008s1695.1.v1.3.1_Ptr,SZYD_E3N88_mrna01364_Mmi,Solyc06g074250.3.1_Slyc,evm.model.Chr6.2052_Pgr,rna_NM_122141.5_Ath,rna_XM_002273925.3_Vvi,rna_XM_017387778.1_Dca,rna_XM_022153710.2_Han,rna_XM_023913192.2_Lsa,
11151	NA	NA	NA	NA	10	Os10t0154600-01_Nip,Ptrif.0008s0965.1.v1.3.1_Ptr,SZYD_E3N88_mrna06480_Mmi,Solyc11g039880.2.1_Slyc,evm.model.Chr7.2494_Pgr,rna_NM_120036.6_Ath,rna_XM_002277253.4_Vvi,rna_XM_017402721.1_Dca,rna_XM_022133134.2_Han,rna_XM_023874415.2_Lsa,
11153	NA	NA	NA	NA	10	Os10t0181200-01_Nip,Ptrif.0008s0922.2.v1.3.1_Ptr,SZYD_E3N88_mrna06468_Mmi,Solyc01g111020.3.1_Slyc,evm.model.Chr5.512_Pgr,rna_NM_119649.5_Ath,rna_XM_002276396.4_Vvi,rna_XM_017402615.1_Dca,rna_XM_022132913.2_Han,rna_XM_023874421.2_Lsa,
11155	NA	NA	NA	NA	10	Os10t0190800-01_Nip,Ptrif.0003s4296.1.v1.3.1_Ptr,SZYD_E3N88_mrna26686_Mmi,Solyc01g091130.4.1_Slyc,evm.model.Chr7.610_Pgr,rna_NM_100082.4_Ath,rna_XM_002274635.4_Vvi,rna_XM_017388495.1_Dca,rna_XM_022174509.2_Han,rna_XM_023917232.2_Lsa,
11156	NA	NA	NA	NA	10	Os10t0205200-02_Nip,Ptrif.0005s1775.1.v1.3.1_Ptr,SZYD_E3N88_mrna23851_Mmi,Solyc04g076890.4.1_Slyc,evm.model.Chr2.2189_Pgr,rna_NM_102517.5_Ath,rna_XM_002285545.4_Vvi,rna_XM_017382488.1_Dca,rna_XM_022184653.2_Han,rna_XM_023881530.2_Lsa,
11157	NA	NA	NA	NA	10	Os10t0205300-01_Nip,Ptrif.0005s1771.1.v1.3.1_Ptr,SZYD_E3N88_mrna15172_Mmi,Solyc04g076920.3.1_Slyc,evm.model.Chr2.2187_Pgr,rna_NM_202193.1_Ath,rna_XM_002283589.4_Vvi,rna_XM_017388082.1_Dca,rna_XM_022131404.2_Han,rna_XM_023873962.2_Lsa,
11158	NA	NA	NA	NA	10	Os10t0330400-01_Nip,Ptrif.0006s2226.1.v1.3.1_Ptr,SZYD_E3N88_mrna06889_Mmi,Solyc02g067050.3.1_Slyc,evm.model.Chr1.3421_Pgr,rna_NM_113848.2_Ath,rna_XM_002284094.4_Vvi,rna_XM_017386444.1_Dca,rna_XM_022157047.2_Han,rna_XM_023889931.2_Lsa,
11159	NA	NA	NA	NA	10	Os10t0351500-01_Nip,Ptrif.0003s3923.1.v1.3.1_Ptr,SZYD_E3N88_mrna04332_Mmi,Solyc10g005140.1.1_Slyc,evm.model.Chr7.21_Pgr,rna_NM_130252.3_Ath,rna_XM_010663219.2_Vvi,rna_XM_017387148.1_Dca,rna_XM_022165897.2_Han,rna_XM_023875060.2_Lsa,
11160	NA	NA	NA	NA	10	Os10t0382300-02_Nip,Ptrif.0007s0412.1.v1.3.1_Ptr,SZYD_E3N88_mrna06786_Mmi,Solyc02g090650.4.1_Slyc,evm.model.Chr1.3044.1_Pgr,rna_NM_126079.5_Ath,rna_XM_010654519.2_Vvi,rna_XM_017387485.1_Dca,rna_XM_022157263.2_Han,rna_XM_023904763.2_Lsa,
11161	NA	NA	NA	NA	10	Os10t0388900-01_Nip,Ptrif.0007s2615.1.v1.3.1_Ptr,SZYD_E3N88_mrna06767_Mmi,Solyc02g090750.4.1_Slyc,evm.model.Chr1.3032.1_Pgr,rna_NM_001204012.2_Ath,rna_XM_002277518.3_Vvi,rna_XM_017387556.1_Dca,rna_XM_022117110.2_Han,rna_XM_023912142.2_Lsa,
11162	NA	NA	NA	NA	10	Os10t0394100-01_Nip,Ptrif.0008s2442.1.v1.3.1_Ptr,SZYD_E3N88_mrna33992_Mmi,Solyc06g082280.3.1_Slyc,evm.model.Chr6.1132_Pgr,rna_NM_001160844.1_Ath,rna_XM_002277745.3_Vvi,rna_XM_017393682.1_Dca,rna_XM_022118504.2_Han,rna_XM_023908634.2_Lsa,
11165	NA	NA	NA	NA	10	Os10t0400900-01_Nip,Ptrif.0006s1280.1.v1.3.1_Ptr,SZYD_E3N88_mrna24510_Mmi,Solyc03g053010.4.1_Slyc,evm.model.Chr3.112_Pgr,rna_NM_112035.4_Ath,rna_XM_017385918.1_Dca,rna_XM_019221720.1_Vvi,rna_XM_022144952.2_Han,rna_XM_023901006.2_Lsa,
11168	NA	NA	NA	NA	10	Os10t0407000-01_Nip,Ptrif.0006s2194.1.v1.3.1_Ptr,SZYD_E3N88_mrna20049_Mmi,Solyc11g070175.1.1_Slyc,evm.model.Chr1.3444_Pgr,rna_NM_113832.4_Ath,rna_XM_002283905.4_Vvi,rna_XM_017382443.1_Dca,rna_XM_022127537.2_Han,rna_XM_023876189.2_Lsa,
11169	NA	NA	NA	NA	10	Os10t0410700-01_Nip,Ptrif.0006s1302.1.v1.3.1_Ptr,SZYD_E3N88_mrna24484_Mmi,Solyc03g051950.4.1_Slyc,evm.model.Chr3.82_Pgr,rna_NM_120745.3_Ath,rna_XM_002276575.3_Vvi,rna_XM_017394448.1_Dca,rna_XM_022144898.2_Han,rna_XM_023901049.2_Lsa,
11170	NA	NA	NA	NA	10	Os10t0412700-01_Nip,Ptrif.0006s2089.1.v1.3.1_Ptr,SZYD_E3N88_mrna01791_Mmi,Solyc02g087520.3.1_Slyc,evm.model.Chr1.3572_Pgr,rna_NM_123365.4_Ath,rna_XM_010662681.2_Vvi,rna_XM_017383197.1_Dca,rna_XM_022155735.2_Han,rna_XM_023897244.2_Lsa,
11171	NA	NA	NA	NA	10	Os10t0414500-01_Nip,Ptrif.0005s2687.1.v1.3.1_Ptr,SZYD_E3N88_mrna10445_Mmi,Solyc04g080800.4.1_Slyc,evm.model.Chr2.1650_Pgr,rna_NM_103586.4_Ath,rna_XM_010666432.2_Vvi,rna_XM_017387703.1_Dca,rna_XM_022178159.2_Han,rna_XM_023911408.2_Lsa,
11172	NA	NA	NA	NA	10	Os10t0421800-01_Nip,Ptrif.0001s0140.1.v1.3.1_Ptr,SZYD_E3N88_mrna11886_Mmi,Solyc04g015440.4.1_Slyc,evm.model.Chr8.1223_Pgr,rna_NM_119335.2_Ath,rna_XM_010650453.2_Vvi,rna_XM_017403464.1_Dca,rna_XM_022128195.2_Han,rna_XM_023910909.2_Lsa,
11174	NA	NA	NA	NA	10	Os10t0457000-01_Nip,Ptrif.0007s0306.1.v1.3.1_Ptr,SZYD_E3N88_mrna25594_Mmi,Solyc03g118800.3.1_Slyc,evm.model.Chr1.2429_Pgr,rna_NM_127407.4_Ath,rna_XM_002271255.4_Vvi,rna_XM_017364366.1_Dca,rna_XM_022183634.2_Han,rna_XM_023911291.2_Lsa,
11175	NA	NA	NA	NA	10	Os10t0457500-01_Nip,Ptrif.0009s1076.5.v1.3.1_Ptr,SZYD_E3N88_mrna15023_Mmi,Solyc09g091420.4.1_Slyc,evm.model.Chr9.405_Pgr,rna_NM_001340876.1_Ath,rna_XM_002285601.4_Vvi,rna_XM_017383252.1_Dca,rna_XM_022126021.2_Han,rna_XM_023911561.2_Lsa,
11176	NA	NA	NA	NA	10	Os10t0457700-01_Nip,Ptrif.0004s1522.2.v1.3.1_Ptr,SZYD_E3N88_mrna00612_Mmi,Solyc04g050150.4.1_Slyc,evm.model.Chr7.2355_Pgr,rna_NM_001198010.1_Ath,rna_XM_010661868.2_Vvi,rna_XM_017367140.1_Dca,rna_XM_022137112.2_Han,rna_XM_023889890.2_Lsa,
11177	NA	NA	NA	NA	10	Os10t0463800-01_Nip,Ptrif.0004s2314.1.v1.3.1_Ptr,SZYD_E3N88_mrna38145_Mmi,Solyc05g007060.4.1_Slyc,evm.model.Chr4.2216_Pgr,rna_NM_100578.4_Ath,rna_XM_002276426.3_Vvi,rna_XM_017368205.1_Dca,rna_XM_022120449.2_Han,rna_XM_023892073.2_Lsa,
11178	NA	NA	NA	NA	10	Os10t0466100-00_Nip,Ptrif.0008s1255.1.v1.3.1_Ptr,SZYD_E3N88_mrna00477_Mmi,Solyc12g016210.2.1_Slyc,evm.model.Chr2.3367_Pgr,rna_NM_001203024.1_Ath,rna_XM_010658568.2_Vvi,rna_XM_017363024.1_Dca,rna_XM_022165407.2_Han,rna_XM_023882936.2_Lsa,
11179	NA	NA	NA	NA	10	Os10t0466200-01_Nip,Ptrif.0007s0026.1.v1.3.1_Ptr,SZYD_E3N88_mrna04999_Mmi,Solyc02g082500.1.1_Slyc,evm.model.Chr8.387_Pgr,rna_NM_119714.4_Ath,rna_XM_017401416.1_Dca,rna_XM_019220878.1_Vvi,rna_XM_022160266.2_Han,rna_XM_023914601.1_Lsa,
11181	NA	NA	NA	NA	10	Os10t0476700-03_Nip,Ptrif.0003s0475.1.v1.3.1_Ptr,SZYD_E3N88_mrna10255_Mmi,Solyc06g071510.3.1_Slyc,evm.model.Chr2.1147_Pgr,rna_NM_001345566.1_Ath,rna_XM_002282416.4_Vvi,rna_XM_017360493.1_Dca,rna_XM_022157101.2_Han,rna_XM_023909269.2_Lsa,
11182	NA	NA	NA	NA	10	Os10t0476900-01_Nip,Ptrif.0008s1402.2.v1.3.1_Ptr,SZYD_E3N88_mrna40191_Mmi,Solyc04g010050.4.1_Slyc,evm.model.Chr7.2335_Pgr,rna_NM_100734.3_Ath,rna_XM_010661909.2_Vvi,rna_XM_017399827.1_Dca,rna_XM_022118393.2_Han,rna_XM_023913366.2_Lsa,
11183	NA	NA	NA	NA	10	Os10t0477000-01_Nip,Ptrif.0008s2648.1.v1.3.1_Ptr,SZYD_E3N88_mrna00616_Mmi,Solyc12g027580.3.1_Slyc,evm.model.Chr7.2332.4_Pgr,rna_NM_001337529.1_Ath,rna_XM_002266572.4_Vvi,rna_XM_017373559.1_Dca,rna_XM_022144886.2_Han,rna_XM_023889880.2_Lsa,
11184	NA	NA	NA	NA	10	Os10t0477800-01_Nip,Ptrif.0003s0385.1.v1.3.1_Ptr,SZYD_E3N88_mrna21041_Mmi,Solyc06g071200.3.1_Slyc,evm.model.Chr2.1243_Pgr,rna_NM_125655.4_Ath,rna_XM_002283818.3_Vvi,rna_XM_017372367.1_Dca,rna_XM_022128273.2_Han,rna_XM_023878473.2_Lsa,
11185	NA	NA	NA	NA	10	Os10t0485000-01_Nip,Ptrif.0004s1540.2.v1.3.1_Ptr,SZYD_E3N88_mrna31135_Mmi,Solyc04g008700.3.1_Slyc,evm.model.Chr2.4388_Pgr,rna_NM_112874.4_Ath,rna_XM_002271978.4_Vvi,rna_XM_017380457.1_Dca,rna_XM_022169821.2_Han,rna_XM_023904881.2_Lsa,
11186	NA	NA	NA	NA	10	Os10t0485100-01_Nip,Ptrif.0004s1563.1.v1.3.1_Ptr,SZYD_E3N88_mrna31153_Mmi,Solyc02g055460.3.1_Slyc,evm.model.Chr4.2830_Pgr,rna_NM_112868.6_Ath,rna_XM_003631261.3_Vvi,rna_XM_017374248.1_Dca,rna_XM_022167044.2_Han,rna_XM_023880665.2_Lsa,
11187	NA	NA	NA	NA	10	Os10t0486000-01_Nip,Ptrif.0004s1610.1.v1.3.1_Ptr,SZYD_E3N88_mrna40376_Mmi,Solyc02g014720.4.1_Slyc,evm.model.Chr4.2806_Pgr,rna_NM_101594.3_Ath,rna_XM_002276992.3_Vvi,rna_XM_017375824.1_Dca,rna_XM_022141872.2_Han,rna_XM_023881126.2_Lsa,
11188	NA	NA	NA	NA	10	Os10t0487300-01_Nip,Ptrif.0006s2403.1.v1.3.1_Ptr,SZYD_E3N88_mrna29833_Mmi,Solyc02g081520.3.1_Slyc,evm.model.Chr8.456_Pgr,rna_NM_111136.3_Ath,rna_XM_010650562.2_Vvi,rna_XM_017388739.1_Dca,rna_XM_022160393.2_Han,rna_XM_023891897.2_Lsa,
11189	NA	NA	NA	NA	10	Os10t0488100-01_Nip,Ptrif.0004s1639.1.v1.3.1_Ptr,SZYD_E3N88_mrna06457_Mmi,Solyc01g008270.3.1_Slyc,evm.model.Chr4.2757_Pgr,rna_NM_122235.2_Ath,rna_XM_002267613.3_Vvi,rna_XM_017360093.1_Dca,rna_XM_022179244.2_Han,rna_XM_023882486.2_Lsa,
11190	NA	NA	NA	NA	10	Os10t0489800-01_Nip,Ptrif.0003s1997.2.v1.3.1_Ptr,SZYD_E3N88_mrna35892_Mmi,Solyc03g019930.4.1_Slyc,evm.model.Chr9.841_Pgr,rna_NM_105998.3_Ath,rna_XM_002267508.3_Vvi,rna_XM_017388682.1_Dca,rna_XM_022182146.2_Han,rna_XM_023902723.2_Lsa,
11192	NA	NA	NA	NA	10	Os10t0492000-01_Nip,Ptrif.0007s1925.2.v1.3.1_Ptr,SZYD_E3N88_mrna11182_Mmi,Solyc09g031780.3.1_Slyc,evm.model.Chr6.1093_Pgr,rna_NM_100568.4_Ath,rna_XM_017367217.1_Dca,rna_XM_019220602.1_Vvi,rna_XM_022122136.2_Han,rna_XM_023873046.2_Lsa,
11193	NA	NA	NA	NA	10	Os10t0493900-01_Nip,Ptrif.0006s1134.2.v1.3.1_Ptr,SZYD_E3N88_mrna07041_Mmi,Solyc02g036470.4.1_Slyc,evm.model.Chr8.460_Pgr,rna_NM_111137.4_Ath,rna_XM_002263920.3_Vvi,rna_XM_017362598.1_Dca,rna_XM_022156855.2_Han,rna_XM_023911813.2_Lsa,
11195	NA	NA	NA	NA	10	Os10t0495600-01_Nip,Ptrif.0007s2480.1.v1.3.1_Ptr,SZYD_E3N88_mrna36795_Mmi,Solyc01g086710.4.1_Slyc,evm.model.Chr1.4963_Pgr,rna_NM_102734.5_Ath,rna_XM_010660780.2_Vvi,rna_XM_017397179.1_Dca,rna_XM_022179862.2_Han,rna_XM_023877056.1_Lsa,
11198	NA	NA	NA	NA	10	Os10t0502000-01_Nip,Ptrif.0003s1752.3.v1.3.1_Ptr,SZYD_E3N88_mrna38926_Mmi,Solyc03g082890.3.1_Slyc,evm.model.Chr1.4663_Pgr,rna_NM_001345059.1_Ath,rna_XM_002275958.3_Vvi,rna_XM_017399966.1_Dca,rna_XM_022121839.2_Han,rna_XM_023878369.2_Lsa,
11199	NA	NA	NA	NA	10	Os10t0502900-01_Nip,Ptrif.0009s2057.1.v1.3.1_Ptr,SZYD_E3N88_mrna07324_Mmi,Solyc03g025920.4.1_Slyc,evm.model.Chr1.4432_Pgr,rna_NM_001339387.1_Ath,rna_XM_002262876.3_Vvi,rna_XM_017383412.1_Dca,rna_XM_022157778.2_Han,rna_XM_023892312.2_Lsa,
11200	NA	NA	NA	NA	10	Os10t0503600-01_Nip,Ptrif.0003s4641.1.v1.3.1_Ptr,SZYD_E3N88_mrna30523_Mmi,Solyc08g080730.3.1_Slyc,evm.model.Chr4.207_Pgr,rna_NM_105005.5_Ath,rna_XM_010662709.2_Vvi,rna_XM_017380902.1_Dca,rna_XM_022169458.2_Han,rna_XM_023897020.2_Lsa,
11201	NA	NA	NA	NA	10	Os10t0507800-02_Nip,Ptrif.0003s0809.1.v1.3.1_Ptr,SZYD_E3N88_mrna26903_Mmi,Solyc08g078660.3.1_Slyc,evm.model.Chr4.462_Pgr,rna_NM_129128.4_Ath,rna_XM_002270030.3_Vvi,rna_XM_017367900.1_Dca,rna_XM_022173989.2_Han,rna_XM_023899715.2_Lsa,
11202	NA	NA	NA	NA	10	Os10t0508100-01_Nip,Ptrif.0003s4309.1.v1.3.1_Ptr,SZYD_E3N88_mrna37102_Mmi,Solyc05g050930.2.1_Slyc,evm.model.Chr7.1967_Pgr,rna_NM_115932.4_Ath,rna_XM_002274294.4_Vvi,rna_XM_017361778.1_Dca,rna_XM_022180199.2_Han,rna_XM_023877762.2_Lsa,
11204	NA	NA	NA	NA	10	Os10t0509000-01_Nip,Ptrif.0003s1851.1.v1.3.1_Ptr,SZYD_E3N88_mrna12668_Mmi,Solyc03g080010.3.1_Slyc,evm.model.Chr4.107_Pgr,rna_NM_124788.5_Ath,rna_XM_010664642.2_Vvi,rna_XM_017386630.1_Dca,rna_XM_022150092.2_Han,rna_XM_023898699.2_Lsa,
11205	NA	NA	NA	NA	10	Os10t0509200-01_Nip,Ptrif.0003s3897.1.v1.3.1_Ptr,SZYD_E3N88_mrna19444_Mmi,Solyc08g068590.4.1_Slyc,evm.model.Chr7.9_Pgr,rna_NM_130259.2_Ath,rna_XM_002270305.3_Vvi,rna_XM_017374666.1_Dca,rna_XM_022162426.2_Han,rna_XM_023896335.2_Lsa,
11207	NA	NA	NA	NA	10	Os10t0516300-01_Nip,Ptrif.0003s2739.1.v1.3.1_Ptr,SZYD_E3N88_mrna13645_Mmi,Solyc12g021170.2.1_Slyc,evm.model.Chr9.2217_Pgr,rna_NM_129901.4_Ath,rna_XM_002270646.3_Vvi,rna_XM_017367617.1_Dca,rna_XM_022126635.2_Han,rna_XM_023895225.2_Lsa,
11208	NA	NA	NA	NA	10	Os10t0522500-02_Nip,Ptrif.0009s2030.1.v1.3.1_Ptr,SZYD_E3N88_mrna12742_Mmi,Solyc03g026200.4.1_Slyc,evm.model.Chr1.4383.3_Pgr,rna_NM_124590.2_Ath,rna_XM_017382888.1_Dca,rna_XM_019225975.1_Vvi,rna_XM_022118559.2_Han,rna_XM_023899001.2_Lsa,
11209	NA	NA	NA	NA	10	Os10t0533200-01_Nip,Ptrif.0009s2167.2.v1.3.1_Ptr,SZYD_E3N88_mrna12694_Mmi,Solyc06g036330.1.1_Slyc,evm.model.Chr1.4567_Pgr,rna_NM_124659.2_Ath,rna_XM_002275781.4_Vvi,rna_XM_017389317.1_Dca,rna_XM_022118569.2_Han,rna_XM_023884635.2_Lsa,
11210	NA	NA	NA	NA	10	Os10t0540100-01_Nip,Ptrif.0003s3148.1.v1.3.1_Ptr,SZYD_E3N88_mrna11269_Mmi,Solyc09g059575.1.1_Slyc,evm.model.Chr6.849_Pgr,rna_NM_113410.2_Ath,rna_XM_002265684.4_Vvi,rna_XM_017383579.1_Dca,rna_XM_022131549.2_Han,rna_XM_023881746.2_Lsa,
11212	NA	NA	NA	NA	10	Os10t0546100-01_Nip,Ptrif.0009s1436.1.v1.3.1_Ptr,SZYD_E3N88_mrna24581_Mmi,Solyc09g008590.4.1_Slyc,evm.model.Chr3.1911_Pgr,rna_NM_148700.2_Ath,rna_XM_017393238.1_Dca,rna_XM_019221579.1_Vvi,rna_XM_022145151.2_Han,rna_XM_023890189.2_Lsa,
11214	NA	NA	NA	NA	10	Os10t0548400-00_Nip,Ptrif.0008s2531.1.v1.3.1_Ptr,SZYD_E3N88_mrna25033_Mmi,Solyc08g078240.4.1_Slyc,evm.model.Chr3.3621_Pgr,rna_NM_101048.4_Ath,rna_XM_003631585.3_Vvi,rna_XM_017365477.1_Dca,rna_XM_022183111.2_Han,rna_XM_023891770.2_Lsa,
11215	NA	NA	NA	NA	10	Os10t0551600-01_Nip,Ptrif.0003s0837.1.v1.3.1_Ptr,SZYD_E3N88_mrna24792_Mmi,Solyc08g078860.4.1_Slyc,evm.model.Chr4.443_Pgr,rna_NM_124130.5_Ath,rna_XM_010664082.2_Vvi,rna_XM_017364884.1_Dca,rna_XM_022144762.2_Han,rna_XM_023883175.2_Lsa,
11219	NA	NA	NA	NA	10	Os10t0559800-01_Nip,Ptrif.0003s0793.2.v1.3.1_Ptr,SZYD_E3N88_mrna25204_Mmi,Solyc08g078520.4.1_Slyc,evm.model.Chr4.483_Pgr,rna_NM_124109.3_Ath,rna_XM_010648228.2_Vvi,rna_XM_017376733.1_Dca,rna_XM_022160935.2_Han,rna_XM_023879379.2_Lsa,
11220	NA	NA	NA	NA	10	Os10t0561200-01_Nip,Ptrif.0003s0772.1.v1.3.1_Ptr,SZYD_E3N88_mrna25199_Mmi,Solyc08g078380.3.1_Slyc,evm.model.Chr2.3815_Pgr,rna_NM_117846.3_Ath,rna_XM_002272021.4_Vvi,rna_XM_017376609.1_Dca,rna_XM_022160580.2_Han,rna_XM_023907812.2_Lsa,
11221	NA	NA	NA	NA	10	Os10t0562000-01_Nip,Ptrif.0003s0766.2.v1.3.1_Ptr,SZYD_E3N88_mrna30392_Mmi,Solyc08g078290.1.1_Slyc,evm.model.Chr4.531_Pgr,rna_NM_117781.4_Ath,rna_XM_010648472.2_Vvi,rna_XM_017378312.1_Dca,rna_XM_022166095.2_Han,rna_XM_023904721.2_Lsa,
11222	NA	NA	NA	NA	10	Os10t0562600-00_Nip,Ptrif.0003s0041.1.v1.3.1_Ptr,SZYD_E3N88_mrna24965_Mmi,Solyc08g083220.1.1_Slyc,evm.model.Chr1.71_Pgr,rna_NM_001334175.1_Ath,rna_XM_002272534.3_Vvi,rna_XM_017377000.1_Dca,rna_XM_022117174.2_Han,rna_XM_023877293.2_Lsa,
11223	NA	NA	NA	NA	10	Os10t0563400-01_Nip,Ptrif.0003s0729.1.v1.3.1_Ptr,SZYD_E3N88_mrna16695_Mmi,Solyc06g060890.4.1_Slyc,evm.model.Chr4.588_Pgr,rna_NM_117860.5_Ath,rna_XM_002265299.4_Vvi,rna_XM_017373898.1_Dca,rna_XM_022113358.2_Han,rna_XM_023910854.2_Lsa,
11224	NA	NA	NA	NA	10	Os10t0567000-01_Nip,Ptrif.0005s2044.1.v1.3.1_Ptr,SZYD_E3N88_mrna25250_Mmi,Solyc11g013120.2.1_Slyc,evm.model.Chr4.1382_Pgr,rna_NM_129734.5_Ath,rna_XM_017364729.1_Dca,rna_XM_019216486.1_Vvi,rna_XM_022165163.2_Han,rna_XM_023911259.2_Lsa,
11225	NA	NA	NA	NA	10	Os10t0569000-00_Nip,Ptrif.0006s0257.1.v1.3.1_Ptr,SZYD_E3N88_mrna06711_Mmi,Solyc07g005550.4.1_Slyc,evm.model.Chr4.90_Pgr,rna_NM_130051.3_Ath,rna_XM_002278668.4_Vvi,rna_XM_017382600.1_Dca,rna_XM_022121885.2_Han,rna_XM_023899156.2_Lsa,
11227	NA	NA	NA	NA	10	Os10t0573000-01_Nip,Ptrif.0004s2846.1.v1.3.1_Ptr,SZYD_E3N88_mrna04551_Mmi,Solyc03g097210.3.1_Slyc,evm.model.Chr4.19_Pgr,rna_NM_118896.3_Ath,rna_XM_002271617.4_Vvi,rna_XM_017387697.1_Dca,rna_XM_022169826.2_Han,rna_XM_023896811.2_Lsa,
11228	NA	NA	NA	NA	10	Os10t0575800-01_Nip,Ptrif.0009s2311.1.v1.3.1_Ptr,SZYD_E3N88_mrna27293_Mmi,Solyc12g017280.2.1_Slyc,evm.model.Chr3.3842.1_Pgr,rna_NM_001334874.1_Ath,rna_XM_010646845.2_Vvi,rna_XM_017402983.1_Dca,rna_XM_022173006.2_Han,rna_XM_023914890.2_Lsa,
11229	NA	NA	NA	NA	10	Os10t0575950-01_Nip,Ptrif.0004s0948.2.v1.3.1_Ptr,SZYD_E3N88_mrna24772_Mmi,Solyc08g076580.3.1_Slyc,evm.model.Chr4.807_Pgr,rna_NM_102964.5_Ath,rna_XM_002272830.4_Vvi,rna_XM_017377372.1_Dca,rna_XM_022144696.2_Han,rna_XM_023883125.2_Lsa,
11230	NA	NA	NA	NA	10	Os10t0577000-02_Nip,Ptrif.0003s2902.1.v1.3.1_Ptr,SZYD_E3N88_mrna38964_Mmi,Solyc03g097180.3.1_Slyc,evm.model.Chr4.24_Pgr,rna_NM_105176.3_Ath,rna_XM_002272230.3_Vvi,rna_XM_017359284.1_Dca,rna_XM_022178628.2_Han,rna_XM_023899150.2_Lsa,
11231	NA	NA	NA	NA	10	Os10t0577700-01_Nip,Ptrif.0005s0996.3.v1.3.1_Ptr,SZYD_E3N88_mrna16084_Mmi,Solyc08g076410.4.1_Slyc,evm.model.Chr4.828_Pgr,rna_NM_129102.4_Ath,rna_XM_002277229.3_Vvi,rna_XM_017379234.1_Dca,rna_XM_022178146.2_Han,rna_XM_023883120.2_Lsa,
11232	NA	NA	NA	NA	10	Os10t0580300-01_Nip,Ptrif.0003s0094.1.v1.3.1_Ptr,SZYD_E3N88_mrna29200_Mmi,Solyc12g027870.1.1_Slyc,evm.model.Chr1.4940_Pgr,rna_NM_125756.5_Ath,rna_XM_002273135.3_Vvi,rna_XM_017402930.1_Dca,rna_XM_022155179.2_Han,rna_XM_023893566.2_Lsa,
11233	NA	NA	NA	NA	10	Os10t0580400-01_Nip,Ptrif.0005s1035.2.v1.3.1_Ptr,SZYD_E3N88_mrna08499_Mmi,Solyc08g075570.4.1_Slyc,evm.model.Chr2.2496_Pgr,rna_NM_123906.5_Ath,rna_XM_002263007.4_Vvi,rna_XM_017376194.1_Dca,rna_XM_022146109.2_Han,rna_XM_023893477.2_Lsa,
11236	NA	NA	NA	NA	10	Os11t0112300-01_Nip,Ptrif.0002s0736.1.v1.3.1_Ptr,SZYD_E3N88_mrna33980_Mmi,Solyc11g068450.2.1_Slyc,evm.model.Chr6.1091_Pgr,rna_NM_128586.3_Ath,rna_XM_002269992.3_Vvi,rna_XM_017389465.1_Dca,rna_XM_022118697.2_Han,rna_XM_023875266.2_Lsa,
11239	NA	NA	NA	NA	10	Os11t0130200-01_Nip,Ptrif.0006s2401.1.v1.3.1_Ptr,SZYD_E3N88_mrna36268_Mmi,Solyc03g044630.2.1_Slyc,evm.model.Chr3.1058_Pgr,rna_NM_129677.4_Ath,rna_XM_002278869.3_Vvi,rna_XM_017391676.1_Dca,rna_XM_023912723.2_Lsa,rna_XM_035988799.1_Han,
11243	NA	NA	NA	NA	10	Os11t0140800-01_Nip,Ptrif.0001s1361.1.v1.3.1_Ptr,SZYD_E3N88_mrna26153_Mmi,Solyc07g063570.4.1_Slyc,evm.model.Chr3.3230_Pgr,rna_NM_001203608.1_Ath,rna_XM_002284510.4_Vvi,rna_XM_017387824.1_Dca,rna_XM_022183518.2_Han,rna_XM_023874611.2_Lsa,
11244	NA	NA	NA	NA	10	Os11t0150100-02_Nip,Ptrif.0008s1793.1.v1.3.1_Ptr,SZYD_E3N88_mrna14726_Mmi,Solyc06g074510.4.1_Slyc,evm.model.Chr6.2180_Pgr,rna_NM_001161258.1_Ath,rna_XM_002270751.4_Vvi,rna_XM_017386390.1_Dca,rna_XM_022121957.2_Han,rna_XM_023882227.2_Lsa,
11245	NA	NA	NA	NA	10	Os11t0150400-01_Nip,Ptrif.0008s1789.1.v1.3.1_Ptr,SZYD_E3N88_mrna14725_Mmi,Solyc11g066950.2.1_Slyc,evm.model.Chr6.2168_Pgr,rna_NM_122164.5_Ath,rna_XM_002268108.3_Vvi,rna_XM_017387914.1_Dca,rna_XM_022121969.2_Han,rna_XM_023882228.2_Lsa,
11247	NA	NA	NA	NA	10	Os11t0153900-01_Nip,Ptrif.0004s0844.1.v1.3.1_Ptr,SZYD_E3N88_mrna03065_Mmi,Solyc11g006860.2.1_Slyc,evm.model.Chr7.2237.1_Pgr,rna_NM_128067.5_Ath,rna_XM_010660568.2_Vvi,rna_XM_017379847.1_Dca,rna_XM_022138287.2_Han,rna_XM_023911893.2_Lsa,
11248	NA	NA	NA	NA	10	Os11t0169100-01_Nip,Ptrif.0002s3322.1.v1.3.1_Ptr,SZYD_E3N88_mrna18877_Mmi,Solyc12g013950.2.1_Slyc,evm.model.Chr5.1400_Pgr,rna_NM_001202805.1_Ath,rna_XM_002281068.3_Vvi,rna_XM_017392965.1_Dca,rna_XM_023882413.2_Lsa,rna_XM_035985156.1_Han,
11249	NA	NA	NA	NA	10	Os11t0181500-01_Nip,Ptrif.0005s0421.1.v1.3.1_Ptr,SZYD_E3N88_mrna39994_Mmi,Solyc01g103710.4.1_Slyc,evm.model.Chr5.2245_Pgr,rna_NM_124372.5_Ath,rna_XM_002264382.4_Vvi,rna_XM_017368613.1_Dca,rna_XM_022132768.2_Han,rna_XM_023909367.2_Lsa,
11250	NA	NA	NA	NA	10	Os11t0182400-01_Nip,Ptrif.0004s2538.2.v1.3.1_Ptr,SZYD_E3N88_mrna36899_Mmi,Solyc01g087910.4.1_Slyc,evm.model.Chr7.1326_Pgr,rna_NM_115062.2_Ath,rna_XM_010661215.2_Vvi,rna_XM_017359268.1_Dca,rna_XM_022179929.2_Han,rna_XM_023900680.2_Lsa,
11252	NA	NA	NA	NA	10	Os11t0216100-01_Nip,Ptrif.0005s2355.1.v1.3.1_Ptr,SZYD_E3N88_mrna24582_Mmi,Solyc09g074610.3.1_Slyc,evm.model.Chr3.1913_Pgr,rna_NM_117003.3_Ath,rna_XM_002272497.3_Vvi,rna_XM_017384943.1_Dca,rna_XM_022145150.2_Han,rna_XM_023890181.2_Lsa,
11253	NA	NA	NA	NA	10	Os11t0216300-01_Nip,Ptrif.0001s0045.1.v1.3.1_Ptr,SZYD_E3N88_mrna27163_Mmi,Solyc08g074560.3.1_Slyc,evm.model.Chr2.2703_Pgr,rna_NM_119288.3_Ath,rna_XM_002280645.4_Vvi,rna_XM_017375041.1_Dca,rna_XM_022173388.2_Han,rna_XM_023903928.2_Lsa,
11255	NA	NA	NA	NA	10	Os11t0219000-01_Nip,Ptrif.0005s2423.1.v1.3.1_Ptr,SZYD_E3N88_mrna10282_Mmi,Solyc11g027830.2.1_Slyc,evm.model.Chr4.1529.1_Pgr,rna_NM_103231.4_Ath,rna_XM_010667109.2_Vvi,rna_XM_017393590.1_Dca,rna_XM_022157564.2_Han,rna_XM_023909208.2_Lsa,
11256	NA	NA	NA	NA	10	Os11t0220300-01_Nip,Ptrif.0004s0990.1.v1.3.1_Ptr,SZYD_E3N88_mrna30729_Mmi,Solyc06g061090.3.1_Slyc,evm.model.Chr1.3565_Pgr,rna_NM_102987.5_Ath,rna_XM_002278539.3_Vvi,rna_XM_017373280.1_Dca,rna_XM_022166786.2_Han,rna_XM_023903118.2_Lsa,
11257	NA	NA	NA	NA	10	Os11t0242400-01_Nip,Ptrif.0003s2121.1.v1.3.1_Ptr,SZYD_E3N88_mrna23286_Mmi,Solyc11g042640.2.1_Slyc,evm.model.Chr4.1581_Pgr,rna_NM_105819.4_Ath,rna_XM_003634894.3_Vvi,rna_XM_017393725.1_Dca,rna_XM_022178406.2_Han,rna_XM_023909185.2_Lsa,
11259	NA	NA	NA	NA	10	Os11t0247400-01_Nip,Ptrif.0002s1749.1.v1.3.1_Ptr,SZYD_E3N88_mrna21906_Mmi,Solyc09g047870.4.1_Slyc,evm.model.Chr6.955_Pgr,rna_NM_113443.4_Ath,rna_XM_002271021.4_Vvi,rna_XM_017373553.1_Dca,rna_XM_022117014.2_Han,rna_XM_023899709.2_Lsa,
11260	NA	NA	NA	NA	10	Os11t0247500-01_Nip,Ptrif.0003s2424.1.v1.3.1_Ptr,SZYD_E3N88_mrna01359_Mmi,Solyc12g017970.1.1_Slyc,evm.model.Chr9.2469_Pgr,rna_NM_129961.3_Ath,rna_XM_010652448.2_Vvi,rna_XM_017365531.1_Dca,rna_XM_022153732.2_Han,rna_XM_023913204.2_Lsa,
11261	NA	NA	NA	NA	10	Os11t0265400-01_Nip,Ptrif.0006s0154.1.v1.3.1_Ptr,SZYD_E3N88_mrna21681_Mmi,Solyc04g024590.3.1_Slyc,evm.model.Chr7.737_Pgr,rna_NM_111204.4_Ath,rna_XM_002276237.4_Vvi,rna_XM_017361451.1_Dca,rna_XM_022160594.2_Han,rna_XM_023898786.2_Lsa,
11266	NA	NA	NA	NA	10	Os11t0425300-01_Nip,Ptrif.0002s1792.2.v1.3.1_Ptr,SZYD_E3N88_mrna11238_Mmi,Solyc09g056160.4.1_Slyc,evm.model.Chr6.929_Pgr,rna_NM_124222.3_Ath,rna_XM_002263402.4_Vvi,rna_XM_017375351.1_Dca,rna_XM_022122388.2_Han,rna_XM_023899738.2_Lsa,
11270	NA	NA	NA	NA	10	Os11t0466300-00_Nip,Ptrif.0007s1136.1.v1.3.1_Ptr,SZYD_E3N88_mrna21365_Mmi,Solyc03g120830.3.1_Slyc,evm.model.Chr2.375_Pgr,rna_NM_148579.4_Ath,rna_XM_017393758.1_Dca,rna_XM_019222004.1_Vvi,rna_XM_022128751.2_Han,rna_XM_023896721.2_Lsa,
11271	NA	NA	NA	NA	10	Os11t0479232-01_Nip,Ptrif.0003s3154.1.v1.3.1_Ptr,SZYD_E3N88_mrna36371_Mmi,Solyc09g059960.3.1_Slyc,evm.model.Chr6.843_Pgr,rna_NM_111594.4_Ath,rna_XM_002273660.3_Vvi,rna_XM_017387560.1_Dca,rna_XM_022178949.2_Han,rna_XM_023903456.2_Lsa,
11273	NA	NA	NA	NA	10	Os11t0488500-01_Nip,Ptrif.0004s1947.4.v1.3.1_Ptr,SZYD_E3N88_mrna37401_Mmi,Solyc04g045590.3.1_Slyc,evm.model.Chr2.3135_Pgr,rna_NM_101050.4_Ath,rna_XM_010657607.2_Vvi,rna_XM_017371370.1_Dca,rna_XM_022120328.2_Han,rna_XM_023883531.2_Lsa,
11275	NA	NA	NA	NA	10	Os11t0491400-01_Nip,Ptrif.0002s0078.2.v1.3.1_Ptr,SZYD_E3N88_mrna24377_Mmi,Solyc01g005930.3.1_Slyc,evm.model.Chr9.69_Pgr,rna_NM_001333698.1_Ath,rna_XM_010653057.2_Vvi,rna_XM_017360877.1_Dca,rna_XM_022145568.2_Han,rna_XM_023886366.2_Lsa,
11277	NA	NA	NA	NA	10	Os11t0498400-01_Nip,Ptrif.0002s1060.1.v1.3.1_Ptr,SZYD_E3N88_mrna02745_Mmi,Solyc02g094170.3.1_Slyc,evm.model.Chr5.118_Pgr,rna_NM_121418.3_Ath,rna_XM_002270518.3_Vvi,rna_XM_017390411.1_Dca,rna_XM_022149880.2_Han,rna_XM_023885106.2_Lsa,
11278	NA	NA	NA	NA	10	Os11t0525800-02_Nip,Ptrif.0002s0961.1.v1.3.1_Ptr,SZYD_E3N88_mrna01869_Mmi,Solyc09g091980.3.1_Slyc,evm.model.Chr5.31_Pgr,rna_NM_201900.2_Ath,rna_XM_002276328.3_Vvi,rna_XM_017389256.1_Dca,rna_XM_022169926.2_Han,rna_XM_023912667.2_Lsa,
11279	NA	NA	NA	NA	10	Os11t0528500-01_Nip,Ptrif.0004s1168.1.v1.3.1_Ptr,SZYD_E3N88_mrna21229_Mmi,Solyc03g118130.3.1_Slyc,evm.model.Chr2.788_Pgr,rna_NM_124480.3_Ath,rna_XM_002284663.3_Vvi,rna_XM_017394023.1_Dca,rna_XM_022128521.2_Han,rna_XM_023888351.2_Lsa,
11280	NA	NA	NA	NA	10	Os11t0534100-00_Nip,Ptrif.0002s0932.2.v1.3.1_Ptr,SZYD_E3N88_mrna01420_Mmi,Solyc05g008590.4.1_Slyc,evm.model.Chr5.16_Pgr,rna_NM_180485.3_Ath,rna_XM_002277960.3_Vvi,rna_XM_017378562.1_Dca,rna_XM_022125707.2_Han,rna_XM_023883960.2_Lsa,
11281	NA	NA	NA	NA	10	Os11t0537300-01_Nip,Ptrif.0008s1305.1.v1.3.1_Ptr,SZYD_E3N88_mrna17092_Mmi,Solyc11g040130.2.1_Slyc,evm.model.Chr2.3276_Pgr,rna_NM_103576.5_Ath,rna_XM_002273795.3_Vvi,rna_XM_017364902.1_Dca,rna_XM_022114431.2_Han,rna_XM_023908092.2_Lsa,
11282	NA	NA	NA	NA	10	Os11t0537350-00_Nip,Ptrif.0004s1189.2.v1.3.1_Ptr,SZYD_E3N88_mrna29713_Mmi,Solyc07g065330.3.1_Slyc,evm.model.Chr2.768_Pgr,rna_NM_125569.1_Ath,rna_XM_017362724.1_Dca,rna_XM_019225846.1_Vvi,rna_XM_022143012.2_Han,rna_XM_023888282.2_Lsa,
11284	NA	NA	NA	NA	10	Os11t0544200-02_Nip,Ptrif.0005s0575.1.v1.3.1_Ptr,SZYD_E3N88_mrna28023_Mmi,Solyc01g104160.4.1_Slyc,evm.model.Chr5.2304_Pgr,rna_NM_100964.5_Ath,rna_XM_010659398.2_Vvi,rna_XM_017370863.1_Dca,rna_XM_022172497.2_Han,rna_XM_023914850.2_Lsa,
11285	NA	NA	NA	NA	10	Os11t0544500-02_Nip,Ptrif.0009s1026.1.v1.3.1_Ptr,SZYD_E3N88_mrna01071_Mmi,Solyc09g091240.4.1_Slyc,evm.model.Chr9.413_Pgr,rna_NM_117433.5_Ath,rna_XM_002285584.4_Vvi,rna_XM_017379587.1_Dca,rna_XM_022153411.2_Han,rna_XM_023876448.2_Lsa,
11287	NA	NA	NA	NA	10	Os11t0544800-01_Nip,Ptrif.0009s0923.1.v1.3.1_Ptr,SZYD_E3N88_mrna14987_Mmi,Solyc09g090840.3.1_Slyc,evm.model.Chr2.2463_Pgr,rna_NM_103748.3_Ath,rna_XM_010651868.2_Vvi,rna_XM_017375261.1_Dca,rna_XM_022126315.2_Han,rna_XM_023882165.2_Lsa,
11289	NA	NA	NA	NA	10	Os11t0546300-01_Nip,Ptrif.0005s0620.1.v1.3.1_Ptr,SZYD_E3N88_mrna45327_Mmi,Solyc01g104310.3.1_Slyc,evm.model.Chr5.2320_Pgr,rna_NM_103056.5_Ath,rna_XM_002273400.4_Vvi,rna_XM_017403486.1_Dca,rna_XM_022137578.2_Han,rna_XM_023883936.2_Lsa,
11290	NA	NA	NA	NA	10	Os11t0557700-01_Nip,Ptrif.0008s0610.2.v1.3.1_Ptr,SZYD_E3N88_mrna34397_Mmi,Solyc01g109290.3.1_Slyc,evm.model.Chr3.3602_Pgr,rna_NM_119601.4_Ath,rna_XM_002281050.4_Vvi,rna_XM_017400210.1_Dca,rna_XM_022157252.2_Han,rna_XM_023891803.2_Lsa,
11291	NA	NA	NA	NA	10	Os11t0557900-01_Nip,Ptrif.0008s0434.1.v1.3.1_Ptr,SZYD_E3N88_mrna04418_Mmi,Solyc01g090450.3.1_Slyc,evm.model.Chr7.1847_Pgr,rna_NM_116401.3_Ath,rna_XM_003633846.3_Vvi,rna_XM_017392089.1_Dca,rna_XM_022181880.2_Han,rna_XM_023883050.2_Lsa,
11292	NA	NA	NA	NA	10	Os11t0568600-01_Nip,Ptrif.0002s3286.1.v1.3.1_Ptr,SZYD_E3N88_mrna00263_Mmi,Solyc11g065180.2.1_Slyc,evm.model.Chr6.2973_Pgr,rna_NM_121279.3_Ath,rna_XM_002278564.4_Vvi,rna_XM_017371307.1_Dca,rna_XM_022153325.2_Han,rna_XM_023889018.2_Lsa,
11293	NA	NA	NA	NA	10	Os11t0572100-02_Nip,Ptrif.0008s1546.1.v1.3.1_Ptr,SZYD_E3N88_mrna19509_Mmi,Solyc07g005880.3.1_Slyc,evm.model.Chr4.842_Pgr,rna_NM_147883.6_Ath,rna_XM_010653243.2_Vvi,rna_XM_017397191.1_Dca,rna_XM_022162776.2_Han,rna_XM_023910412.2_Lsa,
11294	NA	NA	NA	NA	10	Os11t0572700-01_Nip,Ptrif.0006s1342.1.v1.3.1_Ptr,SZYD_E3N88_mrna11189_Mmi,Solyc10g081650.2.1_Slyc,evm.model.Chr6.1070.1_Pgr,rna_NM_100559.4_Ath,rna_XM_002269518.3_Vvi,rna_XM_017392673.1_Dca,rna_XM_022122314.2_Han,rna_XM_023873057.2_Lsa,
11295	NA	NA	NA	NA	10	Os11t0583200-01_Nip,Ptrif.0009s0561.1.v1.3.1_Ptr,SZYD_E3N88_mrna08655_Mmi,Solyc02g014360.3.1_Slyc,evm.model.Chr9.1572_Pgr,rna_NM_117571.5_Ath,rna_XM_002282586.3_Vvi,rna_XM_017368836.1_Dca,rna_XM_022134578.2_Han,rna_XM_023907841.2_Lsa,
11296	NA	NA	NA	NA	10	Os11t0592700-00_Nip,Ptrif.0005s2683.1.v1.3.1_Ptr,SZYD_E3N88_mrna25708_Mmi,Solyc04g080770.3.1_Slyc,evm.model.Chr2.1654_Pgr,rna_NM_125181.5_Ath,rna_XM_002281006.4_Vvi,rna_XM_017398146.1_Dca,rna_XM_022183057.2_Han,rna_XM_023877360.2_Lsa,
11297	NA	NA	NA	NA	10	Os11t0592800-01_Nip,Ptrif.0007s0217.1.v1.3.1_Ptr,SZYD_E3N88_mrna04942_Mmi,Solyc02g084750.4.1_Slyc,evm.model.Chr1.2279_Pgr,rna_NM_119802.3_Ath,rna_XM_002274778.3_Vvi,rna_XM_017364245.1_Dca,rna_XM_022144546.2_Han,rna_XM_023893259.2_Lsa,
11298	NA	NA	NA	NA	10	Os11t0592900-01_Nip,Ptrif.0005s2542.4.v1.3.1_Ptr,SZYD_E3N88_mrna20771_Mmi,Solyc10g006520.3.1_Slyc,evm.model.Chr1.4277_Pgr,rna_NM_120726.3_Ath,rna_XM_010666295.2_Vvi,rna_XM_017383220.1_Dca,rna_XM_022127936.2_Han,rna_XM_023914786.2_Lsa,
11299	NA	NA	NA	NA	10	Os11t0602900-02_Nip,Ptrif.0004s2343.1.v1.3.1_Ptr,SZYD_E3N88_mrna31471_Mmi,Solyc01g010590.2.1_Slyc,evm.model.Chr4.2084_Pgr,rna_NM_102458.2_Ath,rna_XM_017368373.1_Dca,rna_XM_019220867.1_Vvi,rna_XM_022170334.2_Han,rna_XM_023887212.2_Lsa,
11300	NA	NA	NA	NA	10	Os11t0607100-01_Nip,Ptrif.0002s2301.1.v1.3.1_Ptr,SZYD_E3N88_mrna01484_Mmi,Solyc02g068890.3.1_Slyc,evm.model.Chr4.1817_Pgr,rna_NM_001203845.2_Ath,rna_XM_003631144.3_Vvi,rna_XM_017374759.1_Dca,rna_XM_022149573.2_Han,rna_XM_023905493.2_Lsa,
11301	NA	NA	NA	NA	10	Os11t0621000-02_Nip,Ptrif.0005s0891.1.v1.3.1_Ptr,SZYD_E3N88_mrna30828_Mmi,Solyc08g075970.3.1_Slyc,evm.model.Chr2.2449_Pgr,rna_NM_001332995.1_Ath,rna_XM_002263006.4_Vvi,rna_XM_017364606.1_Dca,rna_XM_023894413.2_Lsa,rna_XM_035986660.1_Han,
11302	NA	NA	NA	NA	10	Os11t0621400-01_Nip,Ptrif.0008s0431.1.v1.3.1_Ptr,SZYD_E3N88_mrna08939_Mmi,Solyc01g107660.3.1_Slyc,evm.model.Chr3.2286_Pgr,rna_NM_119582.4_Ath,rna_XM_002285310.4_Vvi,rna_XM_017370479.1_Dca,rna_XM_022172372.2_Han,rna_XM_023912782.2_Lsa,
11303	NA	NA	NA	NA	10	Os11t0638000-01_Nip,Ptrif.0002s0336.2.v1.3.1_Ptr,SZYD_E3N88_mrna24416_Mmi,Solyc11g065870.3.1_Slyc,evm.model.Chr6.2890_Pgr,rna_NM_112042.4_Ath,rna_XM_010652942.2_Vvi,rna_XM_017371343.1_Dca,rna_XM_022118508.2_Han,rna_XM_023874010.2_Lsa,
11304	NA	NA	NA	NA	10	Os11t0638900-01_Nip,Ptrif.0002s0344.1.v1.3.1_Ptr,SZYD_E3N88_mrna13141_Mmi,Solyc11g065750.2.1_Slyc,evm.model.Chr6.2910_Pgr,rna_NM_104013.3_Ath,rna_XM_002282749.4_Vvi,rna_XM_017371261.1_Dca,rna_XM_022117721.2_Han,rna_XM_023895730.2_Lsa,
11305	NA	NA	NA	NA	10	Os11t0639000-00_Nip,Ptrif.0004s2588.1.v1.3.1_Ptr,SZYD_E3N88_mrna14197_Mmi,Solyc04g074660.3.1_Slyc,evm.model.Chr7.1408.1_Pgr,rna_NM_001340988.1_Ath,rna_XM_003633513.3_Vvi,rna_XM_017397811.1_Dca,rna_XM_022120969.2_Han,rna_XM_023886971.2_Lsa,
11306	NA	NA	NA	NA	10	Os11t0657100-01_Nip,Ptrif.0003s3614.1.v1.3.1_Ptr,SZYD_E3N88_mrna33716_Mmi,Solyc09g074650.3.1_Slyc,evm.model.Chr6.280_Pgr,rna_NM_116156.5_Ath,rna_XM_002269848.3_Vvi,rna_XM_017375765.1_Dca,rna_XM_022184506.2_Han,rna_XM_023888844.2_Lsa,
11307	NA	NA	NA	NA	10	Os11t0658700-01_Nip,Ptrif.0003s1029.1.v1.3.1_Ptr,SZYD_E3N88_mrna25493_Mmi,Solyc11g045310.3.1_Slyc,evm.model.Chr2.1368.2_Pgr,rna_NM_001332366.1_Ath,rna_XM_002281925.4_Vvi,rna_XM_017396170.1_Dca,rna_XM_022183469.2_Han,rna_XM_023905509.2_Lsa,
11308	NA	NA	NA	NA	10	Os11t0661300-01_Nip,Ptrif.0003s1161.1.v1.3.1_Ptr,SZYD_E3N88_mrna20947_Mmi,Solyc06g069410.3.1_Slyc,evm.model.Chr2.1507_Pgr,rna_NM_121746.4_Ath,rna_XM_002264929.3_Vvi,rna_XM_017391904.1_Dca,rna_XM_022128167.2_Han,rna_XM_023908514.2_Lsa,
11309	NA	NA	NA	NA	10	Os11t0672700-01_Nip,Ptrif.0005s1599.1.v1.3.1_Ptr,SZYD_E3N88_mrna17879_Mmi,Solyc01g100280.4.1_Slyc,evm.model.Chr5.1980_Pgr,rna_NM_111448.3_Ath,rna_XM_010661379.1_Vvi,rna_XM_017377020.1_Dca,rna_XM_022154920.2_Han,rna_XM_023916841.2_Lsa,
11310	NA	NA	NA	NA	10	Os11t0707700-01_Nip,Ptrif.0008s2273.1.v1.3.1_Ptr,SZYD_E3N88_mrna31955_Mmi,Solyc06g076460.4.1_Slyc,evm.model.Chr6.2748_Pgr,rna_NM_125304.4_Ath,rna_XM_002282088.3_Vvi,rna_XM_017378445.1_Dca,rna_XM_022138167.2_Han,rna_XM_023903036.2_Lsa,
11311	NA	NA	NA	NA	10	Os11t0708400-02_Nip,Ptrif.0004s0136.1.v1.3.1_Ptr,SZYD_E3N88_mrna38557_Mmi,Solyc06g051720.3.1_Slyc,evm.model.Chr1.3888_Pgr,rna_NM_111956.3_Ath,rna_XM_002270871.3_Vvi,rna_XM_017360308.1_Dca,rna_XM_022142222.2_Han,rna_XM_023915299.2_Lsa,
11313	NA	NA	NA	NA	10	Os12t0118400-02_Nip,Ptrif.0004s0329.1.v1.3.1_Ptr,SZYD_E3N88_mrna23458_Mmi,Solyc03g095290.3.1_Slyc,evm.model.Chr1.4104_Pgr,rna_NM_111921.4_Ath,rna_XM_002266999.4_Vvi,rna_XM_017386446.1_Dca,rna_XM_022126375.2_Han,rna_XM_023881609.2_Lsa,
11314	NA	NA	NA	NA	10	Os12t0131100-01_Nip,Ptrif.0006s0185.2.v1.3.1_Ptr,SZYD_E3N88_mrna41630_Mmi,Solyc01g087870.4.1_Slyc,evm.model.Chr7.1335_Pgr,rna_NM_113314.4_Ath,rna_XM_003633518.3_Vvi,rna_XM_017368451.1_Dca,rna_XM_022114868.2_Han,rna_XM_023883269.2_Lsa,
11315	NA	NA	NA	NA	10	Os12t0152700-01_Nip,Ptrif.0004s0827.1.v1.3.1_Ptr,SZYD_E3N88_mrna21625_Mmi,Solyc11g006970.2.1_Slyc,evm.model.Chr7.2218_Pgr,rna_NM_120556.3_Ath,rna_XM_010660560.2_Vvi,rna_XM_017390496.1_Dca,rna_XM_022182762.2_Han,rna_XM_023908426.1_Lsa,
11316	NA	NA	NA	NA	10	Os12t0157200-01_Nip,Ptrif.0006s1416.1.v1.3.1_Ptr,SZYD_E3N88_mrna14612_Mmi,Solyc10g083160.2.1_Slyc,evm.model.Chr3.1627_Pgr,rna_NM_120708.4_Ath,rna_XM_002281182.4_Vvi,rna_XM_017388426.1_Dca,rna_XM_022128138.2_Han,rna_XM_023912329.2_Lsa,
11317	NA	NA	NA	NA	10	Os12t0166500-01_Nip,Ptrif.0007s0273.1.v1.3.1_Ptr,SZYD_E3N88_mrna20513_Mmi,Solyc02g085230.3.1_Slyc,evm.model.Chr1.2369.1_Pgr,rna_NM_105056.4_Ath,rna_XM_010650840.2_Vvi,rna_XM_017397674.1_Dca,rna_XM_022127275.2_Han,rna_XM_023904951.2_Lsa,
11319	NA	NA	NA	NA	10	Os12t0175900-00_Nip,Ptrif.0008s2751.1.v1.3.1_Ptr,SZYD_E3N88_mrna25217_Mmi,Solyc06g005200.3.1_Slyc,evm.model.Chr6.2530_Pgr,rna_NM_001161317.2_Ath,rna_XM_010652780.2_Vvi,rna_XM_017376143.1_Dca,rna_XM_022152995.2_Han,rna_XM_023916632.2_Lsa,
11320	NA	NA	NA	NA	10	Os12t0176500-01_Nip,Ptrif.0005s2117.1.v1.3.1_Ptr,SZYD_E3N88_mrna41558_Mmi,Solyc11g012820.2.1_Slyc,evm.model.Chr4.1289_Pgr,rna_NM_001198132.1_Ath,rna_XM_002285838.4_Vvi,rna_XM_017394416.1_Dca,rna_XM_022137064.2_Han,rna_XM_023901267.2_Lsa,
11321	NA	NA	NA	NA	10	Os12t0178700-01_Nip,Ptrif.0005s0700.3.v1.3.1_Ptr,SZYD_E3N88_mrna35215_Mmi,Solyc10g047050.2.1_Slyc,evm.model.Chr5.2379.2_Pgr,rna_NM_112862.4_Ath,rna_XM_002266693.4_Vvi,rna_XM_017374934.1_Dca,rna_XM_022137912.2_Han,rna_XM_023884798.2_Lsa,
11322	NA	NA	NA	NA	10	Os12t0183200-00_Nip,Ptrif.0007s2096.1.v1.3.1_Ptr,SZYD_E3N88_mrna24021_Mmi,Solyc05g056490.4.1_Slyc,evm.model.Chr7.1164_Pgr,rna_NM_125794.5_Ath,rna_XM_010651057.2_Vvi,rna_XM_017373735.1_Dca,rna_XM_022127090.2_Han,rna_XM_023878858.2_Lsa,
11324	NA	NA	NA	NA	10	Os12t0189900-01_Nip,Ptrif.0002s0508.5.v1.3.1_Ptr,SZYD_E3N88_mrna05371_Mmi,Solyc07g045370.3.1_Slyc,evm.model.Chr6.3029_Pgr,rna_NM_121260.3_Ath,rna_XM_010658589.2_Vvi,rna_XM_017401950.1_Dca,rna_XM_022153250.2_Han,rna_XM_023884802.2_Lsa,
11325	NA	NA	NA	NA	10	Os12t0190200-01_Nip,Ptrif.0005s3290.1.v1.3.1_Ptr,SZYD_E3N88_mrna26464_Mmi,Solyc04g064670.3.1_Slyc,evm.model.Chr4.1190_Pgr,rna_NM_106359.5_Ath,rna_XM_002265659.4_Vvi,rna_XM_017372069.1_Dca,rna_XM_022183943.1_Han,rna_XM_023897821.2_Lsa,
11327	NA	NA	NA	NA	10	Os12t0194800-01_Nip,Ptrif.0005s0359.1.v1.3.1_Ptr,SZYD_E3N88_mrna09098_Mmi,Solyc01g103560.3.1_Slyc,evm.model.Chr5.2220_Pgr,rna_NM_001331852.1_Ath,rna_XM_010659685.2_Vvi,rna_XM_017376303.1_Dca,rna_XM_023875496.2_Lsa,rna_XM_035977419.1_Han,
11328	NA	NA	NA	NA	10	Os12t0202850-01_Nip,Ptrif.0003s2126.1.v1.3.1_Ptr,SZYD_E3N88_mrna06592_Mmi,Solyc07g052590.1.1_Slyc,evm.model.Chr5.640_Pgr,rna_NM_105815.4_Ath,rna_XM_002275861.3_Vvi,rna_XM_017391809.1_Dca,rna_XM_022132992.2_Han,rna_XM_023899250.2_Lsa,
11330	NA	NA	NA	NA	10	Os12t0209000-00_Nip,Ptrif.0003s2315.1.v1.3.1_Ptr,SZYD_E3N88_mrna39203_Mmi,Solyc04g005830.3.1_Slyc,evm.model.Chr4.1609.1_Pgr,rna_NM_103058.4_Ath,rna_XM_002264344.4_Vvi,rna_XM_017382274.1_Dca,rna_XM_022137091.2_Han,rna_XM_023917499.2_Lsa,
11331	NA	NA	NA	NA	10	Os12t0209700-01_Nip,Ptrif.0003s0115.2.v1.3.1_Ptr,SZYD_E3N88_mrna15944_Mmi,Solyc12g055910.3.1_Slyc,evm.model.Chr1.4914_Pgr,rna_NM_001340694.1_Ath,rna_XM_010661107.2_Vvi,rna_XM_017371094.1_Dca,rna_XM_022134669.2_Han,rna_XM_023914427.2_Lsa,
11332	NA	NA	NA	NA	10	Os12t0228900-01_Nip,Ptrif.0003s3227.1.v1.3.1_Ptr,SZYD_E3N88_mrna36408_Mmi,Solyc06g083640.4.1_Slyc,evm.model.Chr6.767_Pgr,rna_NM_127580.4_Ath,rna_XM_017374742.1_Dca,rna_XM_019221301.1_Vvi,rna_XM_022145929.2_Han,rna_XM_023903499.2_Lsa,
11333	NA	NA	NA	NA	10	Os12t0236900-01_Nip,Ptrif.0002s1126.1.v1.3.1_Ptr,SZYD_E3N88_mrna06974_Mmi,Solyc02g068050.4.1_Slyc,evm.model.Chr5.172_Pgr,rna_NM_203049.2_Ath,rna_XM_003633741.3_Vvi,rna_XM_017374860.1_Dca,rna_XM_022126716.2_Han,rna_XM_023917179.2_Lsa,
11334	NA	NA	NA	NA	10	Os12t0241100-01_Nip,Ptrif.0004s2920.1.v1.3.1_Ptr,SZYD_E3N88_mrna03705_Mmi,Solyc05g014650.2.1_Slyc,evm.model.Chr4.2734.1_Pgr,rna_NM_105428.4_Ath,rna_XM_010657036.2_Vvi,rna_XM_017376626.1_Dca,rna_XM_022166462.2_Han,rna_XM_023902024.2_Lsa,
11337	NA	NA	NA	NA	10	Os12t0258200-01_Nip,Ptrif.0002s2570.1.v1.3.1_Ptr,SZYD_E3N88_mrna33458_Mmi,Solyc02g080130.4.1_Slyc,evm.model.Chr1.207.1_Pgr,rna_NM_104859.3_Ath,rna_XM_002265079.4_Vvi,rna_XM_017371889.1_Dca,rna_XM_022185177.2_Han,rna_XM_023887762.2_Lsa,
11338	NA	NA	NA	NA	10	Os12t0270200-01_Nip,Ptrif.0005s2345.1.v1.3.1_Ptr,SZYD_E3N88_mrna05265_Mmi,Solyc04g072170.1.1_Slyc,evm.model.Chr4.1020_Pgr,rna_NM_103139.3_Ath,rna_XM_002265376.3_Vvi,rna_XM_017403537.1_Dca,rna_XM_022173381.2_Han,rna_XM_023915109.2_Lsa,
11339	NA	NA	NA	NA	10	Os12t0285500-01_Nip,Ptrif.0003s0589.1.v1.3.1_Ptr,SZYD_E3N88_mrna25891_Mmi,Solyc03g111660.3.1_Slyc,evm.model.Chr2.1016_Pgr,rna_NM_001203103.1_Ath,rna_XM_010664756.2_Vvi,rna_XM_017398115.1_Dca,rna_XM_022183488.2_Han,rna_XM_023876941.2_Lsa,
11340	NA	NA	NA	NA	10	Os12t0290150-00_Nip,Ptrif.0003s0550.1.v1.3.1_Ptr,SZYD_E3N88_mrna21115_Mmi,Solyc03g112060.3.1_Slyc,evm.model.Chr2.1054_Pgr,rna_NM_124400.3_Ath,rna_XM_002276813.4_Vvi,rna_XM_017381116.1_Dca,rna_XM_022161251.2_Han,rna_XM_023902834.2_Lsa,
11341	NA	NA	NA	NA	10	Os12t0292900-02_Nip,Ptrif.0004s2931.1.v1.3.1_Ptr,SZYD_E3N88_mrna03727_Mmi,Solyc05g013670.3.1_Slyc,evm.model.Chr4.2627_Pgr,rna_NM_105452.2_Ath,rna_XM_002282360.4_Vvi,rna_XM_017368515.1_Dca,rna_XM_022165437.2_Han,rna_XM_042900809.1_Lsa,
11342	NA	NA	NA	NA	10	Os12t0294100-01_Nip,Ptrif.0003s3658.1.v1.3.1_Ptr,SZYD_E3N88_mrna36546_Mmi,Solyc09g075000.3.1_Slyc,evm.model.Chr6.236_Pgr,rna_NM_130346.4_Ath,rna_XM_002264768.4_Vvi,rna_XM_017376251.1_Dca,rna_XM_022179761.2_Han,rna_XM_023892131.2_Lsa,
11343	NA	NA	NA	NA	10	Os12t0405200-01_Nip,Ptrif.0003s2853.1.v1.3.1_Ptr,SZYD_E3N88_mrna01254_Mmi,Solyc12g098710.2.1_Slyc,evm.model.Chr9.2536_Pgr,rna_NM_100959.5_Ath,rna_XM_002267355.3_Vvi,rna_XM_017363268.1_Dca,rna_XM_022132721.2_Han,rna_XM_023884092.2_Lsa,
11344	NA	NA	NA	NA	10	Os12t0407900-01_Nip,Ptrif.0008s0622.2.v1.3.1_Ptr,SZYD_E3N88_mrna18264_Mmi,Solyc10g051010.3.1_Slyc,evm.model.Chr3.3592_Pgr,rna_NM_127157.1_Ath,rna_XM_002281096.4_Vvi,rna_XM_017400676.1_Dca,rna_XM_022180731.2_Han,rna_XM_023878521.2_Lsa,
11345	NA	NA	NA	NA	10	Os12t0456200-01_Nip,Ptrif.0006s1353.1.v1.3.1_Ptr,SZYD_E3N88_mrna16249_Mmi,Solyc01g006860.3.1_Slyc,evm.model.Chr3.1488_Pgr,rna_NM_120724.3_Ath,rna_XM_003632513.2_Vvi,rna_XM_017389234.1_Dca,rna_XM_022169136.2_Han,rna_XM_023905154.2_Lsa,
11346	NA	NA	NA	NA	10	Os12t0482700-02_Nip,Ptrif.0008s0236.1.v1.3.1_Ptr,SZYD_E3N88_mrna17799_Mmi,Solyc01g106450.3.1_Slyc,evm.model.Chr5.2571_Pgr,rna_NM_001281013.1_Vvi,rna_NM_119525.6_Ath,rna_XM_017399547.1_Dca,rna_XM_022126244.2_Han,rna_XM_023877420.1_Lsa,
11347	NA	NA	NA	NA	10	Os12t0485000-02_Nip,Ptrif.0003s4293.1.v1.3.1_Ptr,SZYD_E3N88_mrna19230_Mmi,Solyc05g050940.4.1_Slyc,evm.model.Chr7.607_Pgr,rna_NM_130090.5_Ath,rna_XM_002280677.4_Vvi,rna_XM_017402238.1_Dca,rna_XM_022160815.2_Han,rna_XM_023902791.2_Lsa,
11348	NA	NA	NA	NA	10	Os12t0490100-01_Nip,Ptrif.0002s2146.1.v1.3.1_Ptr,SZYD_E3N88_mrna37650_Mmi,Solyc05g009400.3.1_Slyc,evm.model.Chr2.4176_Pgr,rna_NM_101211.4_Ath,rna_XM_010648734.2_Vvi,rna_XM_017377110.1_Dca,rna_XM_022120812.2_Han,rna_XM_023906968.2_Lsa,
11349	NA	NA	NA	NA	10	Os12t0502100-01_Nip,Ptrif.0008s1194.1.v1.3.1_Ptr,SZYD_E3N88_mrna06295_Mmi,Solyc01g105130.4.1_Slyc,evm.model.Chr5.2447_Pgr,rna_NM_001345620.1_Ath,rna_XM_002265880.4_Vvi,rna_XM_017385025.1_Dca,rna_XM_022132877.2_Han,rna_XM_023895370.2_Lsa,
11355	NA	NA	NA	NA	10	Os12t0527900-01_Nip,Ptrif.0003s3489.1.v1.3.1_Ptr,SZYD_E3N88_mrna22072_Mmi,Solyc06g005140.3.1_Slyc,evm.model.Chr6.432_Pgr,rna_NM_116516.4_Ath,rna_XM_010663863.2_Vvi,rna_XM_017382842.1_Dca,rna_XM_023882626.2_Lsa,rna_XM_035984241.1_Han,
11356	NA	NA	NA	NA	10	Os12t0528300-01_Nip,Ptrif.0009s0400.1.v1.3.1_Ptr,SZYD_E3N88_mrna25056_Mmi,Solyc01g080360.3.1_Slyc,evm.model.Chr9.1348_Pgr,rna_NM_179673.3_Ath,rna_XM_002279031.3_Vvi,rna_XM_017371407.1_Dca,rna_XM_022117200.2_Han,rna_XM_023881381.2_Lsa,
11357	NA	NA	NA	NA	10	Os12t0533800-01_Nip,Ptrif.0003s3583.1.v1.3.1_Ptr,SZYD_E3N88_mrna11438_Mmi,Solyc09g074370.4.1_Slyc,evm.model.Chr6.320_Pgr,rna_NM_001340424.1_Ath,rna_XM_002270406.4_Vvi,rna_XM_017381740.1_Dca,rna_XM_022131853.2_Han,rna_XM_023882646.2_Lsa,
11358	NA	NA	NA	NA	10	Os12t0538100-01_Nip,Ptrif.0003s3600.1.v1.3.1_Ptr,SZYD_E3N88_mrna22107_Mmi,Solyc06g084500.3.1_Slyc,evm.model.Chr6.300_Pgr,rna_NM_116554.3_Ath,rna_XM_010653769.2_Vvi,rna_XM_017393460.1_Dca,rna_XM_022154900.2_Han,rna_XM_023882675.2_Lsa,
11359	NA	NA	NA	NA	10	Os12t0540700-01_Nip,Ptrif.0009s0306.1.v1.3.1_Ptr,SZYD_E3N88_mrna44652_Mmi,Solyc01g067080.3.1_Slyc,evm.model.Chr8.2042_Pgr,rna_NM_113035.3_Ath,rna_XM_002272609.3_Vvi,rna_XM_017370264.1_Dca,rna_XM_022173144.2_Han,rna_XM_023883456.2_Lsa,
11360	NA	NA	NA	NA	10	Os12t0548100-01_Nip,Ptrif.0009s0274.1.v1.3.1_Ptr,SZYD_E3N88_mrna39564_Mmi,Solyc12g099510.3.1_Slyc,evm.model.Chr8.2086_Pgr,rna_NM_117681.3_Ath,rna_XM_002275616.3_Vvi,rna_XM_017378151.1_Dca,rna_XM_022159899.2_Han,rna_XM_023891661.2_Lsa,
11361	NA	NA	NA	NA	10	Os12t0552700-01_Nip,Ptrif.0005s1566.1.v1.3.1_Ptr,SZYD_E3N88_mrna06414_Mmi,Solyc01g099970.4.1_Slyc,evm.model.Chr5.2011.1_Pgr,rna_NM_122674.3_Ath,rna_XM_010661351.2_Vvi,rna_XM_017359643.1_Dca,rna_XM_022132659.2_Han,rna_XM_023904533.2_Lsa,
11362	NA	NA	NA	NA	10	Os12t0562900-01_Nip,Ptrif.0009s0107.3.v1.3.1_Ptr,SZYD_E3N88_mrna25312_Mmi,Solyc05g053390.4.1_Slyc,evm.model.Chr8.2260_Pgr,rna_NM_124328.3_Ath,rna_XM_002279322.4_Vvi,rna_XM_017365299.1_Dca,rna_XM_022166273.2_Han,rna_XM_023878230.2_Lsa,
11363	NA	NA	NA	NA	10	Os12t0563200-01_Nip,Ptrif.0009s0084.1.v1.3.1_Ptr,SZYD_E3N88_mrna25306_Mmi,Solyc01g058190.4.1_Slyc,evm.model.Chr8.2283_Pgr,rna_NM_112593.3_Ath,rna_XM_002273688.3_Vvi,rna_XM_017360461.1_Dca,rna_XM_022182807.2_Han,rna_XM_023909939.2_Lsa,
11364	NA	NA	NA	NA	10	Os12t0563400-01_Nip,Ptrif.0005s1643.1.v1.3.1_Ptr,SZYD_E3N88_mrna35230_Mmi,Solyc01g100730.3.1_Slyc,evm.model.Chr5.1908_Pgr,rna_NM_100798.4_Ath,rna_XM_010661409.2_Vvi,rna_XM_017359815.1_Dca,rna_XM_023904055.2_Lsa,rna_XM_035979257.1_Han,
11365	NA	NA	NA	NA	10	Os12t0566100-00_Nip,Ptrif.0007s0500.1.v1.3.1_Ptr,SZYD_E3N88_mrna25303_Mmi,Solyc04g071180.3.1_Slyc,evm.model.Chr8.2320_Pgr,rna_NM_001338282.1_Ath,rna_XM_002263784.4_Vvi,rna_XM_017365345.1_Dca,rna_XM_022126350.2_Han,rna_XM_023909957.2_Lsa,
11367	NA	NA	NA	NA	10	Os12t0568700-00_Nip,Ptrif.0004s0375.1.v1.3.1_Ptr,SZYD_E3N88_mrna03221_Mmi,Solyc05g054560.3.1_Slyc,evm.model.Chr1.3652_Pgr,rna_NM_115397.3_Ath,rna_XM_002283805.2_Vvi,rna_XM_017389552.1_Dca,rna_XM_022150613.2_Han,rna_XM_023907989.2_Lsa,
11369	NA	NA	NA	NA	10	Os12t0581700-01_Nip,Ptrif.0008s0384.1.v1.3.1_Ptr,SZYD_E3N88_mrna06220_Mmi,Solyc01g107380.3.1_Slyc,evm.model.Chr3.2234_Pgr,rna_NM_127055.4_Ath,rna_XM_002271466.4_Vvi,rna_XM_017371331.1_Dca,rna_XM_022132301.2_Han,rna_XM_023873702.2_Lsa,
11371	NA	NA	NA	NA	10	Os12t0588900-01_Nip,Ptrif.0009s1604.1.v1.3.1_Ptr,SZYD_E3N88_mrna17468_Mmi,Solyc10g080110.3.1_Slyc,evm.model.Chr3.413_Pgr,rna_NM_119758.3_Ath,rna_XM_002278253.3_Vvi,rna_XM_017382582.1_Dca,rna_XM_022126388.2_Han,rna_XM_023881863.2_Lsa,
11372	NA	NA	NA	NA	10	Os12t0597400-01_Nip,Ptrif.0008s1486.1.v1.3.1_Ptr,SZYD_E3N88_mrna24036_Mmi,Solyc01g097160.3.1_Slyc,evm.model.Chr5.1408_Pgr,rna_NM_111337.5_Ath,rna_XM_002267974.4_Vvi,rna_XM_017376184.1_Dca,rna_XM_022127101.2_Han,rna_XM_023894814.2_Lsa,
11373	NA	NA	NA	NA	10	Os12t0601200-01_Nip,Ptrif.0003s3395.1.v1.3.1_Ptr,SZYD_E3N88_mrna33822_Mmi,Solyc09g065860.3.1_Slyc,evm.model.Chr6.554_Pgr,rna_NM_100184.4_Ath,rna_XM_002281839.3_Vvi,rna_XM_017393763.1_Dca,rna_XM_022114548.2_Han,rna_XM_023910790.2_Lsa,
11374	NA	NA	NA	NA	10	Os12t0604800-01_Nip,Ptrif.0009s2431.1.v1.3.1_Ptr,SZYD_E3N88_mrna32356_Mmi,Solyc09g082540.3.1_Slyc,evm.model.Chr9.1628_Pgr,rna_NM_100300.5_Ath,rna_XM_002283119.4_Vvi,rna_XM_017367263.1_Dca,rna_XM_022138357.2_Han,rna_XM_023887266.2_Lsa,
11375	NA	NA	NA	NA	10	Os12t0609500-01_Nip,Ptrif.0002s2001.1.v1.3.1_Ptr,SZYD_E3N88_mrna06466_Mmi,Solyc02g023990.3.1_Slyc,evm.model.Chr1.1341_Pgr,rna_NM_001341457.1_Ath,rna_XM_002269391.4_Vvi,rna_XM_017377015.1_Dca,rna_XM_022132910.2_Han,rna_XM_023886851.2_Lsa,
11376	NA	NA	NA	NA	10	Os12t0610500-01_Nip,Ptrif.0003s1663.3.v1.3.1_Ptr,SZYD_E3N88_mrna26483_Mmi,Solyc07g066340.3.1_Slyc,evm.model.Chr3.3783_Pgr,rna_NM_001332243.1_Ath,rna_XM_002269765.3_Vvi,rna_XM_017385960.1_Dca,rna_XM_022183929.2_Han,rna_XM_023916762.2_Lsa,
11377	NA	NA	NA	NA	10	Os12t0612500-01_Nip,Ptrif.0003s1643.1.v1.3.1_Ptr,SZYD_E3N88_mrna35052_Mmi,Solyc07g066280.3.1_Slyc,evm.model.Chr3.3772_Pgr,rna_NM_125811.4_Ath,rna_XM_010646716.2_Vvi,rna_XM_017399791.1_Dca,rna_XM_022137702.2_Han,rna_XM_023881034.2_Lsa,
11378	NA	NA	NA	NA	10	Os12t0615600-00_Nip,Ptrif.0002s2482.1.v1.3.1_Ptr,SZYD_E3N88_mrna36754_Mmi,Solyc08g023490.4.1_Slyc,evm.model.Chr7.1041_Pgr,rna_NM_001332887.1_Ath,rna_XM_002272099.3_Vvi,rna_XM_017373155.1_Dca,rna_XM_022179620.2_Han,rna_XM_023877106.2_Lsa,
11380	NA	NA	NA	NA	10	Os12t0630700-01_Nip,Ptrif.0002s2320.1.v1.3.1_Ptr,SZYD_E3N88_mrna24077_Mmi,Solyc02g069410.4.1_Slyc,evm.model.Chr4.1895_Pgr,rna_NM_123885.5_Ath,rna_XM_010647063.2_Vvi,rna_XM_017377815.1_Dca,rna_XM_022179527.2_Han,rna_XM_023907517.1_Lsa,
11382	NA	NA	NA	NA	10	Os12t0641300-01_Nip,Ptrif.0004s1723.1.v1.3.1_Ptr,SZYD_E3N88_mrna03941_Mmi,Solyc03g111700.3.1_Slyc,evm.model.Chr2.3736_Pgr,rna_NM_001332868.1_Ath,rna_XM_002281749.3_Vvi,rna_XM_017368828.1_Dca,rna_XM_022165173.2_Han,rna_XM_023890455.2_Lsa,
