# Supplementary material for: A Chromosome-Level Reference Genome of Chinese Balloon Flower (Platycodon grandiflorus)
Source: Front Genet. 2022 Apr 8;13:869784. doi: 10.3389/fgene.2022.869784 (PMC9023762; doi:10.3389/fgene.2022.869784)
Supplement: Supplementary file 1 [file DataSheet2.ZIP › supplementary_data/snRNA.gff3]

Chr1	cmsearch	snRNA	204253	204354	.	-	.	ID=snRNA_00655;Target=RF00097 1 107;Threshold=3e-05 43.9;type="Gene; snRNA; snoRNA; CD-box";Annotation=Plant small nucleolar RNA R71;
Chr1	cmsearch	snRNA	498252	498355	.	-	.	ID=snRNA_00335;Target=RF00097 1 107;Threshold=2.7e-09 59.5;type="Gene; snRNA; snoRNA; CD-box";Annotation=Plant small nucleolar RNA R71;
Chr1	cmsearch	snRNA	4139119	4139225	.	-	.	ID=snRNA_00560;Target=RF00097 1 107;Threshold=3.1e-06 47.7;type="Gene; snRNA; snoRNA; CD-box";Annotation=Plant small nucleolar RNA R71;
Chr1	cmsearch	snRNA	4172147	4172252	.	-	.	ID=snRNA_00561;Target=RF00097 1 107;Threshold=3.2e-06 47.7;type="Gene; snRNA; snoRNA; CD-box";Annotation=Plant small nucleolar RNA R71;
Chr1	cmsearch	snRNA	4271273	4271375	.	+	.	ID=snRNA_00545;Target=RF00097 1 107;Threshold=2e-06 48.5;type="Gene; snRNA; snoRNA; CD-box";Annotation=Plant small nucleolar RNA R71;
Chr1	cmsearch	snRNA	5479324	5479430	.	-	.	ID=snRNA_00536;Target=RF00097 1 107;Threshold=1.3e-06 49.2;type="Gene; snRNA; snoRNA; CD-box";Annotation=Plant small nucleolar RNA R71;
Chr1	cmsearch	snRNA	5969305	5969403	.	+	.	ID=snRNA_00593;Target=RF00097 1 107;Threshold=5.9e-06 46.7;type="Gene; snRNA; snoRNA; CD-box";Annotation=Plant small nucleolar RNA R71;
Chr1	cmsearch	snRNA	6376869	6376972	.	-	.	ID=snRNA_00411;Target=RF00097 1 107;Threshold=1e-08 57.2;type="Gene; snRNA; snoRNA; CD-box";Annotation=Plant small nucleolar RNA R71;
Chr1	cmsearch	snRNA	6413175	6413303	.	-	.	ID=snRNA_00148;Target=RF00016 1 116;Threshold=1.4e-13 73.4;type="Gene; snRNA; snoRNA; CD-box";Annotation=Small nucleolar RNA SNORD14;
Chr1	cmsearch	snRNA	8403101	8403236	.	+	.	ID=snRNA_00905;Target=RF00548 1 137;Threshold=1.6e-05 50.5;type="Gene; snRNA; splicing";Annotation=U11 spliceosomal RNA;
Chr1	cmsearch	snRNA	8413017	8413143	.	+	.	ID=snRNA_00903;Target=RF00548 1 137;Threshold=3e-08 62.9;type="Gene; snRNA; splicing";Annotation=U11 spliceosomal RNA;
Chr1	cmsearch	snRNA	8415506	8415716	.	-	.	ID=snRNA_01096;Target=RF01847 1 221;Threshold=1.6e-50 184.0;type="Gene; snRNA; snoRNA; CD-box";Annotation=Plant small nucleolar RNA U3;
Chr1	cmsearch	snRNA	8420782	8420942	.	-	.	ID=snRNA_00020;Target=RF00003 1 166;Threshold=1.4e-37 143.5;type="Gene; snRNA; splicing";Annotation=U1 spliceosomal RNA;
Chr1	cmsearch	snRNA	9332785	9332864	.	+	.	ID=snRNA_00755;Target=RF00315 1 81;Threshold=1.8e-16 83.3;type="Gene; snRNA; snoRNA; CD-box";Annotation=Small nucleolar RNA J33;
Chr1	cmsearch	snRNA	14206075	14206180	.	+	.	ID=snRNA_00629;Target=RF00097 1 107;Threshold=1.4e-05 45.2;type="Gene; snRNA; snoRNA; CD-box";Annotation=Plant small nucleolar RNA R71;
Chr1	cmsearch	snRNA	14819747	14819850	.	+	.	ID=snRNA_00378;Target=RF00097 1 107;Threshold=7.6e-09 57.7;type="Gene; snRNA; snoRNA; CD-box";Annotation=Plant small nucleolar RNA R71;
Chr1	cmsearch	snRNA	16030072	16030177	.	+	.	ID=snRNA_00564;Target=RF00097 1 107;Threshold=3.5e-06 47.5;type="Gene; snRNA; snoRNA; CD-box";Annotation=Plant small nucleolar RNA R71;
Chr1	cmsearch	snRNA	16950622	16950728	.	-	.	ID=snRNA_00688;Target=RF00097 1 107;Threshold=9.4e-05 42.1;type="Gene; snRNA; snoRNA; CD-box";Annotation=Plant small nucleolar RNA R71;
Chr1	cmsearch	snRNA	18199773	18199867	.	-	.	ID=snRNA_00893;Target=RF00358 1 96;Threshold=7.9e-06 48.7;type="Gene; snRNA; snoRNA; CD-box";Annotation=Small nucleolar RNA Z101;
Chr1	cmsearch	snRNA	18435004	18435107	.	+	.	ID=snRNA_00405;Target=RF00097 1 107;Threshold=9.3e-09 57.4;type="Gene; snRNA; snoRNA; CD-box";Annotation=Plant small nucleolar RNA R71;
Chr1	cmsearch	snRNA	18563883	18563988	.	+	.	ID=snRNA_00474;Target=RF00097 1 107;Threshold=7.9e-08 53.8;type="Gene; snRNA; snoRNA; CD-box";Annotation=Plant small nucleolar RNA R71;
Chr1	cmsearch	snRNA	21483884	21483987	.	-	.	ID=snRNA_00302;Target=RF00097 1 107;Threshold=1.8e-09 60.2;type="Gene; snRNA; snoRNA; CD-box";Annotation=Plant small nucleolar RNA R71;
Chr1	cmsearch	snRNA	23607620	23607723	.	+	.	ID=snRNA_00368;Target=RF00097 1 107;Threshold=5.4e-09 58.3;type="Gene; snRNA; snoRNA; CD-box";Annotation=Plant small nucleolar RNA R71;
Chr1	cmsearch	snRNA	24072221	24072325	.	-	.	ID=snRNA_00456;Target=RF00097 1 107;Threshold=3.9e-08 55.0;type="Gene; snRNA; snoRNA; CD-box";Annotation=Plant small nucleolar RNA R71;
Chr1	cmsearch	snRNA	26147783	26147889	.	-	.	ID=snRNA_00537;Target=RF00097 1 107;Threshold=1.3e-06 49.1;type="Gene; snRNA; snoRNA; CD-box";Annotation=Plant small nucleolar RNA R71;
Chr1	cmsearch	snRNA	27281506	27281609	.	-	.	ID=snRNA_00320;Target=RF00097 1 107;Threshold=2.6e-09 59.5;type="Gene; snRNA; snoRNA; CD-box";Annotation=Plant small nucleolar RNA R71;
Chr1	cmsearch	snRNA	28736678	28736781	.	+	.	ID=snRNA_00356;Target=RF00097 1 107;Threshold=3.5e-09 59.0;type="Gene; snRNA; snoRNA; CD-box";Annotation=Plant small nucleolar RNA R71;
Chr1	cmsearch	snRNA	29257385	29257491	.	-	.	ID=snRNA_00540;Target=RF00097 1 107;Threshold=1.7e-06 48.7;type="Gene; snRNA; snoRNA; CD-box";Annotation=Plant small nucleolar RNA R71;
Chr1	cmsearch	snRNA	30247995	30248101	.	+	.	ID=snRNA_00262;Target=RF00097 1 107;Threshold=9.5e-11 65.0;type="Gene; snRNA; snoRNA; CD-box";Annotation=Plant small nucleolar RNA R71;
Chr1	cmsearch	snRNA	30651430	30651535	.	+	.	ID=snRNA_00476;Target=RF00097 1 107;Threshold=8e-08 53.8;type="Gene; snRNA; snoRNA; CD-box";Annotation=Plant small nucleolar RNA R71;
Chr1	cmsearch	snRNA	31579553	31579659	.	-	.	ID=snRNA_00538;Target=RF00097 1 107;Threshold=1.4e-06 49.1;type="Gene; snRNA; snoRNA; CD-box";Annotation=Plant small nucleolar RNA R71;
Chr1	cmsearch	snRNA	32314728	32314831	.	-	.	ID=snRNA_00472;Target=RF00097 1 107;Threshold=7.2e-08 54.0;type="Gene; snRNA; snoRNA; CD-box";Annotation=Plant small nucleolar RNA R71;
Chr1	cmsearch	snRNA	32915916	32916021	.	+	.	ID=snRNA_00590;Target=RF00097 1 107;Threshold=5.6e-06 46.7;type="Gene; snRNA; snoRNA; CD-box";Annotation=Plant small nucleolar RNA R71;
Chr1	cmsearch	snRNA	33198781	33198886	.	+	.	ID=snRNA_00576;Target=RF00097 1 107;Threshold=4.7e-06 47.0;type="Gene; snRNA; snoRNA; CD-box";Annotation=Plant small nucleolar RNA R71;
Chr1	cmsearch	snRNA	33233383	33233488	.	+	.	ID=snRNA_00577;Target=RF00097 1 107;Threshold=4.7e-06 47.0;type="Gene; snRNA; snoRNA; CD-box";Annotation=Plant small nucleolar RNA R71;
Chr1	cmsearch	snRNA	33452885	33452988	.	+	.	ID=snRNA_00309;Target=RF00097 1 107;Threshold=2.4e-09 59.7;type="Gene; snRNA; snoRNA; CD-box";Annotation=Plant small nucleolar RNA R71;
Chr1	cmsearch	snRNA	33460310	33460415	.	+	.	ID=snRNA_00424;Target=RF00097 1 107;Threshold=1.4e-08 56.7;type="Gene; snRNA; snoRNA; CD-box";Annotation=Plant small nucleolar RNA R71;
Chr1	cmsearch	snRNA	33810544	33810649	.	+	.	ID=snRNA_00578;Target=RF00097 1 107;Threshold=4.7e-06 47.0;type="Gene; snRNA; snoRNA; CD-box";Annotation=Plant small nucleolar RNA R71;
Chr1	cmsearch	snRNA	33836241	33836346	.	+	.	ID=snRNA_00579;Target=RF00097 1 107;Threshold=4.7e-06 47.0;type="Gene; snRNA; snoRNA; CD-box";Annotation=Plant small nucleolar RNA R71;
Chr1	cmsearch	snRNA	37867659	37867762	.	-	.	ID=snRNA_00311;Target=RF00097 1 107;Threshold=2.4e-09 59.7;type="Gene; snRNA; snoRNA; CD-box";Annotation=Plant small nucleolar RNA R71;
Chr1	cmsearch	snRNA	38844336	38844439	.	+	.	ID=snRNA_00297;Target=RF00097 1 107;Threshold=1.4e-09 60.6;type="Gene; snRNA; snoRNA; CD-box";Annotation=Plant small nucleolar RNA R71;
Chr1	cmsearch	snRNA	38977712	38977814	.	-	.	ID=snRNA_00542;Target=RF00097 1 107;Threshold=1.8e-06 48.6;type="Gene; snRNA; snoRNA; CD-box";Annotation=Plant small nucleolar RNA R71;
Chr1	cmsearch	snRNA	39015359	39015462	.	+	.	ID=snRNA_00310;Target=RF00097 1 107;Threshold=2.4e-09 59.7;type="Gene; snRNA; snoRNA; CD-box";Annotation=Plant small nucleolar RNA R71;
Chr1	cmsearch	snRNA	39058321	39058427	.	+	.	ID=snRNA_00452;Target=RF00097 1 107;Threshold=3.2e-08 55.3;type="Gene; snRNA; snoRNA; CD-box";Annotation=Plant small nucleolar RNA R71;
Chr1	cmsearch	snRNA	39209808	39209909	.	+	.	ID=snRNA_00513;Target=RF00097 1 107;Threshold=4.3e-07 51.0;type="Gene; snRNA; snoRNA; CD-box";Annotation=Plant small nucleolar RNA R71;
Chr1	cmsearch	snRNA	39214727	39214828	.	+	.	ID=snRNA_00479;Target=RF00097 1 107;Threshold=9.4e-08 53.5;type="Gene; snRNA; snoRNA; CD-box";Annotation=Plant small nucleolar RNA R71;
Chr1	cmsearch	snRNA	39219645	39219748	.	+	.	ID=snRNA_00379;Target=RF00097 1 107;Threshold=7.6e-09 57.7;type="Gene; snRNA; snoRNA; CD-box";Annotation=Plant small nucleolar RNA R71;
Chr1	cmsearch	snRNA	39411998	39412103	.	+	.	ID=snRNA_00541;Target=RF00097 1 107;Threshold=1.7e-06 48.7;type="Gene; snRNA; snoRNA; CD-box";Annotation=Plant small nucleolar RNA R71;
Chr1	cmsearch	snRNA	39952128	39952234	.	+	.	ID=snRNA_00290;Target=RF00097 1 107;Threshold=1e-09 61.1;type="Gene; snRNA; snoRNA; CD-box";Annotation=Plant small nucleolar RNA R71;
Chr1	cmsearch	snRNA	40504721	40504826	.	-	.	ID=snRNA_00580;Target=RF00097 1 107;Threshold=5e-06 46.9;type="Gene; snRNA; snoRNA; CD-box";Annotation=Plant small nucleolar RNA R71;
Chr1	cmsearch	snRNA	40883135	40883240	.	+	.	ID=snRNA_00592;Target=RF00097 1 107;Threshold=5.8e-06 46.7;type="Gene; snRNA; snoRNA; CD-box";Annotation=Plant small nucleolar RNA R71;
Chr1	cmsearch	snRNA	41825638	41825741	.	+	.	ID=snRNA_00364;Target=RF00097 1 107;Threshold=3.9e-09 58.8;type="Gene; snRNA; snoRNA; CD-box";Annotation=Plant small nucleolar RNA R71;
Chr1	cmsearch	snRNA	42213077	42213180	.	-	.	ID=snRNA_00336;Target=RF00097 1 107;Threshold=2.7e-09 59.5;type="Gene; snRNA; snoRNA; CD-box";Annotation=Plant small nucleolar RNA R71;
Chr1	cmsearch	snRNA	43071933	43072038	.	-	.	ID=snRNA_00614;Target=RF00097 1 107;Threshold=1.2e-05 45.4;type="Gene; snRNA; snoRNA; CD-box";Annotation=Plant small nucleolar RNA R71;
Chr1	cmsearch	snRNA	44541904	44542010	.	-	.	ID=snRNA_00692;Target=RF00097 1 107;Threshold=0.0001 41.9;type="Gene; snRNA; snoRNA; CD-box";Annotation=Plant small nucleolar RNA R71;
Chr1	cmsearch	snRNA	44847412	44847518	.	+	.	ID=snRNA_00504;Target=RF00097 1 107;Threshold=3e-07 51.6;type="Gene; snRNA; snoRNA; CD-box";Annotation=Plant small nucleolar RNA R71;
Chr1	cmsearch	snRNA	45134363	45134469	.	-	.	ID=snRNA_00506;Target=RF00097 1 107;Threshold=3.2e-07 51.5;type="Gene; snRNA; snoRNA; CD-box";Annotation=Plant small nucleolar RNA R71;
Chr1	cmsearch	snRNA	45190772	45190876	.	-	.	ID=snRNA_00650;Target=RF00097 1 107;Threshold=2.3e-05 44.4;type="Gene; snRNA; snoRNA; CD-box";Annotation=Plant small nucleolar RNA R71;
Chr1	cmsearch	snRNA	45241714	45241819	.	+	.	ID=snRNA_00501;Target=RF00097 1 107;Threshold=2.8e-07 51.7;type="Gene; snRNA; snoRNA; CD-box";Annotation=Plant small nucleolar RNA R71;
Chr1	cmsearch	snRNA	45528884	45528990	.	-	.	ID=snRNA_00507;Target=RF00097 1 107;Threshold=3.2e-07 51.5;type="Gene; snRNA; snoRNA; CD-box";Annotation=Plant small nucleolar RNA R71;
Chr1	cmsearch	snRNA	45605303	45605408	.	+	.	ID=snRNA_00502;Target=RF00097 1 107;Threshold=2.8e-07 51.7;type="Gene; snRNA; snoRNA; CD-box";Annotation=Plant small nucleolar RNA R71;
Chr1	cmsearch	snRNA	46325306	46325412	.	-	.	ID=snRNA_00282;Target=RF00097 1 107;Threshold=8.9e-10 61.3;type="Gene; snRNA; snoRNA; CD-box";Annotation=Plant small nucleolar RNA R71;
Chr1	cmsearch	snRNA	46754190	46754296	.	-	.	ID=snRNA_00263;Target=RF00097 1 107;Threshold=9.5e-11 65.0;type="Gene; snRNA; snoRNA; CD-box";Annotation=Plant small nucleolar RNA R71;
Chr1	cmsearch	snRNA	48544903	48545009	.	+	.	ID=snRNA_00326;Target=RF00097 1 107;Threshold=2.7e-09 59.5;type="Gene; snRNA; snoRNA; CD-box";Annotation=Plant small nucleolar RNA R71;
Chr1	cmsearch	snRNA	48728651	48729028	.	+	.	ID=snRNA_00992;Target=RF01272 18 919;Threshold=6.9e-06 39.0;type="Gene; snRNA; snoRNA; HACA-box";Annotation=Small nucleolar RNA snR86;
Chr1	cmsearch	snRNA	49432764	49432924	.	+	.	ID=snRNA_00029;Target=RF00003 1 166;Threshold=2.3e-35 136.1;type="Gene; snRNA; splicing";Annotation=U1 spliceosomal RNA;
Chr1	cmsearch	snRNA	50460416	50460522	.	-	.	ID=snRNA_00498;Target=RF00097 1 107;Threshold=2e-07 52.3;type="Gene; snRNA; snoRNA; CD-box";Annotation=Plant small nucleolar RNA R71;
Chr1	cmsearch	snRNA	52800363	52800469	.	-	.	ID=snRNA_00327;Target=RF00097 1 107;Threshold=2.7e-09 59.5;type="Gene; snRNA; snoRNA; CD-box";Annotation=Plant small nucleolar RNA R71;
Chr1	cmsearch	snRNA	53311226	53311329	.	-	.	ID=snRNA_00277;Target=RF00097 1 107;Threshold=6.7e-10 61.8;type="Gene; snRNA; snoRNA; CD-box";Annotation=Plant small nucleolar RNA R71;
Chr1	cmsearch	snRNA	53345106	53345433	.	+	.	ID=snRNA_00995;Target=RF01272 58 875;Threshold=5.3e-05 35.8;type="Gene; snRNA; snoRNA; HACA-box";Annotation=Small nucleolar RNA snR86;
Chr1	cmsearch	snRNA	53803739	53803845	.	-	.	ID=snRNA_00675;Target=RF00097 1 107;Threshold=6.3e-05 42.7;type="Gene; snRNA; snoRNA; CD-box";Annotation=Plant small nucleolar RNA R71;
Chr1	cmsearch	snRNA	53928670	53928775	.	+	.	ID=snRNA_00437;Target=RF00097 1 107;Threshold=2.5e-08 55.7;type="Gene; snRNA; snoRNA; CD-box";Annotation=Plant small nucleolar RNA R71;
Chr1	cmsearch	snRNA	56120128	56120269	.	-	.	ID=snRNA_01033;Target=RF01295 1 330;Threshold=3.6e-05 39.3;type="Gene; snRNA; snoRNA; scaRNA";Annotation=Small Cajal body-specific RNA 7;
Chr1	cmsearch	snRNA	56422730	56422836	.	-	.	ID=snRNA_00668;Target=RF00097 1 107;Threshold=5.1e-05 43.1;type="Gene; snRNA; snoRNA; CD-box";Annotation=Plant small nucleolar RNA R71;
Chr1	cmsearch	snRNA	56539741	56539846	.	+	.	ID=snRNA_00682;Target=RF00097 1 107;Threshold=8.5e-05 42.2;type="Gene; snRNA; snoRNA; CD-box";Annotation=Plant small nucleolar RNA R71;
Chr1	cmsearch	snRNA	57109586	57109692	.	+	.	ID=snRNA_00519;Target=RF00097 1 107;Threshold=7.3e-07 50.1;type="Gene; snRNA; snoRNA; CD-box";Annotation=Plant small nucleolar RNA R71;
Chr1	cmsearch	snRNA	57337790	57337892	.	+	.	ID=snRNA_00252;Target=RF00026 1 104;Threshold=3.1e-05 38.6;type="Gene; snRNA; splicing";Annotation=U6 spliceosomal RNA;
Chr1	cmsearch	snRNA	57338087	57338189	.	+	.	ID=snRNA_00237;Target=RF00026 1 104;Threshold=1.2e-11 60.7;type="Gene; snRNA; splicing";Annotation=U6 spliceosomal RNA;
Chr1	cmsearch	snRNA	57744187	57744292	.	+	.	ID=snRNA_00372;Target=RF00097 1 107;Threshold=6.9e-09 57.9;type="Gene; snRNA; snoRNA; CD-box";Annotation=Plant small nucleolar RNA R71;
Chr1	cmsearch	snRNA	58093043	58093164	.	+	.	ID=snRNA_00719;Target=RF00149 1 100;Threshold=5.5e-09 59.4;type="Gene; snRNA; snoRNA; CD-box";Annotation=Small nucleolar RNA Z103;
Chr1	cmsearch	snRNA	58093240	58093340	.	+	.	ID=snRNA_00712;Target=RF00149 1 100;Threshold=2.7e-19 99.2;type="Gene; snRNA; snoRNA; CD-box";Annotation=Small nucleolar RNA Z103;
Chr1	cmsearch	snRNA	58093503	58093602	.	+	.	ID=snRNA_00715;Target=RF00149 1 100;Threshold=1.5e-16 88.6;type="Gene; snRNA; snoRNA; CD-box";Annotation=Small nucleolar RNA Z103;
Chr1	cmsearch	snRNA	59421914	59422020	.	-	.	ID=snRNA_00280;Target=RF00097 1 107;Threshold=7.4e-10 61.6;type="Gene; snRNA; snoRNA; CD-box";Annotation=Plant small nucleolar RNA R71;
Chr1	cmsearch	snRNA	63077532	63077719	.	-	.	ID=snRNA_01135;Target=RF02409 1 200;Threshold=3.1e-05 39.9;type="Gene; snRNA; snoRNA; CD-box";Annotation=Small nucleolar RNA snoR125;
Chr1	cmsearch	snRNA	63641154	63641259	.	+	.	ID=snRNA_00654;Target=RF00097 1 107;Threshold=2.9e-05 44.0;type="Gene; snRNA; snoRNA; CD-box";Annotation=Plant small nucleolar RNA R71;
Chr1	cmsearch	snRNA	64177600	64177700	.	-	.	ID=snRNA_00595;Target=RF00097 1 107;Threshold=6.3e-06 46.6;type="Gene; snRNA; snoRNA; CD-box";Annotation=Plant small nucleolar RNA R71;
Chr1	cmsearch	snRNA	66656027	66656133	.	-	.	ID=snRNA_00304;Target=RF00097 1 107;Threshold=1.9e-09 60.1;type="Gene; snRNA; snoRNA; CD-box";Annotation=Plant small nucleolar RNA R71;
Chr1	cmsearch	snRNA	67230679	67230784	.	+	.	ID=snRNA_00406;Target=RF00097 1 107;Threshold=9.8e-09 57.3;type="Gene; snRNA; snoRNA; CD-box";Annotation=Plant small nucleolar RNA R71;
Chr1	cmsearch	snRNA	67429580	67429685	.	-	.	ID=snRNA_00597;Target=RF00097 1 107;Threshold=6.6e-06 46.5;type="Gene; snRNA; snoRNA; CD-box";Annotation=Plant small nucleolar RNA R71;
Chr1	cmsearch	snRNA	67782914	67783070	.	+	.	ID=snRNA_00126;Target=RF00015 1 140;Threshold=1.3e-20 103.6;type="Gene; snRNA; splicing";Annotation=U4 spliceosomal RNA;
Chr1	cmsearch	snRNA	69482974	69483054	.	+	.	ID=snRNA_00999;Target=RF01279 1 79;Threshold=2.4e-08 59.4;type="Gene; snRNA; snoRNA; CD-box";Annotation=Small nucleolar RNA snoR53Y;
Chr1	cmsearch	snRNA	69840745	69840867	.	-	.	ID=snRNA_01058;Target=RF01426 1 101;Threshold=2.7e-05 47.0;type="Gene; snRNA; snoRNA; CD-box";Annotation=small nucleolar RNA snoR126;
Chr1	cmsearch	snRNA	71135128	71135234	.	-	.	ID=snRNA_00528;Target=RF00097 1 107;Threshold=9.9e-07 49.6;type="Gene; snRNA; snoRNA; CD-box";Annotation=Plant small nucleolar RNA R71;
Chr1	cmsearch	snRNA	71850196	71850301	.	-	.	ID=snRNA_00581;Target=RF00097 1 107;Threshold=5e-06 46.9;type="Gene; snRNA; snoRNA; CD-box";Annotation=Plant small nucleolar RNA R71;
Chr1	cmsearch	snRNA	76051292	76051377	.	+	.	ID=snRNA_01150;Target=RF02539 1 88;Threshold=3.3e-14 75.9;type="Gene; snRNA; snoRNA; CD-box";Annotation=Plant small nucleolar RNA SNOR75;
Chr1	cmsearch	snRNA	76051819	76051904	.	+	.	ID=snRNA_00708;Target=RF00145 1 72;Threshold=3.6e-05 51.2;type="Gene; snRNA; snoRNA; CD-box";Annotation=Small nucleolar RNA Z105;
Chr1	cmsearch	snRNA	76678924	76679098	.	+	.	ID=snRNA_01073;Target=RF01431 1 143;Threshold=9.3e-10 63.6;type="Gene; snRNA; snoRNA; HACA-box";Annotation=small nucleolar RNA snoR135;
Chr1	cmsearch	snRNA	76683892	76684066	.	+	.	ID=snRNA_01074;Target=RF01431 1 143;Threshold=9.3e-10 63.6;type="Gene; snRNA; snoRNA; HACA-box";Annotation=small nucleolar RNA snoR135;
Chr1	cmsearch	snRNA	76688860	76689034	.	+	.	ID=snRNA_01075;Target=RF01431 1 143;Threshold=9.3e-10 63.6;type="Gene; snRNA; snoRNA; HACA-box";Annotation=small nucleolar RNA snoR135;
Chr1	cmsearch	snRNA	76693816	76693990	.	+	.	ID=snRNA_01076;Target=RF01431 1 143;Threshold=9.3e-10 63.6;type="Gene; snRNA; snoRNA; HACA-box";Annotation=small nucleolar RNA snoR135;
Chr1	cmsearch	snRNA	77036171	77036277	.	-	.	ID=snRNA_00533;Target=RF00097 1 107;Threshold=1.1e-06 49.4;type="Gene; snRNA; snoRNA; CD-box";Annotation=Plant small nucleolar RNA R71;
Chr1	cmsearch	snRNA	78063024	78063129	.	+	.	ID=snRNA_00656;Target=RF00097 1 107;Threshold=3.1e-05 43.9;type="Gene; snRNA; snoRNA; CD-box";Annotation=Plant small nucleolar RNA R71;
Chr1	cmsearch	snRNA	78450800	78450903	.	+	.	ID=snRNA_00365;Target=RF00097 1 107;Threshold=4.1e-09 58.8;type="Gene; snRNA; snoRNA; CD-box";Annotation=Plant small nucleolar RNA R71;
Chr1	cmsearch	snRNA	78603618	78603719	.	+	.	ID=snRNA_00471;Target=RF00097 1 107;Threshold=6.9e-08 54.1;type="Gene; snRNA; snoRNA; CD-box";Annotation=Plant small nucleolar RNA R71;
Chr1	cmsearch	snRNA	82121177	82121315	.	-	.	ID=snRNA_01037;Target=RF01295 1 330;Threshold=9.2e-05 37.6;type="Gene; snRNA; snoRNA; scaRNA";Annotation=Small Cajal body-specific RNA 7;
Chr1	cmsearch	snRNA	82235113	82235201	.	-	.	ID=snRNA_00735;Target=RF00206 1 81;Threshold=4.9e-05 46.5;type="Gene; snRNA; snoRNA; CD-box";Annotation=Small nucleolar RNA U54;
Chr1	cmsearch	snRNA	82235436	82235513	.	-	.	ID=snRNA_00724;Target=RF00200 1 84;Threshold=4.7e-12 79.6;type="Gene; snRNA; snoRNA; CD-box";Annotation=Small nucleolar RNA Z199;
Chr1	cmsearch	snRNA	83269598	83269734	.	+	.	ID=snRNA_00912;Target=RF00619 1 126;Threshold=2.2e-08 48.3;type="Gene; snRNA; splicing";Annotation=U6atac minor spliceosomal RNA;
Chr1	cmsearch	snRNA	83682765	83682950	.	-	.	ID=snRNA_00105;Target=RF00004 1 193;Threshold=6.7e-07 51.4;type="Gene; snRNA; splicing";Annotation=U2 spliceosomal RNA;
Chr1	cmsearch	snRNA	83997070	83997226	.	-	.	ID=snRNA_01079;Target=RF01432 1 169;Threshold=1.2e-10 70.9;type="Gene; snRNA; snoRNA; HACA-box";Annotation=small nucleolar RNA snoR143;
Chr1	cmsearch	snRNA	85589285	85589388	.	+	.	ID=snRNA_00321;Target=RF00097 1 107;Threshold=2.6e-09 59.5;type="Gene; snRNA; snoRNA; CD-box";Annotation=Plant small nucleolar RNA R71;
Chr1	cmsearch	snRNA	86234177	86234280	.	-	.	ID=snRNA_00306;Target=RF00097 1 107;Threshold=2.1e-09 59.8;type="Gene; snRNA; snoRNA; CD-box";Annotation=Plant small nucleolar RNA R71;
Chr1	cmsearch	snRNA	90199610	90199713	.	+	.	ID=snRNA_00294;Target=RF00097 1 107;Threshold=1.3e-09 60.7;type="Gene; snRNA; snoRNA; CD-box";Annotation=Plant small nucleolar RNA R71;
Chr1	cmsearch	snRNA	90689587	90689692	.	+	.	ID=snRNA_00897;Target=RF00360 1 117;Threshold=7.1e-20 96.9;type="Gene; snRNA; snoRNA; CD-box";Annotation=Small nucleolar RNA Z107/R87;
Chr1	cmsearch	snRNA	90689798	90689895	.	+	.	ID=snRNA_00253;Target=RF00046 1 96;Threshold=1.4e-20 95.9;type="Gene; snRNA; snoRNA; CD-box";Annotation=Small nucleolar RNA R30/Z108;
Chr1	cmsearch	snRNA	90690299	90690402	.	+	.	ID=snRNA_00898;Target=RF00360 1 117;Threshold=3.5e-17 86.9;type="Gene; snRNA; snoRNA; CD-box";Annotation=Small nucleolar RNA Z107/R87;
Chr1	cmsearch	snRNA	90690529	90690631	.	+	.	ID=snRNA_00254;Target=RF00046 1 96;Threshold=7.9e-06 43.4;type="Gene; snRNA; snoRNA; CD-box";Annotation=Small nucleolar RNA R30/Z108;
Chr1	cmsearch	snRNA	90690750	90690840	.	+	.	ID=snRNA_01020;Target=RF01288 1 100;Threshold=3.2e-10 74.1;type="Gene; snRNA; snoRNA; CD-box";Annotation=Small nucleolar RNA snoR31;
Chr1	cmsearch	snRNA	92047571	92047676	.	+	.	ID=snRNA_00305;Target=RF00097 1 107;Threshold=2e-09 59.9;type="Gene; snRNA; snoRNA; CD-box";Annotation=Plant small nucleolar RNA R71;
Chr1	cmsearch	snRNA	93062564	93062670	.	-	.	ID=snRNA_00640;Target=RF00097 1 107;Threshold=1.7e-05 44.9;type="Gene; snRNA; snoRNA; CD-box";Annotation=Plant small nucleolar RNA R71;
Chr1	cmsearch	snRNA	95418299	95418401	.	-	.	ID=snRNA_00672;Target=RF00097 1 107;Threshold=5.7e-05 42.9;type="Gene; snRNA; snoRNA; CD-box";Annotation=Plant small nucleolar RNA R71;
Chr1	cmsearch	snRNA	96042064	96042134	.	+	.	ID=snRNA_00809;Target=RF00339 1 72;Threshold=5.2e-17 85.1;type="Gene; snRNA; snoRNA; CD-box";Annotation=Small nucleolar RNA snoR60;
Chr1	cmsearch	snRNA	96042330	96042398	.	+	.	ID=snRNA_00810;Target=RF00339 1 72;Threshold=2.1e-13 72.0;type="Gene; snRNA; snoRNA; CD-box";Annotation=Small nucleolar RNA snoR60;
Chr1	cmsearch	snRNA	96106827	96106911	.	-	.	ID=snRNA_00884;Target=RF00357 1 97;Threshold=3.5e-11 69.8;type="Gene; snRNA; snoRNA; CD-box";Annotation=Small nucleolar RNA R44/J54/Z268 family;
Chr1	cmsearch	snRNA	96107082	96107152	.	-	.	ID=snRNA_00813;Target=RF00344 1 73;Threshold=2.6e-11 67.6;type="Gene; snRNA; snoRNA; CD-box";Annotation=Small nucleolar RNA Z267;
Chr1	cmsearch	snRNA	96107424	96107511	.	-	.	ID=snRNA_00881;Target=RF00357 1 97;Threshold=5.1e-12 73.2;type="Gene; snRNA; snoRNA; CD-box";Annotation=Small nucleolar RNA R44/J54/Z268 family;
Chr1	cmsearch	snRNA	96107989	96108059	.	-	.	ID=snRNA_00814;Target=RF00344 1 73;Threshold=1.4e-09 61.1;type="Gene; snRNA; snoRNA; CD-box";Annotation=Small nucleolar RNA Z267;
Chr1	cmsearch	snRNA	96108293	96108380	.	-	.	ID=snRNA_00880;Target=RF00357 1 97;Threshold=9.8e-13 76.0;type="Gene; snRNA; snoRNA; CD-box";Annotation=Small nucleolar RNA R44/J54/Z268 family;
Chr1	cmsearch	snRNA	96948011	96948091	.	-	.	ID=snRNA_01000;Target=RF01279 1 79;Threshold=4.3e-08 58.4;type="Gene; snRNA; snoRNA; CD-box";Annotation=Small nucleolar RNA snoR53Y;
Chr1	cmsearch	snRNA	97112241	97112346	.	+	.	ID=snRNA_00420;Target=RF00097 1 107;Threshold=1.3e-08 56.9;type="Gene; snRNA; snoRNA; CD-box";Annotation=Plant small nucleolar RNA R71;
Chr1	cmsearch	snRNA	99886174	99886279	.	-	.	ID=snRNA_00530;Target=RF00097 1 107;Threshold=1.1e-06 49.5;type="Gene; snRNA; snoRNA; CD-box";Annotation=Plant small nucleolar RNA R71;
Chr1	cmsearch	snRNA	100940332	100940483	.	+	.	ID=snRNA_01035;Target=RF01295 1 330;Threshold=6.6e-05 38.2;type="Gene; snRNA; snoRNA; scaRNA";Annotation=Small Cajal body-specific RNA 7;
Chr1	cmsearch	snRNA	101184827	101184965	.	+	.	ID=snRNA_00135;Target=RF00015 1 140;Threshold=8.6e-15 80.5;type="Gene; snRNA; splicing";Annotation=U4 spliceosomal RNA;
Chr1	cmsearch	snRNA	102466221	102466387	.	+	.	ID=snRNA_00039;Target=RF00003 1 166;Threshold=3.4e-27 108.7;type="Gene; snRNA; splicing";Annotation=U1 spliceosomal RNA;
Chr1	cmsearch	snRNA	102742049	102742168	.	-	.	ID=snRNA_00199;Target=RF00020 1 116;Threshold=3.9e-07 61.8;type="Gene; snRNA; splicing";Annotation=U5 spliceosomal RNA;
Chr1	cmsearch	snRNA	102960749	102960854	.	-	.	ID=snRNA_00570;Target=RF00097 1 107;Threshold=4.4e-06 47.2;type="Gene; snRNA; snoRNA; CD-box";Annotation=Plant small nucleolar RNA R71;
Chr1	cmsearch	snRNA	103285730	103285831	.	-	.	ID=snRNA_00487;Target=RF00097 1 107;Threshold=1.4e-07 52.8;type="Gene; snRNA; snoRNA; CD-box";Annotation=Plant small nucleolar RNA R71;
Chr1	cmsearch	snRNA	104322018	104322124	.	+	.	ID=snRNA_00466;Target=RF00097 1 107;Threshold=5.9e-08 54.3;type="Gene; snRNA; snoRNA; CD-box";Annotation=Plant small nucleolar RNA R71;
Chr2	cmsearch	snRNA	530356	530581	.	+	.	ID=snRNA_01114;Target=RF01847 1 221;Threshold=5.7e-08 43.7;type="Gene; snRNA; snoRNA; CD-box";Annotation=Plant small nucleolar RNA U3;
Chr2	cmsearch	snRNA	964508	964605	.	-	.	ID=snRNA_01113;Target=RF01847 1 221;Threshold=7.1e-09 46.7;type="Gene; snRNA; snoRNA; CD-box";Annotation=Plant small nucleolar RNA U3;
Chr2	cmsearch	snRNA	1837926	1838098	.	-	.	ID=snRNA_01029;Target=RF01295 1 330;Threshold=1.1e-05 41.4;type="Gene; snRNA; snoRNA; scaRNA";Annotation=Small Cajal body-specific RNA 7;
Chr2	cmsearch	snRNA	2874182	2874288	.	+	.	ID=snRNA_00751;Target=RF00307 1 117;Threshold=5.6e-05 54.9;type="Gene; snRNA; snoRNA; HACA-box";Annotation=Small nucleolar RNA snoR98;
Chr2	cmsearch	snRNA	4260498	4260646	.	-	.	ID=snRNA_01069;Target=RF01431 1 143;Threshold=6.4e-23 118.1;type="Gene; snRNA; snoRNA; HACA-box";Annotation=small nucleolar RNA snoR135;
Chr2	cmsearch	snRNA	9488914	9489016	.	-	.	ID=snRNA_00527;Target=RF00097 1 107;Threshold=9.7e-07 49.7;type="Gene; snRNA; snoRNA; CD-box";Annotation=Plant small nucleolar RNA R71;
Chr2	cmsearch	snRNA	11023622	11023727	.	+	.	ID=snRNA_00308;Target=RF00097 1 107;Threshold=2.4e-09 59.7;type="Gene; snRNA; snoRNA; CD-box";Annotation=Plant small nucleolar RNA R71;
Chr2	cmsearch	snRNA	12461045	12461160	.	-	.	ID=snRNA_00157;Target=RF00020 1 116;Threshold=4.8e-13 88.6;type="Gene; snRNA; splicing";Annotation=U5 spliceosomal RNA;
Chr2	cmsearch	snRNA	13082530	13082633	.	-	.	ID=snRNA_00361;Target=RF00097 1 107;Threshold=3.6e-09 59.0;type="Gene; snRNA; snoRNA; CD-box";Annotation=Plant small nucleolar RNA R71;
Chr2	cmsearch	snRNA	14968487	14968682	.	-	.	ID=snRNA_00055;Target=RF00004 1 193;Threshold=2.1e-35 170.2;type="Gene; snRNA; splicing";Annotation=U2 spliceosomal RNA;
Chr2	cmsearch	snRNA	16019535	16019635	.	-	.	ID=snRNA_00768;Target=RF00328 1 93;Threshold=2.2e-06 49.6;type="Gene; snRNA; snoRNA; CD-box";Annotation=Small nucleolar RNA Z161/Z228;
Chr2	cmsearch	snRNA	17824160	17824247	.	+	.	ID=snRNA_00879;Target=RF00357 1 97;Threshold=3.2e-13 77.9;type="Gene; snRNA; snoRNA; CD-box";Annotation=Small nucleolar RNA R44/J54/Z268 family;
Chr2	cmsearch	snRNA	17824531	17824601	.	+	.	ID=snRNA_00812;Target=RF00344 1 73;Threshold=1e-11 69.2;type="Gene; snRNA; snoRNA; CD-box";Annotation=Small nucleolar RNA Z267;
Chr2	cmsearch	snRNA	17824773	17824857	.	+	.	ID=snRNA_00878;Target=RF00357 1 97;Threshold=2.7e-13 78.3;type="Gene; snRNA; snoRNA; CD-box";Annotation=Small nucleolar RNA R44/J54/Z268 family;
Chr2	cmsearch	snRNA	20377877	20377985	.	+	.	ID=snRNA_00248;Target=RF00026 1 104;Threshold=4.4e-07 45.0;type="Gene; snRNA; splicing";Annotation=U6 spliceosomal RNA;
Chr2	cmsearch	snRNA	21081183	21081278	.	+	.	ID=snRNA_00925;Target=RF01193 1 90;Threshold=5.4e-05 50.5;type="Gene; snRNA; snoRNA; CD-box";Annotation=Small nucleolar RNA snoR20a;
Chr2	cmsearch	snRNA	21081362	21081467	.	+	.	ID=snRNA_00737;Target=RF00213 1 91;Threshold=9.9e-05 49.8;type="Gene; snRNA; snoRNA; CD-box";Annotation=Small nucleolar RNA R38;
Chr2	cmsearch	snRNA	21081538	21081619	.	+	.	ID=snRNA_00736;Target=RF00213 1 91;Threshold=1.9e-07 61.8;type="Gene; snRNA; snoRNA; CD-box";Annotation=Small nucleolar RNA R38;
Chr2	cmsearch	snRNA	22940480	22940569	.	+	.	ID=snRNA_01151;Target=RF02539 1 88;Threshold=8.3e-10 59.9;type="Gene; snRNA; snoRNA; CD-box";Annotation=Plant small nucleolar RNA SNOR75;
Chr2	cmsearch	snRNA	23132375	23132462	.	-	.	ID=snRNA_00740;Target=RF00296 1 86;Threshold=1e-10 72.5;type="Gene; snRNA; snoRNA; CD-box";Annotation=Small nucleolar RNA R16;
Chr2	cmsearch	snRNA	23132545	23132629	.	-	.	ID=snRNA_00739;Target=RF00296 1 86;Threshold=7.2e-13 81.5;type="Gene; snRNA; snoRNA; CD-box";Annotation=Small nucleolar RNA R16;
Chr2	cmsearch	snRNA	23524646	23524790	.	+	.	ID=snRNA_00133;Target=RF00015 1 140;Threshold=6.9e-19 96.7;type="Gene; snRNA; splicing";Annotation=U4 spliceosomal RNA;
Chr2	cmsearch	snRNA	24470014	24470162	.	-	.	ID=snRNA_00038;Target=RF00003 1 166;Threshold=1.4e-27 110.0;type="Gene; snRNA; splicing";Annotation=U1 spliceosomal RNA;
Chr2	cmsearch	snRNA	26070038	26070165	.	+	.	ID=snRNA_00150;Target=RF00016 1 116;Threshold=2.2e-12 69.0;type="Gene; snRNA; snoRNA; CD-box";Annotation=Small nucleolar RNA SNORD14;
Chr2	cmsearch	snRNA	26070246	26070355	.	+	.	ID=snRNA_00933;Target=RF01208 1 106;Threshold=2.3e-10 78.1;type="Gene; snRNA; snoRNA; HACA-box";Annotation=Small nucleolar RNA snoR99;
Chr2	cmsearch	snRNA	26070428	26070551	.	+	.	ID=snRNA_00149;Target=RF00016 1 116;Threshold=7.8e-13 70.7;type="Gene; snRNA; snoRNA; CD-box";Annotation=Small nucleolar RNA SNORD14;
Chr2	cmsearch	snRNA	26133503	26133606	.	+	.	ID=snRNA_00298;Target=RF00097 1 107;Threshold=1.4e-09 60.6;type="Gene; snRNA; snoRNA; CD-box";Annotation=Plant small nucleolar RNA R71;
Chr2	cmsearch	snRNA	27000057	27000217	.	-	.	ID=snRNA_00031;Target=RF00003 1 166;Threshold=1.6e-34 133.3;type="Gene; snRNA; splicing";Annotation=U1 spliceosomal RNA;
Chr2	cmsearch	snRNA	27479315	27479421	.	-	.	ID=snRNA_00423;Target=RF00097 1 107;Threshold=1.4e-08 56.7;type="Gene; snRNA; snoRNA; CD-box";Annotation=Plant small nucleolar RNA R71;
Chr2	cmsearch	snRNA	28401048	28401323	.	+	.	ID=snRNA_00994;Target=RF01272 52 882;Threshold=3.6e-05 36.4;type="Gene; snRNA; snoRNA; HACA-box";Annotation=Small nucleolar RNA snR86;
Chr2	cmsearch	snRNA	28963145	28963237	.	+	.	ID=snRNA_01007;Target=RF01284 1 92;Threshold=4.1e-18 100.2;type="Gene; snRNA; snoRNA; CD-box";Annotation=Small nucleolar RNA snoR8a;
Chr2	cmsearch	snRNA	28963559	28963649	.	+	.	ID=snRNA_01008;Target=RF01284 1 92;Threshold=1e-17 98.6;type="Gene; snRNA; snoRNA; CD-box";Annotation=Small nucleolar RNA snoR8a;
Chr2	cmsearch	snRNA	28965530	28965626	.	+	.	ID=snRNA_00929;Target=RF01206 1 92;Threshold=7e-11 74.5;type="Gene; snRNA; snoRNA; HACA-box";Annotation=Small nucleolar RNA snoR109;
Chr2	cmsearch	snRNA	29653324	29653430	.	+	.	ID=snRNA_00328;Target=RF00097 1 107;Threshold=2.7e-09 59.5;type="Gene; snRNA; snoRNA; CD-box";Annotation=Plant small nucleolar RNA R71;
Chr2	cmsearch	snRNA	29973673	29973778	.	-	.	ID=snRNA_00660;Target=RF00097 1 107;Threshold=3.9e-05 43.5;type="Gene; snRNA; snoRNA; CD-box";Annotation=Plant small nucleolar RNA R71;
Chr2	cmsearch	snRNA	33660708	33660814	.	-	.	ID=snRNA_00375;Target=RF00097 1 107;Threshold=7.5e-09 57.7;type="Gene; snRNA; snoRNA; CD-box";Annotation=Plant small nucleolar RNA R71;
Chr2	cmsearch	snRNA	33789922	33790024	.	+	.	ID=snRNA_00203;Target=RF00026 1 104;Threshold=5.9e-26 110.0;type="Gene; snRNA; splicing";Annotation=U6 spliceosomal RNA;
Chr2	cmsearch	snRNA	33790948	33791050	.	-	.	ID=snRNA_00201;Target=RF00026 1 104;Threshold=3.3e-26 110.9;type="Gene; snRNA; splicing";Annotation=U6 spliceosomal RNA;
Chr2	cmsearch	snRNA	33898213	33898308	.	+	.	ID=snRNA_00226;Target=RF00026 1 104;Threshold=1.4e-16 77.7;type="Gene; snRNA; splicing";Annotation=U6 spliceosomal RNA;
Chr2	cmsearch	snRNA	39687533	39687638	.	-	.	ID=snRNA_00366;Target=RF00097 1 107;Threshold=4.6e-09 58.6;type="Gene; snRNA; snoRNA; CD-box";Annotation=Plant small nucleolar RNA R71;
Chr2	cmsearch	snRNA	42356363	42356508	.	+	.	ID=snRNA_01068;Target=RF01431 1 143;Threshold=5.6e-24 122.5;type="Gene; snRNA; snoRNA; HACA-box";Annotation=small nucleolar RNA snoR135;
Chr2	cmsearch	snRNA	43138193	43138299	.	-	.	ID=snRNA_00422;Target=RF00097 1 107;Threshold=1.3e-08 56.8;type="Gene; snRNA; snoRNA; CD-box";Annotation=Plant small nucleolar RNA R71;
Chr2	cmsearch	snRNA	43313398	43313501	.	-	.	ID=snRNA_00322;Target=RF00097 1 107;Threshold=2.6e-09 59.5;type="Gene; snRNA; snoRNA; CD-box";Annotation=Plant small nucleolar RNA R71;
Chr2	cmsearch	snRNA	43926159	43926246	.	-	.	ID=snRNA_00886;Target=RF00357 1 97;Threshold=1.3e-09 63.7;type="Gene; snRNA; snoRNA; CD-box";Annotation=Small nucleolar RNA R44/J54/Z268 family;
Chr2	cmsearch	snRNA	43936730	43936925	.	+	.	ID=snRNA_00095;Target=RF00004 1 193;Threshold=6.2e-27 134.9;type="Gene; snRNA; splicing";Annotation=U2 spliceosomal RNA;
Chr2	cmsearch	snRNA	44031351	44031512	.	+	.	ID=snRNA_00013;Target=RF00003 1 166;Threshold=7.5e-39 147.8;type="Gene; snRNA; splicing";Annotation=U1 spliceosomal RNA;
Chr2	cmsearch	snRNA	44034719	44034833	.	+	.	ID=snRNA_00154;Target=RF00020 1 116;Threshold=8.5e-14 92.0;type="Gene; snRNA; splicing";Annotation=U5 spliceosomal RNA;
Chr2	cmsearch	snRNA	44035764	44035925	.	+	.	ID=snRNA_00015;Target=RF00003 1 166;Threshold=2e-38 146.4;type="Gene; snRNA; splicing";Annotation=U1 spliceosomal RNA;
Chr2	cmsearch	snRNA	44036760	44036877	.	+	.	ID=snRNA_00152;Target=RF00020 1 116;Threshold=9.9e-15 96.2;type="Gene; snRNA; splicing";Annotation=U5 spliceosomal RNA;
Chr2	cmsearch	snRNA	44038527	44038688	.	+	.	ID=snRNA_00025;Target=RF00003 1 166;Threshold=3.3e-36 138.9;type="Gene; snRNA; splicing";Annotation=U1 spliceosomal RNA;
Chr2	cmsearch	snRNA	44039744	44039857	.	+	.	ID=snRNA_00194;Target=RF00020 1 116;Threshold=3.6e-09 71.0;type="Gene; snRNA; splicing";Annotation=U5 spliceosomal RNA;
Chr2	cmsearch	snRNA	44044236	44044393	.	+	.	ID=snRNA_00043;Target=RF00003 1 166;Threshold=1.7e-22 93.0;type="Gene; snRNA; splicing";Annotation=U1 spliceosomal RNA;
Chr2	cmsearch	snRNA	44045665	44045783	.	+	.	ID=snRNA_00151;Target=RF00020 1 116;Threshold=4.9e-15 97.6;type="Gene; snRNA; splicing";Annotation=U5 spliceosomal RNA;
Chr2	cmsearch	snRNA	44047705	44047852	.	+	.	ID=snRNA_00048;Target=RF00003 1 166;Threshold=1.6e-10 52.8;type="Gene; snRNA; splicing";Annotation=U1 spliceosomal RNA;
Chr2	cmsearch	snRNA	44186248	44186369	.	+	.	ID=snRNA_00146;Target=RF00016 1 116;Threshold=5.8e-14 74.8;type="Gene; snRNA; snoRNA; CD-box";Annotation=Small nucleolar RNA SNORD14;
Chr2	cmsearch	snRNA	44581357	44581554	.	-	.	ID=snRNA_00080;Target=RF00004 1 193;Threshold=6.5e-33 159.8;type="Gene; snRNA; splicing";Annotation=U2 spliceosomal RNA;
Chr2	cmsearch	snRNA	44584325	44584522	.	-	.	ID=snRNA_00094;Target=RF00004 1 193;Threshold=2.3e-27 136.7;type="Gene; snRNA; splicing";Annotation=U2 spliceosomal RNA;
Chr2	cmsearch	snRNA	44585513	44585632	.	-	.	ID=snRNA_00191;Target=RF00020 1 116;Threshold=9e-11 78.3;type="Gene; snRNA; splicing";Annotation=U5 spliceosomal RNA;
Chr2	cmsearch	snRNA	44586333	44586449	.	-	.	ID=snRNA_00189;Target=RF00020 1 116;Threshold=6.2e-11 79.0;type="Gene; snRNA; splicing";Annotation=U5 spliceosomal RNA;
Chr2	cmsearch	snRNA	44593779	44593975	.	-	.	ID=snRNA_00084;Target=RF00004 1 193;Threshold=5e-32 156.1;type="Gene; snRNA; splicing";Annotation=U2 spliceosomal RNA;
Chr2	cmsearch	snRNA	44951218	44951323	.	-	.	ID=snRNA_00686;Target=RF00097 1 107;Threshold=8.7e-05 42.2;type="Gene; snRNA; snoRNA; CD-box";Annotation=Plant small nucleolar RNA R71;
Chr2	cmsearch	snRNA	45075166	45075269	.	-	.	ID=snRNA_00418;Target=RF00097 1 107;Threshold=1.2e-08 57.0;type="Gene; snRNA; snoRNA; CD-box";Annotation=Plant small nucleolar RNA R71;
Chr2	cmsearch	snRNA	46673305	46673408	.	+	.	ID=snRNA_00380;Target=RF00097 1 107;Threshold=7.6e-09 57.7;type="Gene; snRNA; snoRNA; CD-box";Annotation=Plant small nucleolar RNA R71;
Chr2	cmsearch	snRNA	47778243	47778347	.	-	.	ID=snRNA_00465;Target=RF00097 1 107;Threshold=5.8e-08 54.4;type="Gene; snRNA; snoRNA; CD-box";Annotation=Plant small nucleolar RNA R71;
Chr2	cmsearch	snRNA	47861089	47861205	.	+	.	ID=snRNA_00175;Target=RF00020 1 116;Threshold=1e-11 82.6;type="Gene; snRNA; splicing";Annotation=U5 spliceosomal RNA;
Chr2	cmsearch	snRNA	47872937	47873041	.	-	.	ID=snRNA_00225;Target=RF00026 1 104;Threshold=2.2e-22 97.7;type="Gene; snRNA; splicing";Annotation=U6 spliceosomal RNA;
Chr2	cmsearch	snRNA	47875341	47875443	.	-	.	ID=snRNA_00204;Target=RF00026 1 104;Threshold=5.9e-26 110.0;type="Gene; snRNA; splicing";Annotation=U6 spliceosomal RNA;
Chr2	cmsearch	snRNA	47876303	47876418	.	-	.	ID=snRNA_00158;Target=RF00020 1 116;Threshold=6.3e-13 88.1;type="Gene; snRNA; splicing";Annotation=U5 spliceosomal RNA;
Chr2	cmsearch	snRNA	47964395	47964497	.	-	.	ID=snRNA_00202;Target=RF00026 1 104;Threshold=4.7e-26 110.4;type="Gene; snRNA; splicing";Annotation=U6 spliceosomal RNA;
Chr2	cmsearch	snRNA	47965632	47965747	.	-	.	ID=snRNA_00190;Target=RF00020 1 116;Threshold=6.8e-11 78.8;type="Gene; snRNA; splicing";Annotation=U5 spliceosomal RNA;
Chr2	cmsearch	snRNA	47966269	47966466	.	-	.	ID=snRNA_00068;Target=RF00004 1 193;Threshold=1.2e-33 162.9;type="Gene; snRNA; splicing";Annotation=U2 spliceosomal RNA;
Chr2	cmsearch	snRNA	47969184	47969390	.	-	.	ID=snRNA_01101;Target=RF01847 1 221;Threshold=6.9e-48 175.3;type="Gene; snRNA; snoRNA; CD-box";Annotation=Plant small nucleolar RNA U3;
Chr2	cmsearch	snRNA	47976117	47976219	.	-	.	ID=snRNA_00205;Target=RF00026 1 104;Threshold=5.9e-26 110.0;type="Gene; snRNA; splicing";Annotation=U6 spliceosomal RNA;
Chr2	cmsearch	snRNA	47977525	47977640	.	-	.	ID=snRNA_00182;Target=RF00020 1 116;Threshold=1.4e-11 81.9;type="Gene; snRNA; splicing";Annotation=U5 spliceosomal RNA;
Chr2	cmsearch	snRNA	48022332	48022434	.	-	.	ID=snRNA_00206;Target=RF00026 1 104;Threshold=5.9e-26 110.0;type="Gene; snRNA; splicing";Annotation=U6 spliceosomal RNA;
Chr2	cmsearch	snRNA	48023506	48023621	.	-	.	ID=snRNA_00164;Target=RF00020 1 116;Threshold=1.3e-12 86.7;type="Gene; snRNA; splicing";Annotation=U5 spliceosomal RNA;
Chr2	cmsearch	snRNA	48024138	48024335	.	-	.	ID=snRNA_00058;Target=RF00004 1 193;Threshold=7.2e-35 168.0;type="Gene; snRNA; splicing";Annotation=U2 spliceosomal RNA;
Chr2	cmsearch	snRNA	48026684	48026898	.	-	.	ID=snRNA_01105;Target=RF01847 1 221;Threshold=4.6e-42 156.1;type="Gene; snRNA; snoRNA; CD-box";Annotation=Plant small nucleolar RNA U3;
Chr2	cmsearch	snRNA	48030209	48030311	.	-	.	ID=snRNA_00207;Target=RF00026 1 104;Threshold=5.9e-26 110.0;type="Gene; snRNA; splicing";Annotation=U6 spliceosomal RNA;
Chr2	cmsearch	snRNA	48031015	48031130	.	-	.	ID=snRNA_00193;Target=RF00020 1 116;Threshold=4.5e-10 75.1;type="Gene; snRNA; splicing";Annotation=U5 spliceosomal RNA;
Chr2	cmsearch	snRNA	48036790	48036892	.	-	.	ID=snRNA_00208;Target=RF00026 1 104;Threshold=5.9e-26 110.0;type="Gene; snRNA; splicing";Annotation=U6 spliceosomal RNA;
Chr2	cmsearch	snRNA	48429093	48429196	.	-	.	ID=snRNA_00312;Target=RF00097 1 107;Threshold=2.4e-09 59.7;type="Gene; snRNA; snoRNA; CD-box";Annotation=Plant small nucleolar RNA R71;
Chr2	cmsearch	snRNA	48461129	48461244	.	+	.	ID=snRNA_00167;Target=RF00020 1 116;Threshold=2.8e-12 85.1;type="Gene; snRNA; splicing";Annotation=U5 spliceosomal RNA;
Chr2	cmsearch	snRNA	48462854	48462956	.	+	.	ID=snRNA_00217;Target=RF00026 1 104;Threshold=4.8e-25 106.9;type="Gene; snRNA; splicing";Annotation=U6 spliceosomal RNA;
Chr2	cmsearch	snRNA	48463333	48463449	.	+	.	ID=snRNA_00160;Target=RF00020 1 116;Threshold=1.2e-12 86.8;type="Gene; snRNA; splicing";Annotation=U5 spliceosomal RNA;
Chr2	cmsearch	snRNA	48463764	48463884	.	+	.	ID=snRNA_00198;Target=RF00020 1 116;Threshold=1.9e-07 63.1;type="Gene; snRNA; splicing";Annotation=U5 spliceosomal RNA;
Chr2	cmsearch	snRNA	48466291	48466485	.	+	.	ID=snRNA_00087;Target=RF00004 1 193;Threshold=1.2e-31 154.5;type="Gene; snRNA; splicing";Annotation=U2 spliceosomal RNA;
Chr2	cmsearch	snRNA	48566586	48566781	.	+	.	ID=snRNA_00085;Target=RF00004 1 193;Threshold=7.2e-32 155.5;type="Gene; snRNA; splicing";Annotation=U2 spliceosomal RNA;
Chr2	cmsearch	snRNA	48566988	48567089	.	+	.	ID=snRNA_00230;Target=RF00026 1 104;Threshold=2e-16 77.2;type="Gene; snRNA; splicing";Annotation=U6 spliceosomal RNA;
Chr2	cmsearch	snRNA	48588863	48588979	.	+	.	ID=snRNA_00176;Target=RF00020 1 116;Threshold=1.4e-11 82.0;type="Gene; snRNA; splicing";Annotation=U5 spliceosomal RNA;
Chr2	cmsearch	snRNA	48590484	48590586	.	+	.	ID=snRNA_00220;Target=RF00026 1 104;Threshold=1.5e-23 101.8;type="Gene; snRNA; splicing";Annotation=U6 spliceosomal RNA;
Chr2	cmsearch	snRNA	48591024	48591141	.	+	.	ID=snRNA_00166;Target=RF00020 1 116;Threshold=1.8e-12 85.9;type="Gene; snRNA; splicing";Annotation=U5 spliceosomal RNA;
Chr2	cmsearch	snRNA	48592467	48592661	.	+	.	ID=snRNA_00070;Target=RF00004 1 193;Threshold=1.4e-33 162.6;type="Gene; snRNA; splicing";Annotation=U2 spliceosomal RNA;
Chr2	cmsearch	snRNA	48598263	48598460	.	+	.	ID=snRNA_00066;Target=RF00004 1 193;Threshold=1e-33 163.2;type="Gene; snRNA; splicing";Annotation=U2 spliceosomal RNA;
Chr2	cmsearch	snRNA	48598666	48598767	.	+	.	ID=snRNA_00227;Target=RF00026 1 104;Threshold=1.6e-16 77.5;type="Gene; snRNA; splicing";Annotation=U6 spliceosomal RNA;
Chr2	cmsearch	snRNA	48599884	48600000	.	+	.	ID=snRNA_00177;Target=RF00020 1 116;Threshold=1.4e-11 82.0;type="Gene; snRNA; splicing";Annotation=U5 spliceosomal RNA;
Chr2	cmsearch	snRNA	48601525	48601627	.	+	.	ID=snRNA_00224;Target=RF00026 1 104;Threshold=1.9e-22 97.9;type="Gene; snRNA; splicing";Annotation=U6 spliceosomal RNA;
Chr2	cmsearch	snRNA	48602066	48602186	.	+	.	ID=snRNA_00188;Target=RF00020 1 116;Threshold=6.1e-11 79.0;type="Gene; snRNA; splicing";Annotation=U5 spliceosomal RNA;
Chr2	cmsearch	snRNA	48603440	48603634	.	+	.	ID=snRNA_00071;Target=RF00004 1 193;Threshold=1.4e-33 162.6;type="Gene; snRNA; splicing";Annotation=U2 spliceosomal RNA;
Chr2	cmsearch	snRNA	48622543	48622740	.	+	.	ID=snRNA_00074;Target=RF00004 1 193;Threshold=1.6e-33 162.4;type="Gene; snRNA; splicing";Annotation=U2 spliceosomal RNA;
Chr2	cmsearch	snRNA	48622947	48623048	.	+	.	ID=snRNA_00232;Target=RF00026 1 104;Threshold=3.2e-16 76.5;type="Gene; snRNA; splicing";Annotation=U6 spliceosomal RNA;
Chr2	cmsearch	snRNA	48624167	48624283	.	+	.	ID=snRNA_00178;Target=RF00020 1 116;Threshold=1.4e-11 82.0;type="Gene; snRNA; splicing";Annotation=U5 spliceosomal RNA;
Chr2	cmsearch	snRNA	48625813	48625915	.	+	.	ID=snRNA_00216;Target=RF00026 1 104;Threshold=7.7e-26 109.6;type="Gene; snRNA; splicing";Annotation=U6 spliceosomal RNA;
Chr2	cmsearch	snRNA	48626354	48626470	.	+	.	ID=snRNA_00161;Target=RF00020 1 116;Threshold=1.2e-12 86.8;type="Gene; snRNA; splicing";Annotation=U5 spliceosomal RNA;
Chr2	cmsearch	snRNA	48627788	48627982	.	+	.	ID=snRNA_00072;Target=RF00004 1 193;Threshold=1.4e-33 162.6;type="Gene; snRNA; splicing";Annotation=U2 spliceosomal RNA;
Chr2	cmsearch	snRNA	48650827	48650943	.	+	.	ID=snRNA_00174;Target=RF00020 1 116;Threshold=9.8e-12 82.6;type="Gene; snRNA; splicing";Annotation=U5 spliceosomal RNA;
Chr2	cmsearch	snRNA	48651497	48651617	.	+	.	ID=snRNA_00186;Target=RF00020 1 116;Threshold=3.4e-11 80.2;type="Gene; snRNA; splicing";Annotation=U5 spliceosomal RNA;
Chr2	cmsearch	snRNA	48653788	48653982	.	+	.	ID=snRNA_00064;Target=RF00004 1 193;Threshold=6.7e-34 164.0;type="Gene; snRNA; splicing";Annotation=U2 spliceosomal RNA;
Chr2	cmsearch	snRNA	48766644	48766841	.	+	.	ID=snRNA_00075;Target=RF00004 1 193;Threshold=1.6e-33 162.4;type="Gene; snRNA; splicing";Annotation=U2 spliceosomal RNA;
Chr2	cmsearch	snRNA	48767048	48767149	.	+	.	ID=snRNA_00231;Target=RF00026 1 104;Threshold=2e-16 77.2;type="Gene; snRNA; splicing";Annotation=U6 spliceosomal RNA;
Chr2	cmsearch	snRNA	48775245	48775442	.	+	.	ID=snRNA_00076;Target=RF00004 1 193;Threshold=1.6e-33 162.4;type="Gene; snRNA; splicing";Annotation=U2 spliceosomal RNA;
Chr2	cmsearch	snRNA	48775649	48775750	.	+	.	ID=snRNA_00233;Target=RF00026 1 104;Threshold=5.6e-16 75.6;type="Gene; snRNA; splicing";Annotation=U6 spliceosomal RNA;
Chr2	cmsearch	snRNA	48776868	48776984	.	+	.	ID=snRNA_00179;Target=RF00020 1 116;Threshold=1.4e-11 82.0;type="Gene; snRNA; splicing";Annotation=U5 spliceosomal RNA;
Chr2	cmsearch	snRNA	48778505	48778607	.	+	.	ID=snRNA_00221;Target=RF00026 1 104;Threshold=2.3e-23 101.1;type="Gene; snRNA; splicing";Annotation=U6 spliceosomal RNA;
Chr2	cmsearch	snRNA	48779046	48779162	.	+	.	ID=snRNA_00170;Target=RF00020 1 116;Threshold=5.6e-12 83.7;type="Gene; snRNA; splicing";Annotation=U5 spliceosomal RNA;
Chr2	cmsearch	snRNA	48780485	48780679	.	+	.	ID=snRNA_00073;Target=RF00004 1 193;Threshold=1.4e-33 162.6;type="Gene; snRNA; splicing";Annotation=U2 spliceosomal RNA;
Chr2	cmsearch	snRNA	48786412	48786609	.	+	.	ID=snRNA_00067;Target=RF00004 1 193;Threshold=1e-33 163.2;type="Gene; snRNA; splicing";Annotation=U2 spliceosomal RNA;
Chr2	cmsearch	snRNA	48786815	48786916	.	+	.	ID=snRNA_00228;Target=RF00026 1 104;Threshold=1.6e-16 77.5;type="Gene; snRNA; splicing";Annotation=U6 spliceosomal RNA;
Chr2	cmsearch	snRNA	48788031	48788147	.	+	.	ID=snRNA_00196;Target=RF00020 1 116;Threshold=3e-08 66.8;type="Gene; snRNA; splicing";Annotation=U5 spliceosomal RNA;
Chr2	cmsearch	snRNA	48789678	48789780	.	+	.	ID=snRNA_00219;Target=RF00026 1 104;Threshold=1.5e-24 105.2;type="Gene; snRNA; splicing";Annotation=U6 spliceosomal RNA;
Chr2	cmsearch	snRNA	48790219	48790335	.	+	.	ID=snRNA_00162;Target=RF00020 1 116;Threshold=1.2e-12 86.8;type="Gene; snRNA; splicing";Annotation=U5 spliceosomal RNA;
Chr2	cmsearch	snRNA	48791647	48791837	.	+	.	ID=snRNA_00088;Target=RF00004 1 193;Threshold=1.4e-31 154.2;type="Gene; snRNA; splicing";Annotation=U2 spliceosomal RNA;
Chr2	cmsearch	snRNA	48814655	48814856	.	+	.	ID=snRNA_00093;Target=RF00004 1 193;Threshold=7.9e-29 142.8;type="Gene; snRNA; splicing";Annotation=U2 spliceosomal RNA;
Chr2	cmsearch	snRNA	48815062	48815163	.	+	.	ID=snRNA_00234;Target=RF00026 1 104;Threshold=6.5e-16 75.4;type="Gene; snRNA; splicing";Annotation=U6 spliceosomal RNA;
Chr2	cmsearch	snRNA	48816289	48816405	.	+	.	ID=snRNA_00180;Target=RF00020 1 116;Threshold=1.4e-11 82.0;type="Gene; snRNA; splicing";Annotation=U5 spliceosomal RNA;
Chr2	cmsearch	snRNA	48817939	48818041	.	+	.	ID=snRNA_00222;Target=RF00026 1 104;Threshold=4.8e-23 100.0;type="Gene; snRNA; splicing";Annotation=U6 spliceosomal RNA;
Chr2	cmsearch	snRNA	48818480	48818596	.	+	.	ID=snRNA_00163;Target=RF00020 1 116;Threshold=1.2e-12 86.8;type="Gene; snRNA; splicing";Annotation=U5 spliceosomal RNA;
Chr2	cmsearch	snRNA	48819913	48820104	.	+	.	ID=snRNA_00092;Target=RF00004 1 193;Threshold=6e-30 147.5;type="Gene; snRNA; splicing";Annotation=U2 spliceosomal RNA;
Chr2	cmsearch	snRNA	48845486	48845601	.	+	.	ID=snRNA_00195;Target=RF00020 1 116;Threshold=5.8e-09 70.1;type="Gene; snRNA; splicing";Annotation=U5 spliceosomal RNA;
Chr2	cmsearch	snRNA	48846628	48846825	.	+	.	ID=snRNA_00069;Target=RF00004 1 193;Threshold=1.2e-33 162.9;type="Gene; snRNA; splicing";Annotation=U2 spliceosomal RNA;
Chr2	cmsearch	snRNA	48847295	48847410	.	+	.	ID=snRNA_00159;Target=RF00020 1 116;Threshold=8.3e-13 87.5;type="Gene; snRNA; splicing";Annotation=U5 spliceosomal RNA;
Chr2	cmsearch	snRNA	48848555	48848657	.	+	.	ID=snRNA_00209;Target=RF00026 1 104;Threshold=5.9e-26 110.0;type="Gene; snRNA; splicing";Annotation=U6 spliceosomal RNA;
Chr2	cmsearch	snRNA	48849810	48849925	.	+	.	ID=snRNA_00165;Target=RF00020 1 116;Threshold=1.3e-12 86.7;type="Gene; snRNA; splicing";Annotation=U5 spliceosomal RNA;
Chr2	cmsearch	snRNA	48850734	48850836	.	+	.	ID=snRNA_00210;Target=RF00026 1 104;Threshold=5.9e-26 110.0;type="Gene; snRNA; splicing";Annotation=U6 spliceosomal RNA;
Chr2	cmsearch	snRNA	48851495	48851606	.	+	.	ID=snRNA_00200;Target=RF00020 1 116;Threshold=1.2e-05 55.0;type="Gene; snRNA; splicing";Annotation=U5 spliceosomal RNA;
Chr2	cmsearch	snRNA	48892283	48892416	.	-	.	ID=snRNA_00979;Target=RF01231 1 134;Threshold=1.3e-16 111.9;type="Gene; snRNA; snoRNA; HACA-box";Annotation=Small nucleolar RNA snoR74;
Chr2	cmsearch	snRNA	48892772	48892905	.	-	.	ID=snRNA_00980;Target=RF01231 1 134;Threshold=6.7e-16 108.3;type="Gene; snRNA; snoRNA; HACA-box";Annotation=Small nucleolar RNA snoR74;
Chr2	cmsearch	snRNA	49685077	49685182	.	-	.	ID=snRNA_00549;Target=RF00097 1 107;Threshold=2.2e-06 48.3;type="Gene; snRNA; snoRNA; CD-box";Annotation=Plant small nucleolar RNA R71;
Chr2	cmsearch	snRNA	49731391	49731492	.	+	.	ID=snRNA_00588;Target=RF00097 1 107;Threshold=5.4e-06 46.8;type="Gene; snRNA; snoRNA; CD-box";Annotation=Plant small nucleolar RNA R71;
Chr2	cmsearch	snRNA	50136033	50136230	.	-	.	ID=snRNA_00063;Target=RF00004 1 193;Threshold=4.4e-34 164.7;type="Gene; snRNA; splicing";Annotation=U2 spliceosomal RNA;
Chr2	cmsearch	snRNA	50137719	50137916	.	-	.	ID=snRNA_00082;Target=RF00004 1 193;Threshold=9.2e-33 159.2;type="Gene; snRNA; splicing";Annotation=U2 spliceosomal RNA;
Chr2	cmsearch	snRNA	50139139	50139336	.	-	.	ID=snRNA_00077;Target=RF00004 1 193;Threshold=1.9e-33 162.1;type="Gene; snRNA; splicing";Annotation=U2 spliceosomal RNA;
Chr2	cmsearch	snRNA	50140828	50141025	.	-	.	ID=snRNA_00091;Target=RF00004 1 193;Threshold=3.5e-30 148.4;type="Gene; snRNA; splicing";Annotation=U2 spliceosomal RNA;
Chr2	cmsearch	snRNA	50142243	50142440	.	-	.	ID=snRNA_00083;Target=RF00004 1 193;Threshold=1.5e-32 158.3;type="Gene; snRNA; splicing";Annotation=U2 spliceosomal RNA;
Chr2	cmsearch	snRNA	50143928	50144125	.	-	.	ID=snRNA_00090;Target=RF00004 1 193;Threshold=6.9e-31 151.4;type="Gene; snRNA; splicing";Annotation=U2 spliceosomal RNA;
Chr2	cmsearch	snRNA	50154220	50154339	.	-	.	ID=snRNA_00192;Target=RF00020 1 116;Threshold=3.6e-10 75.5;type="Gene; snRNA; splicing";Annotation=U5 spliceosomal RNA;
Chr2	cmsearch	snRNA	50516092	50516195	.	-	.	ID=snRNA_00289;Target=RF00097 1 107;Threshold=1e-09 61.1;type="Gene; snRNA; snoRNA; CD-box";Annotation=Plant small nucleolar RNA R71;
Chr2	cmsearch	snRNA	50728542	50728645	.	+	.	ID=snRNA_00555;Target=RF00097 1 107;Threshold=2.7e-06 48.0;type="Gene; snRNA; snoRNA; CD-box";Annotation=Plant small nucleolar RNA R71;
Chr2	cmsearch	snRNA	50770034	50770137	.	+	.	ID=snRNA_00357;Target=RF00097 1 107;Threshold=3.5e-09 59.0;type="Gene; snRNA; snoRNA; CD-box";Annotation=Plant small nucleolar RNA R71;
Chr2	cmsearch	snRNA	50917875	50917978	.	-	.	ID=snRNA_00268;Target=RF00097 1 107;Threshold=3.5e-10 62.9;type="Gene; snRNA; snoRNA; CD-box";Annotation=Plant small nucleolar RNA R71;
Chr2	cmsearch	snRNA	50941899	50942004	.	+	.	ID=snRNA_00571;Target=RF00097 1 107;Threshold=4.4e-06 47.2;type="Gene; snRNA; snoRNA; CD-box";Annotation=Plant small nucleolar RNA R71;
Chr2	cmsearch	snRNA	51045095	51045198	.	-	.	ID=snRNA_00381;Target=RF00097 1 107;Threshold=7.6e-09 57.7;type="Gene; snRNA; snoRNA; CD-box";Annotation=Plant small nucleolar RNA R71;
Chr2	cmsearch	snRNA	51583949	51584051	.	-	.	ID=snRNA_00223;Target=RF00026 1 104;Threshold=5.3e-23 99.9;type="Gene; snRNA; splicing";Annotation=U6 spliceosomal RNA;
Chr2	cmsearch	snRNA	51585229	51585344	.	-	.	ID=snRNA_00173;Target=RF00020 1 116;Threshold=7.9e-12 83.1;type="Gene; snRNA; splicing";Annotation=U5 spliceosomal RNA;
Chr2	cmsearch	snRNA	51586014	51586201	.	-	.	ID=snRNA_00097;Target=RF00004 1 193;Threshold=4.9e-25 127.0;type="Gene; snRNA; splicing";Annotation=U2 spliceosomal RNA;
Chr2	cmsearch	snRNA	51599979	51600070	.	-	.	ID=snRNA_00240;Target=RF00026 1 104;Threshold=6.4e-09 51.3;type="Gene; snRNA; splicing";Annotation=U6 spliceosomal RNA;
Chr2	cmsearch	snRNA	51601231	51601346	.	-	.	ID=snRNA_00184;Target=RF00020 1 116;Threshold=3.1e-11 80.4;type="Gene; snRNA; splicing";Annotation=U5 spliceosomal RNA;
Chr2	cmsearch	snRNA	51602021	51602218	.	-	.	ID=snRNA_00062;Target=RF00004 1 193;Threshold=3.2e-34 165.3;type="Gene; snRNA; splicing";Annotation=U2 spliceosomal RNA;
Chr2	cmsearch	snRNA	52139169	52139272	.	-	.	ID=snRNA_00425;Target=RF00097 1 107;Threshold=1.5e-08 56.6;type="Gene; snRNA; snoRNA; CD-box";Annotation=Plant small nucleolar RNA R71;
Chr2	cmsearch	snRNA	52334516	52334621	.	+	.	ID=snRNA_00605;Target=RF00097 1 107;Threshold=8.2e-06 46.1;type="Gene; snRNA; snoRNA; CD-box";Annotation=Plant small nucleolar RNA R71;
Chr2	cmsearch	snRNA	54192191	54192297	.	-	.	ID=snRNA_00261;Target=RF00097 1 107;Threshold=6.3e-11 65.7;type="Gene; snRNA; snoRNA; CD-box";Annotation=Plant small nucleolar RNA R71;
Chr2	cmsearch	snRNA	56395243	56395342	.	+	.	ID=snRNA_00515;Target=RF00097 1 107;Threshold=5e-07 50.8;type="Gene; snRNA; snoRNA; CD-box";Annotation=Plant small nucleolar RNA R71;
Chr2	cmsearch	snRNA	56962757	56962857	.	-	.	ID=snRNA_00644;Target=RF00097 1 107;Threshold=1.7e-05 44.8;type="Gene; snRNA; snoRNA; CD-box";Annotation=Plant small nucleolar RNA R71;
Chr2	cmsearch	snRNA	57081483	57081585	.	+	.	ID=snRNA_00475;Target=RF00097 1 107;Threshold=7.9e-08 53.8;type="Gene; snRNA; snoRNA; CD-box";Annotation=Plant small nucleolar RNA R71;
Chr2	cmsearch	snRNA	57449193	57449296	.	-	.	ID=snRNA_00415;Target=RF00097 1 107;Threshold=1.2e-08 57.0;type="Gene; snRNA; snoRNA; CD-box";Annotation=Plant small nucleolar RNA R71;
Chr2	cmsearch	snRNA	57456617	57456720	.	-	.	ID=snRNA_00416;Target=RF00097 1 107;Threshold=1.2e-08 57.0;type="Gene; snRNA; snoRNA; CD-box";Annotation=Plant small nucleolar RNA R71;
Chr2	cmsearch	snRNA	58733930	58734030	.	-	.	ID=snRNA_00616;Target=RF00097 1 107;Threshold=1.3e-05 45.3;type="Gene; snRNA; snoRNA; CD-box";Annotation=Plant small nucleolar RNA R71;
Chr2	cmsearch	snRNA	58862181	58862264	.	+	.	ID=snRNA_00255;Target=RF00049 1 77;Threshold=7.3e-05 50.5;type="Gene; snRNA; snoRNA; CD-box";Annotation=Small nucleolar RNA SNORD36;
Chr2	cmsearch	snRNA	59240743	59240848	.	+	.	ID=snRNA_00317;Target=RF00097 1 107;Threshold=2.5e-09 59.6;type="Gene; snRNA; snoRNA; CD-box";Annotation=Plant small nucleolar RNA R71;
Chr2	cmsearch	snRNA	59873130	59873254	.	+	.	ID=snRNA_00244;Target=RF00026 1 104;Threshold=4.7e-08 48.3;type="Gene; snRNA; splicing";Annotation=U6 spliceosomal RNA;
Chr2	cmsearch	snRNA	60625679	60625785	.	+	.	ID=snRNA_00523;Target=RF00097 1 107;Threshold=8.1e-07 50.0;type="Gene; snRNA; snoRNA; CD-box";Annotation=Plant small nucleolar RNA R71;
Chr2	cmsearch	snRNA	61144292	61144398	.	+	.	ID=snRNA_00417;Target=RF00097 1 107;Threshold=1.2e-08 57.0;type="Gene; snRNA; snoRNA; CD-box";Annotation=Plant small nucleolar RNA R71;
Chr2	cmsearch	snRNA	61743977	61744062	.	+	.	ID=snRNA_00887;Target=RF00357 1 97;Threshold=2e-09 62.8;type="Gene; snRNA; snoRNA; CD-box";Annotation=Small nucleolar RNA R44/J54/Z268 family;
Chr2	cmsearch	snRNA	61888897	61889000	.	-	.	ID=snRNA_00370;Target=RF00097 1 107;Threshold=5.8e-09 58.2;type="Gene; snRNA; snoRNA; CD-box";Annotation=Plant small nucleolar RNA R71;
Chr2	cmsearch	snRNA	62035016	62035089	.	+	.	ID=snRNA_00731;Target=RF00203 1 80;Threshold=2.4e-08 64.6;type="Gene; snRNA; snoRNA; CD-box";Annotation=Small nucleolar RNA R160;
Chr2	cmsearch	snRNA	62037536	62037610	.	+	.	ID=snRNA_00730;Target=RF00203 1 80;Threshold=1.8e-08 65.2;type="Gene; snRNA; snoRNA; CD-box";Annotation=Small nucleolar RNA R160;
Chr2	cmsearch	snRNA	63156401	63156503	.	-	.	ID=snRNA_00469;Target=RF00097 1 107;Threshold=6.5e-08 54.2;type="Gene; snRNA; snoRNA; CD-box";Annotation=Plant small nucleolar RNA R71;
Chr2	cmsearch	snRNA	65325243	65325349	.	+	.	ID=snRNA_00434;Target=RF00097 1 107;Threshold=2.3e-08 55.9;type="Gene; snRNA; snoRNA; CD-box";Annotation=Plant small nucleolar RNA R71;
Chr2	cmsearch	snRNA	65856028	65856132	.	+	.	ID=snRNA_00547;Target=RF00097 1 107;Threshold=2.1e-06 48.4;type="Gene; snRNA; snoRNA; CD-box";Annotation=Plant small nucleolar RNA R71;
Chr2	cmsearch	snRNA	67233306	67233463	.	-	.	ID=snRNA_00127;Target=RF00015 1 140;Threshold=1.9e-20 102.9;type="Gene; snRNA; splicing";Annotation=U4 spliceosomal RNA;
Chr2	cmsearch	snRNA	67250761	67250931	.	-	.	ID=snRNA_00137;Target=RF00015 1 140;Threshold=6.7e-08 53.2;type="Gene; snRNA; splicing";Annotation=U4 spliceosomal RNA;
Chr2	cmsearch	snRNA	68548804	68548910	.	-	.	ID=snRNA_00518;Target=RF00097 1 107;Threshold=7.1e-07 50.2;type="Gene; snRNA; snoRNA; CD-box";Annotation=Plant small nucleolar RNA R71;
Chr2	cmsearch	snRNA	68814588	68814689	.	+	.	ID=snRNA_00548;Target=RF00097 1 107;Threshold=2.1e-06 48.3;type="Gene; snRNA; snoRNA; CD-box";Annotation=Plant small nucleolar RNA R71;
Chr2	cmsearch	snRNA	69898581	69898686	.	-	.	ID=snRNA_00606;Target=RF00097 1 107;Threshold=8.2e-06 46.1;type="Gene; snRNA; snoRNA; CD-box";Annotation=Plant small nucleolar RNA R71;
Chr2	cmsearch	snRNA	70378271	70378361	.	+	.	ID=snRNA_00258;Target=RF00055 1 85;Threshold=5.5e-13 74.7;type="Gene; snRNA; snoRNA; CD-box";Annotation=Small nucleolar RNA SNORD96 family;
Chr2	cmsearch	snRNA	71365405	71365510	.	-	.	ID=snRNA_00453;Target=RF00097 1 107;Threshold=3.2e-08 55.3;type="Gene; snRNA; snoRNA; CD-box";Annotation=Plant small nucleolar RNA R71;
Chr2	cmsearch	snRNA	72505231	72505404	.	+	.	ID=snRNA_01129;Target=RF02409 1 200;Threshold=1.4e-06 44.8;type="Gene; snRNA; snoRNA; CD-box";Annotation=Small nucleolar RNA snoR125;
Chr2	cmsearch	snRNA	72912208	72912306	.	+	.	ID=snRNA_00251;Target=RF00026 1 104;Threshold=1.4e-05 39.8;type="Gene; snRNA; splicing";Annotation=U6 spliceosomal RNA;
Chr2	cmsearch	snRNA	73014832	73014938	.	-	.	ID=snRNA_00369;Target=RF00097 1 107;Threshold=5.6e-09 58.2;type="Gene; snRNA; snoRNA; CD-box";Annotation=Plant small nucleolar RNA R71;
Chr2	cmsearch	snRNA	73482121	73482208	.	+	.	ID=snRNA_00890;Target=RF00357 1 97;Threshold=4.1e-06 49.7;type="Gene; snRNA; snoRNA; CD-box";Annotation=Small nucleolar RNA R44/J54/Z268 family;
Chr2	cmsearch	snRNA	74372924	74373022	.	-	.	ID=snRNA_00247;Target=RF00026 1 104;Threshold=4.2e-07 45.0;type="Gene; snRNA; splicing";Annotation=U6 spliceosomal RNA;
Chr2	cmsearch	snRNA	75162494	75162654	.	+	.	ID=snRNA_00021;Target=RF00003 1 166;Threshold=5.4e-37 141.6;type="Gene; snRNA; splicing";Annotation=U1 spliceosomal RNA;
Chr2	cmsearch	snRNA	75515369	75515471	.	+	.	ID=snRNA_00484;Target=RF00097 1 107;Threshold=1.4e-07 52.9;type="Gene; snRNA; snoRNA; CD-box";Annotation=Plant small nucleolar RNA R71;
Chr2	cmsearch	snRNA	76191910	76192013	.	+	.	ID=snRNA_00458;Target=RF00097 1 107;Threshold=3.9e-08 55.0;type="Gene; snRNA; snoRNA; CD-box";Annotation=Plant small nucleolar RNA R71;
Chr2	cmsearch	snRNA	76302066	76302171	.	-	.	ID=snRNA_00288;Target=RF00097 1 107;Threshold=1e-09 61.1;type="Gene; snRNA; snoRNA; CD-box";Annotation=Plant small nucleolar RNA R71;
Chr2	cmsearch	snRNA	77341081	77341166	.	-	.	ID=snRNA_00721;Target=RF00160 1 87;Threshold=1.1e-12 75.4;type="Gene; snRNA; snoRNA; CD-box";Annotation=Small nucleolar RNA Z159/U59;
Chr2	cmsearch	snRNA	77344846	77344927	.	-	.	ID=snRNA_00723;Target=RF00160 1 87;Threshold=4.4e-05 45.6;type="Gene; snRNA; snoRNA; CD-box";Annotation=Small nucleolar RNA Z159/U59;
Chr2	cmsearch	snRNA	77345073	77345158	.	-	.	ID=snRNA_00722;Target=RF00160 1 87;Threshold=2.1e-12 74.3;type="Gene; snRNA; snoRNA; CD-box";Annotation=Small nucleolar RNA Z159/U59;
Chr2	cmsearch	snRNA	80329724	80329829	.	+	.	ID=snRNA_00101;Target=RF00004 1 193;Threshold=7.3e-10 63.7;type="Gene; snRNA; splicing";Annotation=U2 spliceosomal RNA;
Chr2	cmsearch	snRNA	80383042	80383145	.	+	.	ID=snRNA_00374;Target=RF00097 1 107;Threshold=7.5e-09 57.7;type="Gene; snRNA; snoRNA; CD-box";Annotation=Plant small nucleolar RNA R71;
Chr2	cmsearch	snRNA	80885334	80885440	.	+	.	ID=snRNA_00512;Target=RF00097 1 107;Threshold=4.2e-07 51.0;type="Gene; snRNA; snoRNA; CD-box";Annotation=Plant small nucleolar RNA R71;
Chr2	cmsearch	snRNA	81477887	81477992	.	-	.	ID=snRNA_00568;Target=RF00097 1 107;Threshold=4.1e-06 47.3;type="Gene; snRNA; snoRNA; CD-box";Annotation=Plant small nucleolar RNA R71;
Chr3	cmsearch	snRNA	916129	916287	.	+	.	ID=snRNA_00984;Target=RF01236 1 144;Threshold=8.2e-08 65.9;type="Gene; snRNA; snoRNA; HACA-box";Annotation=Small nucleolar RNA U19;
Chr3	cmsearch	snRNA	916339	916519	.	+	.	ID=snRNA_01141;Target=RF02411 1 154;Threshold=4.3e-06 49.8;type="Gene; snRNA; snoRNA; HACA-box";Annotation=Small nucleolar RNA snoR138;
Chr3	cmsearch	snRNA	5908825	5908913	.	+	.	ID=snRNA_01050;Target=RF01421 1 87;Threshold=7.7e-13 75.1;type="Gene; snRNA; snoRNA; CD-box";Annotation=small nucleolar RNA snoR114;
Chr3	cmsearch	snRNA	6536212	6536318	.	-	.	ID=snRNA_00691;Target=RF00097 1 107;Threshold=9.8e-05 42.0;type="Gene; snRNA; snoRNA; CD-box";Annotation=Plant small nucleolar RNA R71;
Chr3	cmsearch	snRNA	8924117	8924223	.	+	.	ID=snRNA_00524;Target=RF00097 1 107;Threshold=8.1e-07 50.0;type="Gene; snRNA; snoRNA; CD-box";Annotation=Plant small nucleolar RNA R71;
Chr3	cmsearch	snRNA	9004271	9004374	.	-	.	ID=snRNA_00396;Target=RF00097 1 107;Threshold=7.7e-09 57.7;type="Gene; snRNA; snoRNA; CD-box";Annotation=Plant small nucleolar RNA R71;
Chr3	cmsearch	snRNA	9454464	9454569	.	+	.	ID=snRNA_00563;Target=RF00097 1 107;Threshold=3.2e-06 47.7;type="Gene; snRNA; snoRNA; CD-box";Annotation=Plant small nucleolar RNA R71;
Chr3	cmsearch	snRNA	10702563	10702669	.	+	.	ID=snRNA_00486;Target=RF00097 1 107;Threshold=1.4e-07 52.8;type="Gene; snRNA; snoRNA; CD-box";Annotation=Plant small nucleolar RNA R71;
Chr3	cmsearch	snRNA	11756986	11757091	.	+	.	ID=snRNA_00403;Target=RF00097 1 107;Threshold=9e-09 57.4;type="Gene; snRNA; snoRNA; CD-box";Annotation=Plant small nucleolar RNA R71;
Chr3	cmsearch	snRNA	12122046	12122152	.	-	.	ID=snRNA_00435;Target=RF00097 1 107;Threshold=2.3e-08 55.9;type="Gene; snRNA; snoRNA; CD-box";Annotation=Plant small nucleolar RNA R71;
Chr3	cmsearch	snRNA	12435603	12435705	.	+	.	ID=snRNA_00436;Target=RF00097 1 107;Threshold=2.3e-08 55.9;type="Gene; snRNA; snoRNA; CD-box";Annotation=Plant small nucleolar RNA R71;
Chr3	cmsearch	snRNA	12503781	12503884	.	+	.	ID=snRNA_00358;Target=RF00097 1 107;Threshold=3.5e-09 59.0;type="Gene; snRNA; snoRNA; CD-box";Annotation=Plant small nucleolar RNA R71;
Chr3	cmsearch	snRNA	14065336	14065442	.	+	.	ID=snRNA_00603;Target=RF00097 1 107;Threshold=7.6e-06 46.2;type="Gene; snRNA; snoRNA; CD-box";Annotation=Plant small nucleolar RNA R71;
Chr3	cmsearch	snRNA	14164017	14164118	.	+	.	ID=snRNA_00229;Target=RF00026 1 104;Threshold=1.7e-16 77.4;type="Gene; snRNA; splicing";Annotation=U6 spliceosomal RNA;
Chr3	cmsearch	snRNA	14208106	14208365	.	-	.	ID=snRNA_00987;Target=RF01264 1 308;Threshold=6e-05 39.7;type="Gene; snRNA; snoRNA; HACA-box";Annotation=Small nucleolar RNA snR83;
Chr3	cmsearch	snRNA	14370958	14371064	.	-	.	ID=snRNA_00295;Target=RF00097 1 107;Threshold=1.3e-09 60.7;type="Gene; snRNA; snoRNA; CD-box";Annotation=Plant small nucleolar RNA R71;
Chr3	cmsearch	snRNA	14531948	14532053	.	+	.	ID=snRNA_00550;Target=RF00097 1 107;Threshold=2.2e-06 48.3;type="Gene; snRNA; snoRNA; CD-box";Annotation=Plant small nucleolar RNA R71;
Chr3	cmsearch	snRNA	17231026	17231132	.	+	.	ID=snRNA_00641;Target=RF00097 1 107;Threshold=1.7e-05 44.9;type="Gene; snRNA; snoRNA; CD-box";Annotation=Plant small nucleolar RNA R71;
Chr3	cmsearch	snRNA	17418883	17418989	.	+	.	ID=snRNA_00630;Target=RF00097 1 107;Threshold=1.5e-05 45.2;type="Gene; snRNA; snoRNA; CD-box";Annotation=Plant small nucleolar RNA R71;
Chr3	cmsearch	snRNA	17623924	17624030	.	+	.	ID=snRNA_00591;Target=RF00097 1 107;Threshold=5.7e-06 46.7;type="Gene; snRNA; snoRNA; CD-box";Annotation=Plant small nucleolar RNA R71;
Chr3	cmsearch	snRNA	18870030	18870133	.	+	.	ID=snRNA_00408;Target=RF00097 1 107;Threshold=1e-08 57.3;type="Gene; snRNA; snoRNA; CD-box";Annotation=Plant small nucleolar RNA R71;
Chr3	cmsearch	snRNA	19504524	19504627	.	-	.	ID=snRNA_00346;Target=RF00097 1 107;Threshold=2.8e-09 59.4;type="Gene; snRNA; snoRNA; CD-box";Annotation=Plant small nucleolar RNA R71;
Chr3	cmsearch	snRNA	19516301	19516413	.	-	.	ID=snRNA_01137;Target=RF02409 56 155;Threshold=6.6e-05 38.6;type="Gene; snRNA; snoRNA; CD-box";Annotation=Small nucleolar RNA snoR125;
Chr3	cmsearch	snRNA	19969511	19969617	.	-	.	ID=snRNA_00673;Target=RF00097 1 107;Threshold=6.1e-05 42.8;type="Gene; snRNA; snoRNA; CD-box";Annotation=Plant small nucleolar RNA R71;
Chr3	cmsearch	snRNA	20073268	20073373	.	+	.	ID=snRNA_00269;Target=RF00097 1 107;Threshold=4.3e-10 62.5;type="Gene; snRNA; snoRNA; CD-box";Annotation=Plant small nucleolar RNA R71;
Chr3	cmsearch	snRNA	21299812	21299915	.	+	.	ID=snRNA_00382;Target=RF00097 1 107;Threshold=7.6e-09 57.7;type="Gene; snRNA; snoRNA; CD-box";Annotation=Plant small nucleolar RNA R71;
Chr3	cmsearch	snRNA	21928139	21928242	.	+	.	ID=snRNA_00337;Target=RF00097 1 107;Threshold=2.7e-09 59.5;type="Gene; snRNA; snoRNA; CD-box";Annotation=Plant small nucleolar RNA R71;
Chr3	cmsearch	snRNA	22321553	22321659	.	+	.	ID=snRNA_00525;Target=RF00097 1 107;Threshold=8.1e-07 50.0;type="Gene; snRNA; snoRNA; CD-box";Annotation=Plant small nucleolar RNA R71;
Chr3	cmsearch	snRNA	22396920	22397026	.	-	.	ID=snRNA_00657;Target=RF00097 1 107;Threshold=3.5e-05 43.7;type="Gene; snRNA; snoRNA; CD-box";Annotation=Plant small nucleolar RNA R71;
Chr3	cmsearch	snRNA	22449129	22449235	.	+	.	ID=snRNA_00609;Target=RF00097 1 107;Threshold=9.3e-06 45.9;type="Gene; snRNA; snoRNA; CD-box";Annotation=Plant small nucleolar RNA R71;
Chr3	cmsearch	snRNA	23135267	23135373	.	+	.	ID=snRNA_00514;Target=RF00097 1 107;Threshold=4.4e-07 51.0;type="Gene; snRNA; snoRNA; CD-box";Annotation=Plant small nucleolar RNA R71;
Chr3	cmsearch	snRNA	23179891	23179996	.	+	.	ID=snRNA_00470;Target=RF00097 1 107;Threshold=6.9e-08 54.1;type="Gene; snRNA; snoRNA; CD-box";Annotation=Plant small nucleolar RNA R71;
Chr3	cmsearch	snRNA	24328214	24328320	.	+	.	ID=snRNA_00329;Target=RF00097 1 107;Threshold=2.7e-09 59.5;type="Gene; snRNA; snoRNA; CD-box";Annotation=Plant small nucleolar RNA R71;
Chr3	cmsearch	snRNA	25054423	25054528	.	+	.	ID=snRNA_00608;Target=RF00097 1 107;Threshold=8.5e-06 46.1;type="Gene; snRNA; snoRNA; CD-box";Annotation=Plant small nucleolar RNA R71;
Chr3	cmsearch	snRNA	25396443	25396546	.	-	.	ID=snRNA_00459;Target=RF00097 1 107;Threshold=3.9e-08 55.0;type="Gene; snRNA; snoRNA; CD-box";Annotation=Plant small nucleolar RNA R71;
Chr3	cmsearch	snRNA	26165532	26165630	.	-	.	ID=snRNA_00690;Target=RF00097 1 107;Threshold=9.7e-05 42.0;type="Gene; snRNA; snoRNA; CD-box";Annotation=Plant small nucleolar RNA R71;
Chr3	cmsearch	snRNA	26343975	26344081	.	-	.	ID=snRNA_00517;Target=RF00097 1 107;Threshold=5.9e-07 50.5;type="Gene; snRNA; snoRNA; CD-box";Annotation=Plant small nucleolar RNA R71;
Chr3	cmsearch	snRNA	26618292	26618398	.	-	.	ID=snRNA_00658;Target=RF00097 1 107;Threshold=3.8e-05 43.6;type="Gene; snRNA; snoRNA; CD-box";Annotation=Plant small nucleolar RNA R71;
Chr3	cmsearch	snRNA	26806626	26806732	.	-	.	ID=snRNA_00522;Target=RF00097 1 107;Threshold=7.8e-07 50.0;type="Gene; snRNA; snoRNA; CD-box";Annotation=Plant small nucleolar RNA R71;
Chr3	cmsearch	snRNA	27220458	27220558	.	-	.	ID=snRNA_00618;Target=RF00097 1 107;Threshold=1.4e-05 45.2;type="Gene; snRNA; snoRNA; CD-box";Annotation=Plant small nucleolar RNA R71;
Chr3	cmsearch	snRNA	27643323	27643428	.	+	.	ID=snRNA_00582;Target=RF00097 1 107;Threshold=5e-06 46.9;type="Gene; snRNA; snoRNA; CD-box";Annotation=Plant small nucleolar RNA R71;
Chr3	cmsearch	snRNA	27845062	27845165	.	-	.	ID=snRNA_00383;Target=RF00097 1 107;Threshold=7.6e-09 57.7;type="Gene; snRNA; snoRNA; CD-box";Annotation=Plant small nucleolar RNA R71;
Chr3	cmsearch	snRNA	28278904	28279007	.	+	.	ID=snRNA_00354;Target=RF00097 1 107;Threshold=3.5e-09 59.0;type="Gene; snRNA; snoRNA; CD-box";Annotation=Plant small nucleolar RNA R71;
Chr3	cmsearch	snRNA	30111875	30111980	.	+	.	ID=snRNA_00559;Target=RF00097 1 107;Threshold=2.9e-06 47.8;type="Gene; snRNA; snoRNA; CD-box";Annotation=Plant small nucleolar RNA R71;
Chr3	cmsearch	snRNA	30398895	30399000	.	+	.	ID=snRNA_00610;Target=RF00097 1 107;Threshold=1e-05 45.7;type="Gene; snRNA; snoRNA; CD-box";Annotation=Plant small nucleolar RNA R71;
Chr3	cmsearch	snRNA	30530875	30530978	.	+	.	ID=snRNA_00359;Target=RF00097 1 107;Threshold=3.5e-09 59.0;type="Gene; snRNA; snoRNA; CD-box";Annotation=Plant small nucleolar RNA R71;
Chr3	cmsearch	snRNA	30573274	30573379	.	-	.	ID=snRNA_00373;Target=RF00097 1 107;Threshold=6.9e-09 57.9;type="Gene; snRNA; snoRNA; CD-box";Annotation=Plant small nucleolar RNA R71;
Chr3	cmsearch	snRNA	30756562	30756665	.	+	.	ID=snRNA_00412;Target=RF00097 1 107;Threshold=1e-08 57.2;type="Gene; snRNA; snoRNA; CD-box";Annotation=Plant small nucleolar RNA R71;
Chr3	cmsearch	snRNA	31125635	31125740	.	+	.	ID=snRNA_00351;Target=RF00097 1 107;Threshold=2.9e-09 59.3;type="Gene; snRNA; snoRNA; CD-box";Annotation=Plant small nucleolar RNA R71;
Chr3	cmsearch	snRNA	34436165	34436268	.	+	.	ID=snRNA_00303;Target=RF00097 1 107;Threshold=1.8e-09 60.2;type="Gene; snRNA; snoRNA; CD-box";Annotation=Plant small nucleolar RNA R71;
Chr3	cmsearch	snRNA	35340101	35340207	.	-	.	ID=snRNA_00451;Target=RF00097 1 107;Threshold=3.1e-08 55.4;type="Gene; snRNA; snoRNA; CD-box";Annotation=Plant small nucleolar RNA R71;
Chr3	cmsearch	snRNA	35860169	35860269	.	-	.	ID=snRNA_00495;Target=RF00097 1 107;Threshold=2e-07 52.3;type="Gene; snRNA; snoRNA; CD-box";Annotation=Plant small nucleolar RNA R71;
Chr3	cmsearch	snRNA	36436532	36436636	.	+	.	ID=snRNA_00936;Target=RF01213 1 106;Threshold=1.6e-11 86.7;type="Gene; snRNA; snoRNA; HACA-box";Annotation=Small nucleolar RNA snoR103;
Chr3	cmsearch	snRNA	38182581	38182681	.	+	.	ID=snRNA_00602;Target=RF00097 1 107;Threshold=7.5e-06 46.2;type="Gene; snRNA; snoRNA; CD-box";Annotation=Plant small nucleolar RNA R71;
Chr3	cmsearch	snRNA	43186235	43186329	.	+	.	ID=snRNA_00774;Target=RF00332 1 90;Threshold=1.4e-08 59.2;type="Gene; snRNA; snoRNA; CD-box";Annotation=Small nucleolar RNA Z266;
Chr3	cmsearch	snRNA	43186608	43186700	.	+	.	ID=snRNA_00732;Target=RF00204 1 83;Threshold=2.6e-12 74.1;type="Gene; snRNA; snoRNA; CD-box";Annotation=Small nucleolar RNA R12;
Chr3	cmsearch	snRNA	44227693	44227799	.	+	.	ID=snRNA_00689;Target=RF00097 1 107;Threshold=9.4e-05 42.1;type="Gene; snRNA; snoRNA; CD-box";Annotation=Plant small nucleolar RNA R71;
Chr3	cmsearch	snRNA	44669142	44669535	.	+	.	ID=snRNA_00991;Target=RF01272 93 844;Threshold=2.1e-06 40.8;type="Gene; snRNA; snoRNA; HACA-box";Annotation=Small nucleolar RNA snR86;
Chr3	cmsearch	snRNA	46258971	46259067	.	-	.	ID=snRNA_01054;Target=RF01421 1 87;Threshold=8.1e-05 43.7;type="Gene; snRNA; snoRNA; CD-box";Annotation=small nucleolar RNA snoR114;
Chr3	cmsearch	snRNA	46266435	46266522	.	-	.	ID=snRNA_01052;Target=RF01421 1 87;Threshold=6.8e-11 67.5;type="Gene; snRNA; snoRNA; CD-box";Annotation=small nucleolar RNA snoR114;
Chr3	cmsearch	snRNA	50981943	50982115	.	+	.	ID=snRNA_01080;Target=RF01432 1 169;Threshold=8.1e-10 67.3;type="Gene; snRNA; snoRNA; HACA-box";Annotation=small nucleolar RNA snoR143;
Chr3	cmsearch	snRNA	52831923	52832074	.	-	.	ID=snRNA_01146;Target=RF02413 1 147;Threshold=6e-14 93.9;type="Gene; snRNA; snoRNA; HACA-box";Annotation=Small nucleolar RNA snoR145;
Chr3	cmsearch	snRNA	53454294	53454399	.	-	.	ID=snRNA_00293;Target=RF00097 1 107;Threshold=1.2e-09 60.8;type="Gene; snRNA; snoRNA; CD-box";Annotation=Plant small nucleolar RNA R71;
Chr3	cmsearch	snRNA	54889646	54889749	.	-	.	ID=snRNA_00485;Target=RF00097 1 107;Threshold=1.4e-07 52.9;type="Gene; snRNA; snoRNA; CD-box";Annotation=Plant small nucleolar RNA R71;
Chr3	cmsearch	snRNA	55492254	55492376	.	-	.	ID=snRNA_00145;Target=RF00016 1 116;Threshold=1.9e-14 76.6;type="Gene; snRNA; snoRNA; CD-box";Annotation=Small nucleolar RNA SNORD14;
Chr3	cmsearch	snRNA	56185917	56186022	.	+	.	ID=snRNA_00438;Target=RF00097 1 107;Threshold=2.5e-08 55.7;type="Gene; snRNA; snoRNA; CD-box";Annotation=Plant small nucleolar RNA R71;
Chr3	cmsearch	snRNA	57083730	57083830	.	-	.	ID=snRNA_00632;Target=RF00097 1 107;Threshold=1.5e-05 45.1;type="Gene; snRNA; snoRNA; CD-box";Annotation=Plant small nucleolar RNA R71;
Chr3	cmsearch	snRNA	58391217	58391323	.	+	.	ID=snRNA_00647;Target=RF00097 1 107;Threshold=2.2e-05 44.4;type="Gene; snRNA; snoRNA; CD-box";Annotation=Plant small nucleolar RNA R71;
Chr3	cmsearch	snRNA	58965648	58965730	.	-	.	ID=snRNA_00916;Target=RF01178 1 85;Threshold=3.8e-10 64.8;type="Gene; snRNA; snoRNA; CD-box";Annotation=Small nucleolar RNA snoR77Y;
Chr3	cmsearch	snRNA	58965820	58965968	.	-	.	ID=snRNA_01025;Target=RF01292 1 149;Threshold=5.3e-21 114.4;type="Gene; snRNA; snoRNA; HACA-box";Annotation=Small nucleolar RNA snoR2/U65;
Chr3	cmsearch	snRNA	58966039	58966246	.	-	.	ID=snRNA_00804;Target=RF00337 1 184;Threshold=4.4e-07 54.8;type="Gene; snRNA; snoRNA; CD-box";Annotation=Small nucleolar RNA Z112;
Chr3	cmsearch	snRNA	60309485	60309576	.	+	.	ID=snRNA_00259;Target=RF00055 1 85;Threshold=4.8e-12 71.1;type="Gene; snRNA; snoRNA; CD-box";Annotation=Small nucleolar RNA SNORD96 family;
Chr3	cmsearch	snRNA	62513001	62513077	.	+	.	ID=snRNA_00756;Target=RF00315 1 81;Threshold=5.4e-05 41.6;type="Gene; snRNA; snoRNA; CD-box";Annotation=Small nucleolar RNA J33;
Chr3	cmsearch	snRNA	62661551	62661656	.	-	.	ID=snRNA_00589;Target=RF00097 1 107;Threshold=5.5e-06 46.8;type="Gene; snRNA; snoRNA; CD-box";Annotation=Plant small nucleolar RNA R71;
Chr3	cmsearch	snRNA	63031985	63032090	.	+	.	ID=snRNA_00450;Target=RF00097 1 107;Threshold=3e-08 55.4;type="Gene; snRNA; snoRNA; CD-box";Annotation=Plant small nucleolar RNA R71;
Chr3	cmsearch	snRNA	68722739	68722823	.	-	.	ID=snRNA_00875;Target=RF00352 1 82;Threshold=1.2e-06 63.3;type="Gene; snRNA; snoRNA; CD-box";Annotation=Small nucleolar RNA R21;
Chr3	cmsearch	snRNA	68723225	68723300	.	-	.	ID=snRNA_00874;Target=RF00352 1 82;Threshold=4.6e-08 70.2;type="Gene; snRNA; snoRNA; CD-box";Annotation=Small nucleolar RNA R21;
Chr3	cmsearch	snRNA	68804885	68804970	.	-	.	ID=snRNA_00889;Target=RF00357 1 97;Threshold=2.9e-08 58.2;type="Gene; snRNA; snoRNA; CD-box";Annotation=Small nucleolar RNA R44/J54/Z268 family;
Chr3	cmsearch	snRNA	68837088	68837168	.	-	.	ID=snRNA_01056;Target=RF01422 1 86;Threshold=1e-09 61.4;type="Gene; snRNA; snoRNA; CD-box";Annotation=small nucleolar RNA snoR116;
Chr3	cmsearch	snRNA	69210000	69210085	.	+	.	ID=snRNA_00891;Target=RF00357 1 97;Threshold=1e-05 48.1;type="Gene; snRNA; snoRNA; CD-box";Annotation=Small nucleolar RNA R44/J54/Z268 family;
Chr3	cmsearch	snRNA	69773303	69773438	.	-	.	ID=snRNA_01081;Target=RF01432 1 169;Threshold=1.7e-07 57.3;type="Gene; snRNA; snoRNA; HACA-box";Annotation=small nucleolar RNA snoR143;
Chr3	cmsearch	snRNA	70165724	70165830	.	-	.	ID=snRNA_00499;Target=RF00097 1 107;Threshold=2.4e-07 52.0;type="Gene; snRNA; snoRNA; CD-box";Annotation=Plant small nucleolar RNA R71;
Chr3	cmsearch	snRNA	70594117	70594205	.	-	.	ID=snRNA_00811;Target=RF00343 1 94;Threshold=1.5e-05 58.0;type="Gene; snRNA; snoRNA; CD-box";Annotation=Small nucleolar RNA Z122;
Chr3	cmsearch	snRNA	71208940	71209095	.	+	.	ID=snRNA_00973;Target=RF01227 1 129;Threshold=5.3e-11 70.8;type="Gene; snRNA; snoRNA; HACA-box";Annotation=Small nucleolar RNA snoR83;
Chr3	cmsearch	snRNA	71210881	71210977	.	+	.	ID=snRNA_00930;Target=RF01206 1 92;Threshold=1.5e-09 68.8;type="Gene; snRNA; snoRNA; HACA-box";Annotation=Small nucleolar RNA snoR109;
Chr3	cmsearch	snRNA	71352085	71352360	.	+	.	ID=snRNA_00988;Target=RF01265 1 349;Threshold=4.2e-05 35.4;type="Gene; snRNA; snoRNA; HACA-box";Annotation=Small nucleolar RNA snR42;
Chr3	cmsearch	snRNA	71443331	71443449	.	-	.	ID=snRNA_00744;Target=RF00303 1 123;Threshold=3.8e-10 69.3;type="Gene; snRNA; snoRNA; HACA-box";Annotation=Small nucleolar RNA snoR86;
Chr3	cmsearch	snRNA	71917226	71917312	.	-	.	ID=snRNA_01006;Target=RF01283 1 86;Threshold=5.5e-11 71.0;type="Gene; snRNA; snoRNA; CD-box";Annotation=Small nucleolar RNA U30;
Chr3	cmsearch	snRNA	73171526	73171632	.	-	.	ID=snRNA_00307;Target=RF00097 1 107;Threshold=2.2e-09 59.8;type="Gene; snRNA; snoRNA; CD-box";Annotation=Plant small nucleolar RNA R71;
Chr3	cmsearch	snRNA	73394935	73395023	.	-	.	ID=snRNA_00697;Target=RF00134 1 85;Threshold=8.5e-08 63.8;type="Gene; snRNA; snoRNA; CD-box";Annotation=Small nucleolar RNA Z196/R39/R59 family;
Chr3	cmsearch	snRNA	73395103	73395185	.	-	.	ID=snRNA_00695;Target=RF00133 1 85;Threshold=1.3e-07 58.1;type="Gene; snRNA; snoRNA; CD-box";Annotation=Small nucleolar RNA Z195/SNORD33/SNORD32 family;
Chr3	cmsearch	snRNA	73395275	73395364	.	-	.	ID=snRNA_01012;Target=RF01285 1 86;Threshold=1.5e-10 66.1;type="Gene; snRNA; snoRNA; CD-box";Annotation=Small nucleolar RNA U31b;
Chr3	cmsearch	snRNA	74219218	74219323	.	+	.	ID=snRNA_00552;Target=RF00097 1 107;Threshold=2.2e-06 48.3;type="Gene; snRNA; snoRNA; CD-box";Annotation=Plant small nucleolar RNA R71;
Chr3	cmsearch	snRNA	74342772	74342859	.	+	.	ID=snRNA_01149;Target=RF02539 1 88;Threshold=1.7e-15 80.6;type="Gene; snRNA; snoRNA; CD-box";Annotation=Plant small nucleolar RNA SNOR75;
Chr4	cmsearch	snRNA	399984	400086	.	-	.	ID=snRNA_00245;Target=RF00026 1 104;Threshold=3.2e-07 45.5;type="Gene; snRNA; splicing";Annotation=U6 spliceosomal RNA;
Chr4	cmsearch	snRNA	1251453	1251529	.	+	.	ID=snRNA_00728;Target=RF00202 1 76;Threshold=5.3e-10 60.0;type="Gene; snRNA; snoRNA; CD-box";Annotation=Small nucleolar RNA R66;
Chr4	cmsearch	snRNA	2327067	2327173	.	+	.	ID=snRNA_00330;Target=RF00097 1 107;Threshold=2.7e-09 59.5;type="Gene; snRNA; snoRNA; CD-box";Annotation=Plant small nucleolar RNA R71;
Chr4	cmsearch	snRNA	3162991	3163071	.	-	.	ID=snRNA_01005;Target=RF01281 1 81;Threshold=2.2e-12 73.0;type="Gene; snRNA; snoRNA; CD-box";Annotation=Small nucleolar RNA snoR35;
Chr4	cmsearch	snRNA	4365028	4365131	.	-	.	ID=snRNA_00235;Target=RF00026 1 104;Threshold=4.2e-15 72.6;type="Gene; snRNA; splicing";Annotation=U6 spliceosomal RNA;
Chr4	cmsearch	snRNA	5120008	5120114	.	-	.	ID=snRNA_00429;Target=RF00097 1 107;Threshold=2e-08 56.1;type="Gene; snRNA; snoRNA; CD-box";Annotation=Plant small nucleolar RNA R71;
Chr4	cmsearch	snRNA	5821007	5821112	.	+	.	ID=snRNA_00615;Target=RF00097 1 107;Threshold=1.3e-05 45.4;type="Gene; snRNA; snoRNA; CD-box";Annotation=Plant small nucleolar RNA R71;
Chr4	cmsearch	snRNA	7177360	7177526	.	-	.	ID=snRNA_00042;Target=RF00003 1 166;Threshold=5.7e-23 94.6;type="Gene; snRNA; splicing";Annotation=U1 spliceosomal RNA;
Chr4	cmsearch	snRNA	10440455	10440547	.	+	.	ID=snRNA_00915;Target=RF01170 1 84;Threshold=1.6e-10 58.2;type="Gene; snRNA; snoRNA; CD-box";Annotation=Small nucleolar RNA U61;
Chr4	cmsearch	snRNA	10440645	10440734	.	+	.	ID=snRNA_01003;Target=RF01280 1 84;Threshold=1.9e-13 74.5;type="Gene; snRNA; snoRNA; CD-box";Annotation=Small nucleolar RNA snoR14;
Chr4	cmsearch	snRNA	10440849	10440941	.	+	.	ID=snRNA_00892;Target=RF00358 1 96;Threshold=3.1e-16 89.1;type="Gene; snRNA; snoRNA; CD-box";Annotation=Small nucleolar RNA Z101;
Chr4	cmsearch	snRNA	10598504	10598632	.	-	.	ID=snRNA_00906;Target=RF00619 1 126;Threshold=4.9e-22 96.5;type="Gene; snRNA; splicing";Annotation=U6atac minor spliceosomal RNA;
Chr4	cmsearch	snRNA	11049666	11049829	.	-	.	ID=snRNA_00041;Target=RF00003 1 166;Threshold=2.6e-24 99.1;type="Gene; snRNA; splicing";Annotation=U1 spliceosomal RNA;
Chr4	cmsearch	snRNA	11053634	11053796	.	-	.	ID=snRNA_00034;Target=RF00003 1 166;Threshold=2.7e-31 122.4;type="Gene; snRNA; splicing";Annotation=U1 spliceosomal RNA;
Chr4	cmsearch	snRNA	11063258	11063419	.	-	.	ID=snRNA_00022;Target=RF00003 1 166;Threshold=1.7e-36 139.9;type="Gene; snRNA; splicing";Annotation=U1 spliceosomal RNA;
Chr4	cmsearch	snRNA	12200681	12200819	.	+	.	ID=snRNA_01084;Target=RF01444 1 144;Threshold=4.9e-05 43.6;type="Gene; snRNA; snoRNA; HACA-box";Annotation=small nucleolar RNA snR92;
Chr4	cmsearch	snRNA	15698031	15698172	.	+	.	ID=snRNA_00046;Target=RF00003 1 166;Threshold=1.8e-12 59.4;type="Gene; snRNA; splicing";Annotation=U1 spliceosomal RNA;
Chr4	cmsearch	snRNA	17473785	17473873	.	-	.	ID=snRNA_00699;Target=RF00134 1 85;Threshold=2.8e-07 61.5;type="Gene; snRNA; snoRNA; CD-box";Annotation=Small nucleolar RNA Z196/R39/R59 family;
Chr4	cmsearch	snRNA	17473953	17474035	.	-	.	ID=snRNA_00694;Target=RF00133 1 85;Threshold=1.2e-07 58.2;type="Gene; snRNA; snoRNA; CD-box";Annotation=Small nucleolar RNA Z195/SNORD33/SNORD32 family;
Chr4	cmsearch	snRNA	17474123	17474212	.	-	.	ID=snRNA_01013;Target=RF01285 1 86;Threshold=2.1e-10 65.6;type="Gene; snRNA; snoRNA; CD-box";Annotation=Small nucleolar RNA U31b;
Chr4	cmsearch	snRNA	17474663	17474750	.	-	.	ID=snRNA_00741;Target=RF00300 1 91;Threshold=4.5e-12 66.4;type="Gene; snRNA; snoRNA; CD-box";Annotation=Small nucleolar RNA Z221/R21b;
Chr4	cmsearch	snRNA	20082026	20082167	.	+	.	ID=snRNA_01030;Target=RF01295 1 330;Threshold=1.2e-05 41.2;type="Gene; snRNA; snoRNA; scaRNA";Annotation=Small Cajal body-specific RNA 7;
Chr4	cmsearch	snRNA	24225007	24225143	.	-	.	ID=snRNA_01071;Target=RF01431 1 143;Threshold=5.7e-22 114.2;type="Gene; snRNA; snoRNA; HACA-box";Annotation=small nucleolar RNA snoR135;
Chr4	cmsearch	snRNA	24261030	24261165	.	-	.	ID=snRNA_01070;Target=RF01431 1 143;Threshold=2.8e-22 115.5;type="Gene; snRNA; snoRNA; HACA-box";Annotation=small nucleolar RNA snoR135;
Chr4	cmsearch	snRNA	24831234	24831338	.	-	.	ID=snRNA_00599;Target=RF00097 1 107;Threshold=6.8e-06 46.4;type="Gene; snRNA; snoRNA; CD-box";Annotation=Plant small nucleolar RNA R71;
Chr4	cmsearch	snRNA	26880240	26880346	.	-	.	ID=snRNA_00278;Target=RF00097 1 107;Threshold=7.1e-10 61.7;type="Gene; snRNA; snoRNA; CD-box";Annotation=Plant small nucleolar RNA R71;
Chr4	cmsearch	snRNA	28306109	28306215	.	-	.	ID=snRNA_00687;Target=RF00097 1 107;Threshold=9e-05 42.1;type="Gene; snRNA; snoRNA; CD-box";Annotation=Plant small nucleolar RNA R71;
Chr4	cmsearch	snRNA	28521989	28522092	.	+	.	ID=snRNA_00604;Target=RF00097 1 107;Threshold=7.7e-06 46.2;type="Gene; snRNA; snoRNA; CD-box";Annotation=Plant small nucleolar RNA R71;
Chr4	cmsearch	snRNA	29131249	29131365	.	+	.	ID=snRNA_00168;Target=RF00020 1 116;Threshold=3e-12 85.0;type="Gene; snRNA; splicing";Annotation=U5 spliceosomal RNA;
Chr4	cmsearch	snRNA	29424478	29424582	.	+	.	ID=snRNA_00684;Target=RF00097 1 107;Threshold=8.6e-05 42.2;type="Gene; snRNA; snoRNA; CD-box";Annotation=Plant small nucleolar RNA R71;
Chr4	cmsearch	snRNA	29478413	29478516	.	+	.	ID=snRNA_00313;Target=RF00097 1 107;Threshold=2.4e-09 59.7;type="Gene; snRNA; snoRNA; CD-box";Annotation=Plant small nucleolar RNA R71;
Chr4	cmsearch	snRNA	30630758	30630864	.	-	.	ID=snRNA_00680;Target=RF00097 1 107;Threshold=7.6e-05 42.4;type="Gene; snRNA; snoRNA; CD-box";Annotation=Plant small nucleolar RNA R71;
Chr4	cmsearch	snRNA	30931146	30931251	.	+	.	ID=snRNA_00583;Target=RF00097 1 107;Threshold=5e-06 46.9;type="Gene; snRNA; snoRNA; CD-box";Annotation=Plant small nucleolar RNA R71;
Chr4	cmsearch	snRNA	31489476	31489623	.	-	.	ID=snRNA_00899;Target=RF00482 1 140;Threshold=6.6e-07 52.5;type="Gene; snRNA; snoRNA; HACA-box";Annotation=Small nucleolar RNA F1/F2/snoR5a;
Chr4	cmsearch	snRNA	31489925	31490010	.	-	.	ID=snRNA_00698;Target=RF00134 1 85;Threshold=8.6e-08 63.8;type="Gene; snRNA; snoRNA; CD-box";Annotation=Small nucleolar RNA Z196/R39/R59 family;
Chr4	cmsearch	snRNA	31490115	31490191	.	-	.	ID=snRNA_00696;Target=RF00133 1 85;Threshold=3.9e-06 52.0;type="Gene; snRNA; snoRNA; CD-box";Annotation=Small nucleolar RNA Z195/SNORD33/SNORD32 family;
Chr4	cmsearch	snRNA	31490759	31490841	.	-	.	ID=snRNA_01010;Target=RF01285 1 86;Threshold=4.3e-12 72.2;type="Gene; snRNA; snoRNA; CD-box";Annotation=Small nucleolar RNA U31b;
Chr4	cmsearch	snRNA	31502128	31502213	.	-	.	ID=snRNA_00701;Target=RF00134 1 85;Threshold=6.5e-06 55.6;type="Gene; snRNA; snoRNA; CD-box";Annotation=Small nucleolar RNA Z196/R39/R59 family;
Chr4	cmsearch	snRNA	31553653	31553735	.	-	.	ID=snRNA_01011;Target=RF01285 1 86;Threshold=4.3e-12 72.2;type="Gene; snRNA; snoRNA; CD-box";Annotation=Small nucleolar RNA U31b;
Chr4	cmsearch	snRNA	31571418	31571500	.	+	.	ID=snRNA_01009;Target=RF01285 1 86;Threshold=2.4e-12 73.2;type="Gene; snRNA; snoRNA; CD-box";Annotation=Small nucleolar RNA U31b;
Chr4	cmsearch	snRNA	31572137	31572222	.	+	.	ID=snRNA_00700;Target=RF00134 1 85;Threshold=9.4e-07 59.2;type="Gene; snRNA; snoRNA; CD-box";Annotation=Small nucleolar RNA Z196/R39/R59 family;
Chr4	cmsearch	snRNA	31572523	31572670	.	+	.	ID=snRNA_00900;Target=RF00482 1 140;Threshold=3e-05 45.7;type="Gene; snRNA; snoRNA; HACA-box";Annotation=Small nucleolar RNA F1/F2/snoR5a;
Chr4	cmsearch	snRNA	31687692	31687795	.	-	.	ID=snRNA_00461;Target=RF00097 1 107;Threshold=4.4e-08 54.8;type="Gene; snRNA; snoRNA; CD-box";Annotation=Plant small nucleolar RNA R71;
Chr4	cmsearch	snRNA	32705714	32705817	.	+	.	ID=snRNA_00384;Target=RF00097 1 107;Threshold=7.6e-09 57.7;type="Gene; snRNA; snoRNA; CD-box";Annotation=Plant small nucleolar RNA R71;
Chr4	cmsearch	snRNA	32745554	32745657	.	+	.	ID=snRNA_00440;Target=RF00097 1 107;Threshold=2.6e-08 55.7;type="Gene; snRNA; snoRNA; CD-box";Annotation=Plant small nucleolar RNA R71;
Chr4	cmsearch	snRNA	33059156	33059236	.	+	.	ID=snRNA_00998;Target=RF01279 1 79;Threshold=1.9e-08 59.8;type="Gene; snRNA; snoRNA; CD-box";Annotation=Small nucleolar RNA snoR53Y;
Chr4	cmsearch	snRNA	33177222	33177303	.	+	.	ID=snRNA_01002;Target=RF01279 1 79;Threshold=8.8e-06 49.1;type="Gene; snRNA; snoRNA; CD-box";Annotation=Small nucleolar RNA snoR53Y;
Chr4	cmsearch	snRNA	34226240	34226345	.	-	.	ID=snRNA_00584;Target=RF00097 1 107;Threshold=5e-06 46.9;type="Gene; snRNA; snoRNA; CD-box";Annotation=Plant small nucleolar RNA R71;
Chr4	cmsearch	snRNA	34657546	34657651	.	+	.	ID=snRNA_00439;Target=RF00097 1 107;Threshold=2.5e-08 55.7;type="Gene; snRNA; snoRNA; CD-box";Annotation=Plant small nucleolar RNA R71;
Chr4	cmsearch	snRNA	36113282	36113386	.	-	.	ID=snRNA_00462;Target=RF00097 1 107;Threshold=4.6e-08 54.7;type="Gene; snRNA; snoRNA; CD-box";Annotation=Plant small nucleolar RNA R71;
Chr4	cmsearch	snRNA	36149645	36149748	.	-	.	ID=snRNA_00496;Target=RF00097 1 107;Threshold=2e-07 52.3;type="Gene; snRNA; snoRNA; CD-box";Annotation=Plant small nucleolar RNA R71;
Chr4	cmsearch	snRNA	36408706	36408806	.	+	.	ID=snRNA_00619;Target=RF00097 1 107;Threshold=1.4e-05 45.2;type="Gene; snRNA; snoRNA; CD-box";Annotation=Plant small nucleolar RNA R71;
Chr4	cmsearch	snRNA	36710623	36710729	.	+	.	ID=snRNA_00275;Target=RF00097 1 107;Threshold=5.5e-10 62.1;type="Gene; snRNA; snoRNA; CD-box";Annotation=Plant small nucleolar RNA R71;
Chr4	cmsearch	snRNA	36849102	36849225	.	+	.	ID=snRNA_01057;Target=RF01426 1 101;Threshold=8.9e-06 49.0;type="Gene; snRNA; snoRNA; CD-box";Annotation=small nucleolar RNA snoR126;
Chr4	cmsearch	snRNA	38917797	38918046	.	-	.	ID=snRNA_00986;Target=RF01259 1 255;Threshold=3.6e-05 34.5;type="Gene; snRNA; snoRNA; CD-box";Annotation=Small nucleolar RNA snR63;
Chr4	cmsearch	snRNA	39337350	39337456	.	+	.	ID=snRNA_00281;Target=RF00097 1 107;Threshold=7.8e-10 61.5;type="Gene; snRNA; snoRNA; CD-box";Annotation=Plant small nucleolar RNA R71;
Chr4	cmsearch	snRNA	40696320	40696426	.	-	.	ID=snRNA_00331;Target=RF00097 1 107;Threshold=2.7e-09 59.5;type="Gene; snRNA; snoRNA; CD-box";Annotation=Plant small nucleolar RNA R71;
Chr4	cmsearch	snRNA	40829144	40829250	.	+	.	ID=snRNA_00409;Target=RF00097 1 107;Threshold=1e-08 57.3;type="Gene; snRNA; snoRNA; CD-box";Annotation=Plant small nucleolar RNA R71;
Chr4	cmsearch	snRNA	41260624	41260776	.	+	.	ID=snRNA_00045;Target=RF00003 1 166;Threshold=1.1e-13 63.5;type="Gene; snRNA; splicing";Annotation=U1 spliceosomal RNA;
Chr4	cmsearch	snRNA	41332137	41332239	.	+	.	ID=snRNA_00529;Target=RF00097 1 107;Threshold=1e-06 49.5;type="Gene; snRNA; snoRNA; CD-box";Annotation=Plant small nucleolar RNA R71;
Chr4	cmsearch	snRNA	41459897	41460000	.	-	.	ID=snRNA_00428;Target=RF00097 1 107;Threshold=1.8e-08 56.3;type="Gene; snRNA; snoRNA; CD-box";Annotation=Plant small nucleolar RNA R71;
Chr4	cmsearch	snRNA	41555704	41555807	.	+	.	ID=snRNA_00397;Target=RF00097 1 107;Threshold=7.7e-09 57.7;type="Gene; snRNA; snoRNA; CD-box";Annotation=Plant small nucleolar RNA R71;
Chr4	cmsearch	snRNA	42230257	42230362	.	-	.	ID=snRNA_00643;Target=RF00097 1 107;Threshold=1.7e-05 44.9;type="Gene; snRNA; snoRNA; CD-box";Annotation=Plant small nucleolar RNA R71;
Chr4	cmsearch	snRNA	45991785	45991890	.	-	.	ID=snRNA_00544;Target=RF00097 1 107;Threshold=1.9e-06 48.5;type="Gene; snRNA; snoRNA; CD-box";Annotation=Plant small nucleolar RNA R71;
Chr4	cmsearch	snRNA	46106647	46106750	.	+	.	ID=snRNA_00441;Target=RF00097 1 107;Threshold=2.6e-08 55.7;type="Gene; snRNA; snoRNA; CD-box";Annotation=Plant small nucleolar RNA R71;
Chr4	cmsearch	snRNA	47091282	47091382	.	-	.	ID=snRNA_00620;Target=RF00097 1 107;Threshold=1.4e-05 45.2;type="Gene; snRNA; snoRNA; CD-box";Annotation=Plant small nucleolar RNA R71;
Chr4	cmsearch	snRNA	47489797	47489903	.	+	.	ID=snRNA_00272;Target=RF00097 1 107;Threshold=4.7e-10 62.3;type="Gene; snRNA; snoRNA; CD-box";Annotation=Plant small nucleolar RNA R71;
Chr4	cmsearch	snRNA	48694083	48694188	.	+	.	ID=snRNA_00612;Target=RF00097 1 107;Threshold=1.2e-05 45.5;type="Gene; snRNA; snoRNA; CD-box";Annotation=Plant small nucleolar RNA R71;
Chr4	cmsearch	snRNA	51772572	51772714	.	-	.	ID=snRNA_01082;Target=RF01433 1 146;Threshold=2.8e-19 112.8;type="Gene; snRNA; snoRNA; HACA-box";Annotation=small nucleolar RNA snoR137;
Chr4	cmsearch	snRNA	53716166	53716247	.	+	.	ID=snRNA_00711;Target=RF00147 1 80;Threshold=1.1e-05 47.7;type="Gene; snRNA; snoRNA; CD-box";Annotation=Small nucleolar RNA SNORD34;
Chr4	cmsearch	snRNA	54495428	54495534	.	+	.	ID=snRNA_00352;Target=RF00097 1 107;Threshold=3e-09 59.3;type="Gene; snRNA; snoRNA; CD-box";Annotation=Plant small nucleolar RNA R71;
Chr4	cmsearch	snRNA	54572880	54572986	.	-	.	ID=snRNA_00353;Target=RF00097 1 107;Threshold=3.4e-09 59.1;type="Gene; snRNA; snoRNA; CD-box";Annotation=Plant small nucleolar RNA R71;
Chr4	cmsearch	snRNA	55322517	55322730	.	-	.	ID=snRNA_01034;Target=RF01295 1 330;Threshold=6.2e-05 38.3;type="Gene; snRNA; snoRNA; scaRNA";Annotation=Small Cajal body-specific RNA 7;
Chr4	cmsearch	snRNA	55678750	55678855	.	+	.	ID=snRNA_00575;Target=RF00097 1 107;Threshold=4.7e-06 47.0;type="Gene; snRNA; snoRNA; CD-box";Annotation=Plant small nucleolar RNA R71;
Chr4	cmsearch	snRNA	57059470	57059581	.	-	.	ID=snRNA_01049;Target=RF01420 1 103;Threshold=1.4e-17 86.4;type="Gene; snRNA; snoRNA; CD-box";Annotation=Small nucleolar RNA snoR113;
Chr4	cmsearch	snRNA	60905851	60906044	.	-	.	ID=snRNA_00086;Target=RF00004 1 193;Threshold=8e-32 155.3;type="Gene; snRNA; splicing";Annotation=U2 spliceosomal RNA;
Chr4	cmsearch	snRNA	61132288	61132387	.	+	.	ID=snRNA_00762;Target=RF00328 1 93;Threshold=1e-09 62.2;type="Gene; snRNA; snoRNA; CD-box";Annotation=Small nucleolar RNA Z161/Z228;
Chr4	cmsearch	snRNA	61132498	61132572	.	+	.	ID=snRNA_00710;Target=RF00145 1 72;Threshold=0.0001 49.1;type="Gene; snRNA; snoRNA; CD-box";Annotation=Small nucleolar RNA Z105;
Chr4	cmsearch	snRNA	61133858	61133955	.	+	.	ID=snRNA_00931;Target=RF01206 1 92;Threshold=3.5e-09 67.2;type="Gene; snRNA; snoRNA; HACA-box";Annotation=Small nucleolar RNA snoR109;
Chr4	cmsearch	snRNA	61246189	61246296	.	-	.	ID=snRNA_00747;Target=RF00304 1 106;Threshold=2.4e-15 82.4;type="Gene; snRNA; snoRNA; CD-box";Annotation=Small nucleolar RNA Z279/snoR105/snoR108;
Chr4	cmsearch	snRNA	61464181	61464280	.	+	.	ID=snRNA_00766;Target=RF00328 1 93;Threshold=1.1e-08 58.2;type="Gene; snRNA; snoRNA; CD-box";Annotation=Small nucleolar RNA Z161/Z228;
Chr4	cmsearch	snRNA	61465378	61465477	.	+	.	ID=snRNA_00764;Target=RF00328 1 93;Threshold=8.3e-09 58.8;type="Gene; snRNA; snoRNA; CD-box";Annotation=Small nucleolar RNA Z161/Z228;
Chr4	cmsearch	snRNA	61465586	61465657	.	+	.	ID=snRNA_00706;Target=RF00145 1 72;Threshold=1.8e-05 52.6;type="Gene; snRNA; snoRNA; CD-box";Annotation=Small nucleolar RNA Z105;
Chr4	cmsearch	snRNA	61465758	61465851	.	+	.	ID=snRNA_00769;Target=RF00329 1 88;Threshold=6.2e-05 43.8;type="Gene; snRNA; snoRNA; CD-box";Annotation=Small nucleolar RNA Z162;
Chr4	cmsearch	snRNA	65341791	65341896	.	-	.	ID=snRNA_00569;Target=RF00097 1 107;Threshold=4.3e-06 47.2;type="Gene; snRNA; snoRNA; CD-box";Annotation=Plant small nucleolar RNA R71;
Chr5	cmsearch	snRNA	249016	249203	.	-	.	ID=snRNA_00096;Target=RF00004 1 193;Threshold=4.7e-25 127.1;type="Gene; snRNA; splicing";Annotation=U2 spliceosomal RNA;
Chr5	cmsearch	snRNA	436061	436164	.	-	.	ID=snRNA_00483;Target=RF00097 1 107;Threshold=1.4e-07 52.9;type="Gene; snRNA; snoRNA; CD-box";Annotation=Plant small nucleolar RNA R71;
Chr5	cmsearch	snRNA	1717335	1717441	.	-	.	ID=snRNA_00401;Target=RF00097 1 107;Threshold=7.9e-09 57.7;type="Gene; snRNA; snoRNA; CD-box";Annotation=Plant small nucleolar RNA R71;
Chr5	cmsearch	snRNA	3573527	3573735	.	-	.	ID=snRNA_01097;Target=RF01847 1 221;Threshold=6e-50 182.1;type="Gene; snRNA; snoRNA; CD-box";Annotation=Plant small nucleolar RNA U3;
Chr5	cmsearch	snRNA	3877345	3877436	.	+	.	ID=snRNA_00829;Target=RF00349 1 90;Threshold=9.6e-15 85.0;type="Gene; snRNA; snoRNA; CD-box";Annotation=Small nucleolar RNA R11/Z151;
Chr5	cmsearch	snRNA	3877523	3877634	.	+	.	ID=snRNA_00860;Target=RF00350 1 109;Threshold=4.8e-14 82.4;type="Gene; snRNA; snoRNA; CD-box";Annotation=Small nucleolar RNA Z152/R70/R12/;
Chr5	cmsearch	snRNA	3877731	3877868	.	+	.	ID=snRNA_00958;Target=RF01224 1 129;Threshold=6e-12 83.0;type="Gene; snRNA; snoRNA; HACA-box";Annotation=Small nucleolar RNA snoR80;
Chr5	cmsearch	snRNA	3878278	3878395	.	+	.	ID=snRNA_00796;Target=RF00333 1 100;Threshold=2.5e-10 60.6;type="Gene; snRNA; snoRNA; CD-box";Annotation=Small nucleolar RNA Z157/R69/R10;
Chr5	cmsearch	snRNA	3878598	3878689	.	+	.	ID=snRNA_00835;Target=RF00349 1 90;Threshold=5.5e-14 82.0;type="Gene; snRNA; snoRNA; CD-box";Annotation=Small nucleolar RNA R11/Z151;
Chr5	cmsearch	snRNA	3878771	3878882	.	+	.	ID=snRNA_00856;Target=RF00350 1 109;Threshold=2.5e-15 87.6;type="Gene; snRNA; snoRNA; CD-box";Annotation=Small nucleolar RNA Z152/R70/R12/;
Chr5	cmsearch	snRNA	3878979	3879115	.	+	.	ID=snRNA_00959;Target=RF01224 1 129;Threshold=1.1e-11 81.8;type="Gene; snRNA; snoRNA; HACA-box";Annotation=Small nucleolar RNA snoR80;
Chr5	cmsearch	snRNA	3879513	3879612	.	+	.	ID=snRNA_00789;Target=RF00333 1 100;Threshold=4.8e-12 66.7;type="Gene; snRNA; snoRNA; CD-box";Annotation=Small nucleolar RNA Z157/R69/R10;
Chr5	cmsearch	snRNA	3879816	3879907	.	+	.	ID=snRNA_00820;Target=RF00349 1 90;Threshold=4.7e-16 90.2;type="Gene; snRNA; snoRNA; CD-box";Annotation=Small nucleolar RNA R11/Z151;
Chr5	cmsearch	snRNA	3879994	3880105	.	+	.	ID=snRNA_00866;Target=RF00350 1 109;Threshold=7.1e-13 77.7;type="Gene; snRNA; snoRNA; CD-box";Annotation=Small nucleolar RNA Z152/R70/R12/;
Chr5	cmsearch	snRNA	3880204	3880340	.	+	.	ID=snRNA_00953;Target=RF01224 1 129;Threshold=3.3e-14 93.4;type="Gene; snRNA; snoRNA; HACA-box";Annotation=Small nucleolar RNA snoR80;
Chr5	cmsearch	snRNA	3881313	3881404	.	+	.	ID=snRNA_00821;Target=RF00349 1 90;Threshold=4.7e-16 90.2;type="Gene; snRNA; snoRNA; CD-box";Annotation=Small nucleolar RNA R11/Z151;
Chr5	cmsearch	snRNA	3881491	3881602	.	+	.	ID=snRNA_00855;Target=RF00350 1 109;Threshold=2.1e-15 87.9;type="Gene; snRNA; snoRNA; CD-box";Annotation=Small nucleolar RNA Z152/R70/R12/;
Chr5	cmsearch	snRNA	3881701	3881838	.	+	.	ID=snRNA_00955;Target=RF01224 1 129;Threshold=2.2e-13 89.6;type="Gene; snRNA; snoRNA; HACA-box";Annotation=Small nucleolar RNA snoR80;
Chr5	cmsearch	snRNA	3882229	3882328	.	+	.	ID=snRNA_00784;Target=RF00333 1 100;Threshold=5.3e-14 73.7;type="Gene; snRNA; snoRNA; CD-box";Annotation=Small nucleolar RNA Z157/R69/R10;
Chr5	cmsearch	snRNA	3882531	3882622	.	+	.	ID=snRNA_00822;Target=RF00349 1 90;Threshold=4.7e-16 90.2;type="Gene; snRNA; snoRNA; CD-box";Annotation=Small nucleolar RNA R11/Z151;
Chr5	cmsearch	snRNA	3882711	3882822	.	+	.	ID=snRNA_00857;Target=RF00350 1 109;Threshold=3e-15 87.3;type="Gene; snRNA; snoRNA; CD-box";Annotation=Small nucleolar RNA Z152/R70/R12/;
Chr5	cmsearch	snRNA	3882921	3883058	.	+	.	ID=snRNA_00951;Target=RF01224 1 129;Threshold=4.6e-15 97.4;type="Gene; snRNA; snoRNA; HACA-box";Annotation=Small nucleolar RNA snoR80;
Chr5	cmsearch	snRNA	3883441	3883540	.	+	.	ID=snRNA_00797;Target=RF00333 1 100;Threshold=9.6e-10 58.6;type="Gene; snRNA; snoRNA; CD-box";Annotation=Small nucleolar RNA Z157/R69/R10;
Chr5	cmsearch	snRNA	3883743	3883834	.	+	.	ID=snRNA_00825;Target=RF00349 1 90;Threshold=1.8e-15 87.9;type="Gene; snRNA; snoRNA; CD-box";Annotation=Small nucleolar RNA R11/Z151;
Chr5	cmsearch	snRNA	3883922	3884033	.	+	.	ID=snRNA_00863;Target=RF00350 1 109;Threshold=2.9e-13 79.3;type="Gene; snRNA; snoRNA; CD-box";Annotation=Small nucleolar RNA Z152/R70/R12/;
Chr5	cmsearch	snRNA	3884133	3884270	.	+	.	ID=snRNA_00946;Target=RF01224 1 129;Threshold=7.1e-16 101.2;type="Gene; snRNA; snoRNA; HACA-box";Annotation=Small nucleolar RNA snoR80;
Chr5	cmsearch	snRNA	3884665	3884764	.	+	.	ID=snRNA_00778;Target=RF00333 1 100;Threshold=7.4e-15 76.7;type="Gene; snRNA; snoRNA; CD-box";Annotation=Small nucleolar RNA Z157/R69/R10;
Chr5	cmsearch	snRNA	3884967	3885058	.	+	.	ID=snRNA_00823;Target=RF00349 1 90;Threshold=1.3e-15 88.4;type="Gene; snRNA; snoRNA; CD-box";Annotation=Small nucleolar RNA R11/Z151;
Chr5	cmsearch	snRNA	3885144	3885255	.	+	.	ID=snRNA_00861;Target=RF00350 1 109;Threshold=4.9e-14 82.4;type="Gene; snRNA; snoRNA; CD-box";Annotation=Small nucleolar RNA Z152/R70/R12/;
Chr5	cmsearch	snRNA	4001563	4001634	.	-	.	ID=snRNA_00815;Target=RF00344 1 73;Threshold=5.5e-06 47.4;type="Gene; snRNA; snoRNA; CD-box";Annotation=Small nucleolar RNA Z267;
Chr5	cmsearch	snRNA	4967290	4967385	.	+	.	ID=snRNA_00816;Target=RF00345 1 93;Threshold=5.7e-19 93.6;type="Gene; snRNA; snoRNA; CD-box";Annotation=Small nucleolar RNA snoR1;
Chr5	cmsearch	snRNA	4967538	4967674	.	+	.	ID=snRNA_00975;Target=RF01230 1 131;Threshold=4.5e-17 105.5;type="Gene; snRNA; snoRNA; HACA-box";Annotation=Small nucleolar RNA snoR77;
Chr5	cmsearch	snRNA	4971829	4971965	.	-	.	ID=snRNA_00978;Target=RF01230 1 131;Threshold=2.1e-13 88.7;type="Gene; snRNA; snoRNA; HACA-box";Annotation=Small nucleolar RNA snoR77;
Chr5	cmsearch	snRNA	4972123	4972218	.	-	.	ID=snRNA_00817;Target=RF00345 1 93;Threshold=9e-19 92.8;type="Gene; snRNA; snoRNA; CD-box";Annotation=Small nucleolar RNA snoR1;
Chr5	cmsearch	snRNA	5274415	5274531	.	+	.	ID=snRNA_01154;Target=RF02723 36 166;Threshold=9.5e-06 39.5;type="Gene; snRNA; snoRNA; CD-box";Annotation=Small nucleolar RNA ZL1;
Chr5	cmsearch	snRNA	5462484	5462589	.	-	.	ID=snRNA_00238;Target=RF00026 1 104;Threshold=1.5e-09 53.5;type="Gene; snRNA; splicing";Annotation=U6 spliceosomal RNA;
Chr5	cmsearch	snRNA	6165866	6165982	.	-	.	ID=snRNA_00185;Target=RF00020 1 116;Threshold=3.2e-11 80.3;type="Gene; snRNA; splicing";Annotation=U5 spliceosomal RNA;
Chr5	cmsearch	snRNA	6907371	6907457	.	-	.	ID=snRNA_01117;Target=RF01847 1 221;Threshold=2.1e-05 35.2;type="Gene; snRNA; snoRNA; CD-box";Annotation=Plant small nucleolar RNA U3;
Chr5	cmsearch	snRNA	8603188	8603287	.	+	.	ID=snRNA_00799;Target=RF00333 1 100;Threshold=1.7e-09 57.7;type="Gene; snRNA; snoRNA; CD-box";Annotation=Small nucleolar RNA Z157/R69/R10;
Chr5	cmsearch	snRNA	8603489	8603580	.	+	.	ID=snRNA_00834;Target=RF00349 1 90;Threshold=3.8e-14 82.6;type="Gene; snRNA; snoRNA; CD-box";Annotation=Small nucleolar RNA R11/Z151;
Chr5	cmsearch	snRNA	8603671	8603782	.	+	.	ID=snRNA_00869;Target=RF00350 1 109;Threshold=4.4e-11 70.5;type="Gene; snRNA; snoRNA; CD-box";Annotation=Small nucleolar RNA Z152/R70/R12/;
Chr5	cmsearch	snRNA	8603894	8604032	.	+	.	ID=snRNA_00963;Target=RF01224 1 129;Threshold=4e-10 74.5;type="Gene; snRNA; snoRNA; HACA-box";Annotation=Small nucleolar RNA snoR80;
Chr5	cmsearch	snRNA	8612418	8612529	.	+	.	ID=snRNA_00870;Target=RF00350 1 109;Threshold=1.6e-08 60.2;type="Gene; snRNA; snoRNA; CD-box";Annotation=Small nucleolar RNA Z152/R70/R12/;
Chr5	cmsearch	snRNA	8612628	8612765	.	+	.	ID=snRNA_00956;Target=RF01224 1 129;Threshold=5.8e-13 87.7;type="Gene; snRNA; snoRNA; HACA-box";Annotation=Small nucleolar RNA snoR80;
Chr5	cmsearch	snRNA	8613172	8613271	.	+	.	ID=snRNA_00785;Target=RF00333 1 100;Threshold=8.1e-14 73.0;type="Gene; snRNA; snoRNA; CD-box";Annotation=Small nucleolar RNA Z157/R69/R10;
Chr5	cmsearch	snRNA	8613474	8613566	.	+	.	ID=snRNA_00839;Target=RF00349 1 90;Threshold=1.3e-12 76.5;type="Gene; snRNA; snoRNA; CD-box";Annotation=Small nucleolar RNA R11/Z151;
Chr5	cmsearch	snRNA	8613654	8613765	.	+	.	ID=snRNA_00865;Target=RF00350 1 109;Threshold=6.7e-13 77.8;type="Gene; snRNA; snoRNA; CD-box";Annotation=Small nucleolar RNA Z152/R70/R12/;
Chr5	cmsearch	snRNA	8613865	8614002	.	+	.	ID=snRNA_00954;Target=RF01224 1 129;Threshold=5.2e-14 92.5;type="Gene; snRNA; snoRNA; HACA-box";Annotation=Small nucleolar RNA snoR80;
Chr5	cmsearch	snRNA	8622028	8622127	.	+	.	ID=snRNA_00798;Target=RF00333 1 100;Threshold=1.7e-09 57.7;type="Gene; snRNA; snoRNA; CD-box";Annotation=Small nucleolar RNA Z157/R69/R10;
Chr5	cmsearch	snRNA	8622330	8622421	.	+	.	ID=snRNA_00840;Target=RF00349 1 90;Threshold=6.2e-11 69.9;type="Gene; snRNA; snoRNA; CD-box";Annotation=Small nucleolar RNA R11/Z151;
Chr5	cmsearch	snRNA	8622508	8622619	.	+	.	ID=snRNA_00852;Target=RF00350 1 109;Threshold=6.6e-16 89.9;type="Gene; snRNA; snoRNA; CD-box";Annotation=Small nucleolar RNA Z152/R70/R12/;
Chr5	cmsearch	snRNA	8622696	8622833	.	+	.	ID=snRNA_00961;Target=RF01224 1 129;Threshold=3.9e-11 79.2;type="Gene; snRNA; snoRNA; HACA-box";Annotation=Small nucleolar RNA snoR80;
Chr5	cmsearch	snRNA	8623236	8623335	.	+	.	ID=snRNA_00777;Target=RF00333 1 100;Threshold=6.6e-15 76.9;type="Gene; snRNA; snoRNA; CD-box";Annotation=Small nucleolar RNA Z157/R69/R10;
Chr5	cmsearch	snRNA	8623538	8623629	.	+	.	ID=snRNA_00846;Target=RF00349 1 90;Threshold=3.1e-07 55.2;type="Gene; snRNA; snoRNA; CD-box";Annotation=Small nucleolar RNA R11/Z151;
Chr5	cmsearch	snRNA	8623716	8623827	.	+	.	ID=snRNA_00849;Target=RF00350 1 109;Threshold=5e-16 90.4;type="Gene; snRNA; snoRNA; CD-box";Annotation=Small nucleolar RNA Z152/R70/R12/;
Chr5	cmsearch	snRNA	8623927	8624064	.	+	.	ID=snRNA_00948;Target=RF01224 1 129;Threshold=3e-15 98.3;type="Gene; snRNA; snoRNA; HACA-box";Annotation=Small nucleolar RNA snoR80;
Chr5	cmsearch	snRNA	8624465	8624563	.	+	.	ID=snRNA_00790;Target=RF00333 1 100;Threshold=7.7e-12 66.0;type="Gene; snRNA; snoRNA; CD-box";Annotation=Small nucleolar RNA Z157/R69/R10;
Chr5	cmsearch	snRNA	8624768	8624859	.	+	.	ID=snRNA_00826;Target=RF00349 1 90;Threshold=6.2e-15 85.7;type="Gene; snRNA; snoRNA; CD-box";Annotation=Small nucleolar RNA R11/Z151;
Chr5	cmsearch	snRNA	8625121	8625258	.	+	.	ID=snRNA_00968;Target=RF01224 1 129;Threshold=3.3e-07 61.0;type="Gene; snRNA; snoRNA; HACA-box";Annotation=Small nucleolar RNA snoR80;
Chr5	cmsearch	snRNA	8625666	8625765	.	+	.	ID=snRNA_00783;Target=RF00333 1 100;Threshold=2.3e-14 74.9;type="Gene; snRNA; snoRNA; CD-box";Annotation=Small nucleolar RNA Z157/R69/R10;
Chr5	cmsearch	snRNA	8625960	8626047	.	+	.	ID=snRNA_00844;Target=RF00349 1 90;Threshold=6.2e-09 61.9;type="Gene; snRNA; snoRNA; CD-box";Annotation=Small nucleolar RNA R11/Z151;
Chr5	cmsearch	snRNA	8626177	8626288	.	+	.	ID=snRNA_00851;Target=RF00350 1 109;Threshold=5.8e-16 90.1;type="Gene; snRNA; snoRNA; CD-box";Annotation=Small nucleolar RNA Z152/R70/R12/;
Chr5	cmsearch	snRNA	8626388	8626525	.	+	.	ID=snRNA_00949;Target=RF01224 1 129;Threshold=3e-15 98.3;type="Gene; snRNA; snoRNA; HACA-box";Annotation=Small nucleolar RNA snoR80;
Chr5	cmsearch	snRNA	8626926	8627024	.	+	.	ID=snRNA_00791;Target=RF00333 1 100;Threshold=7.7e-12 66.0;type="Gene; snRNA; snoRNA; CD-box";Annotation=Small nucleolar RNA Z157/R69/R10;
Chr5	cmsearch	snRNA	8627229	8627320	.	+	.	ID=snRNA_00827;Target=RF00349 1 90;Threshold=6.2e-15 85.7;type="Gene; snRNA; snoRNA; CD-box";Annotation=Small nucleolar RNA R11/Z151;
Chr5	cmsearch	snRNA	8627583	8627720	.	+	.	ID=snRNA_00966;Target=RF01224 1 129;Threshold=1.9e-07 62.1;type="Gene; snRNA; snoRNA; HACA-box";Annotation=Small nucleolar RNA snoR80;
Chr5	cmsearch	snRNA	8628129	8628228	.	+	.	ID=snRNA_00779;Target=RF00333 1 100;Threshold=1.4e-14 75.7;type="Gene; snRNA; snoRNA; CD-box";Annotation=Small nucleolar RNA Z157/R69/R10;
Chr5	cmsearch	snRNA	8628421	8628512	.	+	.	ID=snRNA_00842;Target=RF00349 1 90;Threshold=3e-09 63.2;type="Gene; snRNA; snoRNA; CD-box";Annotation=Small nucleolar RNA R11/Z151;
Chr5	cmsearch	snRNA	8628618	8628729	.	+	.	ID=snRNA_00850;Target=RF00350 1 109;Threshold=5e-16 90.4;type="Gene; snRNA; snoRNA; CD-box";Annotation=Small nucleolar RNA Z152/R70/R12/;
Chr5	cmsearch	snRNA	8628829	8628966	.	+	.	ID=snRNA_00952;Target=RF01224 1 129;Threshold=1.2e-14 95.5;type="Gene; snRNA; snoRNA; HACA-box";Annotation=Small nucleolar RNA snoR80;
Chr5	cmsearch	snRNA	8629367	8629465	.	+	.	ID=snRNA_00792;Target=RF00333 1 100;Threshold=7.7e-12 66.0;type="Gene; snRNA; snoRNA; CD-box";Annotation=Small nucleolar RNA Z157/R69/R10;
Chr5	cmsearch	snRNA	8629670	8629761	.	+	.	ID=snRNA_00833;Target=RF00349 1 90;Threshold=3.1e-14 82.9;type="Gene; snRNA; snoRNA; CD-box";Annotation=Small nucleolar RNA R11/Z151;
Chr5	cmsearch	snRNA	8630023	8630160	.	+	.	ID=snRNA_00967;Target=RF01224 1 129;Threshold=2.6e-07 61.4;type="Gene; snRNA; snoRNA; HACA-box";Annotation=Small nucleolar RNA snoR80;
Chr5	cmsearch	snRNA	8630570	8630669	.	+	.	ID=snRNA_00780;Target=RF00333 1 100;Threshold=1.4e-14 75.7;type="Gene; snRNA; snoRNA; CD-box";Annotation=Small nucleolar RNA Z157/R69/R10;
Chr5	cmsearch	snRNA	8630862	8630953	.	+	.	ID=snRNA_00843;Target=RF00349 1 90;Threshold=3.3e-09 63.0;type="Gene; snRNA; snoRNA; CD-box";Annotation=Small nucleolar RNA R11/Z151;
Chr5	cmsearch	snRNA	8631049	8631160	.	+	.	ID=snRNA_00853;Target=RF00350 1 109;Threshold=1.3e-15 88.7;type="Gene; snRNA; snoRNA; CD-box";Annotation=Small nucleolar RNA Z152/R70/R12/;
Chr5	cmsearch	snRNA	8631260	8631397	.	+	.	ID=snRNA_00950;Target=RF01224 1 129;Threshold=3e-15 98.3;type="Gene; snRNA; snoRNA; HACA-box";Annotation=Small nucleolar RNA snoR80;
Chr5	cmsearch	snRNA	8631798	8631896	.	+	.	ID=snRNA_00793;Target=RF00333 1 100;Threshold=7.7e-12 66.0;type="Gene; snRNA; snoRNA; CD-box";Annotation=Small nucleolar RNA Z157/R69/R10;
Chr5	cmsearch	snRNA	8632101	8632192	.	+	.	ID=snRNA_00828;Target=RF00349 1 90;Threshold=6.2e-15 85.7;type="Gene; snRNA; snoRNA; CD-box";Annotation=Small nucleolar RNA R11/Z151;
Chr5	cmsearch	snRNA	8632455	8632592	.	+	.	ID=snRNA_00970;Target=RF01224 1 129;Threshold=3e-06 56.5;type="Gene; snRNA; snoRNA; HACA-box";Annotation=Small nucleolar RNA snoR80;
Chr5	cmsearch	snRNA	8633002	8633101	.	+	.	ID=snRNA_00781;Target=RF00333 1 100;Threshold=1.4e-14 75.7;type="Gene; snRNA; snoRNA; CD-box";Annotation=Small nucleolar RNA Z157/R69/R10;
Chr5	cmsearch	snRNA	8633294	8633385	.	+	.	ID=snRNA_00841;Target=RF00349 1 90;Threshold=5.7e-10 66.1;type="Gene; snRNA; snoRNA; CD-box";Annotation=Small nucleolar RNA R11/Z151;
Chr5	cmsearch	snRNA	8633493	8633604	.	+	.	ID=snRNA_00854;Target=RF00350 1 109;Threshold=1.8e-15 88.2;type="Gene; snRNA; snoRNA; CD-box";Annotation=Small nucleolar RNA Z152/R70/R12/;
Chr5	cmsearch	snRNA	8633704	8633841	.	+	.	ID=snRNA_00947;Target=RF01224 1 129;Threshold=2.6e-15 98.6;type="Gene; snRNA; snoRNA; HACA-box";Annotation=Small nucleolar RNA snoR80;
Chr5	cmsearch	snRNA	8634242	8634340	.	+	.	ID=snRNA_00794;Target=RF00333 1 100;Threshold=7.7e-12 66.0;type="Gene; snRNA; snoRNA; CD-box";Annotation=Small nucleolar RNA Z157/R69/R10;
Chr5	cmsearch	snRNA	8634545	8634636	.	+	.	ID=snRNA_00830;Target=RF00349 1 90;Threshold=1.2e-14 84.5;type="Gene; snRNA; snoRNA; CD-box";Annotation=Small nucleolar RNA R11/Z151;
Chr5	cmsearch	snRNA	8634900	8635037	.	+	.	ID=snRNA_00969;Target=RF01224 1 129;Threshold=1.4e-06 58.0;type="Gene; snRNA; snoRNA; HACA-box";Annotation=Small nucleolar RNA snoR80;
Chr5	cmsearch	snRNA	8635445	8635544	.	+	.	ID=snRNA_00782;Target=RF00333 1 100;Threshold=2.3e-14 75.0;type="Gene; snRNA; snoRNA; CD-box";Annotation=Small nucleolar RNA Z157/R69/R10;
Chr5	cmsearch	snRNA	8635738	8635829	.	+	.	ID=snRNA_00838;Target=RF00349 1 90;Threshold=2.9e-13 79.1;type="Gene; snRNA; snoRNA; CD-box";Annotation=Small nucleolar RNA R11/Z151;
Chr5	cmsearch	snRNA	8635943	8636054	.	+	.	ID=snRNA_00858;Target=RF00350 1 109;Threshold=2.3e-14 83.7;type="Gene; snRNA; snoRNA; CD-box";Annotation=Small nucleolar RNA Z152/R70/R12/;
Chr5	cmsearch	snRNA	8636145	8636282	.	+	.	ID=snRNA_00964;Target=RF01224 1 129;Threshold=5.1e-09 69.4;type="Gene; snRNA; snoRNA; HACA-box";Annotation=Small nucleolar RNA snoR80;
Chr5	cmsearch	snRNA	8636705	8636804	.	+	.	ID=snRNA_00786;Target=RF00333 1 100;Threshold=8.5e-14 72.9;type="Gene; snRNA; snoRNA; CD-box";Annotation=Small nucleolar RNA Z157/R69/R10;
Chr5	cmsearch	snRNA	8637007	8637098	.	+	.	ID=snRNA_00845;Target=RF00349 1 90;Threshold=3e-08 59.2;type="Gene; snRNA; snoRNA; CD-box";Annotation=Small nucleolar RNA R11/Z151;
Chr5	cmsearch	snRNA	8637185	8637297	.	+	.	ID=snRNA_00868;Target=RF00350 1 109;Threshold=3.6e-11 70.8;type="Gene; snRNA; snoRNA; CD-box";Annotation=Small nucleolar RNA Z152/R70/R12/;
Chr5	cmsearch	snRNA	8639359	8639450	.	+	.	ID=snRNA_00831;Target=RF00349 1 90;Threshold=1.3e-14 84.4;type="Gene; snRNA; snoRNA; CD-box";Annotation=Small nucleolar RNA R11/Z151;
Chr5	cmsearch	snRNA	8639534	8639643	.	+	.	ID=snRNA_00864;Target=RF00350 1 109;Threshold=4.4e-13 78.6;type="Gene; snRNA; snoRNA; CD-box";Annotation=Small nucleolar RNA Z152/R70/R12/;
Chr5	cmsearch	snRNA	8639760	8639889	.	+	.	ID=snRNA_00945;Target=RF01224 1 129;Threshold=2.3e-17 108.1;type="Gene; snRNA; snoRNA; HACA-box";Annotation=Small nucleolar RNA snoR80;
Chr5	cmsearch	snRNA	8640697	8640797	.	+	.	ID=snRNA_00788;Target=RF00333 1 100;Threshold=4.6e-12 66.8;type="Gene; snRNA; snoRNA; CD-box";Annotation=Small nucleolar RNA Z157/R69/R10;
Chr5	cmsearch	snRNA	8640945	8641036	.	+	.	ID=snRNA_00848;Target=RF00349 1 90;Threshold=4.6e-07 54.6;type="Gene; snRNA; snoRNA; CD-box";Annotation=Small nucleolar RNA R11/Z151;
Chr5	cmsearch	snRNA	8641083	8641193	.	+	.	ID=snRNA_00871;Target=RF00350 1 109;Threshold=1.8e-08 60.0;type="Gene; snRNA; snoRNA; CD-box";Annotation=Small nucleolar RNA Z152/R70/R12/;
Chr5	cmsearch	snRNA	8641288	8641417	.	+	.	ID=snRNA_00960;Target=RF01224 1 129;Threshold=1.4e-11 81.3;type="Gene; snRNA; snoRNA; HACA-box";Annotation=Small nucleolar RNA snoR80;
Chr5	cmsearch	snRNA	8641683	8641783	.	+	.	ID=snRNA_00802;Target=RF00333 1 100;Threshold=1.2e-05 44.1;type="Gene; snRNA; snoRNA; CD-box";Annotation=Small nucleolar RNA Z157/R69/R10;
Chr5	cmsearch	snRNA	8641926	8642015	.	+	.	ID=snRNA_00847;Target=RF00349 1 90;Threshold=3.5e-07 55.0;type="Gene; snRNA; snoRNA; CD-box";Annotation=Small nucleolar RNA R11/Z151;
Chr5	cmsearch	snRNA	8642099	8642206	.	+	.	ID=snRNA_00872;Target=RF00350 1 109;Threshold=8.5e-07 53.2;type="Gene; snRNA; snoRNA; CD-box";Annotation=Small nucleolar RNA Z152/R70/R12/;
Chr5	cmsearch	snRNA	8642913	8643004	.	+	.	ID=snRNA_00837;Target=RF00349 1 90;Threshold=1.4e-13 80.4;type="Gene; snRNA; snoRNA; CD-box";Annotation=Small nucleolar RNA R11/Z151;
Chr5	cmsearch	snRNA	8643088	8643194	.	+	.	ID=snRNA_00873;Target=RF00350 1 109;Threshold=5.5e-06 50.0;type="Gene; snRNA; snoRNA; CD-box";Annotation=Small nucleolar RNA Z152/R70/R12/;
Chr5	cmsearch	snRNA	8647481	8647581	.	+	.	ID=snRNA_00801;Target=RF00333 1 100;Threshold=2.1e-09 57.4;type="Gene; snRNA; snoRNA; CD-box";Annotation=Small nucleolar RNA Z157/R69/R10;
Chr5	cmsearch	snRNA	8650709	8650809	.	+	.	ID=snRNA_00800;Target=RF00333 1 100;Threshold=2e-09 57.5;type="Gene; snRNA; snoRNA; CD-box";Annotation=Small nucleolar RNA Z157/R69/R10;
Chr5	cmsearch	snRNA	8650999	8651090	.	+	.	ID=snRNA_00824;Target=RF00349 1 90;Threshold=1.7e-15 88.0;type="Gene; snRNA; snoRNA; CD-box";Annotation=Small nucleolar RNA R11/Z151;
Chr5	cmsearch	snRNA	8651174	8651283	.	+	.	ID=snRNA_00862;Target=RF00350 1 109;Threshold=1.1e-13 80.9;type="Gene; snRNA; snoRNA; CD-box";Annotation=Small nucleolar RNA Z152/R70/R12/;
Chr5	cmsearch	snRNA	8651417	8651545	.	+	.	ID=snRNA_00965;Target=RF01224 1 129;Threshold=1.1e-07 63.3;type="Gene; snRNA; snoRNA; HACA-box";Annotation=Small nucleolar RNA snoR80;
Chr5	cmsearch	snRNA	8652693	8652793	.	+	.	ID=snRNA_00795;Target=RF00333 1 100;Threshold=5.6e-11 62.9;type="Gene; snRNA; snoRNA; CD-box";Annotation=Small nucleolar RNA Z157/R69/R10;
Chr5	cmsearch	snRNA	8652996	8653087	.	+	.	ID=snRNA_00832;Target=RF00349 1 90;Threshold=2.2e-14 83.5;type="Gene; snRNA; snoRNA; CD-box";Annotation=Small nucleolar RNA R11/Z151;
Chr5	cmsearch	snRNA	8653170	8653284	.	+	.	ID=snRNA_00867;Target=RF00350 1 109;Threshold=9.9e-13 77.1;type="Gene; snRNA; snoRNA; CD-box";Annotation=Small nucleolar RNA Z152/R70/R12/;
Chr5	cmsearch	snRNA	8653421	8653550	.	+	.	ID=snRNA_00957;Target=RF01224 1 129;Threshold=7.3e-13 87.2;type="Gene; snRNA; snoRNA; HACA-box";Annotation=Small nucleolar RNA snoR80;
Chr5	cmsearch	snRNA	8654075	8654175	.	+	.	ID=snRNA_00787;Target=RF00333 1 100;Threshold=1.9e-12 68.1;type="Gene; snRNA; snoRNA; CD-box";Annotation=Small nucleolar RNA Z157/R69/R10;
Chr5	cmsearch	snRNA	8654394	8654485	.	+	.	ID=snRNA_00836;Target=RF00349 1 90;Threshold=6e-14 81.8;type="Gene; snRNA; snoRNA; CD-box";Annotation=Small nucleolar RNA R11/Z151;
Chr5	cmsearch	snRNA	8654568	8654679	.	+	.	ID=snRNA_00859;Target=RF00350 1 109;Threshold=2.7e-14 83.5;type="Gene; snRNA; snoRNA; CD-box";Annotation=Small nucleolar RNA Z152/R70/R12/;
Chr5	cmsearch	snRNA	8654804	8654933	.	+	.	ID=snRNA_00962;Target=RF01224 1 129;Threshold=6.7e-11 78.1;type="Gene; snRNA; snoRNA; HACA-box";Annotation=Small nucleolar RNA snoR80;
Chr5	cmsearch	snRNA	9691353	9691457	.	+	.	ID=snRNA_00649;Target=RF00097 1 107;Threshold=2.3e-05 44.4;type="Gene; snRNA; snoRNA; CD-box";Annotation=Plant small nucleolar RNA R71;
Chr5	cmsearch	snRNA	10040389	10040492	.	-	.	ID=snRNA_00338;Target=RF00097 1 107;Threshold=2.7e-09 59.5;type="Gene; snRNA; snoRNA; CD-box";Annotation=Plant small nucleolar RNA R71;
Chr5	cmsearch	snRNA	11068810	11068913	.	+	.	ID=snRNA_00287;Target=RF00097 1 107;Threshold=9.8e-10 61.1;type="Gene; snRNA; snoRNA; CD-box";Annotation=Plant small nucleolar RNA R71;
Chr5	cmsearch	snRNA	11646023	11646132	.	-	.	ID=snRNA_00940;Target=RF01215 1 106;Threshold=4.1e-08 69.8;type="Gene; snRNA; snoRNA; HACA-box";Annotation=Small nucleolar RNA snoR97;
Chr5	cmsearch	snRNA	11646866	11646960	.	-	.	ID=snRNA_00704;Target=RF00135 1 94;Threshold=7.7e-13 72.2;type="Gene; snRNA; snoRNA; CD-box";Annotation=Small nucleolar RNA Z223;
Chr5	cmsearch	snRNA	11647014	11647102	.	-	.	ID=snRNA_01048;Target=RF01302 1 90;Threshold=8e-13 71.9;type="Gene; snRNA; snoRNA; CD-box";Annotation=SnoRNA U36a;
Chr5	cmsearch	snRNA	11647219	11647372	.	-	.	ID=snRNA_01062;Target=RF01430 1 149;Threshold=6.1e-24 117.3;type="Gene; snRNA; snoRNA; HACA-box";Annotation=small nucleolar RNA snoR134;
Chr5	cmsearch	snRNA	11647962	11648079	.	-	.	ID=snRNA_00727;Target=RF00201 1 115;Threshold=1.7e-05 44.6;type="Gene; snRNA; snoRNA; CD-box";Annotation=Small nucleolar RNA Z278;
Chr5	cmsearch	snRNA	11648263	11648357	.	-	.	ID=snRNA_00703;Target=RF00135 1 94;Threshold=7.2e-13 72.3;type="Gene; snRNA; snoRNA; CD-box";Annotation=Small nucleolar RNA Z223;
Chr5	cmsearch	snRNA	11648479	11648567	.	-	.	ID=snRNA_01046;Target=RF01302 1 90;Threshold=1.1e-17 90.1;type="Gene; snRNA; snoRNA; CD-box";Annotation=SnoRNA U36a;
Chr5	cmsearch	snRNA	11648768	11648877	.	-	.	ID=snRNA_00939;Target=RF01215 1 106;Threshold=2.1e-10 81.2;type="Gene; snRNA; snoRNA; HACA-box";Annotation=Small nucleolar RNA snoR97;
Chr5	cmsearch	snRNA	11649593	11649687	.	-	.	ID=snRNA_00705;Target=RF00135 1 94;Threshold=2.3e-11 66.8;type="Gene; snRNA; snoRNA; CD-box";Annotation=Small nucleolar RNA Z223;
Chr5	cmsearch	snRNA	11649741	11649829	.	-	.	ID=snRNA_01047;Target=RF01302 1 90;Threshold=7.7e-15 79.4;type="Gene; snRNA; snoRNA; CD-box";Annotation=SnoRNA U36a;
Chr5	cmsearch	snRNA	11649947	11650100	.	-	.	ID=snRNA_01064;Target=RF01430 1 149;Threshold=6.6e-21 105.3;type="Gene; snRNA; snoRNA; HACA-box";Annotation=small nucleolar RNA snoR134;
Chr5	cmsearch	snRNA	11666195	11666304	.	-	.	ID=snRNA_00938;Target=RF01215 1 106;Threshold=1.6e-11 86.7;type="Gene; snRNA; snoRNA; HACA-box";Annotation=Small nucleolar RNA snoR97;
Chr5	cmsearch	snRNA	11666606	11666723	.	-	.	ID=snRNA_00726;Target=RF00201 1 115;Threshold=1.4e-06 48.7;type="Gene; snRNA; snoRNA; CD-box";Annotation=Small nucleolar RNA Z278;
Chr5	cmsearch	snRNA	11666799	11666893	.	-	.	ID=snRNA_00702;Target=RF00135 1 94;Threshold=2.4e-13 74.1;type="Gene; snRNA; snoRNA; CD-box";Annotation=Small nucleolar RNA Z223;
Chr5	cmsearch	snRNA	11667001	11667089	.	-	.	ID=snRNA_01045;Target=RF01302 1 90;Threshold=3.8e-18 91.8;type="Gene; snRNA; snoRNA; CD-box";Annotation=SnoRNA U36a;
Chr5	cmsearch	snRNA	11667357	11667512	.	-	.	ID=snRNA_01063;Target=RF01430 1 149;Threshold=3.9e-21 106.2;type="Gene; snRNA; snoRNA; HACA-box";Annotation=small nucleolar RNA snoR134;
Chr5	cmsearch	snRNA	11671716	11671799	.	-	.	ID=snRNA_00919;Target=RF01178 1 85;Threshold=1.1e-09 63.0;type="Gene; snRNA; snoRNA; CD-box";Annotation=Small nucleolar RNA snoR77Y;
Chr5	cmsearch	snRNA	11671889	11672037	.	-	.	ID=snRNA_01021;Target=RF01292 1 149;Threshold=3.1e-22 119.7;type="Gene; snRNA; snoRNA; HACA-box";Annotation=Small nucleolar RNA snoR2/U65;
Chr5	cmsearch	snRNA	11672108	11672315	.	-	.	ID=snRNA_00805;Target=RF00337 1 184;Threshold=6.9e-07 53.9;type="Gene; snRNA; snoRNA; CD-box";Annotation=Small nucleolar RNA Z112;
Chr5	cmsearch	snRNA	11672476	11672608	.	-	.	ID=snRNA_01065;Target=RF01430 1 149;Threshold=4.8e-07 50.4;type="Gene; snRNA; snoRNA; HACA-box";Annotation=small nucleolar RNA snoR134;
Chr5	cmsearch	snRNA	12091360	12091479	.	+	.	ID=snRNA_00187;Target=RF00020 1 116;Threshold=3.7e-11 80.0;type="Gene; snRNA; splicing";Annotation=U5 spliceosomal RNA;
Chr5	cmsearch	snRNA	12226534	12226638	.	+	.	ID=snRNA_01077;Target=RF01431 1 143;Threshold=2e-09 62.3;type="Gene; snRNA; snoRNA; HACA-box";Annotation=small nucleolar RNA snoR135;
Chr5	cmsearch	snRNA	12228808	12228977	.	+	.	ID=snRNA_01131;Target=RF02409 1 200;Threshold=3.2e-06 43.5;type="Gene; snRNA; snoRNA; CD-box";Annotation=Small nucleolar RNA snoR125;
Chr5	cmsearch	snRNA	12414795	12414901	.	-	.	ID=snRNA_00503;Target=RF00097 1 107;Threshold=2.9e-07 51.7;type="Gene; snRNA; snoRNA; CD-box";Annotation=Plant small nucleolar RNA R71;
Chr5	cmsearch	snRNA	13322374	13322478	.	+	.	ID=snRNA_00556;Target=RF00097 1 107;Threshold=2.7e-06 47.9;type="Gene; snRNA; snoRNA; CD-box";Annotation=Plant small nucleolar RNA R71;
Chr5	cmsearch	snRNA	14672309	14672414	.	-	.	ID=snRNA_00318;Target=RF00097 1 107;Threshold=2.5e-09 59.6;type="Gene; snRNA; snoRNA; CD-box";Annotation=Plant small nucleolar RNA R71;
Chr5	cmsearch	snRNA	15746626	15746706	.	-	.	ID=snRNA_00754;Target=RF00315 1 81;Threshold=1e-17 87.8;type="Gene; snRNA; snoRNA; CD-box";Annotation=Small nucleolar RNA J33;
Chr5	cmsearch	snRNA	15875707	15875810	.	-	.	ID=snRNA_00400;Target=RF00097 1 107;Threshold=7.9e-09 57.7;type="Gene; snRNA; snoRNA; CD-box";Annotation=Plant small nucleolar RNA R71;
Chr5	cmsearch	snRNA	16395389	16395487	.	-	.	ID=snRNA_00876;Target=RF00353 1 97;Threshold=9e-05 53.2;type="Gene; snRNA; snoRNA; CD-box";Annotation=Small nucleolar RNA snoR31/Z110/Z27;
Chr5	cmsearch	snRNA	17011356	17011459	.	-	.	ID=snRNA_00316;Target=RF00097 1 107;Threshold=2.4e-09 59.6;type="Gene; snRNA; snoRNA; CD-box";Annotation=Plant small nucleolar RNA R71;
Chr5	cmsearch	snRNA	17783016	17783121	.	+	.	ID=snRNA_00685;Target=RF00097 1 107;Threshold=8.6e-05 42.2;type="Gene; snRNA; snoRNA; CD-box";Annotation=Plant small nucleolar RNA R71;
Chr5	cmsearch	snRNA	17862359	17862464	.	-	.	ID=snRNA_00573;Target=RF00097 1 107;Threshold=4.5e-06 47.1;type="Gene; snRNA; snoRNA; CD-box";Annotation=Plant small nucleolar RNA R71;
Chr5	cmsearch	snRNA	18028469	18028574	.	-	.	ID=snRNA_00636;Target=RF00097 1 107;Threshold=1.7e-05 44.9;type="Gene; snRNA; snoRNA; CD-box";Annotation=Plant small nucleolar RNA R71;
Chr5	cmsearch	snRNA	18372654	18372760	.	+	.	ID=snRNA_00678;Target=RF00097 1 107;Threshold=7e-05 42.5;type="Gene; snRNA; snoRNA; CD-box";Annotation=Plant small nucleolar RNA R71;
Chr5	cmsearch	snRNA	18639713	18639819	.	-	.	ID=snRNA_00532;Target=RF00097 1 107;Threshold=1.1e-06 49.4;type="Gene; snRNA; snoRNA; CD-box";Annotation=Plant small nucleolar RNA R71;
Chr5	cmsearch	snRNA	18750680	18750783	.	-	.	ID=snRNA_00442;Target=RF00097 1 107;Threshold=2.6e-08 55.7;type="Gene; snRNA; snoRNA; CD-box";Annotation=Plant small nucleolar RNA R71;
Chr5	cmsearch	snRNA	19512489	19512594	.	+	.	ID=snRNA_00611;Target=RF00097 1 107;Threshold=1.2e-05 45.5;type="Gene; snRNA; snoRNA; CD-box";Annotation=Plant small nucleolar RNA R71;
Chr5	cmsearch	snRNA	19730548	19730653	.	+	.	ID=snRNA_00661;Target=RF00097 1 107;Threshold=4e-05 43.5;type="Gene; snRNA; snoRNA; CD-box";Annotation=Plant small nucleolar RNA R71;
Chr5	cmsearch	snRNA	19748568	19748671	.	+	.	ID=snRNA_00323;Target=RF00097 1 107;Threshold=2.6e-09 59.5;type="Gene; snRNA; snoRNA; CD-box";Annotation=Plant small nucleolar RNA R71;
Chr5	cmsearch	snRNA	19879694	19879799	.	+	.	ID=snRNA_00427;Target=RF00097 1 107;Threshold=1.8e-08 56.3;type="Gene; snRNA; snoRNA; CD-box";Annotation=Plant small nucleolar RNA R71;
Chr5	cmsearch	snRNA	20209620	20209724	.	-	.	ID=snRNA_00489;Target=RF00097 1 107;Threshold=1.5e-07 52.8;type="Gene; snRNA; snoRNA; CD-box";Annotation=Plant small nucleolar RNA R71;
Chr5	cmsearch	snRNA	20588408	20588512	.	+	.	ID=snRNA_00490;Target=RF00097 1 107;Threshold=1.5e-07 52.8;type="Gene; snRNA; snoRNA; CD-box";Annotation=Plant small nucleolar RNA R71;
Chr5	cmsearch	snRNA	21321159	21321264	.	-	.	ID=snRNA_00565;Target=RF00097 1 107;Threshold=3.6e-06 47.5;type="Gene; snRNA; snoRNA; CD-box";Annotation=Plant small nucleolar RNA R71;
Chr5	cmsearch	snRNA	21746830	21746935	.	+	.	ID=snRNA_00585;Target=RF00097 1 107;Threshold=5e-06 46.9;type="Gene; snRNA; snoRNA; CD-box";Annotation=Plant small nucleolar RNA R71;
Chr5	cmsearch	snRNA	22372642	22372747	.	+	.	ID=snRNA_00637;Target=RF00097 1 107;Threshold=1.7e-05 44.9;type="Gene; snRNA; snoRNA; CD-box";Annotation=Plant small nucleolar RNA R71;
Chr5	cmsearch	snRNA	23164310	23164413	.	+	.	ID=snRNA_00324;Target=RF00097 1 107;Threshold=2.6e-09 59.5;type="Gene; snRNA; snoRNA; CD-box";Annotation=Plant small nucleolar RNA R71;
Chr5	cmsearch	snRNA	23278035	23278135	.	+	.	ID=snRNA_00621;Target=RF00097 1 107;Threshold=1.4e-05 45.2;type="Gene; snRNA; snoRNA; CD-box";Annotation=Plant small nucleolar RNA R71;
Chr5	cmsearch	snRNA	23344513	23344619	.	-	.	ID=snRNA_00273;Target=RF00097 1 107;Threshold=4.8e-10 62.3;type="Gene; snRNA; snoRNA; CD-box";Annotation=Plant small nucleolar RNA R71;
Chr5	cmsearch	snRNA	23575705	23575808	.	-	.	ID=snRNA_00385;Target=RF00097 1 107;Threshold=7.6e-09 57.7;type="Gene; snRNA; snoRNA; CD-box";Annotation=Plant small nucleolar RNA R71;
Chr5	cmsearch	snRNA	25013633	25013736	.	+	.	ID=snRNA_00265;Target=RF00097 1 107;Threshold=1.9e-10 63.8;type="Gene; snRNA; snoRNA; CD-box";Annotation=Plant small nucleolar RNA R71;
Chr5	cmsearch	snRNA	25230258	25230361	.	-	.	ID=snRNA_00276;Target=RF00097 1 107;Threshold=6.4e-10 61.8;type="Gene; snRNA; snoRNA; CD-box";Annotation=Plant small nucleolar RNA R71;
Chr5	cmsearch	snRNA	27554965	27555039	.	-	.	ID=snRNA_00633;Target=RF00097 1 107;Threshold=1.6e-05 45.0;type="Gene; snRNA; snoRNA; CD-box";Annotation=Plant small nucleolar RNA R71;
Chr5	cmsearch	snRNA	27609734	27609839	.	-	.	ID=snRNA_00607;Target=RF00097 1 107;Threshold=8.2e-06 46.1;type="Gene; snRNA; snoRNA; CD-box";Annotation=Plant small nucleolar RNA R71;
Chr5	cmsearch	snRNA	28002785	28002888	.	-	.	ID=snRNA_00284;Target=RF00097 1 107;Threshold=9.1e-10 61.3;type="Gene; snRNA; snoRNA; CD-box";Annotation=Plant small nucleolar RNA R71;
Chr5	cmsearch	snRNA	28389673	28389779	.	-	.	ID=snRNA_00488;Target=RF00097 1 107;Threshold=1.4e-07 52.8;type="Gene; snRNA; snoRNA; CD-box";Annotation=Plant small nucleolar RNA R71;
Chr5	cmsearch	snRNA	28786651	28786757	.	+	.	ID=snRNA_00264;Target=RF00097 1 107;Threshold=9.5e-11 65.0;type="Gene; snRNA; snoRNA; CD-box";Annotation=Plant small nucleolar RNA R71;
Chr5	cmsearch	snRNA	31076327	31076432	.	-	.	ID=snRNA_00646;Target=RF00097 1 107;Threshold=2.1e-05 44.5;type="Gene; snRNA; snoRNA; CD-box";Annotation=Plant small nucleolar RNA R71;
Chr5	cmsearch	snRNA	32072715	32072822	.	+	.	ID=snRNA_00745;Target=RF00304 1 106;Threshold=2.8e-17 89.8;type="Gene; snRNA; snoRNA; CD-box";Annotation=Small nucleolar RNA Z279/snoR105/snoR108;
Chr5	cmsearch	snRNA	33068618	33068721	.	-	.	ID=snRNA_00473;Target=RF00097 1 107;Threshold=7.6e-08 53.9;type="Gene; snRNA; snoRNA; CD-box";Annotation=Plant small nucleolar RNA R71;
Chr5	cmsearch	snRNA	33996416	33996522	.	-	.	ID=snRNA_00430;Target=RF00097 1 107;Threshold=2e-08 56.1;type="Gene; snRNA; snoRNA; CD-box";Annotation=Plant small nucleolar RNA R71;
Chr5	cmsearch	snRNA	34009173	34009277	.	-	.	ID=snRNA_00246;Target=RF00026 1 104;Threshold=3.5e-07 45.3;type="Gene; snRNA; splicing";Annotation=U6 spliceosomal RNA;
Chr5	cmsearch	snRNA	35774802	35774907	.	-	.	ID=snRNA_00651;Target=RF00097 1 107;Threshold=2.8e-05 44.0;type="Gene; snRNA; snoRNA; CD-box";Annotation=Plant small nucleolar RNA R71;
Chr5	cmsearch	snRNA	35817941	35818046	.	-	.	ID=snRNA_00662;Target=RF00097 1 107;Threshold=4e-05 43.5;type="Gene; snRNA; snoRNA; CD-box";Annotation=Plant small nucleolar RNA R71;
Chr5	cmsearch	snRNA	36984753	36984906	.	-	.	ID=snRNA_01085;Target=RF01444 1 144;Threshold=0.0001 42.3;type="Gene; snRNA; snoRNA; HACA-box";Annotation=small nucleolar RNA snR92;
Chr5	cmsearch	snRNA	37357340	37357445	.	-	.	ID=snRNA_00677;Target=RF00097 1 107;Threshold=6.5e-05 42.7;type="Gene; snRNA; snoRNA; CD-box";Annotation=Plant small nucleolar RNA R71;
Chr5	cmsearch	snRNA	37644588	37644693	.	+	.	ID=snRNA_00553;Target=RF00097 1 107;Threshold=2.2e-06 48.3;type="Gene; snRNA; snoRNA; CD-box";Annotation=Plant small nucleolar RNA R71;
Chr5	cmsearch	snRNA	38954160	38954266	.	+	.	ID=snRNA_00531;Target=RF00097 1 107;Threshold=1.1e-06 49.4;type="Gene; snRNA; snoRNA; CD-box";Annotation=Plant small nucleolar RNA R71;
Chr5	cmsearch	snRNA	41452772	41452917	.	+	.	ID=snRNA_01067;Target=RF01431 1 143;Threshold=7.9e-26 130.2;type="Gene; snRNA; snoRNA; HACA-box";Annotation=small nucleolar RNA snoR135;
Chr5	cmsearch	snRNA	41535124	41535243	.	+	.	ID=snRNA_00972;Target=RF01227 1 129;Threshold=2.7e-13 80.4;type="Gene; snRNA; snoRNA; HACA-box";Annotation=Small nucleolar RNA snoR83;
Chr5	cmsearch	snRNA	42244834	42244914	.	-	.	ID=snRNA_00996;Target=RF01279 1 79;Threshold=2.6e-10 67.3;type="Gene; snRNA; snoRNA; CD-box";Annotation=Small nucleolar RNA snoR53Y;
Chr5	cmsearch	snRNA	42245010	42245119	.	-	.	ID=snRNA_00928;Target=RF01198 1 99;Threshold=3.2e-07 55.2;type="Gene; snRNA; snoRNA; CD-box";Annotation=Small nucleolar RNA snoR69Y;
Chr5	cmsearch	snRNA	42736937	42737144	.	+	.	ID=snRNA_00806;Target=RF00337 1 184;Threshold=1.4e-06 52.7;type="Gene; snRNA; snoRNA; CD-box";Annotation=Small nucleolar RNA Z112;
Chr5	cmsearch	snRNA	42737215	42737363	.	+	.	ID=snRNA_01024;Target=RF01292 1 149;Threshold=2.2e-21 116.1;type="Gene; snRNA; snoRNA; HACA-box";Annotation=Small nucleolar RNA snoR2/U65;
Chr5	cmsearch	snRNA	42737453	42737535	.	+	.	ID=snRNA_00917;Target=RF01178 1 85;Threshold=6.2e-10 63.9;type="Gene; snRNA; snoRNA; CD-box";Annotation=Small nucleolar RNA snoR77Y;
Chr5	cmsearch	snRNA	45529403	45529558	.	-	.	ID=snRNA_01112;Target=RF01847 72 220;Threshold=5.6e-09 47.0;type="Gene; snRNA; snoRNA; CD-box";Annotation=Plant small nucleolar RNA U3;
Chr5	cmsearch	snRNA	45530474	45530647	.	-	.	ID=snRNA_00110;Target=RF00004 1 193;Threshold=3e-05 44.5;type="Gene; snRNA; splicing";Annotation=U2 spliceosomal RNA;
Chr5	cmsearch	snRNA	45532156	45532275	.	-	.	ID=snRNA_00098;Target=RF00004 1 193;Threshold=1.1e-21 113.1;type="Gene; snRNA; splicing";Annotation=U2 spliceosomal RNA;
Chr5	cmsearch	snRNA	45540569	45540783	.	-	.	ID=snRNA_01100;Target=RF01847 1 221;Threshold=4.8e-49 179.1;type="Gene; snRNA; snoRNA; CD-box";Annotation=Plant small nucleolar RNA U3;
Chr5	cmsearch	snRNA	45542024	45542206	.	-	.	ID=snRNA_00107;Target=RF00004 1 193;Threshold=1.1e-06 50.5;type="Gene; snRNA; splicing";Annotation=U2 spliceosomal RNA;
Chr5	cmsearch	snRNA	45543527	45543722	.	-	.	ID=snRNA_00049;Target=RF00004 1 193;Threshold=1.1e-36 175.5;type="Gene; snRNA; splicing";Annotation=U2 spliceosomal RNA;
Chr5	cmsearch	snRNA	45549517	45549712	.	-	.	ID=snRNA_00059;Target=RF00004 1 193;Threshold=8.5e-35 167.7;type="Gene; snRNA; splicing";Annotation=U2 spliceosomal RNA;
Chr5	cmsearch	snRNA	45554249	45554444	.	-	.	ID=snRNA_00052;Target=RF00004 1 193;Threshold=4e-36 173.2;type="Gene; snRNA; splicing";Annotation=U2 spliceosomal RNA;
Chr5	cmsearch	snRNA	45555571	45555762	.	-	.	ID=snRNA_00099;Target=RF00004 1 193;Threshold=1.5e-18 99.9;type="Gene; snRNA; splicing";Annotation=U2 spliceosomal RNA;
Chr5	cmsearch	snRNA	46026536	46026862	.	-	.	ID=snRNA_00990;Target=RF01272 83 854;Threshold=1.3e-08 48.9;type="Gene; snRNA; snoRNA; HACA-box";Annotation=Small nucleolar RNA snR86;
Chr5	cmsearch	snRNA	46038613	46038719	.	-	.	ID=snRNA_00362;Target=RF00097 1 107;Threshold=3.8e-09 58.9;type="Gene; snRNA; snoRNA; CD-box";Annotation=Plant small nucleolar RNA R71;
Chr5	cmsearch	snRNA	50002728	50002888	.	+	.	ID=snRNA_00010;Target=RF00003 1 166;Threshold=4.8e-39 148.5;type="Gene; snRNA; splicing";Annotation=U1 spliceosomal RNA;
Chr5	cmsearch	snRNA	50005631	50005792	.	+	.	ID=snRNA_00005;Target=RF00003 1 166;Threshold=2.3e-40 152.8;type="Gene; snRNA; splicing";Annotation=U1 spliceosomal RNA;
Chr5	cmsearch	snRNA	50007168	50007285	.	+	.	ID=snRNA_00153;Target=RF00020 1 116;Threshold=1.6e-14 95.3;type="Gene; snRNA; splicing";Annotation=U5 spliceosomal RNA;
Chr5	cmsearch	snRNA	50008495	50008656	.	+	.	ID=snRNA_00001;Target=RF00003 1 166;Threshold=3.7e-41 155.5;type="Gene; snRNA; splicing";Annotation=U1 spliceosomal RNA;
Chr5	cmsearch	snRNA	50486790	50486951	.	-	.	ID=snRNA_00002;Target=RF00003 1 166;Threshold=8.3e-41 154.4;type="Gene; snRNA; splicing";Annotation=U1 spliceosomal RNA;
Chr5	cmsearch	snRNA	50488154	50488272	.	-	.	ID=snRNA_00183;Target=RF00020 1 116;Threshold=1.5e-11 81.8;type="Gene; snRNA; splicing";Annotation=U5 spliceosomal RNA;
Chr5	cmsearch	snRNA	50489781	50489942	.	-	.	ID=snRNA_00008;Target=RF00003 1 166;Threshold=1.2e-39 150.4;type="Gene; snRNA; splicing";Annotation=U1 spliceosomal RNA;
Chr5	cmsearch	snRNA	51720372	51720476	.	+	.	ID=snRNA_00543;Target=RF00097 1 107;Threshold=1.8e-06 48.6;type="Gene; snRNA; snoRNA; CD-box";Annotation=Plant small nucleolar RNA R71;
Chr5	cmsearch	snRNA	52863324	52863430	.	+	.	ID=snRNA_00464;Target=RF00097 1 107;Threshold=5.7e-08 54.4;type="Gene; snRNA; snoRNA; CD-box";Annotation=Plant small nucleolar RNA R71;
Chr5	cmsearch	snRNA	55622075	55622164	.	-	.	ID=snRNA_01015;Target=RF01286 1 94;Threshold=3.7e-11 69.5;type="Gene; snRNA; snoRNA; CD-box";Annotation=Small nucleolar RNA snoR26;
Chr5	cmsearch	snRNA	55622277	55622376	.	-	.	ID=snRNA_01018;Target=RF01287 1 95;Threshold=5.8e-10 75.6;type="Gene; snRNA; snoRNA; CD-box";Annotation=Small nucleolar RNA snoR27;
Chr5	cmsearch	snRNA	55822020	55822126	.	+	.	ID=snRNA_00332;Target=RF00097 1 107;Threshold=2.7e-09 59.5;type="Gene; snRNA; snoRNA; CD-box";Annotation=Plant small nucleolar RNA R71;
Chr5	cmsearch	snRNA	58189270	58189370	.	+	.	ID=snRNA_00628;Target=RF00097 1 107;Threshold=1.4e-05 45.2;type="Gene; snRNA; snoRNA; CD-box";Annotation=Plant small nucleolar RNA R71;
Chr6	cmsearch	snRNA	377402	377505	.	-	.	ID=snRNA_00386;Target=RF00097 1 107;Threshold=7.6e-09 57.7;type="Gene; snRNA; snoRNA; CD-box";Annotation=Plant small nucleolar RNA R71;
Chr6	cmsearch	snRNA	2473035	2473189	.	+	.	ID=snRNA_00112;Target=RF00007 1 155;Threshold=1e-17 95.5;type="Gene; snRNA; splicing";Annotation=U12 minor spliceosomal RNA;
Chr6	cmsearch	snRNA	4007593	4007686	.	+	.	ID=snRNA_00734;Target=RF00205 1 97;Threshold=1.9e-10 69.0;type="Gene; snRNA; snoRNA; CD-box";Annotation=Small nucleolar RNA R41;
Chr6	cmsearch	snRNA	5103279	5103500	.	+	.	ID=snRNA_00124;Target=RF00012 1 218;Threshold=1.1e-06 45.8;type="Gene; snRNA; snoRNA; CD-box";Annotation=Small nucleolar RNA U3;
Chr6	cmsearch	snRNA	5104944	5105173	.	+	.	ID=snRNA_01115;Target=RF01847 1 221;Threshold=1.1e-06 39.4;type="Gene; snRNA; snoRNA; CD-box";Annotation=Plant small nucleolar RNA U3;
Chr6	cmsearch	snRNA	5142483	5142589	.	-	.	ID=snRNA_00455;Target=RF00097 1 107;Threshold=3.7e-08 55.1;type="Gene; snRNA; snoRNA; CD-box";Annotation=Plant small nucleolar RNA R71;
Chr6	cmsearch	snRNA	6519433	6519559	.	+	.	ID=snRNA_00742;Target=RF00303 1 123;Threshold=2.5e-20 113.6;type="Gene; snRNA; snoRNA; HACA-box";Annotation=Small nucleolar RNA snoR86;
Chr6	cmsearch	snRNA	6641522	6641667	.	-	.	ID=snRNA_01072;Target=RF01431 1 143;Threshold=8.4e-12 72.1;type="Gene; snRNA; snoRNA; HACA-box";Annotation=small nucleolar RNA snoR135;
Chr6	cmsearch	snRNA	6649358	6649553	.	+	.	ID=snRNA_00078;Target=RF00004 1 193;Threshold=2.5e-33 161.5;type="Gene; snRNA; splicing";Annotation=U2 spliceosomal RNA;
Chr6	cmsearch	snRNA	8298055	8298157	.	+	.	ID=snRNA_00211;Target=RF00026 1 104;Threshold=5.9e-26 110.0;type="Gene; snRNA; splicing";Annotation=U6 spliceosomal RNA;
Chr6	cmsearch	snRNA	8299094	8299289	.	-	.	ID=snRNA_00053;Target=RF00004 1 193;Threshold=5.9e-36 172.5;type="Gene; snRNA; splicing";Annotation=U2 spliceosomal RNA;
Chr6	cmsearch	snRNA	8324659	8324746	.	+	.	ID=snRNA_00894;Target=RF00359 1 88;Threshold=5.2e-15 93.8;type="Gene; snRNA; snoRNA; CD-box";Annotation=Small nucleolar RNA Z102/R77;
Chr6	cmsearch	snRNA	8324918	8325000	.	+	.	ID=snRNA_00895;Target=RF00359 1 88;Threshold=2.1e-11 78.3;type="Gene; snRNA; snoRNA; CD-box";Annotation=Small nucleolar RNA Z102/R77;
Chr6	cmsearch	snRNA	10311885	10312080	.	+	.	ID=snRNA_00050;Target=RF00004 1 193;Threshold=1.5e-36 174.9;type="Gene; snRNA; splicing";Annotation=U2 spliceosomal RNA;
Chr6	cmsearch	snRNA	10313260	10313475	.	+	.	ID=snRNA_01089;Target=RF01846 1 276;Threshold=3e-11 59.2;type="Gene; snRNA; snoRNA; CD-box";Annotation=Fungal small nucleolar RNA U3;
Chr6	cmsearch	snRNA	10313770	10313872	.	-	.	ID=snRNA_00212;Target=RF00026 1 104;Threshold=5.9e-26 110.0;type="Gene; snRNA; splicing";Annotation=U6 spliceosomal RNA;
Chr6	cmsearch	snRNA	10315497	10315638	.	+	.	ID=snRNA_00106;Target=RF00004 1 193;Threshold=9.6e-07 50.7;type="Gene; snRNA; splicing";Annotation=U2 spliceosomal RNA;
Chr6	cmsearch	snRNA	10317060	10317271	.	+	.	ID=snRNA_01095;Target=RF01846 1 276;Threshold=9.8e-08 46.6;type="Gene; snRNA; snoRNA; CD-box";Annotation=Fungal small nucleolar RNA U3;
Chr6	cmsearch	snRNA	10318965	10319160	.	+	.	ID=snRNA_00081;Target=RF00004 1 193;Threshold=6.9e-33 159.7;type="Gene; snRNA; splicing";Annotation=U2 spliceosomal RNA;
Chr6	cmsearch	snRNA	10320202	10320304	.	-	.	ID=snRNA_00236;Target=RF00026 1 104;Threshold=3.7e-13 65.9;type="Gene; snRNA; splicing";Annotation=U6 spliceosomal RNA;
Chr6	cmsearch	snRNA	10320377	10320588	.	+	.	ID=snRNA_01087;Target=RF01846 1 276;Threshold=1.3e-11 60.5;type="Gene; snRNA; snoRNA; CD-box";Annotation=Fungal small nucleolar RNA U3;
Chr6	cmsearch	snRNA	10322047	10322242	.	+	.	ID=snRNA_00079;Target=RF00004 1 193;Threshold=4.9e-33 160.3;type="Gene; snRNA; splicing";Annotation=U2 spliceosomal RNA;
Chr6	cmsearch	snRNA	10324589	10324784	.	+	.	ID=snRNA_00060;Target=RF00004 1 193;Threshold=1.4e-34 166.7;type="Gene; snRNA; splicing";Annotation=U2 spliceosomal RNA;
Chr6	cmsearch	snRNA	10324982	10325175	.	+	.	ID=snRNA_00089;Target=RF00004 1 193;Threshold=2.2e-31 153.5;type="Gene; snRNA; splicing";Annotation=U2 spliceosomal RNA;
Chr6	cmsearch	snRNA	10327014	10327116	.	-	.	ID=snRNA_00213;Target=RF00026 1 104;Threshold=5.9e-26 110.0;type="Gene; snRNA; splicing";Annotation=U6 spliceosomal RNA;
Chr6	cmsearch	snRNA	12813609	12813804	.	+	.	ID=snRNA_00057;Target=RF00004 1 193;Threshold=2.9e-35 169.6;type="Gene; snRNA; splicing";Annotation=U2 spliceosomal RNA;
Chr6	cmsearch	snRNA	12826339	12826504	.	+	.	ID=snRNA_00104;Target=RF00004 1 193;Threshold=3e-07 52.8;type="Gene; snRNA; splicing";Annotation=U2 spliceosomal RNA;
Chr6	cmsearch	snRNA	13135326	13135538	.	-	.	ID=snRNA_01102;Target=RF01847 1 221;Threshold=4.7e-47 172.6;type="Gene; snRNA; snoRNA; CD-box";Annotation=Plant small nucleolar RNA U3;
Chr6	cmsearch	snRNA	14498894	14499033	.	-	.	ID=snRNA_00981;Target=RF01231 1 134;Threshold=7.5e-16 108.1;type="Gene; snRNA; snoRNA; HACA-box";Annotation=Small nucleolar RNA snoR74;
Chr6	cmsearch	snRNA	14499234	14499343	.	-	.	ID=snRNA_00942;Target=RF01219 1 116;Threshold=4e-18 95.1;type="Gene; snRNA; snoRNA; HACA-box";Annotation=Small nucleolar RNA snoR100;
Chr6	cmsearch	snRNA	16164708	16164834	.	-	.	ID=snRNA_00138;Target=RF00015 1 140;Threshold=2.6e-05 42.9;type="Gene; snRNA; splicing";Annotation=U4 spliceosomal RNA;
Chr6	cmsearch	snRNA	16166879	16167074	.	+	.	ID=snRNA_00054;Target=RF00004 1 193;Threshold=5.9e-36 172.5;type="Gene; snRNA; splicing";Annotation=U2 spliceosomal RNA;
Chr6	cmsearch	snRNA	16271539	16271642	.	+	.	ID=snRNA_00387;Target=RF00097 1 107;Threshold=7.6e-09 57.7;type="Gene; snRNA; snoRNA; CD-box";Annotation=Plant small nucleolar RNA R71;
Chr6	cmsearch	snRNA	16304419	16304581	.	+	.	ID=snRNA_01110;Target=RF01847 1 221;Threshold=5.9e-12 56.8;type="Gene; snRNA; snoRNA; CD-box";Annotation=Plant small nucleolar RNA U3;
Chr6	cmsearch	snRNA	16467511	16467668	.	+	.	ID=snRNA_00128;Target=RF00015 1 140;Threshold=3.1e-20 102.1;type="Gene; snRNA; splicing";Annotation=U4 spliceosomal RNA;
Chr6	cmsearch	snRNA	16482846	16483006	.	-	.	ID=snRNA_00011;Target=RF00003 1 166;Threshold=5.8e-39 148.2;type="Gene; snRNA; splicing";Annotation=U1 spliceosomal RNA;
Chr6	cmsearch	snRNA	16486808	16486913	.	+	.	ID=snRNA_00136;Target=RF00015 1 140;Threshold=4e-08 54.1;type="Gene; snRNA; splicing";Annotation=U4 spliceosomal RNA;
Chr6	cmsearch	snRNA	16488364	16488524	.	-	.	ID=snRNA_00006;Target=RF00003 1 166;Threshold=4.3e-40 152.0;type="Gene; snRNA; splicing";Annotation=U1 spliceosomal RNA;
Chr6	cmsearch	snRNA	16489643	16489800	.	+	.	ID=snRNA_00134;Target=RF00015 1 140;Threshold=6.8e-17 88.8;type="Gene; snRNA; splicing";Annotation=U4 spliceosomal RNA;
Chr6	cmsearch	snRNA	16601364	16601523	.	-	.	ID=snRNA_00047;Target=RF00003 1 166;Threshold=3.6e-12 58.4;type="Gene; snRNA; splicing";Annotation=U1 spliceosomal RNA;
Chr6	cmsearch	snRNA	16711066	16711165	.	-	.	ID=snRNA_00714;Target=RF00149 1 100;Threshold=1.2e-16 89.0;type="Gene; snRNA; snoRNA; CD-box";Annotation=Small nucleolar RNA Z103;
Chr6	cmsearch	snRNA	16711351	16711451	.	-	.	ID=snRNA_00713;Target=RF00149 1 100;Threshold=3.9e-19 98.5;type="Gene; snRNA; snoRNA; CD-box";Annotation=Small nucleolar RNA Z103;
Chr6	cmsearch	snRNA	16711527	16711641	.	-	.	ID=snRNA_00716;Target=RF00149 1 100;Threshold=2.5e-14 80.0;type="Gene; snRNA; snoRNA; CD-box";Annotation=Small nucleolar RNA Z103;
Chr6	cmsearch	snRNA	16712195	16712331	.	-	.	ID=snRNA_01140;Target=RF02410 1 152;Threshold=9.1e-11 75.6;type="Gene; snRNA; snoRNA; HACA-box";Annotation=Small nucleolar RNA snoR136;
Chr6	cmsearch	snRNA	16712406	16712489	.	-	.	ID=snRNA_00256;Target=RF00054 1 87;Threshold=1.6e-11 64.9;type="Gene; snRNA; snoRNA; CD-box";Annotation=Small nucleolar RNA SNORD25;
Chr6	cmsearch	snRNA	19064264	19064424	.	-	.	ID=snRNA_00040;Target=RF00003 1 166;Threshold=1.8e-24 99.6;type="Gene; snRNA; splicing";Annotation=U1 spliceosomal RNA;
Chr6	cmsearch	snRNA	19067748	19067875	.	-	.	ID=snRNA_00907;Target=RF00619 1 126;Threshold=1.2e-21 95.1;type="Gene; snRNA; splicing";Annotation=U6atac minor spliceosomal RNA;
Chr6	cmsearch	snRNA	19070118	19070279	.	-	.	ID=snRNA_00019;Target=RF00003 1 166;Threshold=1.3e-37 143.6;type="Gene; snRNA; splicing";Annotation=U1 spliceosomal RNA;
Chr6	cmsearch	snRNA	19072345	19072506	.	-	.	ID=snRNA_00023;Target=RF00003 1 166;Threshold=2.1e-36 139.6;type="Gene; snRNA; splicing";Annotation=U1 spliceosomal RNA;
Chr6	cmsearch	snRNA	19074574	19074730	.	-	.	ID=snRNA_00130;Target=RF00015 1 140;Threshold=1.2e-19 99.8;type="Gene; snRNA; splicing";Annotation=U4 spliceosomal RNA;
Chr6	cmsearch	snRNA	19087665	19087826	.	-	.	ID=snRNA_00037;Target=RF00003 1 166;Threshold=1.2e-28 113.6;type="Gene; snRNA; splicing";Annotation=U1 spliceosomal RNA;
Chr6	cmsearch	snRNA	19088315	19088441	.	-	.	ID=snRNA_00911;Target=RF00619 1 126;Threshold=5.4e-16 75.1;type="Gene; snRNA; splicing";Annotation=U6atac minor spliceosomal RNA;
Chr6	cmsearch	snRNA	19090695	19090856	.	-	.	ID=snRNA_00014;Target=RF00003 1 166;Threshold=8e-39 147.7;type="Gene; snRNA; splicing";Annotation=U1 spliceosomal RNA;
Chr6	cmsearch	snRNA	19093258	19093372	.	-	.	ID=snRNA_00913;Target=RF00619 1 126;Threshold=3.2e-06 40.6;type="Gene; snRNA; splicing";Annotation=U6atac minor spliceosomal RNA;
Chr6	cmsearch	snRNA	19095503	19095664	.	-	.	ID=snRNA_00030;Target=RF00003 1 166;Threshold=2.4e-35 136.0;type="Gene; snRNA; splicing";Annotation=U1 spliceosomal RNA;
Chr6	cmsearch	snRNA	19097517	19097678	.	-	.	ID=snRNA_00024;Target=RF00003 1 166;Threshold=2.1e-36 139.6;type="Gene; snRNA; splicing";Annotation=U1 spliceosomal RNA;
Chr6	cmsearch	snRNA	19099747	19099903	.	-	.	ID=snRNA_00131;Target=RF00015 1 140;Threshold=1.2e-19 99.8;type="Gene; snRNA; splicing";Annotation=U4 spliceosomal RNA;
Chr6	cmsearch	snRNA	19114564	19114725	.	-	.	ID=snRNA_00035;Target=RF00003 1 166;Threshold=1.2e-30 120.3;type="Gene; snRNA; splicing";Annotation=U1 spliceosomal RNA;
Chr6	cmsearch	snRNA	19115214	19115342	.	-	.	ID=snRNA_00910;Target=RF00619 1 126;Threshold=6.7e-17 78.3;type="Gene; snRNA; splicing";Annotation=U6atac minor spliceosomal RNA;
Chr6	cmsearch	snRNA	19117540	19117701	.	-	.	ID=snRNA_00018;Target=RF00003 1 166;Threshold=5.4e-38 144.9;type="Gene; snRNA; splicing";Annotation=U1 spliceosomal RNA;
Chr6	cmsearch	snRNA	19118206	19118333	.	-	.	ID=snRNA_00909;Target=RF00619 1 126;Threshold=7.9e-19 85.1;type="Gene; snRNA; splicing";Annotation=U6atac minor spliceosomal RNA;
Chr6	cmsearch	snRNA	19120512	19120673	.	-	.	ID=snRNA_00007;Target=RF00003 1 166;Threshold=1.1e-39 150.6;type="Gene; snRNA; splicing";Annotation=U1 spliceosomal RNA;
Chr6	cmsearch	snRNA	19123062	19123176	.	-	.	ID=snRNA_00914;Target=RF00619 1 126;Threshold=3.7e-06 40.4;type="Gene; snRNA; splicing";Annotation=U6atac minor spliceosomal RNA;
Chr6	cmsearch	snRNA	19125034	19125195	.	-	.	ID=snRNA_00017;Target=RF00003 1 166;Threshold=4.8e-38 145.1;type="Gene; snRNA; splicing";Annotation=U1 spliceosomal RNA;
Chr6	cmsearch	snRNA	19127079	19127240	.	-	.	ID=snRNA_00026;Target=RF00003 1 166;Threshold=3.5e-36 138.8;type="Gene; snRNA; splicing";Annotation=U1 spliceosomal RNA;
Chr6	cmsearch	snRNA	19133645	19133809	.	-	.	ID=snRNA_00044;Target=RF00003 1 166;Threshold=1e-18 80.3;type="Gene; snRNA; splicing";Annotation=U1 spliceosomal RNA;
Chr6	cmsearch	snRNA	19150864	19151020	.	-	.	ID=snRNA_00129;Target=RF00015 1 140;Threshold=3.6e-20 101.8;type="Gene; snRNA; splicing";Annotation=U4 spliceosomal RNA;
Chr6	cmsearch	snRNA	19151950	19152110	.	-	.	ID=snRNA_00033;Target=RF00003 1 166;Threshold=1.7e-32 126.5;type="Gene; snRNA; splicing";Annotation=U1 spliceosomal RNA;
Chr6	cmsearch	snRNA	19157321	19157481	.	-	.	ID=snRNA_00003;Target=RF00003 1 166;Threshold=8.9e-41 154.3;type="Gene; snRNA; splicing";Annotation=U1 spliceosomal RNA;
Chr6	cmsearch	snRNA	19160061	19160220	.	-	.	ID=snRNA_00027;Target=RF00003 1 166;Threshold=1.1e-35 137.2;type="Gene; snRNA; splicing";Annotation=U1 spliceosomal RNA;
Chr6	cmsearch	snRNA	19192371	19192530	.	+	.	ID=snRNA_00028;Target=RF00003 1 166;Threshold=1.1e-35 137.2;type="Gene; snRNA; splicing";Annotation=U1 spliceosomal RNA;
Chr6	cmsearch	snRNA	19195111	19195271	.	+	.	ID=snRNA_00004;Target=RF00003 1 166;Threshold=8.9e-41 154.3;type="Gene; snRNA; splicing";Annotation=U1 spliceosomal RNA;
Chr6	cmsearch	snRNA	19198001	19198162	.	+	.	ID=snRNA_00032;Target=RF00003 1 166;Threshold=1.2e-32 127.1;type="Gene; snRNA; splicing";Annotation=U1 spliceosomal RNA;
Chr6	cmsearch	snRNA	19276914	19277020	.	-	.	ID=snRNA_00750;Target=RF00304 1 106;Threshold=2.1e-09 59.9;type="Gene; snRNA; snoRNA; CD-box";Annotation=Small nucleolar RNA Z279/snoR105/snoR108;
Chr6	cmsearch	snRNA	19683415	19683564	.	-	.	ID=snRNA_01036;Target=RF01295 1 330;Threshold=6.6e-05 38.2;type="Gene; snRNA; snoRNA; scaRNA";Annotation=Small Cajal body-specific RNA 7;
Chr6	cmsearch	snRNA	21188707	21188795	.	-	.	ID=snRNA_01147;Target=RF02539 1 88;Threshold=1.4e-16 84.5;type="Gene; snRNA; snoRNA; CD-box";Annotation=Plant small nucleolar RNA SNOR75;
Chr6	cmsearch	snRNA	21981870	21981974	.	-	.	ID=snRNA_00457;Target=RF00097 1 107;Threshold=3.9e-08 55.0;type="Gene; snRNA; snoRNA; CD-box";Annotation=Plant small nucleolar RNA R71;
Chr6	cmsearch	snRNA	22478683	22478788	.	+	.	ID=snRNA_00404;Target=RF00097 1 107;Threshold=9e-09 57.4;type="Gene; snRNA; snoRNA; CD-box";Annotation=Plant small nucleolar RNA R71;
Chr6	cmsearch	snRNA	22787420	22787592	.	-	.	ID=snRNA_00103;Target=RF00004 1 193;Threshold=1.3e-07 54.4;type="Gene; snRNA; splicing";Annotation=U2 spliceosomal RNA;
Chr6	cmsearch	snRNA	23317751	23317856	.	-	.	ID=snRNA_00426;Target=RF00097 1 107;Threshold=1.5e-08 56.6;type="Gene; snRNA; snoRNA; CD-box";Annotation=Plant small nucleolar RNA R71;
Chr6	cmsearch	snRNA	23388905	23389010	.	-	.	ID=snRNA_00554;Target=RF00097 1 107;Threshold=2.5e-06 48.1;type="Gene; snRNA; snoRNA; CD-box";Annotation=Plant small nucleolar RNA R71;
Chr6	cmsearch	snRNA	23533786	23533892	.	-	.	ID=snRNA_00664;Target=RF00097 1 107;Threshold=4.9e-05 43.1;type="Gene; snRNA; snoRNA; CD-box";Annotation=Plant small nucleolar RNA R71;
Chr6	cmsearch	snRNA	23675277	23675383	.	-	.	ID=snRNA_00300;Target=RF00097 1 107;Threshold=1.7e-09 60.2;type="Gene; snRNA; snoRNA; CD-box";Annotation=Plant small nucleolar RNA R71;
Chr6	cmsearch	snRNA	23972834	23972937	.	+	.	ID=snRNA_00443;Target=RF00097 1 107;Threshold=2.6e-08 55.7;type="Gene; snRNA; snoRNA; CD-box";Annotation=Plant small nucleolar RNA R71;
Chr6	cmsearch	snRNA	23979148	23979253	.	+	.	ID=snRNA_00535;Target=RF00097 1 107;Threshold=1.2e-06 49.3;type="Gene; snRNA; snoRNA; CD-box";Annotation=Plant small nucleolar RNA R71;
Chr6	cmsearch	snRNA	24356994	24357097	.	+	.	ID=snRNA_00410;Target=RF00097 1 107;Threshold=1e-08 57.3;type="Gene; snRNA; snoRNA; CD-box";Annotation=Plant small nucleolar RNA R71;
Chr6	cmsearch	snRNA	25800081	25800232	.	-	.	ID=snRNA_01031;Target=RF01295 1 330;Threshold=2.8e-05 39.7;type="Gene; snRNA; snoRNA; scaRNA";Annotation=Small Cajal body-specific RNA 7;
Chr6	cmsearch	snRNA	26970882	26970982	.	+	.	ID=snRNA_00773;Target=RF00330 1 100;Threshold=5.6e-10 59.8;type="Gene; snRNA; snoRNA; CD-box";Annotation=Small nucleolar RNA Z43;
Chr6	cmsearch	snRNA	27130906	27131067	.	-	.	ID=snRNA_00012;Target=RF00003 1 166;Threshold=6.6e-39 148.0;type="Gene; snRNA; splicing";Annotation=U1 spliceosomal RNA;
Chr6	cmsearch	snRNA	27133693	27133849	.	-	.	ID=snRNA_00132;Target=RF00015 1 140;Threshold=1.2e-19 99.7;type="Gene; snRNA; splicing";Annotation=U4 spliceosomal RNA;
Chr6	cmsearch	snRNA	28554587	28554690	.	-	.	ID=snRNA_00444;Target=RF00097 1 107;Threshold=2.6e-08 55.7;type="Gene; snRNA; snoRNA; CD-box";Annotation=Plant small nucleolar RNA R71;
Chr6	cmsearch	snRNA	28566460	28566563	.	-	.	ID=snRNA_00445;Target=RF00097 1 107;Threshold=2.6e-08 55.7;type="Gene; snRNA; snoRNA; CD-box";Annotation=Plant small nucleolar RNA R71;
Chr6	cmsearch	snRNA	29129969	29130075	.	+	.	ID=snRNA_00449;Target=RF00097 1 107;Threshold=3e-08 55.4;type="Gene; snRNA; snoRNA; CD-box";Annotation=Plant small nucleolar RNA R71;
Chr6	cmsearch	snRNA	30027570	30027676	.	-	.	ID=snRNA_00363;Target=RF00097 1 107;Threshold=3.9e-09 58.8;type="Gene; snRNA; snoRNA; CD-box";Annotation=Plant small nucleolar RNA R71;
Chr6	cmsearch	snRNA	30336861	30336964	.	-	.	ID=snRNA_00314;Target=RF00097 1 107;Threshold=2.4e-09 59.7;type="Gene; snRNA; snoRNA; CD-box";Annotation=Plant small nucleolar RNA R71;
Chr6	cmsearch	snRNA	30872647	30872750	.	+	.	ID=snRNA_00339;Target=RF00097 1 107;Threshold=2.7e-09 59.5;type="Gene; snRNA; snoRNA; CD-box";Annotation=Plant small nucleolar RNA R71;
Chr6	cmsearch	snRNA	31087495	31087598	.	-	.	ID=snRNA_00340;Target=RF00097 1 107;Threshold=2.7e-09 59.5;type="Gene; snRNA; snoRNA; CD-box";Annotation=Plant small nucleolar RNA R71;
Chr6	cmsearch	snRNA	31496847	31496951	.	+	.	ID=snRNA_00477;Target=RF00097 1 107;Threshold=8.4e-08 53.7;type="Gene; snRNA; snoRNA; CD-box";Annotation=Plant small nucleolar RNA R71;
Chr6	cmsearch	snRNA	31614986	31615092	.	+	.	ID=snRNA_00683;Target=RF00097 1 107;Threshold=8.6e-05 42.2;type="Gene; snRNA; snoRNA; CD-box";Annotation=Plant small nucleolar RNA R71;
Chr6	cmsearch	snRNA	31861735	31861838	.	-	.	ID=snRNA_00446;Target=RF00097 1 107;Threshold=2.6e-08 55.7;type="Gene; snRNA; snoRNA; CD-box";Annotation=Plant small nucleolar RNA R71;
Chr6	cmsearch	snRNA	31965054	31965159	.	+	.	ID=snRNA_00492;Target=RF00097 1 107;Threshold=1.6e-07 52.7;type="Gene; snRNA; snoRNA; CD-box";Annotation=Plant small nucleolar RNA R71;
Chr6	cmsearch	snRNA	32161681	32161786	.	+	.	ID=snRNA_00648;Target=RF00097 1 107;Threshold=2.2e-05 44.4;type="Gene; snRNA; snoRNA; CD-box";Annotation=Plant small nucleolar RNA R71;
Chr6	cmsearch	snRNA	33095053	33095156	.	+	.	ID=snRNA_00291;Target=RF00097 1 107;Threshold=1.1e-09 61.0;type="Gene; snRNA; snoRNA; CD-box";Annotation=Plant small nucleolar RNA R71;
Chr6	cmsearch	snRNA	33213399	33213504	.	+	.	ID=snRNA_00574;Target=RF00097 1 107;Threshold=4.6e-06 47.1;type="Gene; snRNA; snoRNA; CD-box";Annotation=Plant small nucleolar RNA R71;
Chr6	cmsearch	snRNA	33571653	33571758	.	-	.	ID=snRNA_00371;Target=RF00097 1 107;Threshold=6.7e-09 57.9;type="Gene; snRNA; snoRNA; CD-box";Annotation=Plant small nucleolar RNA R71;
Chr6	cmsearch	snRNA	34161458	34161564	.	+	.	ID=snRNA_00266;Target=RF00097 1 107;Threshold=3e-10 63.1;type="Gene; snRNA; snoRNA; CD-box";Annotation=Plant small nucleolar RNA R71;
Chr6	cmsearch	snRNA	34338109	34338214	.	+	.	ID=snRNA_00659;Target=RF00097 1 107;Threshold=3.8e-05 43.6;type="Gene; snRNA; snoRNA; CD-box";Annotation=Plant small nucleolar RNA R71;
Chr6	cmsearch	snRNA	35478682	35478788	.	-	.	ID=snRNA_00635;Target=RF00097 1 107;Threshold=1.7e-05 44.9;type="Gene; snRNA; snoRNA; CD-box";Annotation=Plant small nucleolar RNA R71;
Chr6	cmsearch	snRNA	41527871	41527974	.	-	.	ID=snRNA_00376;Target=RF00097 1 107;Threshold=7.6e-09 57.7;type="Gene; snRNA; snoRNA; CD-box";Annotation=Plant small nucleolar RNA R71;
Chr6	cmsearch	snRNA	41536328	41536431	.	-	.	ID=snRNA_00377;Target=RF00097 1 107;Threshold=7.6e-09 57.7;type="Gene; snRNA; snoRNA; CD-box";Annotation=Plant small nucleolar RNA R71;
Chr6	cmsearch	snRNA	41655252	41655355	.	+	.	ID=snRNA_00414;Target=RF00097 1 107;Threshold=1.1e-08 57.1;type="Gene; snRNA; snoRNA; CD-box";Annotation=Plant small nucleolar RNA R71;
Chr6	cmsearch	snRNA	42859287	42859436	.	-	.	ID=snRNA_01155;Target=RF02723 1 196;Threshold=3.6e-05 37.4;type="Gene; snRNA; snoRNA; CD-box";Annotation=Small nucleolar RNA ZL1;
Chr6	cmsearch	snRNA	43126572	43126673	.	-	.	ID=snRNA_00249;Target=RF00026 1 104;Threshold=6.1e-07 44.5;type="Gene; snRNA; splicing";Annotation=U6 spliceosomal RNA;
Chr6	cmsearch	snRNA	44052969	44053057	.	+	.	ID=snRNA_01051;Target=RF01421 1 87;Threshold=4.1e-11 68.4;type="Gene; snRNA; snoRNA; CD-box";Annotation=small nucleolar RNA snoR114;
Chr6	cmsearch	snRNA	44508060	44508123	.	+	.	ID=snRNA_01044;Target=RF01300 1 65;Threshold=3.9e-07 50.7;type="Gene; snRNA; snoRNA; CD-box";Annotation=Small nucleolar RNA U49;
Chr6	cmsearch	snRNA	44508338	44508486	.	+	.	ID=snRNA_01022;Target=RF01292 1 149;Threshold=1.1e-21 117.4;type="Gene; snRNA; snoRNA; HACA-box";Annotation=Small nucleolar RNA snoR2/U65;
Chr6	cmsearch	snRNA	44508575	44508657	.	+	.	ID=snRNA_00920;Target=RF01178 1 85;Threshold=6.3e-09 60.0;type="Gene; snRNA; snoRNA; CD-box";Annotation=Small nucleolar RNA snoR77Y;
Chr6	cmsearch	snRNA	44509135	44509342	.	+	.	ID=snRNA_00807;Target=RF00337 1 184;Threshold=2.4e-06 51.6;type="Gene; snRNA; snoRNA; CD-box";Annotation=Small nucleolar RNA Z112;
Chr6	cmsearch	snRNA	44509413	44509561	.	+	.	ID=snRNA_01027;Target=RF01292 1 149;Threshold=1e-20 113.2;type="Gene; snRNA; snoRNA; HACA-box";Annotation=Small nucleolar RNA snoR2/U65;
Chr6	cmsearch	snRNA	44509650	44509732	.	+	.	ID=snRNA_00922;Target=RF01178 1 85;Threshold=3.2e-08 57.3;type="Gene; snRNA; snoRNA; CD-box";Annotation=Small nucleolar RNA snoR77Y;
Chr6	cmsearch	snRNA	44510209	44510416	.	+	.	ID=snRNA_00803;Target=RF00337 1 184;Threshold=4e-07 55.0;type="Gene; snRNA; snoRNA; CD-box";Annotation=Small nucleolar RNA Z112;
Chr6	cmsearch	snRNA	44510487	44510635	.	+	.	ID=snRNA_01023;Target=RF01292 1 149;Threshold=1.9e-21 116.4;type="Gene; snRNA; snoRNA; HACA-box";Annotation=Small nucleolar RNA snoR2/U65;
Chr6	cmsearch	snRNA	44510722	44510804	.	+	.	ID=snRNA_00921;Target=RF01178 1 85;Threshold=6.3e-09 60.0;type="Gene; snRNA; snoRNA; CD-box";Annotation=Small nucleolar RNA snoR77Y;
Chr6	cmsearch	snRNA	44511280	44511484	.	+	.	ID=snRNA_00808;Target=RF00337 1 184;Threshold=5e-06 50.2;type="Gene; snRNA; snoRNA; CD-box";Annotation=Small nucleolar RNA Z112;
Chr6	cmsearch	snRNA	44511555	44511703	.	+	.	ID=snRNA_01028;Target=RF01292 1 149;Threshold=2.9e-20 111.3;type="Gene; snRNA; snoRNA; HACA-box";Annotation=Small nucleolar RNA snoR2/U65;
Chr6	cmsearch	snRNA	44511792	44511874	.	+	.	ID=snRNA_00923;Target=RF01178 1 85;Threshold=1.5e-07 54.6;type="Gene; snRNA; snoRNA; CD-box";Annotation=Small nucleolar RNA snoR77Y;
Chr6	cmsearch	snRNA	44513318	44513400	.	-	.	ID=snRNA_00918;Target=RF01178 1 85;Threshold=6.2e-10 63.9;type="Gene; snRNA; snoRNA; CD-box";Annotation=Small nucleolar RNA snoR77Y;
Chr6	cmsearch	snRNA	44513490	44513646	.	-	.	ID=snRNA_01026;Target=RF01292 1 149;Threshold=1e-20 113.2;type="Gene; snRNA; snoRNA; HACA-box";Annotation=Small nucleolar RNA snoR2/U65;
Chr6	cmsearch	snRNA	45039793	45039871	.	-	.	ID=snRNA_01111;Target=RF01847 1 221;Threshold=1.2e-11 55.8;type="Gene; snRNA; snoRNA; CD-box";Annotation=Plant small nucleolar RNA U3;
Chr6	cmsearch	snRNA	45814947	45815050	.	-	.	ID=snRNA_00447;Target=RF00097 1 107;Threshold=2.6e-08 55.7;type="Gene; snRNA; snoRNA; CD-box";Annotation=Plant small nucleolar RNA R71;
Chr6	cmsearch	snRNA	46145817	46145897	.	-	.	ID=snRNA_01004;Target=RF01281 1 81;Threshold=6e-14 79.4;type="Gene; snRNA; snoRNA; CD-box";Annotation=Small nucleolar RNA snoR35;
Chr6	cmsearch	snRNA	47748345	47748451	.	-	.	ID=snRNA_00520;Target=RF00097 1 107;Threshold=7.5e-07 50.1;type="Gene; snRNA; snoRNA; CD-box";Annotation=Plant small nucleolar RNA R71;
Chr6	cmsearch	snRNA	50192737	50192962	.	-	.	ID=snRNA_01032;Target=RF01295 1 330;Threshold=2.9e-05 39.7;type="Gene; snRNA; snoRNA; scaRNA";Annotation=Small Cajal body-specific RNA 7;
Chr6	cmsearch	snRNA	51149952	51150029	.	-	.	ID=snRNA_00877;Target=RF00355 1 78;Threshold=1.1e-15 88.1;type="Gene; snRNA; snoRNA; CD-box";Annotation=Small nucleolar RNA snoR28;
Chr6	cmsearch	snRNA	53421992	53422097	.	+	.	ID=snRNA_00534;Target=RF00097 1 107;Threshold=1.2e-06 49.3;type="Gene; snRNA; snoRNA; CD-box";Annotation=Plant small nucleolar RNA R71;
Chr6	cmsearch	snRNA	53665979	53666084	.	-	.	ID=snRNA_00551;Target=RF00097 1 107;Threshold=2.2e-06 48.3;type="Gene; snRNA; snoRNA; CD-box";Annotation=Plant small nucleolar RNA R71;
Chr6	cmsearch	snRNA	53788840	53788945	.	-	.	ID=snRNA_00598;Target=RF00097 1 107;Threshold=6.6e-06 46.5;type="Gene; snRNA; snoRNA; CD-box";Annotation=Plant small nucleolar RNA R71;
Chr7	cmsearch	snRNA	622641	622741	.	+	.	ID=snRNA_00622;Target=RF00097 1 107;Threshold=1.4e-05 45.2;type="Gene; snRNA; snoRNA; CD-box";Annotation=Plant small nucleolar RNA R71;
Chr7	cmsearch	snRNA	714230	714336	.	-	.	ID=snRNA_00413;Target=RF00097 1 107;Threshold=1.1e-08 57.1;type="Gene; snRNA; snoRNA; CD-box";Annotation=Plant small nucleolar RNA R71;
Chr7	cmsearch	snRNA	2555895	2556012	.	-	.	ID=snRNA_00971;Target=RF01227 1 129;Threshold=3.8e-17 96.4;type="Gene; snRNA; snoRNA; HACA-box";Annotation=Small nucleolar RNA snoR83;
Chr7	cmsearch	snRNA	4029017	4029168	.	-	.	ID=snRNA_01145;Target=RF02413 1 147;Threshold=1.4e-16 106.4;type="Gene; snRNA; snoRNA; HACA-box";Annotation=Small nucleolar RNA snoR145;
Chr7	cmsearch	snRNA	4056939	4057090	.	-	.	ID=snRNA_01142;Target=RF02413 1 147;Threshold=4.8e-17 108.6;type="Gene; snRNA; snoRNA; HACA-box";Annotation=Small nucleolar RNA snoR145;
Chr7	cmsearch	snRNA	4090912	4091063	.	-	.	ID=snRNA_01143;Target=RF02413 1 147;Threshold=4.8e-17 108.6;type="Gene; snRNA; snoRNA; HACA-box";Annotation=Small nucleolar RNA snoR145;
Chr7	cmsearch	snRNA	4109117	4109268	.	-	.	ID=snRNA_01144;Target=RF02413 1 147;Threshold=6e-17 108.1;type="Gene; snRNA; snoRNA; HACA-box";Annotation=Small nucleolar RNA snoR145;
Chr7	cmsearch	snRNA	4302408	4302503	.	+	.	ID=snRNA_01019;Target=RF01287 1 95;Threshold=6.5e-10 75.3;type="Gene; snRNA; snoRNA; CD-box";Annotation=Small nucleolar RNA snoR27;
Chr7	cmsearch	snRNA	4302638	4302727	.	+	.	ID=snRNA_01014;Target=RF01286 1 94;Threshold=3.4e-11 69.6;type="Gene; snRNA; snoRNA; CD-box";Annotation=Small nucleolar RNA snoR26;
Chr7	cmsearch	snRNA	5005561	5005666	.	+	.	ID=snRNA_00460;Target=RF00097 1 107;Threshold=4.3e-08 54.8;type="Gene; snRNA; snoRNA; CD-box";Annotation=Plant small nucleolar RNA R71;
Chr7	cmsearch	snRNA	5772688	5772811	.	-	.	ID=snRNA_01078;Target=RF01431 1 143;Threshold=8.6e-09 59.6;type="Gene; snRNA; snoRNA; HACA-box";Annotation=small nucleolar RNA snoR135;
Chr7	cmsearch	snRNA	6455837	6455920	.	+	.	ID=snRNA_00725;Target=RF00200 1 84;Threshold=2.8e-10 72.0;type="Gene; snRNA; snoRNA; CD-box";Annotation=Small nucleolar RNA Z199;
Chr7	cmsearch	snRNA	6456224	6456324	.	+	.	ID=snRNA_00738;Target=RF00267 1 94;Threshold=1.2e-14 79.0;type="Gene; snRNA; snoRNA; CD-box";Annotation=Small nucleolar RNA R64/Z200 family;
Chr7	cmsearch	snRNA	8280702	8280804	.	+	.	ID=snRNA_00395;Target=RF00097 1 107;Threshold=7.6e-09 57.7;type="Gene; snRNA; snoRNA; CD-box";Annotation=Plant small nucleolar RNA R71;
Chr7	cmsearch	snRNA	8296879	8296985	.	-	.	ID=snRNA_00468;Target=RF00097 1 107;Threshold=6.4e-08 54.2;type="Gene; snRNA; snoRNA; CD-box";Annotation=Plant small nucleolar RNA R71;
Chr7	cmsearch	snRNA	8305835	8305939	.	-	.	ID=snRNA_00508;Target=RF00097 1 107;Threshold=3.3e-07 51.4;type="Gene; snRNA; snoRNA; CD-box";Annotation=Plant small nucleolar RNA R71;
Chr7	cmsearch	snRNA	8314816	8314922	.	-	.	ID=snRNA_00505;Target=RF00097 1 107;Threshold=3.1e-07 51.6;type="Gene; snRNA; snoRNA; CD-box";Annotation=Plant small nucleolar RNA R71;
Chr7	cmsearch	snRNA	9106203	9106307	.	+	.	ID=snRNA_00509;Target=RF00097 1 107;Threshold=3.4e-07 51.4;type="Gene; snRNA; snoRNA; CD-box";Annotation=Plant small nucleolar RNA R71;
Chr7	cmsearch	snRNA	9114527	9114631	.	+	.	ID=snRNA_00510;Target=RF00097 1 107;Threshold=3.4e-07 51.4;type="Gene; snRNA; snoRNA; CD-box";Annotation=Plant small nucleolar RNA R71;
Chr7	cmsearch	snRNA	9806472	9806562	.	+	.	ID=snRNA_01053;Target=RF01421 1 87;Threshold=1.1e-10 66.7;type="Gene; snRNA; snoRNA; CD-box";Annotation=small nucleolar RNA snoR114;
Chr7	cmsearch	snRNA	10285731	10285826	.	+	.	ID=snRNA_00818;Target=RF00345 1 93;Threshold=9e-19 92.8;type="Gene; snRNA; snoRNA; CD-box";Annotation=Small nucleolar RNA snoR1;
Chr7	cmsearch	snRNA	10285961	10286097	.	+	.	ID=snRNA_00976;Target=RF01230 1 131;Threshold=1.7e-15 98.3;type="Gene; snRNA; snoRNA; HACA-box";Annotation=Small nucleolar RNA snoR77;
Chr7	cmsearch	snRNA	10286126	10286221	.	+	.	ID=snRNA_00819;Target=RF00345 1 93;Threshold=2.6e-12 68.8;type="Gene; snRNA; snoRNA; CD-box";Annotation=Small nucleolar RNA snoR1;
Chr7	cmsearch	snRNA	10286355	10286491	.	+	.	ID=snRNA_00977;Target=RF01230 1 131;Threshold=1.7e-15 98.3;type="Gene; snRNA; snoRNA; HACA-box";Annotation=Small nucleolar RNA snoR77;
Chr7	cmsearch	snRNA	10300876	10301055	.	+	.	ID=snRNA_00100;Target=RF00004 1 193;Threshold=6.1e-15 84.9;type="Gene; snRNA; splicing";Annotation=U2 spliceosomal RNA;
Chr7	cmsearch	snRNA	11617186	11617292	.	-	.	ID=snRNA_00638;Target=RF00097 1 107;Threshold=1.7e-05 44.9;type="Gene; snRNA; snoRNA; CD-box";Annotation=Plant small nucleolar RNA R71;
Chr7	cmsearch	snRNA	12707918	12708022	.	-	.	ID=snRNA_00679;Target=RF00097 1 107;Threshold=7.1e-05 42.5;type="Gene; snRNA; snoRNA; CD-box";Annotation=Plant small nucleolar RNA R71;
Chr7	cmsearch	snRNA	15829096	15829202	.	+	.	ID=snRNA_00267;Target=RF00097 1 107;Threshold=3.2e-10 63.0;type="Gene; snRNA; snoRNA; CD-box";Annotation=Plant small nucleolar RNA R71;
Chr7	cmsearch	snRNA	16055302	16055409	.	+	.	ID=snRNA_00634;Target=RF00097 1 107;Threshold=1.6e-05 45.0;type="Gene; snRNA; snoRNA; CD-box";Annotation=Plant small nucleolar RNA R71;
Chr7	cmsearch	snRNA	16520085	16520188	.	+	.	ID=snRNA_00347;Target=RF00097 1 107;Threshold=2.8e-09 59.4;type="Gene; snRNA; snoRNA; CD-box";Annotation=Plant small nucleolar RNA R71;
Chr7	cmsearch	snRNA	17372069	17372172	.	+	.	ID=snRNA_00539;Target=RF00097 1 107;Threshold=1.7e-06 48.7;type="Gene; snRNA; snoRNA; CD-box";Annotation=Plant small nucleolar RNA R71;
Chr7	cmsearch	snRNA	17374455	17374560	.	+	.	ID=snRNA_00652;Target=RF00097 1 107;Threshold=2.8e-05 44.0;type="Gene; snRNA; snoRNA; CD-box";Annotation=Plant small nucleolar RNA R71;
Chr7	cmsearch	snRNA	18210965	18211068	.	+	.	ID=snRNA_00388;Target=RF00097 1 107;Threshold=7.6e-09 57.7;type="Gene; snRNA; snoRNA; CD-box";Annotation=Plant small nucleolar RNA R71;
Chr7	cmsearch	snRNA	18295807	18295910	.	-	.	ID=snRNA_00389;Target=RF00097 1 107;Threshold=7.6e-09 57.7;type="Gene; snRNA; snoRNA; CD-box";Annotation=Plant small nucleolar RNA R71;
Chr7	cmsearch	snRNA	18863678	18863784	.	-	.	ID=snRNA_00271;Target=RF00097 1 107;Threshold=4.6e-10 62.4;type="Gene; snRNA; snoRNA; CD-box";Annotation=Plant small nucleolar RNA R71;
Chr7	cmsearch	snRNA	19276823	19276925	.	-	.	ID=snRNA_00511;Target=RF00097 1 107;Threshold=3.6e-07 51.3;type="Gene; snRNA; snoRNA; CD-box";Annotation=Plant small nucleolar RNA R71;
Chr7	cmsearch	snRNA	19395510	19395613	.	-	.	ID=snRNA_00390;Target=RF00097 1 107;Threshold=7.6e-09 57.7;type="Gene; snRNA; snoRNA; CD-box";Annotation=Plant small nucleolar RNA R71;
Chr7	cmsearch	snRNA	20541247	20541350	.	+	.	ID=snRNA_00367;Target=RF00097 1 107;Threshold=5e-09 58.4;type="Gene; snRNA; snoRNA; CD-box";Annotation=Plant small nucleolar RNA R71;
Chr7	cmsearch	snRNA	21057223	21057328	.	-	.	ID=snRNA_00421;Target=RF00097 1 107;Threshold=1.3e-08 56.9;type="Gene; snRNA; snoRNA; CD-box";Annotation=Plant small nucleolar RNA R71;
Chr7	cmsearch	snRNA	21562753	21562860	.	+	.	ID=snRNA_00926;Target=RF01198 1 99;Threshold=4.4e-08 58.8;type="Gene; snRNA; snoRNA; CD-box";Annotation=Small nucleolar RNA snoR69Y;
Chr7	cmsearch	snRNA	21617164	21617297	.	-	.	ID=snRNA_00982;Target=RF01231 1 134;Threshold=3.1e-14 100.1;type="Gene; snRNA; snoRNA; HACA-box";Annotation=Small nucleolar RNA snoR74;
Chr7	cmsearch	snRNA	22858328	22858431	.	-	.	ID=snRNA_00296;Target=RF00097 1 107;Threshold=1.4e-09 60.6;type="Gene; snRNA; snoRNA; CD-box";Annotation=Plant small nucleolar RNA R71;
Chr7	cmsearch	snRNA	23521578	23521681	.	-	.	ID=snRNA_00398;Target=RF00097 1 107;Threshold=7.7e-09 57.7;type="Gene; snRNA; snoRNA; CD-box";Annotation=Plant small nucleolar RNA R71;
Chr7	cmsearch	snRNA	23636547	23636653	.	-	.	ID=snRNA_00617;Target=RF00097 1 107;Threshold=1.4e-05 45.3;type="Gene; snRNA; snoRNA; CD-box";Annotation=Plant small nucleolar RNA R71;
Chr7	cmsearch	snRNA	23711392	23711498	.	-	.	ID=snRNA_00546;Target=RF00097 1 107;Threshold=2e-06 48.5;type="Gene; snRNA; snoRNA; CD-box";Annotation=Plant small nucleolar RNA R71;
Chr7	cmsearch	snRNA	24262102	24262207	.	-	.	ID=snRNA_00631;Target=RF00097 1 107;Threshold=1.5e-05 45.1;type="Gene; snRNA; snoRNA; CD-box";Annotation=Plant small nucleolar RNA R71;
Chr7	cmsearch	snRNA	28150772	28150875	.	-	.	ID=snRNA_00325;Target=RF00097 1 107;Threshold=2.6e-09 59.5;type="Gene; snRNA; snoRNA; CD-box";Annotation=Plant small nucleolar RNA R71;
Chr7	cmsearch	snRNA	28803013	28803113	.	+	.	ID=snRNA_00521;Target=RF00097 1 107;Threshold=7.7e-07 50.0;type="Gene; snRNA; snoRNA; CD-box";Annotation=Plant small nucleolar RNA R71;
Chr7	cmsearch	snRNA	31548661	31548764	.	-	.	ID=snRNA_00239;Target=RF00026 1 104;Threshold=3.3e-09 52.3;type="Gene; snRNA; splicing";Annotation=U6 spliceosomal RNA;
Chr7	cmsearch	snRNA	32219284	32219355	.	-	.	ID=snRNA_00707;Target=RF00145 1 72;Threshold=1.8e-05 52.6;type="Gene; snRNA; snoRNA; CD-box";Annotation=Small nucleolar RNA Z105;
Chr7	cmsearch	snRNA	32219464	32219563	.	-	.	ID=snRNA_00765;Target=RF00328 1 93;Threshold=8.3e-09 58.8;type="Gene; snRNA; snoRNA; CD-box";Annotation=Small nucleolar RNA Z161/Z228;
Chr7	cmsearch	snRNA	32219782	32219875	.	-	.	ID=snRNA_00770;Target=RF00329 1 88;Threshold=9.4e-05 43.1;type="Gene; snRNA; snoRNA; CD-box";Annotation=Small nucleolar RNA Z162;
Chr7	cmsearch	snRNA	32219973	32220047	.	-	.	ID=snRNA_00709;Target=RF00145 1 72;Threshold=0.0001 49.1;type="Gene; snRNA; snoRNA; CD-box";Annotation=Small nucleolar RNA Z105;
Chr7	cmsearch	snRNA	32220153	32220252	.	-	.	ID=snRNA_00767;Target=RF00328 1 93;Threshold=1.6e-08 57.7;type="Gene; snRNA; snoRNA; CD-box";Annotation=Small nucleolar RNA Z161/Z228;
Chr7	cmsearch	snRNA	34081284	34081390	.	+	.	ID=snRNA_00333;Target=RF00097 1 107;Threshold=2.7e-09 59.5;type="Gene; snRNA; snoRNA; CD-box";Annotation=Plant small nucleolar RNA R71;
Chr7	cmsearch	snRNA	34400160	34400243	.	+	.	ID=snRNA_01055;Target=RF01422 1 86;Threshold=5e-12 70.1;type="Gene; snRNA; snoRNA; CD-box";Annotation=small nucleolar RNA snoR116;
Chr7	cmsearch	snRNA	36566392	36566520	.	+	.	ID=snRNA_00908;Target=RF00619 1 126;Threshold=1.9e-19 87.3;type="Gene; snRNA; splicing";Annotation=U6atac minor spliceosomal RNA;
Chr7	cmsearch	snRNA	37870886	37870991	.	+	.	ID=snRNA_00407;Target=RF00097 1 107;Threshold=9.9e-09 57.3;type="Gene; snRNA; snoRNA; CD-box";Annotation=Plant small nucleolar RNA R71;
Chr7	cmsearch	snRNA	39728709	39728811	.	-	.	ID=snRNA_00681;Target=RF00097 1 107;Threshold=8.3e-05 42.3;type="Gene; snRNA; snoRNA; CD-box";Annotation=Plant small nucleolar RNA R71;
Chr7	cmsearch	snRNA	42324972	42325152	.	-	.	ID=snRNA_00111;Target=RF00004 1 193;Threshold=0.0001 42.3;type="Gene; snRNA; splicing";Annotation=U2 spliceosomal RNA;
Chr7	cmsearch	snRNA	42490900	42490980	.	-	.	ID=snRNA_00997;Target=RF01279 1 79;Threshold=1.9e-09 63.8;type="Gene; snRNA; snoRNA; CD-box";Annotation=Small nucleolar RNA snoR53Y;
Chr7	cmsearch	snRNA	42491084	42491193	.	-	.	ID=snRNA_00927;Target=RF01198 1 99;Threshold=1.5e-07 56.6;type="Gene; snRNA; snoRNA; CD-box";Annotation=Small nucleolar RNA snoR69Y;
Chr7	cmsearch	snRNA	43204255	43204415	.	+	.	ID=snRNA_00009;Target=RF00003 1 166;Threshold=1.9e-39 149.8;type="Gene; snRNA; splicing";Annotation=U1 spliceosomal RNA;
Chr7	cmsearch	snRNA	43893559	43893674	.	-	.	ID=snRNA_00169;Target=RF00020 1 116;Threshold=3.1e-12 84.9;type="Gene; snRNA; splicing";Annotation=U5 spliceosomal RNA;
Chr7	cmsearch	snRNA	43895385	43895502	.	-	.	ID=snRNA_00171;Target=RF00020 1 116;Threshold=6.6e-12 83.4;type="Gene; snRNA; splicing";Annotation=U5 spliceosomal RNA;
Chr7	cmsearch	snRNA	43897645	43897762	.	-	.	ID=snRNA_00172;Target=RF00020 1 116;Threshold=6.9e-12 83.3;type="Gene; snRNA; splicing";Annotation=U5 spliceosomal RNA;
Chr7	cmsearch	snRNA	44758932	44759021	.	-	.	ID=snRNA_01016;Target=RF01286 1 94;Threshold=4.9e-11 69.0;type="Gene; snRNA; snoRNA; CD-box";Annotation=Small nucleolar RNA snoR26;
Chr7	cmsearch	snRNA	44759166	44759261	.	-	.	ID=snRNA_01017;Target=RF01287 1 95;Threshold=6.4e-12 84.5;type="Gene; snRNA; snoRNA; CD-box";Annotation=Small nucleolar RNA snoR27;
Chr7	cmsearch	snRNA	45171549	45171699	.	+	.	ID=snRNA_01134;Target=RF02409 1 200;Threshold=1.4e-05 41.2;type="Gene; snRNA; snoRNA; CD-box";Annotation=Small nucleolar RNA snoR125;
Chr7	cmsearch	snRNA	45644406	45644513	.	+	.	ID=snRNA_00109;Target=RF00004 1 193;Threshold=3.2e-06 48.5;type="Gene; snRNA; splicing";Annotation=U2 spliceosomal RNA;
Chr7	cmsearch	snRNA	47984957	47985053	.	-	.	ID=snRNA_00763;Target=RF00328 1 93;Threshold=1.8e-09 61.3;type="Gene; snRNA; snoRNA; CD-box";Annotation=Small nucleolar RNA Z161/Z228;
Chr7	cmsearch	snRNA	48304222	48304383	.	-	.	ID=snRNA_00113;Target=RF00007 1 155;Threshold=1.5e-17 94.8;type="Gene; snRNA; splicing";Annotation=U12 minor spliceosomal RNA;
Chr7	cmsearch	snRNA	50644644	50644759	.	-	.	ID=snRNA_00197;Target=RF00020 1 116;Threshold=5.9e-08 65.5;type="Gene; snRNA; splicing";Annotation=U5 spliceosomal RNA;
Chr7	cmsearch	snRNA	50973886	50974047	.	+	.	ID=snRNA_01138;Target=RF02409 1 200;Threshold=9.4e-05 38.0;type="Gene; snRNA; snoRNA; CD-box";Annotation=Small nucleolar RNA snoR125;
Chr8	cmsearch	snRNA	2048862	2048962	.	-	.	ID=snRNA_00623;Target=RF00097 1 107;Threshold=1.4e-05 45.2;type="Gene; snRNA; snoRNA; CD-box";Annotation=Plant small nucleolar RNA R71;
Chr8	cmsearch	snRNA	2162203	2162399	.	+	.	ID=snRNA_00983;Target=RF01231 1 134;Threshold=8.2e-14 98.0;type="Gene; snRNA; snoRNA; HACA-box";Annotation=Small nucleolar RNA snoR74;
Chr8	cmsearch	snRNA	2488914	2489010	.	-	.	ID=snRNA_00932;Target=RF01206 1 92;Threshold=2.2e-08 63.7;type="Gene; snRNA; snoRNA; HACA-box";Annotation=Small nucleolar RNA snoR109;
Chr8	cmsearch	snRNA	2892529	2892632	.	+	.	ID=snRNA_00270;Target=RF00097 1 107;Threshold=4.5e-10 62.4;type="Gene; snRNA; snoRNA; CD-box";Annotation=Plant small nucleolar RNA R71;
Chr8	cmsearch	snRNA	3039321	3039426	.	-	.	ID=snRNA_00667;Target=RF00097 1 107;Threshold=5.1e-05 43.1;type="Gene; snRNA; snoRNA; CD-box";Annotation=Plant small nucleolar RNA R71;
Chr8	cmsearch	snRNA	3410431	3410560	.	+	.	ID=snRNA_00974;Target=RF01228 1 128;Threshold=2e-16 96.1;type="Gene; snRNA; snoRNA; HACA-box";Annotation=Small nucleolar RNA snoR111;
Chr8	cmsearch	snRNA	4730161	4730264	.	+	.	ID=snRNA_00341;Target=RF00097 1 107;Threshold=2.7e-09 59.5;type="Gene; snRNA; snoRNA; CD-box";Annotation=Plant small nucleolar RNA R71;
Chr8	cmsearch	snRNA	6402988	6403073	.	-	.	ID=snRNA_00888;Target=RF00357 1 97;Threshold=1.1e-08 59.9;type="Gene; snRNA; snoRNA; CD-box";Annotation=Small nucleolar RNA R44/J54/Z268 family;
Chr8	cmsearch	snRNA	7472765	7472867	.	-	.	ID=snRNA_00717;Target=RF00149 1 100;Threshold=3.6e-13 75.5;type="Gene; snRNA; snoRNA; CD-box";Annotation=Small nucleolar RNA Z103;
Chr8	cmsearch	snRNA	7473054	7473157	.	-	.	ID=snRNA_00720;Target=RF00149 1 100;Threshold=9.8e-06 46.9;type="Gene; snRNA; snoRNA; CD-box";Annotation=Small nucleolar RNA Z103;
Chr8	cmsearch	snRNA	7473235	7473351	.	-	.	ID=snRNA_00718;Target=RF00149 1 100;Threshold=4.6e-13 75.1;type="Gene; snRNA; snoRNA; CD-box";Annotation=Small nucleolar RNA Z103;
Chr8	cmsearch	snRNA	9164939	9165045	.	-	.	ID=snRNA_00467;Target=RF00097 1 107;Threshold=5.9e-08 54.3;type="Gene; snRNA; snoRNA; CD-box";Annotation=Plant small nucleolar RNA R71;
Chr8	cmsearch	snRNA	9382159	9382281	.	+	.	ID=snRNA_00143;Target=RF00016 1 116;Threshold=8.6e-16 81.5;type="Gene; snRNA; snoRNA; CD-box";Annotation=Small nucleolar RNA SNORD14;
Chr8	cmsearch	snRNA	9382367	9382490	.	+	.	ID=snRNA_00139;Target=RF00016 1 116;Threshold=4.2e-17 86.3;type="Gene; snRNA; snoRNA; CD-box";Annotation=Small nucleolar RNA SNORD14;
Chr8	cmsearch	snRNA	9398403	9398525	.	+	.	ID=snRNA_00147;Target=RF00016 1 116;Threshold=6.1e-14 74.7;type="Gene; snRNA; snoRNA; CD-box";Annotation=Small nucleolar RNA SNORD14;
Chr8	cmsearch	snRNA	9399093	9399215	.	+	.	ID=snRNA_00141;Target=RF00016 1 116;Threshold=3.4e-16 83.0;type="Gene; snRNA; snoRNA; CD-box";Annotation=Small nucleolar RNA SNORD14;
Chr8	cmsearch	snRNA	9399433	9399556	.	+	.	ID=snRNA_00140;Target=RF00016 1 116;Threshold=1.5e-16 84.2;type="Gene; snRNA; snoRNA; CD-box";Annotation=Small nucleolar RNA SNORD14;
Chr8	cmsearch	snRNA	11359707	11359800	.	-	.	ID=snRNA_01061;Target=RF01428 1 91;Threshold=3.7e-05 53.3;type="Gene; snRNA; snoRNA; CD-box";Annotation=small nucleolar RNA snoR128;
Chr8	cmsearch	snRNA	11360159	11360250	.	-	.	ID=snRNA_01060;Target=RF01428 1 91;Threshold=2.9e-05 53.9;type="Gene; snRNA; snoRNA; CD-box";Annotation=small nucleolar RNA snoR128;
Chr8	cmsearch	snRNA	11360477	11360567	.	-	.	ID=snRNA_01059;Target=RF01428 1 91;Threshold=8.2e-08 65.3;type="Gene; snRNA; snoRNA; CD-box";Annotation=small nucleolar RNA snoR128;
Chr8	cmsearch	snRNA	13874748	13874838	.	+	.	ID=snRNA_00776;Target=RF00332 1 90;Threshold=5.5e-07 53.0;type="Gene; snRNA; snoRNA; CD-box";Annotation=Small nucleolar RNA Z266;
Chr8	cmsearch	snRNA	13910765	13910855	.	+	.	ID=snRNA_00775;Target=RF00332 1 90;Threshold=3.2e-07 53.9;type="Gene; snRNA; snoRNA; CD-box";Annotation=Small nucleolar RNA Z266;
Chr8	cmsearch	snRNA	14820756	14820861	.	-	.	ID=snRNA_00572;Target=RF00097 1 107;Threshold=4.4e-06 47.2;type="Gene; snRNA; snoRNA; CD-box";Annotation=Plant small nucleolar RNA R71;
Chr8	cmsearch	snRNA	14954085	14954189	.	+	.	ID=snRNA_00399;Target=RF00097 1 107;Threshold=7.8e-09 57.7;type="Gene; snRNA; snoRNA; CD-box";Annotation=Plant small nucleolar RNA R71;
Chr8	cmsearch	snRNA	15515669	15515775	.	-	.	ID=snRNA_00557;Target=RF00097 1 107;Threshold=2.8e-06 47.9;type="Gene; snRNA; snoRNA; CD-box";Annotation=Plant small nucleolar RNA R71;
Chr8	cmsearch	snRNA	16168224	16168330	.	+	.	ID=snRNA_00526;Target=RF00097 1 107;Threshold=9.5e-07 49.7;type="Gene; snRNA; snoRNA; CD-box";Annotation=Plant small nucleolar RNA R71;
Chr8	cmsearch	snRNA	16513091	16513194	.	-	.	ID=snRNA_00348;Target=RF00097 1 107;Threshold=2.8e-09 59.4;type="Gene; snRNA; snoRNA; CD-box";Annotation=Plant small nucleolar RNA R71;
Chr8	cmsearch	snRNA	17319041	17319147	.	+	.	ID=snRNA_00642;Target=RF00097 1 107;Threshold=1.7e-05 44.9;type="Gene; snRNA; snoRNA; CD-box";Annotation=Plant small nucleolar RNA R71;
Chr8	cmsearch	snRNA	17948480	17948664	.	-	.	ID=snRNA_01133;Target=RF02409 1 200;Threshold=1.1e-05 41.5;type="Gene; snRNA; snoRNA; CD-box";Annotation=Small nucleolar RNA snoR125;
Chr8	cmsearch	snRNA	19387143	19387246	.	+	.	ID=snRNA_00448;Target=RF00097 1 107;Threshold=2.6e-08 55.7;type="Gene; snRNA; snoRNA; CD-box";Annotation=Plant small nucleolar RNA R71;
Chr8	cmsearch	snRNA	19413109	19413212	.	-	.	ID=snRNA_00360;Target=RF00097 1 107;Threshold=3.5e-09 59.0;type="Gene; snRNA; snoRNA; CD-box";Annotation=Plant small nucleolar RNA R71;
Chr8	cmsearch	snRNA	21296219	21296322	.	+	.	ID=snRNA_00315;Target=RF00097 1 107;Threshold=2.4e-09 59.7;type="Gene; snRNA; snoRNA; CD-box";Annotation=Plant small nucleolar RNA R71;
Chr8	cmsearch	snRNA	21457240	21457345	.	-	.	ID=snRNA_00301;Target=RF00097 1 107;Threshold=1.7e-09 60.2;type="Gene; snRNA; snoRNA; CD-box";Annotation=Plant small nucleolar RNA R71;
Chr8	cmsearch	snRNA	21993700	21993787	.	+	.	ID=snRNA_01148;Target=RF02539 1 88;Threshold=5.9e-16 82.3;type="Gene; snRNA; snoRNA; CD-box";Annotation=Plant small nucleolar RNA SNOR75;
Chr8	cmsearch	snRNA	22572690	22572796	.	-	.	ID=snRNA_00402;Target=RF00097 1 107;Threshold=7.9e-09 57.7;type="Gene; snRNA; snoRNA; CD-box";Annotation=Plant small nucleolar RNA R71;
Chr8	cmsearch	snRNA	23134073	23134179	.	+	.	ID=snRNA_00463;Target=RF00097 1 107;Threshold=5.5e-08 54.4;type="Gene; snRNA; snoRNA; CD-box";Annotation=Plant small nucleolar RNA R71;
Chr8	cmsearch	snRNA	23138746	23138852	.	-	.	ID=snRNA_00500;Target=RF00097 1 107;Threshold=2.7e-07 51.8;type="Gene; snRNA; snoRNA; CD-box";Annotation=Plant small nucleolar RNA R71;
Chr8	cmsearch	snRNA	23308944	23309067	.	-	.	ID=snRNA_00142;Target=RF00016 1 116;Threshold=5.2e-16 82.3;type="Gene; snRNA; snoRNA; CD-box";Annotation=Small nucleolar RNA SNORD14;
Chr8	cmsearch	snRNA	23309138	23309250	.	-	.	ID=snRNA_00934;Target=RF01208 1 106;Threshold=3.3e-10 77.4;type="Gene; snRNA; snoRNA; HACA-box";Annotation=Small nucleolar RNA snoR99;
Chr8	cmsearch	snRNA	23309334	23309461	.	-	.	ID=snRNA_00144;Target=RF00016 1 116;Threshold=9.3e-15 77.7;type="Gene; snRNA; snoRNA; CD-box";Annotation=Small nucleolar RNA SNORD14;
Chr8	cmsearch	snRNA	23396570	23396657	.	+	.	ID=snRNA_00885;Target=RF00357 1 97;Threshold=1.6e-10 67.2;type="Gene; snRNA; snoRNA; CD-box";Annotation=Small nucleolar RNA R44/J54/Z268 family;
Chr8	cmsearch	snRNA	23733883	23733986	.	-	.	ID=snRNA_00342;Target=RF00097 1 107;Threshold=2.7e-09 59.5;type="Gene; snRNA; snoRNA; CD-box";Annotation=Plant small nucleolar RNA R71;
Chr8	cmsearch	snRNA	23983968	23984069	.	-	.	ID=snRNA_00676;Target=RF00097 1 107;Threshold=6.4e-05 42.7;type="Gene; snRNA; snoRNA; CD-box";Annotation=Plant small nucleolar RNA R71;
Chr8	cmsearch	snRNA	24577188	24577293	.	-	.	ID=snRNA_00562;Target=RF00097 1 107;Threshold=3.2e-06 47.7;type="Gene; snRNA; snoRNA; CD-box";Annotation=Plant small nucleolar RNA R71;
Chr8	cmsearch	snRNA	25940470	25940576	.	-	.	ID=snRNA_00935;Target=RF01213 1 106;Threshold=1.1e-11 87.5;type="Gene; snRNA; snoRNA; HACA-box";Annotation=Small nucleolar RNA snoR103;
Chr8	cmsearch	snRNA	26323811	26323913	.	-	.	ID=snRNA_00566;Target=RF00097 1 107;Threshold=3.7e-06 47.5;type="Gene; snRNA; snoRNA; CD-box";Annotation=Plant small nucleolar RNA R71;
Chr8	cmsearch	snRNA	27759363	27759531	.	+	.	ID=snRNA_00758;Target=RF00319 1 184;Threshold=2.3e-06 48.6;type="Gene; snRNA; snoRNA; HACA-box";Annotation=Small nucleolar RNA SNORA23;
Chr8	cmsearch	snRNA	27764693	27764884	.	-	.	ID=snRNA_00760;Target=RF00319 1 184;Threshold=2.3e-05 44.6;type="Gene; snRNA; snoRNA; HACA-box";Annotation=Small nucleolar RNA SNORA23;
Chr8	cmsearch	snRNA	27773537	27773716	.	+	.	ID=snRNA_00757;Target=RF00319 1 184;Threshold=2.3e-07 52.8;type="Gene; snRNA; snoRNA; HACA-box";Annotation=Small nucleolar RNA SNORA23;
Chr8	cmsearch	snRNA	28415031	28415136	.	-	.	ID=snRNA_00567;Target=RF00097 1 107;Threshold=4e-06 47.3;type="Gene; snRNA; snoRNA; CD-box";Annotation=Plant small nucleolar RNA R71;
Chr8	cmsearch	snRNA	28430284	28430387	.	-	.	ID=snRNA_00493;Target=RF00097 1 107;Threshold=1.7e-07 52.6;type="Gene; snRNA; snoRNA; CD-box";Annotation=Plant small nucleolar RNA R71;
Chr8	cmsearch	snRNA	28649942	28650048	.	+	.	ID=snRNA_00491;Target=RF00097 1 107;Threshold=1.6e-07 52.7;type="Gene; snRNA; snoRNA; CD-box";Annotation=Plant small nucleolar RNA R71;
Chr8	cmsearch	snRNA	29014564	29014669	.	+	.	ID=snRNA_00480;Target=RF00097 1 107;Threshold=1.1e-07 53.2;type="Gene; snRNA; snoRNA; CD-box";Annotation=Plant small nucleolar RNA R71;
Chr8	cmsearch	snRNA	29398269	29398369	.	-	.	ID=snRNA_00596;Target=RF00097 1 107;Threshold=6.3e-06 46.6;type="Gene; snRNA; snoRNA; CD-box";Annotation=Plant small nucleolar RNA R71;
Chr8	cmsearch	snRNA	29408213	29408313	.	-	.	ID=snRNA_00624;Target=RF00097 1 107;Threshold=1.4e-05 45.2;type="Gene; snRNA; snoRNA; CD-box";Annotation=Plant small nucleolar RNA R71;
Chr8	cmsearch	snRNA	32153047	32153150	.	+	.	ID=snRNA_00343;Target=RF00097 1 107;Threshold=2.7e-09 59.5;type="Gene; snRNA; snoRNA; CD-box";Annotation=Plant small nucleolar RNA R71;
Chr8	cmsearch	snRNA	32551901	32552035	.	+	.	ID=snRNA_01083;Target=RF01444 1 144;Threshold=4.5e-05 43.8;type="Gene; snRNA; snoRNA; HACA-box";Annotation=small nucleolar RNA snR92;
Chr8	cmsearch	snRNA	33088804	33088908	.	+	.	ID=snRNA_00558;Target=RF00097 1 107;Threshold=2.9e-06 47.8;type="Gene; snRNA; snoRNA; CD-box";Annotation=Plant small nucleolar RNA R71;
Chr8	cmsearch	snRNA	33269876	33269984	.	+	.	ID=snRNA_00941;Target=RF01215 1 106;Threshold=2.3e-06 61.2;type="Gene; snRNA; snoRNA; HACA-box";Annotation=Small nucleolar RNA snoR97;
Chr8	cmsearch	snRNA	33736420	33736526	.	+	.	ID=snRNA_00454;Target=RF00097 1 107;Threshold=3.7e-08 55.1;type="Gene; snRNA; snoRNA; CD-box";Annotation=Plant small nucleolar RNA R71;
Chr8	cmsearch	snRNA	33771729	33771941	.	+	.	ID=snRNA_01106;Target=RF01847 1 221;Threshold=4.5e-29 113.3;type="Gene; snRNA; snoRNA; CD-box";Annotation=Plant small nucleolar RNA U3;
Chr8	cmsearch	snRNA	35359852	35360049	.	+	.	ID=snRNA_00061;Target=RF00004 1 193;Threshold=2.3e-34 165.9;type="Gene; snRNA; splicing";Annotation=U2 spliceosomal RNA;
Chr8	cmsearch	snRNA	35360432	35360515	.	+	.	ID=snRNA_00250;Target=RF00026 1 104;Threshold=7e-07 44.3;type="Gene; snRNA; splicing";Annotation=U6 spliceosomal RNA;
Chr8	cmsearch	snRNA	35361302	35361417	.	+	.	ID=snRNA_00155;Target=RF00020 1 116;Threshold=4.4e-13 88.8;type="Gene; snRNA; splicing";Annotation=U5 spliceosomal RNA;
Chr8	cmsearch	snRNA	36691272	36691377	.	-	.	ID=snRNA_00613;Target=RF00097 1 107;Threshold=1.2e-05 45.4;type="Gene; snRNA; snoRNA; CD-box";Annotation=Plant small nucleolar RNA R71;
Chr8	cmsearch	snRNA	37149799	37149996	.	+	.	ID=snRNA_00065;Target=RF00004 1 193;Threshold=9.3e-34 163.4;type="Gene; snRNA; splicing";Annotation=U2 spliceosomal RNA;
Chr8	cmsearch	snRNA	37150351	37150438	.	+	.	ID=snRNA_00241;Target=RF00026 1 104;Threshold=7.9e-09 51.0;type="Gene; snRNA; splicing";Annotation=U6 spliceosomal RNA;
Chr8	cmsearch	snRNA	37151204	37151319	.	+	.	ID=snRNA_00156;Target=RF00020 1 116;Threshold=4.4e-13 88.8;type="Gene; snRNA; splicing";Annotation=U5 spliceosomal RNA;
Chr8	cmsearch	snRNA	37613185	37613291	.	+	.	ID=snRNA_00494;Target=RF00097 1 107;Threshold=1.8e-07 52.4;type="Gene; snRNA; snoRNA; CD-box";Annotation=Plant small nucleolar RNA R71;
Chr8	cmsearch	snRNA	40753933	40754039	.	+	.	ID=snRNA_00663;Target=RF00097 1 107;Threshold=4.6e-05 43.2;type="Gene; snRNA; snoRNA; CD-box";Annotation=Plant small nucleolar RNA R71;
Chr8	cmsearch	snRNA	41919589	41919742	.	+	.	ID=snRNA_00985;Target=RF01236 1 144;Threshold=6.2e-07 61.7;type="Gene; snRNA; snoRNA; HACA-box";Annotation=Small nucleolar RNA U19;
Chr8	cmsearch	snRNA	42844633	42844739	.	-	.	ID=snRNA_00292;Target=RF00097 1 107;Threshold=1.2e-09 60.8;type="Gene; snRNA; snoRNA; CD-box";Annotation=Plant small nucleolar RNA R71;
Chr8	cmsearch	snRNA	44916291	44916388	.	-	.	ID=snRNA_00693;Target=RF00132 1 97;Threshold=6.9e-13 76.6;type="Gene; snRNA; snoRNA; CD-box";Annotation=Small nucleolar RNA R24;
Chr8	cmsearch	snRNA	45352173	45352279	.	+	.	ID=snRNA_00748;Target=RF00304 1 106;Threshold=3.3e-15 81.9;type="Gene; snRNA; snoRNA; CD-box";Annotation=Small nucleolar RNA Z279/snoR105/snoR108;
Chr8	cmsearch	snRNA	45352838	45352944	.	+	.	ID=snRNA_00749;Target=RF00304 1 106;Threshold=2.4e-13 74.9;type="Gene; snRNA; snoRNA; CD-box";Annotation=Small nucleolar RNA Z279/snoR105/snoR108;
Chr8	cmsearch	snRNA	46041247	46041363	.	-	.	ID=snRNA_00943;Target=RF01220 1 118;Threshold=8.9e-12 81.7;type="Gene; snRNA; snoRNA; HACA-box";Annotation=Small nucleolar RNA snoR104;
Chr8	cmsearch	snRNA	46041467	46041585	.	-	.	ID=snRNA_00944;Target=RF01220 1 118;Threshold=9e-11 77.0;type="Gene; snRNA; snoRNA; HACA-box";Annotation=Small nucleolar RNA snoR104;
Chr8	cmsearch	snRNA	46735415	46735541	.	-	.	ID=snRNA_00743;Target=RF00303 1 123;Threshold=6.8e-20 111.6;type="Gene; snRNA; snoRNA; HACA-box";Annotation=Small nucleolar RNA snoR86;
Chr8	cmsearch	snRNA	49181476	49181562	.	-	.	ID=snRNA_00257;Target=RF00054 1 87;Threshold=9.7e-10 58.4;type="Gene; snRNA; snoRNA; CD-box";Annotation=Small nucleolar RNA SNORD25;
Chr8	cmsearch	snRNA	49182006	49182080	.	-	.	ID=snRNA_00729;Target=RF00202 1 76;Threshold=9.3e-09 55.5;type="Gene; snRNA; snoRNA; CD-box";Annotation=Small nucleolar RNA R66;
Chr8	cmsearch	snRNA	51315879	51315982	.	-	.	ID=snRNA_00349;Target=RF00097 1 107;Threshold=2.8e-09 59.4;type="Gene; snRNA; snoRNA; CD-box";Annotation=Plant small nucleolar RNA R71;
Chr9	cmsearch	snRNA	339732	339834	.	+	.	ID=snRNA_00733;Target=RF00204 1 83;Threshold=8e-07 52.4;type="Gene; snRNA; snoRNA; CD-box";Annotation=Small nucleolar RNA R12;
Chr9	cmsearch	snRNA	339929	340054	.	+	.	ID=snRNA_00260;Target=RF00069 1 76;Threshold=2.2e-06 53.7;type="Gene; snRNA; snoRNA; CD-box";Annotation=Small nucleolar RNA SNORD24;
Chr9	cmsearch	snRNA	5996120	5996208	.	+	.	ID=snRNA_00896;Target=RF00359 1 88;Threshold=6.1e-11 76.3;type="Gene; snRNA; snoRNA; CD-box";Annotation=Small nucleolar RNA Z102/R77;
Chr9	cmsearch	snRNA	6748295	6748405	.	+	.	ID=snRNA_01116;Target=RF01847 72 220;Threshold=1.6e-06 39.0;type="Gene; snRNA; snoRNA; CD-box";Annotation=Plant small nucleolar RNA U3;
Chr9	cmsearch	snRNA	7738761	7738905	.	-	.	ID=snRNA_00242;Target=RF00026 1 104;Threshold=9.5e-09 50.7;type="Gene; snRNA; splicing";Annotation=U6 spliceosomal RNA;
Chr9	cmsearch	snRNA	7755726	7755912	.	-	.	ID=snRNA_01139;Target=RF02409 1 200;Threshold=9.5e-05 38.0;type="Gene; snRNA; snoRNA; CD-box";Annotation=Small nucleolar RNA snoR125;
Chr9	cmsearch	snRNA	8828348	8828560	.	+	.	ID=snRNA_01108;Target=RF01847 1 221;Threshold=3e-25 100.7;type="Gene; snRNA; snoRNA; CD-box";Annotation=Plant small nucleolar RNA U3;
Chr9	cmsearch	snRNA	9871354	9871460	.	-	.	ID=snRNA_00937;Target=RF01213 1 106;Threshold=2.3e-10 80.9;type="Gene; snRNA; snoRNA; HACA-box";Annotation=Small nucleolar RNA snoR103;
Chr9	cmsearch	snRNA	10379722	10379888	.	+	.	ID=snRNA_01136;Target=RF02409 1 200;Threshold=6.6e-05 38.6;type="Gene; snRNA; snoRNA; CD-box";Annotation=Small nucleolar RNA snoR125;
Chr9	cmsearch	snRNA	12791174	12791374	.	-	.	ID=snRNA_01107;Target=RF01847 1 221;Threshold=6.6e-26 102.8;type="Gene; snRNA; snoRNA; CD-box";Annotation=Plant small nucleolar RNA U3;
Chr9	cmsearch	snRNA	12793156	12793351	.	-	.	ID=snRNA_00051;Target=RF00004 1 193;Threshold=3.2e-36 173.6;type="Gene; snRNA; splicing";Annotation=U2 spliceosomal RNA;
Chr9	cmsearch	snRNA	12793772	12793876	.	+	.	ID=snRNA_00243;Target=RF00026 1 104;Threshold=1.8e-08 49.8;type="Gene; snRNA; splicing";Annotation=U6 spliceosomal RNA;
Chr9	cmsearch	snRNA	12798636	12798738	.	+	.	ID=snRNA_00218;Target=RF00026 1 104;Threshold=1e-24 105.8;type="Gene; snRNA; splicing";Annotation=U6 spliceosomal RNA;
Chr9	cmsearch	snRNA	12801057	12801269	.	-	.	ID=snRNA_01098;Target=RF01847 1 221;Threshold=1.7e-49 180.6;type="Gene; snRNA; snoRNA; CD-box";Annotation=Plant small nucleolar RNA U3;
Chr9	cmsearch	snRNA	12802323	12802516	.	-	.	ID=snRNA_00056;Target=RF00004 1 193;Threshold=2.2e-35 170.1;type="Gene; snRNA; splicing";Annotation=U2 spliceosomal RNA;
Chr9	cmsearch	snRNA	13445869	13446261	.	-	.	ID=snRNA_00993;Target=RF01272 11 928;Threshold=1.1e-05 38.2;type="Gene; snRNA; snoRNA; HACA-box";Annotation=Small nucleolar RNA snR86;
Chr9	cmsearch	snRNA	19029213	19029477	.	+	.	ID=snRNA_00989;Target=RF01270 238 521;Threshold=7e-05 32.3;type="Gene; snRNA; snoRNA; HACA-box";Annotation=Small nucleolar RNA snR84;
Chr9	cmsearch	snRNA	21288154	21288278	.	-	.	ID=snRNA_00904;Target=RF00548 1 137;Threshold=9.1e-07 56.1;type="Gene; snRNA; splicing";Annotation=U11 spliceosomal RNA;
Chr9	cmsearch	snRNA	21296120	21296244	.	-	.	ID=snRNA_00902;Target=RF00548 1 137;Threshold=1.5e-08 64.3;type="Gene; snRNA; splicing";Annotation=U11 spliceosomal RNA;
Chr9	cmsearch	snRNA	22202631	22202803	.	+	.	ID=snRNA_00108;Target=RF00004 1 193;Threshold=2.7e-06 48.9;type="Gene; snRNA; splicing";Annotation=U2 spliceosomal RNA;
Chr9	cmsearch	snRNA	22242168	22242296	.	-	.	ID=snRNA_00901;Target=RF00548 1 137;Threshold=3.3e-10 71.8;type="Gene; snRNA; splicing";Annotation=U11 spliceosomal RNA;
Chr9	cmsearch	snRNA	22877820	22877927	.	+	.	ID=snRNA_00746;Target=RF00304 1 106;Threshold=1.6e-16 86.9;type="Gene; snRNA; snoRNA; CD-box";Annotation=Small nucleolar RNA Z279/snoR105/snoR108;
Chr9	cmsearch	snRNA	24221786	24221891	.	-	.	ID=snRNA_00481;Target=RF00097 1 107;Threshold=1.3e-07 53.0;type="Gene; snRNA; snoRNA; CD-box";Annotation=Plant small nucleolar RNA R71;
Chr9	cmsearch	snRNA	25692788	25692963	.	+	.	ID=snRNA_00102;Target=RF00004 1 193;Threshold=5.5e-09 60.0;type="Gene; snRNA; splicing";Annotation=U2 spliceosomal RNA;
Chr9	cmsearch	snRNA	25839252	25839412	.	+	.	ID=snRNA_00016;Target=RF00003 1 166;Threshold=4.2e-38 145.3;type="Gene; snRNA; splicing";Annotation=U1 spliceosomal RNA;
Chr9	cmsearch	snRNA	25860502	25860662	.	+	.	ID=snRNA_00036;Target=RF00003 1 166;Threshold=1.2e-28 113.6;type="Gene; snRNA; splicing";Annotation=U1 spliceosomal RNA;
Chr9	cmsearch	snRNA	26905275	26905361	.	-	.	ID=snRNA_00753;Target=RF00309 1 98;Threshold=2.3e-07 60.9;type="Gene; snRNA; snoRNA; CD-box";Annotation=Small nucleolar RNA snR60/Z15/Z230/Z193/J17;
Chr9	cmsearch	snRNA	26905761	26905862	.	-	.	ID=snRNA_00771;Target=RF00330 1 100;Threshold=2.8e-21 100.7;type="Gene; snRNA; snoRNA; CD-box";Annotation=Small nucleolar RNA Z43;
Chr9	cmsearch	snRNA	26905922	26906016	.	-	.	ID=snRNA_00752;Target=RF00309 1 98;Threshold=1.5e-12 83.9;type="Gene; snRNA; snoRNA; CD-box";Annotation=Small nucleolar RNA snR60/Z15/Z230/Z193/J17;
Chr9	cmsearch	snRNA	26906134	26906217	.	-	.	ID=snRNA_00924;Target=RF01179 1 84;Threshold=4.7e-07 58.6;type="Gene; snRNA; snoRNA; CD-box";Annotation=Small nucleolar RNA U83;
Chr9	cmsearch	snRNA	26906472	26906568	.	-	.	ID=snRNA_00772;Target=RF00330 1 100;Threshold=1.1e-18 91.2;type="Gene; snRNA; snoRNA; CD-box";Annotation=Small nucleolar RNA Z43;
Chr9	cmsearch	snRNA	28301355	28301442	.	-	.	ID=snRNA_00882;Target=RF00357 1 97;Threshold=2.8e-11 70.2;type="Gene; snRNA; snoRNA; CD-box";Annotation=Small nucleolar RNA R44/J54/Z268 family;
Chr9	cmsearch	snRNA	29246937	29247039	.	+	.	ID=snRNA_00478;Target=RF00097 1 107;Threshold=9.3e-08 53.6;type="Gene; snRNA; snoRNA; CD-box";Annotation=Plant small nucleolar RNA R71;
Chr9	cmsearch	snRNA	29882080	29882183	.	+	.	ID=snRNA_00391;Target=RF00097 1 107;Threshold=7.6e-09 57.7;type="Gene; snRNA; snoRNA; CD-box";Annotation=Plant small nucleolar RNA R71;
Chr9	cmsearch	snRNA	29995646	29995747	.	-	.	ID=snRNA_00594;Target=RF00097 1 107;Threshold=5.9e-06 46.7;type="Gene; snRNA; snoRNA; CD-box";Annotation=Plant small nucleolar RNA R71;
Chr9	cmsearch	snRNA	30161796	30161896	.	+	.	ID=snRNA_00625;Target=RF00097 1 107;Threshold=1.4e-05 45.2;type="Gene; snRNA; snoRNA; CD-box";Annotation=Plant small nucleolar RNA R71;
Chr9	cmsearch	snRNA	30509075	30509181	.	+	.	ID=snRNA_00645;Target=RF00097 1 107;Threshold=2.1e-05 44.5;type="Gene; snRNA; snoRNA; CD-box";Annotation=Plant small nucleolar RNA R71;
Chr9	cmsearch	snRNA	31865103	31865208	.	+	.	ID=snRNA_00600;Target=RF00097 1 107;Threshold=6.9e-06 46.4;type="Gene; snRNA; snoRNA; CD-box";Annotation=Plant small nucleolar RNA R71;
Chr9	cmsearch	snRNA	32160516	32160619	.	+	.	ID=snRNA_00283;Target=RF00097 1 107;Threshold=9.1e-10 61.3;type="Gene; snRNA; snoRNA; CD-box";Annotation=Plant small nucleolar RNA R71;
Chr9	cmsearch	snRNA	33317141	33317247	.	+	.	ID=snRNA_00431;Target=RF00097 1 107;Threshold=2e-08 56.1;type="Gene; snRNA; snoRNA; CD-box";Annotation=Plant small nucleolar RNA R71;
Chr9	cmsearch	snRNA	33419121	33419227	.	+	.	ID=snRNA_00432;Target=RF00097 1 107;Threshold=2e-08 56.1;type="Gene; snRNA; snoRNA; CD-box";Annotation=Plant small nucleolar RNA R71;
Chr9	cmsearch	snRNA	33938437	33938542	.	+	.	ID=snRNA_00670;Target=RF00097 1 107;Threshold=5.7e-05 42.9;type="Gene; snRNA; snoRNA; CD-box";Annotation=Plant small nucleolar RNA R71;
Chr9	cmsearch	snRNA	35292962	35293064	.	-	.	ID=snRNA_00482;Target=RF00097 1 107;Threshold=1.3e-07 53.0;type="Gene; snRNA; snoRNA; CD-box";Annotation=Plant small nucleolar RNA R71;
Chr9	cmsearch	snRNA	35355351	35355456	.	-	.	ID=snRNA_00586;Target=RF00097 1 107;Threshold=5e-06 46.9;type="Gene; snRNA; snoRNA; CD-box";Annotation=Plant small nucleolar RNA R71;
Chr9	cmsearch	snRNA	38408599	38408705	.	-	.	ID=snRNA_00587;Target=RF00097 1 107;Threshold=5.1e-06 46.9;type="Gene; snRNA; snoRNA; CD-box";Annotation=Plant small nucleolar RNA R71;
Chr9	cmsearch	snRNA	38452874	38452954	.	+	.	ID=snRNA_01001;Target=RF01279 1 79;Threshold=1.3e-07 56.5;type="Gene; snRNA; snoRNA; CD-box";Annotation=Small nucleolar RNA snoR53Y;
Chr9	cmsearch	snRNA	39345281	39345384	.	-	.	ID=snRNA_00639;Target=RF00097 1 107;Threshold=1.7e-05 44.9;type="Gene; snRNA; snoRNA; CD-box";Annotation=Plant small nucleolar RNA R71;
Chr9	cmsearch	snRNA	39981153	39981259	.	-	.	ID=snRNA_00674;Target=RF00097 1 107;Threshold=6.1e-05 42.8;type="Gene; snRNA; snoRNA; CD-box";Annotation=Plant small nucleolar RNA R71;
Chr9	cmsearch	snRNA	41390186	41390292	.	-	.	ID=snRNA_00669;Target=RF00097 1 107;Threshold=5.5e-05 43.0;type="Gene; snRNA; snoRNA; CD-box";Annotation=Plant small nucleolar RNA R71;
Chr9	cmsearch	snRNA	41640014	41640151	.	-	.	ID=snRNA_01066;Target=RF01431 1 143;Threshold=3.4e-26 131.7;type="Gene; snRNA; snoRNA; HACA-box";Annotation=small nucleolar RNA snoR135;
Chr9	cmsearch	snRNA	42526963	42527069	.	+	.	ID=snRNA_00279;Target=RF00097 1 107;Threshold=7.1e-10 61.7;type="Gene; snRNA; snoRNA; CD-box";Annotation=Plant small nucleolar RNA R71;
Chr9	cmsearch	snRNA	42991494	42991597	.	+	.	ID=snRNA_00392;Target=RF00097 1 107;Threshold=7.6e-09 57.7;type="Gene; snRNA; snoRNA; CD-box";Annotation=Plant small nucleolar RNA R71;
Chr9	cmsearch	snRNA	45014884	45014987	.	-	.	ID=snRNA_00299;Target=RF00097 1 107;Threshold=1.6e-09 60.3;type="Gene; snRNA; snoRNA; CD-box";Annotation=Plant small nucleolar RNA R71;
##gff-version 3
Scaffold15	cmsearch	snRNA	231467	231573	.	+	.	ID=snRNA_00334;Target=RF00097 1 107;Threshold=2.7e-09 59.5;type="Gene; snRNA; snoRNA; CD-box";Annotation=Plant small nucleolar RNA R71;
Scaffold18	cmsearch	snRNA	446648	446751	.	-	.	ID=snRNA_00345;Target=RF00097 1 107;Threshold=2.7e-09 59.4;type="Gene; snRNA; snoRNA; CD-box";Annotation=Plant small nucleolar RNA R71;
Scaffold18	cmsearch	snRNA	454579	454681	.	+	.	ID=snRNA_00215;Target=RF00026 1 104;Threshold=5.9e-26 110.0;type="Gene; snRNA; splicing";Annotation=U6 spliceosomal RNA;
Scaffold19	cmsearch	snRNA	362530	362633	.	-	.	ID=snRNA_00350;Target=RF00097 1 107;Threshold=2.8e-09 59.4;type="Gene; snRNA; snoRNA; CD-box";Annotation=Plant small nucleolar RNA R71;
Scaffold1	cmsearch	snRNA	1205676	1205781	.	+	.	ID=snRNA_00497;Target=RF00097 1 107;Threshold=2e-07 52.3;type="Gene; snRNA; snoRNA; CD-box";Annotation=Plant small nucleolar RNA R71;
Scaffold1	cmsearch	snRNA	1509810	1509897	.	+	.	ID=snRNA_00883;Target=RF00357 1 97;Threshold=2.8e-11 70.2;type="Gene; snRNA; snoRNA; CD-box";Annotation=Small nucleolar RNA R44/J54/Z268 family;
Scaffold24	cmsearch	snRNA	62776	62892	.	+	.	ID=snRNA_00181;Target=RF00020 1 116;Threshold=1.4e-11 82.0;type="Gene; snRNA; splicing";Annotation=U5 spliceosomal RNA;
Scaffold2	cmsearch	snRNA	454065	454168	.	-	.	ID=snRNA_00285;Target=RF00097 1 107;Threshold=9.1e-10 61.3;type="Gene; snRNA; snoRNA; CD-box";Annotation=Plant small nucleolar RNA R71;
Scaffold2	cmsearch	snRNA	661811	661916	.	-	.	ID=snRNA_00319;Target=RF00097 1 107;Threshold=2.5e-09 59.6;type="Gene; snRNA; snoRNA; CD-box";Annotation=Plant small nucleolar RNA R71;
Scaffold2	cmsearch	snRNA	1083451	1083551	.	-	.	ID=snRNA_00626;Target=RF00097 1 107;Threshold=1.4e-05 45.2;type="Gene; snRNA; snoRNA; CD-box";Annotation=Plant small nucleolar RNA R71;
Scaffold31	cmsearch	snRNA	235697	235896	.	+	.	ID=snRNA_01153;Target=RF02723 1 196;Threshold=1.6e-07 45.8;type="Gene; snRNA; snoRNA; CD-box";Annotation=Small nucleolar RNA ZL1;
Scaffold38	cmsearch	snRNA	66175	66278	.	+	.	ID=snRNA_00355;Target=RF00097 1 107;Threshold=3.5e-09 59.0;type="Gene; snRNA; snoRNA; CD-box";Annotation=Plant small nucleolar RNA R71;
Scaffold3	cmsearch	snRNA	406249	406353	.	+	.	ID=snRNA_00516;Target=RF00097 1 107;Threshold=5.6e-07 50.6;type="Gene; snRNA; snoRNA; CD-box";Annotation=Plant small nucleolar RNA R71;
Scaffold3	cmsearch	snRNA	1009239	1009342	.	-	.	ID=snRNA_00286;Target=RF00097 1 107;Threshold=9.1e-10 61.3;type="Gene; snRNA; snoRNA; CD-box";Annotation=Plant small nucleolar RNA R71;
Scaffold3	cmsearch	snRNA	1452047	1452150	.	+	.	ID=snRNA_00393;Target=RF00097 1 107;Threshold=7.6e-09 57.7;type="Gene; snRNA; snoRNA; CD-box";Annotation=Plant small nucleolar RNA R71;
Scaffold4	cmsearch	snRNA	280032	280135	.	-	.	ID=snRNA_00344;Target=RF00097 1 107;Threshold=2.7e-09 59.4;type="Gene; snRNA; snoRNA; CD-box";Annotation=Plant small nucleolar RNA R71;
Scaffold50	cmsearch	snRNA	113870	113970	.	-	.	ID=snRNA_00627;Target=RF00097 1 107;Threshold=1.4e-05 45.2;type="Gene; snRNA; snoRNA; CD-box";Annotation=Plant small nucleolar RNA R71;
Scaffold5	cmsearch	snRNA	223091	223195	.	+	.	ID=snRNA_00601;Target=RF00097 1 107;Threshold=7.1e-06 46.3;type="Gene; snRNA; snoRNA; CD-box";Annotation=Plant small nucleolar RNA R71;
Scaffold5	cmsearch	snRNA	495073	495178	.	+	.	ID=snRNA_00665;Target=RF00097 1 107;Threshold=5.1e-05 43.1;type="Gene; snRNA; snoRNA; CD-box";Annotation=Plant small nucleolar RNA R71;
Scaffold5	cmsearch	snRNA	869852	869954	.	-	.	ID=snRNA_00214;Target=RF00026 1 104;Threshold=5.9e-26 110.0;type="Gene; snRNA; splicing";Annotation=U6 spliceosomal RNA;
Scaffold5	cmsearch	snRNA	1116481	1116584	.	+	.	ID=snRNA_00394;Target=RF00097 1 107;Threshold=7.6e-09 57.7;type="Gene; snRNA; snoRNA; CD-box";Annotation=Plant small nucleolar RNA R71;
Scaffold7	cmsearch	snRNA	583571	583674	.	-	.	ID=snRNA_00419;Target=RF00097 1 107;Threshold=1.2e-08 56.9;type="Gene; snRNA; snoRNA; CD-box";Annotation=Plant small nucleolar RNA R71;
Scaffold7	cmsearch	snRNA	739611	739717	.	+	.	ID=snRNA_00274;Target=RF00097 1 107;Threshold=4.8e-10 62.3;type="Gene; snRNA; snoRNA; CD-box";Annotation=Plant small nucleolar RNA R71;
Scaffold8	cmsearch	snRNA	493956	494062	.	-	.	ID=snRNA_00433;Target=RF00097 1 107;Threshold=2e-08 56.1;type="Gene; snRNA; snoRNA; CD-box";Annotation=Plant small nucleolar RNA R71;
Scaffold8	cmsearch	snRNA	531272	531475	.	+	.	ID=snRNA_01152;Target=RF02723 1 196;Threshold=5.1e-08 47.5;type="Gene; snRNA; snoRNA; CD-box";Annotation=Small nucleolar RNA ZL1;
Scaffold8	cmsearch	snRNA	537900	538095	.	+	.	ID=snRNA_01156;Target=RF02723 1 196;Threshold=7.6e-05 36.3;type="Gene; snRNA; snoRNA; CD-box";Annotation=Small nucleolar RNA ZL1;
Scaffold8	cmsearch	snRNA	543464	543698	.	-	.	ID=snRNA_00761;Target=RF00319 1 184;Threshold=5e-05 43.2;type="Gene; snRNA; snoRNA; HACA-box";Annotation=Small nucleolar RNA SNORA23;
Scaffold8	cmsearch	snRNA	547921	548026	.	-	.	ID=snRNA_00671;Target=RF00097 1 107;Threshold=5.7e-05 42.9;type="Gene; snRNA; snoRNA; CD-box";Annotation=Plant small nucleolar RNA R71;
Scaffold8	cmsearch	snRNA	835455	835561	.	-	.	ID=snRNA_00653;Target=RF00097 1 107;Threshold=2.9e-05 44.0;type="Gene; snRNA; snoRNA; CD-box";Annotation=Plant small nucleolar RNA R71;
Scaffold9	cmsearch	snRNA	560082	560187	.	-	.	ID=snRNA_00666;Target=RF00097 1 107;Threshold=5.1e-05 43.1;type="Gene; snRNA; snoRNA; CD-box";Annotation=Plant small nucleolar RNA R71;
