# Supplementary material for: A Chromosome-Level Reference Genome of Chinese Balloon Flower (Platycodon grandiflorus)
Source: Front Genet. 2022 Apr 8;13:869784. doi: 10.3389/fgene.2022.869784 (PMC9023762; doi:10.3389/fgene.2022.869784)
Supplement: Supplementary file 1 [file DataSheet2.ZIP › supplementary_data/tRNA.gff3]

##gff-version 3
Chr1	tRNAscan-SE	tRNA	1744641	1744723	64.80	+	.	ID=tRNA_0001;Type=Leu;Anti-codon=TAA;structure=">>>>>>>..>>>..........<<<.>>>>>.......<<<<<.>>>>....<<<<..>>>>>.......<<<<<<<<<<<<.";
Chr1	tRNAscan-SE	tRNA	5173157	5173228	51.01	+	.	ID=tRNA_0002;Type=Ser;Anti-codon=GGA;structure=">>>>.>>..>>>>.......<<<<.>>>>>.......<<<<<.....>.>.>.......<.<.<<<.<<<<.";
Chr1	tRNAscan-SE	tRNA	25315513	25315584	78.86	+	.	ID=tRNA_0003;Type=Cys;Anti-codon=GCA;structure=">>>>>>>..>>>>.......<<<<.>>>>>.......<<<<<.....>>>>>.......<<<<<<<<<<<<.";
Chr1	tRNAscan-SE	tRNA	25318091	25318162	55.12	+	.	ID=tRNA_0004;Type=Cys;Anti-codon=GCA;structure=">>>>>>>..>>>>.......<<<<.>>>>>.......<<<<<......>>>>.......<<<<.<<<<<<<.";
Chr1	tRNAscan-SE	tRNA	25321360	25321431	55.12	+	.	ID=tRNA_0005;Type=Cys;Anti-codon=GCA;structure=">>>>>>>..>>>>.......<<<<.>>>>>.......<<<<<......>>>>.......<<<<.<<<<<<<.";
Chr1	tRNAscan-SE	tRNA	25324616	25324687	72.64	+	.	ID=tRNA_0006;Type=Cys;Anti-codon=GCA;structure=">>.>>>>..>>>>.......<<<<.>>>>>.......<<<<<.....>>>>>.......<<<<<<<<<.<<.";
Chr1	tRNAscan-SE	tRNA	25326336	25326404	59.13	+	.	ID=tRNA_0007;Type=Cys;Anti-codon=GCA;structure=">>>>>>>..>>>>.......<<<<.>>>>>.......<<<<<........>>.......<<<<<<<<<.";
Chr1	tRNAscan-SE	tRNA	25328068	25328139	72.66	+	.	ID=tRNA_0008;Type=Cys;Anti-codon=GCA;structure=">>>>>.>..>>>>.......<<<<.>>>>>.......<<<<<.....>>>>>.......<<<<<<.<<<<<.";
Chr1	tRNAscan-SE	tRNA	25332418	25332489	78.86	+	.	ID=tRNA_0009;Type=Cys;Anti-codon=GCA;structure=">>>>>>>..>>>>.......<<<<.>>>>>.......<<<<<.....>>>>>.......<<<<<<<<<<<<.";
Chr1	tRNAscan-SE	tRNA	25334153	25334224	78.86	+	.	ID=tRNA_0010;Type=Cys;Anti-codon=GCA;structure=">>>>>>>..>>>>.......<<<<.>>>>>.......<<<<<.....>>>>>.......<<<<<<<<<<<<.";
Chr1	tRNAscan-SE	tRNA	25335877	25335948	68.47	+	.	ID=tRNA_0011;Type=Cys;Anti-codon=GCA;structure=">>..>>>..>>>>.......<<<<.>>>>>.......<<<<<.....>>>>>.......<<<<<<<<..<<.";
Chr1	tRNAscan-SE	tRNA	25337597	25337668	78.86	+	.	ID=tRNA_0012;Type=Cys;Anti-codon=GCA;structure=">>>>>>>..>>>>.......<<<<.>>>>>.......<<<<<.....>>>>>.......<<<<<<<<<<<<.";
Chr1	tRNAscan-SE	tRNA	5176097	5176168	58.14	+	.	ID=tRNA_0013;Type=Cys;Anti-codon=GCA;structure=">>>.>>>..>>>>.......<<<<.>>>>>.......<<<<<.....>>>.>.......<.<<<<<<.<<<.";
Chr1	tRNAscan-SE	tRNA	25339321	25339392	78.86	+	.	ID=tRNA_0014;Type=Cys;Anti-codon=GCA;structure=">>>>>>>..>>>>.......<<<<.>>>>>.......<<<<<.....>>>>>.......<<<<<<<<<<<<.";
Chr1	tRNAscan-SE	tRNA	25341046	25341117	78.86	+	.	ID=tRNA_0015;Type=Cys;Anti-codon=GCA;structure=">>>>>>>..>>>>.......<<<<.>>>>>.......<<<<<.....>>>>>.......<<<<<<<<<<<<.";
Chr1	tRNAscan-SE	tRNA	45829756	45829825	29.62	+	.	ID=tRNA_0016;Type=Val;Anti-codon=TAC;structure=">>>>..>>>>.......<<<<..>>............<<......>.>>>.......<<<.<<<...<<.";
Chr1	tRNAscan-SE	tRNA	48692142	48692213	62.38	+	.	ID=tRNA_0017;Type=His;Anti-codon=GTG;structure=">>>>>>>..>>>>........<<<<.>>>>>.......<<<<<....>>>>>.......<<<<<<<<<<<<.";
Chr1	tRNAscan-SE	tRNA	50366443	50366514	49.25	+	.	ID=tRNA_0018;Type=Glu;Anti-codon=TTC;structure=">..>>>>..>>>>........<<<<.>>>>>.......<<<<<....>>>>>.......<<<<<<<<<..<.";
Chr1	tRNAscan-SE	tRNA	55322000	55322072	23.43	+	.	ID=tRNA_0019;Type=Pseudo;Anti-codon=ATG;structure=">>>>>>...>>>>........<<<<.>>..>.......<..<<.....>.>>>.......<<<.<.<<<<<<.";
Chr1	tRNAscan-SE	tRNA	55492876	55492949	76.95	+	.	ID=tRNA_0020;Type=Val;Anti-codon=AAC;structure=">>>>>>>..>>>...........<<<.>>>>>.......<<<<<.....>>>>>.......<<<<<<<<<<<<.";
Chr1	tRNAscan-SE	tRNA	55493050	55493123	75.19	+	.	ID=tRNA_0021;Type=Val;Anti-codon=AAC;structure=">>>>>>>..>>>...........<<<.>>>>>.......<<<<<.....>>>>>.......<<<<<<<<<<<<.";
Chr1	tRNAscan-SE	tRNA	56852241	56852313	35.70	+	.	ID=tRNA_0022;Type=His;Anti-codon=ATG;structure=">>>>>>>..>>>..........<<<.>>.>>.......<<.<<.....>>>>>.......<<<<<<<<<<<<.";
Chr1	tRNAscan-SE	tRNA	57485637	57485708	47.69	+	.	ID=tRNA_0023;Type=Val;Anti-codon=GAC;structure=">>>>>>>..>>>>.......<<<<.>>>>>.......<<<<<.....>>>>>.......<<<<<<<<<<<<.";
Chr1	tRNAscan-SE	tRNA	5179459	5179529	65.33	+	.	ID=tRNA_0024;Type=Tyr;Anti-codon=GTA;structure=">>>>>>>..>>>>.......<<<<.>>>>>.......<<<<<.....>>>>>......<<<<<<<<<<<<.";
Chr1	tRNAscan-SE	tRNA	57598318	57598389	72.67	+	.	ID=tRNA_0025;Type=Glu;Anti-codon=TTC;structure=">>>>>>>..>>>>........<<<<.>>>>>.......<<<<<....>>>>>.......<<<<<<<<<<<<.";
Chr1	tRNAscan-SE	tRNA	57922385	57922458	83.42	+	.	ID=tRNA_0026;Type=Ile;Anti-codon=AAT;structure=">>>>>>>..>>>>.........<<<<.>>>>>.......<<<<<.....>>>>>.......<<<<<<<<<<<<.";
Chr1	tRNAscan-SE	tRNA	59180041	59180119	27.21	+	.	ID=tRNA_0027;Type=Met;Anti-codon=CAT;structure=">>>>>>>..>>.>.......<.<<..>>.>........<.<<.......>>>>.......<<<......<.<<<<<<<.";
Chr1	tRNAscan-SE	tRNA	59517937	59518009	79.78	+	.	ID=tRNA_0028;Type=Glu;Anti-codon=CTC;structure=">>>>>>>..>>>>.........<<<<.>>>>>.......<<<<<....>>>>>.......<<<<<<<<<<<<.";
Chr1	tRNAscan-SE	tRNA	59694968	59695040	84.38	+	.	ID=tRNA_0029;Type=Lys;Anti-codon=CTT;structure=">>>>>>>..>>>>........<<<<.>>>>>.......<<<<<.....>>>>>.......<<<<<<<<<<<<.";
Chr1	tRNAscan-SE	tRNA	59791584	59791657	28.85	+	.	ID=tRNA_0030;Type=Pseudo;Anti-codon=ATT;structure=".>.>>>>...>>>..........<<<.>>>>.........<<<<.....>>>>>.......<<<<<<<<<.<..";
Chr1	tRNAscan-SE	tRNA	59910005	59910076	69.81	+	.	ID=tRNA_0031;Type=Pro;Anti-codon=CGG;structure=">>>>>>>..>>>.........<<<.>>>>>.......<<<<<.....>>>>>.......<<<<<<<<<<<<.";
Chr1	tRNAscan-SE	tRNA	64137190	64137261	39.12	+	.	ID=tRNA_0032;Type=Glu;Anti-codon=TTC;structure=">>.>>>>..>>>>........<<<<.>>>>>.......<<<<<.....>>>>.......<<<<.<<<<.<<.";
Chr1	tRNAscan-SE	tRNA	67060888	67060966	26.34	+	.	ID=tRNA_0033;Type=Val;Anti-codon=CAC;structure=">>>>>>>..>>.>.......<.<<..>>.>........<.<<.......>>>>.......<<<......<.<<<<<<<.";
Chr1	tRNAscan-SE	tRNA	67120879	67120952	81.83	+	.	ID=tRNA_0034;Type=Asn;Anti-codon=GTT;structure=">>>>>>>..>>>>.........<<<<.>>>>>.......<<<<<.....>>>>>.......<<<<<<<<<<<<.";
Chr1	tRNAscan-SE	tRNA	5180638	5180712	31.96	+	.	ID=tRNA_0035;Type=Ser;Anti-codon=TGA;structure=">>>>.>>..>>>>.......<<<<.>>>.>...........<.<<<......>>>>.......<<<<<<.<<<<.";
Chr1	tRNAscan-SE	tRNA	68622555	68622628	49.95	+	.	ID=tRNA_0036;Type=Met;Anti-codon=CAT;structure=">>>>>.>..>>>..........<<<..>>>>.......<<<<.......>>>>>.......<<<<<<.<<<<<.";
Chr1	tRNAscan-SE	tRNA	69283689	69283761	79.78	+	.	ID=tRNA_0037;Type=Glu;Anti-codon=CTC;structure=">>>>>>>..>>>>.........<<<<.>>>>>.......<<<<<....>>>>>.......<<<<<<<<<<<<.";
Chr1	tRNAscan-SE	tRNA	70178518	70178591	76.90	+	.	ID=tRNA_0038;Type=Thr;Anti-codon=AGT;structure=">>>>>>>..>>>>.........<<<<.>>>>>.......<<<<<.....>>>>>.......<<<<<<<<<<<<.";
Chr1	tRNAscan-SE	tRNA	70343511	70343583	21.19	+	.	ID=tRNA_0039;Type=Pseudo;Anti-codon=ATG;structure=">>>>>>>..>.>>........<<.<..>.>>.......<<.<......>>>>>.......<<<<<<<<<<<<.";
Chr1	tRNAscan-SE	tRNA	70865621	70865699	25.14	+	.	ID=tRNA_0040;Type=Pseudo;Anti-codon=CAC;structure=">>>>>>>..>>>>.......<<<<..>.>>........<<.<.......>>>>.......<<......<<.<<<<<<<.";
Chr1	tRNAscan-SE	tRNA	72328230	72328302	20.32	+	.	ID=tRNA_0041;Type=Asn;Anti-codon=ATT;structure=".>>>>>>..>.>>.........<<.<.>>>>.......<.<<<.....>>.>>.......<<.<<<<<<<<..";
Chr1	tRNAscan-SE	tRNA	73222167	73222240	26.08	+	.	ID=tRNA_0042;Type=Thr;Anti-codon=AGT;structure="...>>>>..>>>>.........<<<<.>>>>>.......<<.<<<....>>>>>.......<<<<<<<<<....";
Chr1	tRNAscan-SE	tRNA	73835721	73835793	30.86	+	.	ID=tRNA_0043;Type=His;Anti-codon=ATG;structure=">>>>>>>..>>............<<.>>..>.......<..<<.....>>>>>.......<<<<<<<<<<<<.";
Chr1	tRNAscan-SE	tRNA	75340336	75340408	31.23	+	.	ID=tRNA_0044;Type=His;Anti-codon=ATG;structure=">>>>>>>..>>>..........<<<.>>.............<<.....>>>>>.......<<<<<<<<<<<<.";
Chr1	tRNAscan-SE	tRNA	75900701	75900771	71.56	+	.	ID=tRNA_0045;Type=Gly;Anti-codon=GCC;structure=">>>>>>>..>>.>.......<.<<.>>>>>.......<<<<<....>>>>>.......<<<<<<<<<<<<.";
Chr1	tRNAscan-SE	tRNA	5183565	5183636	68.75	+	.	ID=tRNA_0046;Type=Cys;Anti-codon=GCA;structure=">>>>>>>..>>>>.......<<<<.>>>>>.......<<<<<.....>>>>>.......<<<<<<<<<<<<.";
Chr1	tRNAscan-SE	tRNA	76076185	76076258	47.00	+	.	ID=tRNA_0047;Type=Ile;Anti-codon=AAT;structure=">>>>>>>..>>>>.........<<<<.>.>>>.......<<<.<.....>>>>>.......<<<<<<<<<<<<.";
Chr1	tRNAscan-SE	tRNA	76642992	76643063	70.78	+	.	ID=tRNA_0048;Type=Asp;Anti-codon=GTC;structure=">>>>>>>..>>>>........<<<<.>>>>>.......<<<<<....>>>>>.......<<<<<<<<<<<<.";
Chr1	tRNAscan-SE	tRNA	78121360	78121432	21.03	+	.	ID=tRNA_0049;Type=Pseudo;Anti-codon=TCC;structure=">>...>>..>>>>........<<<<.>..>>.......<<..<.....>.>>>.......<<<.<<<...<<.";
Chr1	tRNAscan-SE	tRNA	78297194	78297265	69.46	+	.	ID=tRNA_0050;Type=Asp;Anti-codon=GTC;structure=">>>>>>>..>>>>........<<<<.>>>>>.......<<<<<....>>>>>.......<<<<<<<<<<<<.";
Chr1	tRNAscan-SE	tRNA	79175214	79175285	82.82	+	.	ID=tRNA_0051;Type=Thr;Anti-codon=CGT;structure=">>>>>>>..>>>>.......<<<<.>>>>>.......<<<<<.....>>>>>.......<<<<<<<<<<<<.";
Chr1	tRNAscan-SE	tRNA	80032191	80032262	74.09	+	.	ID=tRNA_0052;Type=Gln;Anti-codon=TTG;structure=">>>>>>>..>>>>........<<<<.>>>>>.......<<<<<....>>>>>.......<<<<<<<<<<<<.";
Chr1	tRNAscan-SE	tRNA	80400851	80400923	36.04	+	.	ID=tRNA_0053;Type=Sup;Anti-codon=TTA;structure=">>>>>>>..>>>>........<<<<.>>>.>.......<.<<<......>>>>.......<<<<.<<<<<<<.";
Chr1	tRNAscan-SE	tRNA	80432955	80433027	66.31	+	.	ID=tRNA_0054;Type=Ala;Anti-codon=TGC;structure=">>>>>>>..>>>>........<<<<.>>>>>.......<<<<<.....>>>>>.......<<<<<<<<<<<<.";
Chr1	tRNAscan-SE	tRNA	82061851	82061921	71.56	+	.	ID=tRNA_0055;Type=Gly;Anti-codon=GCC;structure=">>>>>>>..>>.>.......<.<<.>>>>>.......<<<<<....>>>>>.......<<<<<<<<<<<<.";
Chr1	tRNAscan-SE	tRNA	83281964	83282031	21.29	+	.	ID=tRNA_0056;Type=Pseudo;Anti-codon=???;structure=">>>>>..>>.>.......<.<<..>>.>........<.<<......>.>>>.......<<<<<<<<<.";
Chr1	tRNAscan-SE	tRNA	5184749	5184820	74.03	+	.	ID=tRNA_0057;Type=Cys;Anti-codon=GCA;structure=">>>>>>>..>>>>.......<<<<.>>>>>.......<<<<<.....>>>>>.......<<<<<<<<<<<<.";
Chr1	tRNAscan-SE	tRNA	83318160	83318232	74.06	+	.	ID=tRNA_0058;Type=Arg;Anti-codon=ACG;structure=">>>>>>>..>>>..........<<<.>>>>>.......<<<<<.....>>>>>.......<<<<<<<<<<<<.";
Chr1	tRNAscan-SE	tRNA	83366617	83366689	76.04	+	.	ID=tRNA_0059;Type=Arg;Anti-codon=CCG;structure=">>>>>>>..>>>>........<<<<.>>>>>.......<<<<<.....>>>>>.......<<<<<<<<<<<<.";
Chr1	tRNAscan-SE	tRNA	83422207	83422278	71.75	+	.	ID=tRNA_0060;Type=Pro;Anti-codon=AGG;structure=">>>>>>>..>>>.........<<<.>>>>>.......<<<<<.....>>>>>.......<<<<<<<<<<<<.";
Chr1	tRNAscan-SE	tRNA	83686633	83686705	84.38	+	.	ID=tRNA_0061;Type=Lys;Anti-codon=CTT;structure=">>>>>>>..>>>>........<<<<.>>>>>.......<<<<<.....>>>>>.......<<<<<<<<<<<<.";
Chr1	tRNAscan-SE	tRNA	83927991	83928063	82.98	+	.	ID=tRNA_0062;Type=Lys;Anti-codon=TTT;structure=">>>>>>>..>>>>........<<<<.>>>>>.......<<<<<.....>>>>>.......<<<<<<<<<<<<.";
Chr1	tRNAscan-SE	tRNA	85261344	85261415	71.75	+	.	ID=tRNA_0063;Type=Pro;Anti-codon=AGG;structure=">>>>>>>..>>>.........<<<.>>>>>.......<<<<<.....>>>>>.......<<<<<<<<<<<<.";
Chr1	tRNAscan-SE	tRNA	86597330	86597402	72.63	+	.	ID=tRNA_0064;Type=Arg;Anti-codon=CCT;structure=">>>>>.>..>>>>........<<<<.>>>>>.......<<<<<.....>>>>>.......<<<<<<.<<<<<.";
Chr1	tRNAscan-SE	tRNA	87436285	87436363	26.34	+	.	ID=tRNA_0065;Type=Val;Anti-codon=CAC;structure=">>>>>>>..>>.>.......<.<<..>>.>........<.<<.......>>>>.......<<<......<.<<<<<<<.";
Chr1	tRNAscan-SE	tRNA	87866029	87866102	82.24	+	.	ID=tRNA_0066;Type=Ile;Anti-codon=AAT;structure=">>>>>>>..>>>>.........<<<<.>>>>>.......<<<<<.....>>>>>.......<<<<<<<<<<<<.";
Chr1	tRNAscan-SE	tRNA	90003386	90003461	20.34	+	.	ID=tRNA_0067;Type=Pseudo;Anti-codon=AAT;structure=">>>.>>>..>>.>.........<.<<.>>.>>.......<<.<<........>>>>.......<<<<.<<<.<<<.";
Chr1	tRNAscan-SE	tRNA	5190930	5191001	78.12	+	.	ID=tRNA_0068;Type=Cys;Anti-codon=GCA;structure=">>>>>>>..>>>>.......<<<<.>>>>>.......<<<<<.....>>>>>.......<<<<<<<<<<<<.";
Chr1	tRNAscan-SE	tRNA	90231161	90231237	35.77	+	.	ID=tRNA_0069;Type=His;Anti-codon=GTG;structure=">>>>.>>..>>>>........<<<<.>.>.>............<.<.<....>>>>>.......<<<<<<<.<<<<.";
Chr1	tRNAscan-SE	tRNA	91097887	91097956	21.92	+	.	ID=tRNA_0070;Type=Pseudo;Anti-codon=CAC;structure=">>>>..>>>>.......<<<<..>.>>........<<.<........>>>.......<<<..<<...<<.";
Chr1	tRNAscan-SE	tRNA	91383949	91384021	63.95	+	.	ID=tRNA_0071;Type=Ala;Anti-codon=TGC;structure=">>>>>>>..>>>>........<<<<.>>.>>.......<<.<<.....>>>>>.......<<<<<<<<<<<<.";
Chr1	tRNAscan-SE	tRNA	92093122	92093199	21.99	+	.	ID=tRNA_0072;Type=Pseudo;Anti-codon=ACA;structure=">>>>>>>..>>.>.......<.<<..>..>.......<..<.......>>>>.......<<<......<.<<<<<<<.";
Chr1	tRNAscan-SE	tRNA	92189949	92190018	23.42	+	.	ID=tRNA_0073;Type=Pseudo;Anti-codon=TAC;structure=">>>>..>>.>.......<.<<..>.>>........<<.<......>>>>>.......<<<<<<<...<<.";
Chr1	tRNAscan-SE	tRNA	93350684	93350762	20.39	+	.	ID=tRNA_0074;Type=Val;Anti-codon=TAC;structure=">>>>>>>..>>.>.......<.<<..>.>>........<<.<.......>>>>.......<<<......<.<<<<<<<.";
Chr1	tRNAscan-SE	tRNA	94720553	94720622	20.56	+	.	ID=tRNA_0075;Type=Pseudo;Anti-codon=CAC;structure=">>>>..>>>>.......<<<<..>.>>........<<.<........>>>.......<<<..<<...<<.";
Chr1	tRNAscan-SE	tRNA	94796736	94796808	81.78	+	.	ID=tRNA_0076;Type=Val;Anti-codon=TAC;structure=">>>>>>>..>>>..........<<<.>>>>>.......<<<<<.....>>>>>.......<<<<<<<<<<<<.";
Chr1	tRNAscan-SE	tRNA	95005355	95005427	20.96	+	.	ID=tRNA_0077;Type=Pseudo;Anti-codon=GTG;structure=">>>>>>>..>.>>........<<.<.>>..>.......<..<<.....>>>>.........<<<<<<<<<<<.";
Chr1	tRNAscan-SE	tRNA	100186735	100186807	68.12	+	.	ID=tRNA_0078;Type=Ala;Anti-codon=AGC;structure=">>>>>>>..>>>>........<<<<.>>>>>.......<<<<<.....>>>>>.......<<<<<<<<<<<<.";
Chr1	tRNAscan-SE	tRNA	5192103	5192174	77.70	+	.	ID=tRNA_0079;Type=Cys;Anti-codon=GCA;structure=">>>>>>>..>>>>.......<<<<.>>>>>.......<<<<<.....>>>>>.......<<<<<<<<<<<<.";
Chr1	tRNAscan-SE	tRNA	100403918	100404001	70.52	+	.	ID=tRNA_0080;Type=Leu;Anti-codon=CAA;structure=">>>>>>>..>>>...........<<<.>>>>>.......<<<<<.>>>>....<<<<..>>>>>.......<<<<<<<<<<<<.";
Chr1	tRNAscan-SE	tRNA	101270930	101271001	79.11	+	.	ID=tRNA_0081;Type=Cys;Anti-codon=GCA;structure=">>>>>>>..>>>>.......<<<<.>>>>>.......<<<<<.....>>>>>.......<<<<<<<<<<<<.";
Chr1	tRNAscan-SE	tRNA	101664624	101664696	65.14	+	.	ID=tRNA_0082;Type=Ala;Anti-codon=CGC;structure=">>>>>>>..>>>>........<<<<.>>>>>.......<<<<<.....>>>>>.......<<<<<<<<<<<<.";
Chr1	tRNAscan-SE	tRNA	103475018	103475089	82.49	+	.	ID=tRNA_0083;Type=Asn;Anti-codon=GTT;structure=">>>>>>>..>>>>.......<<<<.>>>>>.......<<<<<.....>>>>>.......<<<<<<<<<<<<.";
Chr1	tRNAscan-SE	tRNA	100847708	100847779	68.81	-	.	ID=tRNA_0084;Type=Met;Anti-codon=CAT;structure=">>>>>>>..>>>>.......<<<<.>>>>>.......<<<<<.....>>>>>.......<<<<<<<<<<<<.";
Chr1	tRNAscan-SE	tRNA	100431697	100431768	74.33	-	.	ID=tRNA_0085;Type=Gly;Anti-codon=TCC;structure=">>>>>>>..>>>>........<<<<.>>>>>.......<<<<<....>>>>>.......<<<<<<<<<<<<.";
Chr1	tRNAscan-SE	tRNA	95381914	95381985	76.48	-	.	ID=tRNA_0086;Type=Cys;Anti-codon=GCA;structure=">>>>>>>..>>>>.......<<<<.>>>>>.......<<<<<.....>>>>>.......<<<<<<<<<<<<.";
Chr1	tRNAscan-SE	tRNA	94806235	94806307	35.60	-	.	ID=tRNA_0087;Type=His;Anti-codon=ATG;structure=">>>>>>>..>>>..........<<<.>>.>>.......<<.<<.....>>>>>.......<<<<<<<<<<<<.";
Chr1	tRNAscan-SE	tRNA	94579509	94579580	72.60	-	.	ID=tRNA_0088;Type=Glu;Anti-codon=TTC;structure=">>>>>>>..>>>>........<<<<.>>>>>.......<<<<<....>>>>>.......<<<<<<<<<<<<.";
Chr1	tRNAscan-SE	tRNA	91867209	91867286	23.07	-	.	ID=tRNA_0089;Type=Pseudo;Anti-codon=TAC;structure=">>>>>>>..>>>>.......<<<<..>.>>........<<.<........>>>.......<<<.......<<<<<<<.";
Chr1	tRNAscan-SE	tRNA	5197574	5197645	64.47	+	.	ID=tRNA_0090;Type=Cys;Anti-codon=GCA;structure=">>>>>>>..>>>>.......<<<<.>>>>>.......<<<<<.....>>>>>.......<<<<<<<<<<<<.";
Chr1	tRNAscan-SE	tRNA	91027612	91027685	79.79	-	.	ID=tRNA_0091;Type=Ile;Anti-codon=AAT;structure=">>>>>>>..>>>>.........<<<<.>>>>>.......<<<<<.....>>>>>.......<<<<<<<<<<<<.";
Chr1	tRNAscan-SE	tRNA	88101221	88101293	84.38	-	.	ID=tRNA_0092;Type=Lys;Anti-codon=CTT;structure=">>>>>>>..>>>>........<<<<.>>>>>.......<<<<<.....>>>>>.......<<<<<<<<<<<<.";
Chr1	tRNAscan-SE	tRNA	88101069	88101150	83.23	-	.	ID=tRNA_0093;Type=Ser;Anti-codon=CGA;structure=">>>>>>>..>>>..........<<<.>>>>>.......<<<<<.>>>>...<<<<..>>>>>.......<<<<<<<<<<<<.";
Chr1	tRNAscan-SE	tRNA	86387439	86387511	27.65	-	.	ID=tRNA_0094;Type=His;Anti-codon=ATG;structure=">>>>>>>..>.>..........<.<.>>.>>.......<<.<<.....>>.>>.......<<.<<<<<<<<<.";
Chr1	tRNAscan-SE	tRNA	86037739	86037810	77.63	-	.	ID=tRNA_0095;Type=Trp;Anti-codon=CCA;structure=">>>>>>>..>>>>.......<<<<.>>>>>.......<<<<<.....>>>>>.......<<<<<<<<<<<<.";
Chr1	tRNAscan-SE	tRNA	84975742	84975815	85.42	-	.	ID=tRNA_0096;Type=Val;Anti-codon=CAC;structure=">>>>>>>..>>>...........<<<.>>>>>.......<<<<<.....>>>>>.......<<<<<<<<<<<<.";
Chr1	tRNAscan-SE	tRNA	84035422	84035494	69.19	-	.	ID=tRNA_0097;Type=Arg;Anti-codon=CCG;structure=">>>>>>>..>>>>........<<<<.>>>>>.......<<<<<.....>>>>>.......<<<<<<<<<<<<.";
Chr1	tRNAscan-SE	tRNA	83369913	83369986	76.90	-	.	ID=tRNA_0098;Type=Thr;Anti-codon=AGT;structure=">>>>>>>..>>>>.........<<<<.>>>>>.......<<<<<.....>>>>>.......<<<<<<<<<<<<.";
Chr1	tRNAscan-SE	tRNA	83369151	83369224	76.90	-	.	ID=tRNA_0099;Type=Thr;Anti-codon=AGT;structure=">>>>>>>..>>>>.........<<<<.>>>>>.......<<<<<.....>>>>>.......<<<<<<<<<<<<.";
Chr1	tRNAscan-SE	tRNA	83368131	83368204	73.28	-	.	ID=tRNA_0100;Type=Thr;Anti-codon=AGT;structure=">>>>>>>..>>>>.........<<<<.>>>>>.......<<<<<.....>>>>>.......<<<<<<<<<<<<.";
Chr1	tRNAscan-SE	tRNA	5201544	5201615	73.67	+	.	ID=tRNA_0101;Type=Cys;Anti-codon=GCA;structure=">>>>>>>..>>>>.......<<<<.>>>>>.......<<<<<......>>>>.......<<<<.<<<<<<<.";
Chr1	tRNAscan-SE	tRNA	83358415	83358488	75.17	-	.	ID=tRNA_0102;Type=Thr;Anti-codon=AGT;structure=">>>>>>>..>>>>.........<<<<.>>>>>.......<<<<<.....>>>>>.......<<<<<<<<<<<<.";
Chr1	tRNAscan-SE	tRNA	83357389	83357467	30.78	-	.	ID=tRNA_0103;Type=Pseudo;Anti-codon=ACT;structure=">>>>>>>..>>>>..............<<<<.>>>>>.......<<<<<......>>>>.......<<<<.<<<<<<<.";
Chr1	tRNAscan-SE	tRNA	83356454	83356527	75.17	-	.	ID=tRNA_0104;Type=Thr;Anti-codon=AGT;structure=">>>>>>>..>>>>.........<<<<.>>>>>.......<<<<<.....>>>>>.......<<<<<<<<<<<<.";
Chr1	tRNAscan-SE	tRNA	83308269	83308341	23.41	-	.	ID=tRNA_0105;Type=Pseudo;Anti-codon=ATA;structure=".>>>>>>..>..............<.>>.>>.......<<.<<.....>>>>>.......<<<<<<<<<<<..";
Chr1	tRNAscan-SE	tRNA	82661383	82661455	20.83	-	.	ID=tRNA_0106;Type=Pseudo;Anti-codon=ATG;structure=">>.>>>>..>>>.........<<.<.>>..>.......<..<<.....>>>>>.......<<<<<<<<<.<<.";
Chr1	tRNAscan-SE	tRNA	81977392	81977464	68.12	-	.	ID=tRNA_0107;Type=Ala;Anti-codon=AGC;structure=">>>>>>>..>>>>........<<<<.>>>>>.......<<<<<.....>>>>>.......<<<<<<<<<<<<.";
Chr1	tRNAscan-SE	tRNA	81256438	81256518	68.57	-	.	ID=tRNA_0108;Type=Leu;Anti-codon=CAG;structure=">>>>>>>..>>>............<<<.>>>>>.......<<<<<.>>....<<..>>>>>.......<<<<<<<<<<<<.";
Chr1	tRNAscan-SE	tRNA	76951500	76951565	31.02	-	.	ID=tRNA_0109;Type=Glu;Anti-codon=TTC;structure=">>....>.>>........<<.<.>>>>>.......<<<<<....>>>>>.......<<<<<..<<.";
Chr1	tRNAscan-SE	tRNA	76130418	76130497	22.38	-	.	ID=tRNA_0110;Type=Pseudo;Anti-codon=CAC;structure=">>>>>>>..>>.>.......<.<<..>>.............<<.......>>>>.......<<<......<.<<<<<<<.";
Chr1	tRNAscan-SE	tRNA	70424356	70424444	31.45	-	.	ID=tRNA_0111;Type=Pseudo;Anti-codon=GTA;structure=">>>>>>>...>>>........<<<..>>>>>........................<<<<<.....>>>.>.......<<<<<<<<<<<.";
Chr1	tRNAscan-SE	tRNA	2300504	2300577	76.95	+	.	ID=tRNA_0112;Type=Val;Anti-codon=AAC;structure=">>>>>>>..>>>...........<<<.>>>>>.......<<<<<.....>>>>>.......<<<<<<<<<<<<.";
Chr1	tRNAscan-SE	tRNA	5201694	5201765	78.12	+	.	ID=tRNA_0113;Type=Cys;Anti-codon=GCA;structure=">>>>>>>..>>>>.......<<<<.>>>>>.......<<<<<.....>>>>>.......<<<<<<<<<<<<.";
Chr1	tRNAscan-SE	tRNA	69427598	69427670	36.61	-	.	ID=tRNA_0114;Type=Gln;Anti-codon=TTG;structure=">>>.>>>..>>>.........<<<.>>.>.........<.<<......>>>>>.......<<<<<<<<.<<<.";
Chr1	tRNAscan-SE	tRNA	63951511	63951582	69.46	-	.	ID=tRNA_0115;Type=Asp;Anti-codon=GTC;structure=">>>>>>>..>>>>........<<<<.>>>>>.......<<<<<....>>>>>.......<<<<<<<<<<<<.";
Chr1	tRNAscan-SE	tRNA	62615421	62615499	29.39	-	.	ID=tRNA_0116;Type=Pseudo;Anti-codon=???;structure=">>>>>>>...>>>>.........<<<<.>>>>>...........<<<<<.....>>>>>.......<<<<<<<<<<<<.";
Chr1	tRNAscan-SE	tRNA	62538677	62538756	24.90	-	.	ID=tRNA_0117;Type=Pseudo;Anti-codon=???;structure=">>>>>>>...>>>>..........<<<<.>>>>>...........<<<<<.....>>>>>.......<<<<<<<<<<<<.";
Chr1	tRNAscan-SE	tRNA	59910145	59910215	71.56	-	.	ID=tRNA_0118;Type=Gly;Anti-codon=GCC;structure=">>>>>>>..>>.>.......<.<<.>>>>>.......<<<<<....>>>>>.......<<<<<<<<<<<<.";
Chr1	tRNAscan-SE	tRNA	59693924	59693996	40.77	-	.	ID=tRNA_0119;Type=Pseudo;Anti-codon=CTA;structure=">>..>>...>>>>........<<<<.>>>>>.......<<<<<......>.>>.......<<.<..<<..<<.";
Chr1	tRNAscan-SE	tRNA	58719475	58719547	24.17	-	.	ID=tRNA_0120;Type=Gln;Anti-codon=TTG;structure=">>>>.>>..>>>..........<<<..>>>>.......<<<<......>.>.>.......<.<.<<<.<<<<.";
Chr1	tRNAscan-SE	tRNA	55403726	55403800	22.55	-	.	ID=tRNA_0121;Type=Met;Anti-codon=CAT;structure=".>>>>.>...>>>............<<<.>>>>.......<..<<<....>>>>>.......<<<<<<.<<<<..";
Chr1	tRNAscan-SE	tRNA	54640260	54640330	68.61	-	.	ID=tRNA_0122;Type=Gly;Anti-codon=CCC;structure=">>>>>>>..>>>.........<<<.>>>>>.......<<<<<....>>>>>.......<<<<<<<<<<<<.";
Chr1	tRNAscan-SE	tRNA	52247686	52247758	22.84	-	.	ID=tRNA_0123;Type=Tyr;Anti-codon=ATA;structure=">>>>>>>...>>.........<<...>>>.>.......<.<<<.....>>>>>.......<<<<<<<<<<<<.";
Chr1	tRNAscan-SE	tRNA	7037246	7037327	83.72	+	.	ID=tRNA_0124;Type=Ser;Anti-codon=AGA;structure=">>>>>>>..>>>>........<<<<.>>>>>.......<<<<<.>>>>...<<<<..>>>>>.......<<<<<<<<<<<<.";
Chr1	tRNAscan-SE	tRNA	47267787	47267859	65.14	-	.	ID=tRNA_0125;Type=Ala;Anti-codon=CGC;structure=">>>>>>>..>>>>........<<<<.>>>>>.......<<<<<.....>>>>>.......<<<<<<<<<<<<.";
Chr1	tRNAscan-SE	tRNA	43246164	43246233	20.27	-	.	ID=tRNA_0126;Type=Pseudo;Anti-codon=CAT;structure=">>>>..>>.>.......<.<<..>.>>........<<.<........>>>.......<<<..<<...<<.";
Chr1	tRNAscan-SE	tRNA	40736485	40736557	24.68	-	.	ID=tRNA_0127;Type=Pseudo;Anti-codon=CTA;structure=">>>>>>>..>.>..........<.<.>>..>.......<..<<......>.>>.......<<.<.<<<<<<<.";
Chr1	tRNAscan-SE	tRNA	32528376	32528447	39.17	-	.	ID=tRNA_0128;Type=Glu;Anti-codon=TTC;structure=">>.>>>..>>>........<<<..>>>>>.......<<<<<....>>>>>.......<<<<<...<<<.<<.";
Chr1	tRNAscan-SE	tRNA	32518060	32518132	22.50	-	.	ID=tRNA_0129;Type=Pseudo;Anti-codon=CTT;structure=">>>.>>...>>............<<.>.>>.........<<.<.....>.>.>.......<.<.<.<<.<<<.";
Chr1	tRNAscan-SE	tRNA	23789436	23789514	22.39	-	.	ID=tRNA_0130;Type=Pseudo;Anti-codon=TAC;structure=">>>>>>>..>>.>.......<.<<..>.>>........<<.<.......>>>>.......<<<......<.<<<<<<<.";
Chr1	tRNAscan-SE	tRNA	23786271	23786345	22.12	-	.	ID=tRNA_0131;Type=Pseudo;Anti-codon=ATA;structure=">>.>>>>...>>>............<<<.>.>.>.......<.<.<....>>>>>.......<<<<<<<<<.<<.";
Chr1	tRNAscan-SE	tRNA	22284683	22284755	72.81	-	.	ID=tRNA_0132;Type=Arg;Anti-codon=ACG;structure=">>>>>>>..>>>..........<<<.>>>>>.......<<<<<.....>>>>>.......<<<<<<<<<<<<.";
Chr1	tRNAscan-SE	tRNA	15785925	15785995	25.94	-	.	ID=tRNA_0133;Type=Tyr;Anti-codon=ATA;structure=">>>>>>>..>>>>........<<<<..>.>>.......<<.<....>>>>>.......<<<<<<<<<<<<.";
Chr1	tRNAscan-SE	tRNA	14365618	14365690	27.33	-	.	ID=tRNA_0134;Type=Pseudo;Anti-codon=AAG;structure=">>>>>>>..>.>..........<.<.>>..>.......<..<<.....>>>>>.......<<<<<<<<<<<<.";
Chr1	tRNAscan-SE	tRNA	7478517	7478614	74.93	+	.	ID=tRNA_0135;Type=Tyr;Anti-codon=GTA;structure=">>>>>>>..>>>>........<<<<.>>>>>................................<<<<<.....>>>>>.......<<<<<<<<<<<<.";
Chr1	tRNAscan-SE	tRNA	14141643	14141714	20.01	-	.	ID=tRNA_0136;Type=Pseudo;Anti-codon=???;structure=">>>>..>..>>>>..........<<<<..>>.........<<.....>.>>>.......<<<.<<..<<<<.";
Chr1	tRNAscan-SE	tRNA	12409225	12409303	20.12	-	.	ID=tRNA_0137;Type=Pseudo;Anti-codon=CAC;structure=">>>>>>>..>>.>.......<.<<..>>.>........<.<<.......>>>>.......<<<......<.<<<<<<<.";
Chr1	tRNAscan-SE	tRNA	11332815	11332887	21.92	-	.	ID=tRNA_0138;Type=Pseudo;Anti-codon=CAC;structure="..>>.>>..>>.>.......<.<<..>.>>........<<.<........>>>.......<<<..<<.<<...";
Chr1	tRNAscan-SE	tRNA	11257717	11257787	20.25	-	.	ID=tRNA_0139;Type=Pseudo;Anti-codon=CCC;structure=">>>>..>..>>.>.......<.<<.>>>...........<<<.....>>>>.......<<<<.<..<<<<.";
Chr1	tRNAscan-SE	tRNA	11256370	11256448	27.68	-	.	ID=tRNA_0140;Type=Gly;Anti-codon=GCC;structure=">>>>>>>..>>.>...............<.<<.>>>>.........<<<<....>.>.>.......<.<.<<<<<<<<.";
Chr1	tRNAscan-SE	tRNA	11207534	11207604	69.82	-	.	ID=tRNA_0141;Type=Gly;Anti-codon=GCC;structure=">>>>>>>..>>.>.......<.<<.>>>>>.......<<<<<....>>>>>.......<<<<<<<<<<<<.";
Chr1	tRNAscan-SE	tRNA	8678351	8678422	74.09	-	.	ID=tRNA_0142;Type=Gln;Anti-codon=TTG;structure=">>>>>>>..>>>>........<<<<.>>>>>.......<<<<<....>>>>>.......<<<<<<<<<<<<.";
Chr1	tRNAscan-SE	tRNA	7410318	7410389	59.08	-	.	ID=tRNA_0143;Type=Glu;Anti-codon=TTC;structure=">>>>>>>..>>>>........<<<<.>.>>>.......<<<.<....>>>>>.......<<<<<<<<<<<<.";
Chr1	tRNAscan-SE	tRNA	6819620	6819691	71.75	-	.	ID=tRNA_0144;Type=Pro;Anti-codon=AGG;structure=">>>>>>>..>>>.........<<<.>>>>>.......<<<<<.....>>>>>.......<<<<<<<<<<<<.";
Chr1	tRNAscan-SE	tRNA	3456824	3456903	70.72	-	.	ID=tRNA_0145;Type=Leu;Anti-codon=TAG;structure=">>>>>>>..>>>...........<<<.>>>>>.......<<<<<.>>.><.<<..>>>>>.......<<<<<<<<<<<<.";
Chr1	tRNAscan-SE	tRNA	7480448	7480541	74.63	+	.	ID=tRNA_0146;Type=Tyr;Anti-codon=GTA;structure=">>>>>>>..>>>>........<<<<.>>>>>............................<<<<<.....>>>>>.......<<<<<<<<<<<<.";
Chr1	tRNAscan-SE	tRNA	2564078	2564162	61.15	-	.	ID=tRNA_0147;Type=Met;Anti-codon=CAT;structure=">>>>>>>..>>>>.........<<<<.>>>>....................<<<<.....>>>>>.......<<<<<<<<<<<<.";
Chr1	tRNAscan-SE	tRNA	2020963	2021041	22.79	-	.	ID=tRNA_0148;Type=Pseudo;Anti-codon=CAC;structure=">>>>>>>..>>.>.......<.<<..>>.>........<.<<.......>>>>.......<<<......<.<<<<<<<.";
Chr1	tRNAscan-SE	tRNA	1765845	1765917	79.58	-	.	ID=tRNA_0149;Type=Glu;Anti-codon=CTC;structure=">>>>>>>..>>>>.........<<<<.>>>>>.......<<<<<....>>>>>.......<<<<<<<<<<<<.";
Chr1	tRNAscan-SE	tRNA	1751700	1751772	31.87	-	.	ID=tRNA_0150;Type=His;Anti-codon=ATG;structure=">>>>>>>..>..............<.>>.>>.......<<.<<.....>>>>>.......<<<<<<<<<<<<.";
Chr1	tRNAscan-SE	tRNA	7958418	7958489	70.31	+	.	ID=tRNA_0151;Type=Gln;Anti-codon=CTG;structure=">>>>>>>..>>>>........<<<<.>>>>>.......<<<<<....>>>>>.......<<<<<<<<<<<<.";
Chr1	tRNAscan-SE	tRNA	8415348	8415420	67.82	+	.	ID=tRNA_0152;Type=Arg;Anti-codon=CCG;structure=">>>>>>>..>>>>........<<<<.>>>>>.......<<<<<.....>>>>>.......<<<<<<<<<<<<.";
Chr1	tRNAscan-SE	tRNA	9522196	9522266	71.56	+	.	ID=tRNA_0153;Type=Gly;Anti-codon=GCC;structure=">>>>>>>..>>.>.......<.<<.>>>>>.......<<<<<....>>>>>.......<<<<<<<<<<<<.";
Chr1	tRNAscan-SE	tRNA	11751183	11751263	67.32	+	.	ID=tRNA_0154;Type=Leu;Anti-codon=AAG;structure=">>>>>>>..>>>............<<<.>>>>>.......<<<<<.>>....<<..>>>>>.......<<<<<<<<<<<<.";
Chr1	tRNAscan-SE	tRNA	11834757	11834837	62.23	+	.	ID=tRNA_0155;Type=Leu;Anti-codon=AAG;structure=">>>>>>>..>>>............<<<.>>>>>.......<<<<<.>>....<<..>>.>>.......<<.<<<<<<<<<.";
Chr1	tRNAscan-SE	tRNA	12338022	12338094	79.78	+	.	ID=tRNA_0156;Type=Glu;Anti-codon=CTC;structure=">>>>>>>..>>>>.........<<<<.>>>>>.......<<<<<....>>>>>.......<<<<<<<<<<<<.";
Chr1	tRNAscan-SE	tRNA	2305869	2305942	76.95	+	.	ID=tRNA_0157;Type=Val;Anti-codon=AAC;structure=">>>>>>>..>>>...........<<<.>>>>>.......<<<<<.....>>>>>.......<<<<<<<<<<<<.";
Chr1	tRNAscan-SE	tRNA	12338095	12338167	79.78	+	.	ID=tRNA_0158;Type=Glu;Anti-codon=CTC;structure=">>>>>>>..>>>>.........<<<<.>>>>>.......<<<<<....>>>>>.......<<<<<<<<<<<<.";
Chr1	tRNAscan-SE	tRNA	12368453	12368525	79.78	+	.	ID=tRNA_0159;Type=Glu;Anti-codon=CTC;structure=">>>>>>>..>>>>.........<<<<.>>>>>.......<<<<<....>>>>>.......<<<<<<<<<<<<.";
Chr1	tRNAscan-SE	tRNA	12665843	12665916	85.40	+	.	ID=tRNA_0160;Type=Ile;Anti-codon=TAT;structure=">>>>>>>..>>>>.........<<<<.>>>>>.......<<<<<.....>>>>>.......<<<<<<<<<<<<.";
Chr1	tRNAscan-SE	tRNA	12982826	12982898	84.38	+	.	ID=tRNA_0161;Type=Lys;Anti-codon=CTT;structure=">>>>>>>..>>>>........<<<<.>>>>>.......<<<<<.....>>>>>.......<<<<<<<<<<<<.";
Chr1	tRNAscan-SE	tRNA	14506317	14506389	75.64	+	.	ID=tRNA_0162;Type=Val;Anti-codon=TAC;structure=">>.>>>>..>>>..........<<<.>>>>>.......<<<<<.....>>>>>.......<<<<<<<<<.<<.";
Chr1	tRNAscan-SE	tRNA	14621676	14621748	35.97	+	.	ID=tRNA_0163;Type=His;Anti-codon=ATG;structure=">>>>>>>..>>>..........<<<.>>.>>.......<<.<<.....>>>>>.......<<<<<<<<<<<<.";
Chr1	tRNAscan-SE	tRNA	16280842	16280915	83.42	+	.	ID=tRNA_0164;Type=Ile;Anti-codon=AAT;structure=">>>>>>>..>>>>.........<<<<.>>>>>.......<<<<<.....>>>>>.......<<<<<<<<<<<<.";
Chr1	tRNAscan-SE	tRNA	16971284	16971356	22.96	+	.	ID=tRNA_0165;Type=Pseudo;Anti-codon=ATA;structure=">>.>>>>..>>>.........<<.<.>>.>>.......<<.<<.....>>>>>.......<<<<<<<<<.<<.";
Chr1	tRNAscan-SE	tRNA	18897178	18897249	71.20	+	.	ID=tRNA_0166;Type=Gln;Anti-codon=TTG;structure=">>>>>>>..>>>>........<<<<.>>>>>.......<<<<<....>>>>>.......<<<<<<<<<<<<.";
Chr1	tRNAscan-SE	tRNA	18897568	18897639	50.56	+	.	ID=tRNA_0167;Type=Arg;Anti-codon=TCG;structure=">>>>>>>..>>>>........<<<<.>>>>>.......<<<<<....>>.>.........<.<<<<<<<<<.";
Chr1	tRNAscan-SE	tRNA	2319428	2319500	73.49	+	.	ID=tRNA_0168;Type=Phe;Anti-codon=GAA;structure=">>>>.>>..>>>>........<<<<.>>>>>.......<<<<<.....>>>>>.......<<<<<<<.<<<<.";
Chr1	tRNAscan-SE	tRNA	18898121	18898192	78.15	+	.	ID=tRNA_0169;Type=Gln;Anti-codon=TTG;structure=">>>>>>>..>>>>........<<<<.>>>>>.......<<<<<....>>>>>.......<<<<<<<<<<<<.";
Chr1	tRNAscan-SE	tRNA	18900452	18900523	55.20	+	.	ID=tRNA_0170;Type=Gln;Anti-codon=CTG;structure=">>>>>>>..>>>>........<<<<.>>>>>.......<<<<<....>>.>>.......<<.<<<<<<<<<.";
Chr1	tRNAscan-SE	tRNA	18901025	18901096	71.93	+	.	ID=tRNA_0171;Type=Gln;Anti-codon=CTG;structure=">>>>>>>..>>>>........<<<<.>>>>>.......<<<<<....>>>>>.......<<<<<<<<<<<<.";
Chr1	tRNAscan-SE	tRNA	18901649	18901717	34.38	+	.	ID=tRNA_0172;Type=Gln;Anti-codon=TTG;structure=">>..>>..>>>>........<<<<.>>>>>.......<<<<<.....>>>>.......<<<<.<<.<<.";
Chr1	tRNAscan-SE	tRNA	18901916	18901987	71.93	+	.	ID=tRNA_0173;Type=Gln;Anti-codon=CTG;structure=">>>>>>>..>>>>........<<<<.>>>>>.......<<<<<....>>>>>.......<<<<<<<<<<<<.";
Chr1	tRNAscan-SE	tRNA	18902156	18902227	69.31	+	.	ID=tRNA_0174;Type=Gln;Anti-codon=TTG;structure=">>>>>>>..>>>>........<<<<.>>>>>.......<<<<<....>.>>>.......<<<.<<<<<<<<.";
Chr1	tRNAscan-SE	tRNA	18903628	18903699	24.16	+	.	ID=tRNA_0175;Type=Pseudo;Anti-codon=TTT;structure=">>..>.>..>>>>........<<<<.>>>>>........<<<<<...>>.>>.......<<.<<<.<..<<.";
Chr1	tRNAscan-SE	tRNA	18906913	18906984	43.53	+	.	ID=tRNA_0176;Type=Gln;Anti-codon=CTG;structure=">>>>>>>..>>>>........<<<<.>.>>>.......<<<.<....>>.>.........<.<<<<<<<<<.";
Chr1	tRNAscan-SE	tRNA	18907551	18907622	69.53	+	.	ID=tRNA_0177;Type=Gln;Anti-codon=TTG;structure=">>>>>>>..>>>>........<<<<.>>>>>.......<<<<<....>>>>>.......<<<<<<<<<<<<.";
Chr1	tRNAscan-SE	tRNA	18911642	18911713	59.42	+	.	ID=tRNA_0178;Type=Gln;Anti-codon=CTG;structure=".>>>>>>..>>>>........<<<<.>>>>>.......<<<<<....>>>>>.......<<<<<<<<<<<..";
Chr1	tRNAscan-SE	tRNA	3037188	3037259	77.63	+	.	ID=tRNA_0179;Type=Trp;Anti-codon=CCA;structure=">>>>>>>..>>>>.......<<<<.>>>>>.......<<<<<.....>>>>>.......<<<<<<<<<<<<.";
Chr1	tRNAscan-SE	tRNA	18913510	18913581	74.02	+	.	ID=tRNA_0180;Type=Gln;Anti-codon=CTG;structure=">>>>>>>..>>>>........<<<<.>>>>>.......<<<<<....>>>>>.......<<<<<<<<<<<<.";
Chr1	tRNAscan-SE	tRNA	18913747	18913818	43.09	+	.	ID=tRNA_0181;Type=Pseudo;Anti-codon=TTG;structure=">>..>>>..>>>>........<<<<.>>>>>.......<<<<<....>>.>>.......<<.<<<<<..<<.";
Chr1	tRNAscan-SE	tRNA	18914620	18914690	60.78	+	.	ID=tRNA_0182;Type=Gln;Anti-codon=CTG;structure=">>>>>>>..>>>>.......<<<<.>>>>>.......<<<<<....>>>>>.......<<<<<<<<<<<<.";
Chr1	tRNAscan-SE	tRNA	18915951	18916022	43.98	+	.	ID=tRNA_0183;Type=Gln;Anti-codon=CTG;structure=">>>>>>>...>>>........<<<..>>.>>.......<<.<<....>>>>>.......<<<<<<<<<<<<.";
Chr1	tRNAscan-SE	tRNA	18916188	18916259	45.81	+	.	ID=tRNA_0184;Type=Pseudo;Anti-codon=TTG;structure=">>..>>>..>>>>........<<<<.>>.>>.......<<.<<....>>>>>.......<<<<<<<<..<<.";
Chr1	tRNAscan-SE	tRNA	18918885	18918955	26.97	+	.	ID=tRNA_0185;Type=Pseudo;Anti-codon=TTG;structure=">>.>.>...>>>>........<<<<.>>>>>.......<<<<<....>>.>>.......<<.<<<.<.<<.";
Chr1	tRNAscan-SE	tRNA	18919250	18919321	71.93	+	.	ID=tRNA_0186;Type=Gln;Anti-codon=CTG;structure=">>>>>>>..>>>>........<<<<.>>>>>.......<<<<<....>>>>>.......<<<<<<<<<<<<.";
Chr1	tRNAscan-SE	tRNA	18921498	18921569	74.02	+	.	ID=tRNA_0187;Type=Gln;Anti-codon=CTG;structure=">>>>>>>..>>>>........<<<<.>>>>>.......<<<<<....>>>>>.......<<<<<<<<<<<<.";
Chr1	tRNAscan-SE	tRNA	21053811	21053883	73.83	+	.	ID=tRNA_0188;Type=Glu;Anti-codon=CTC;structure=">>>>>>>..>>>>.........<<<<.>>.>>.......<<.<<....>>>>>.......<<<<<<<<<<<<.";
Chr1	tRNAscan-SE	tRNA	24512949	24513029	33.78	+	.	ID=tRNA_0189;Type=Pseudo;Anti-codon=AAT;structure=">>>>.>...>>>............<<<.>>.>>.......<<.<<..>....<...>>>>>.......<<<<<.<.<<<<.";
Chr1	tRNAscan-SE	tRNA	5154311	5154400	48.63	+	.	ID=tRNA_0190;Type=Tyr;Anti-codon=GTA;structure=">>>>>>>..>>>>.......<<<<..>>>>.........................<<<<......>>>>>.......<<<<<<<<<<<<.";
Chr1	tRNAscan-SE	tRNA	25160529	25160600	74.11	+	.	ID=tRNA_0191;Type=Cys;Anti-codon=GCA;structure=">>.>>>>..>>>>.......<<<<.>>>>>.......<<<<<.....>>>>>.......<<<<<<<<<.<<.";
Chr1	tRNAscan-SE	tRNA	25163415	25163486	68.71	+	.	ID=tRNA_0192;Type=Cys;Anti-codon=GCA;structure=">>>>>>>..>>>>.......<<<<.>>>>>.......<<<<<.....>>>>>.......<<<<<<<<<<<<.";
Chr1	tRNAscan-SE	tRNA	25203442	25203513	71.28	+	.	ID=tRNA_0193;Type=Cys;Anti-codon=GCA;structure=">>>>>>>..>>>>.......<<<<.>>>.>.......<.<<<.....>>>>>.......<<<<<<<<<<<<.";
Chr1	tRNAscan-SE	tRNA	25215303	25215374	78.86	+	.	ID=tRNA_0194;Type=Cys;Anti-codon=GCA;structure=">>>>>>>..>>>>.......<<<<.>>>>>.......<<<<<.....>>>>>.......<<<<<<<<<<<<.";
Chr1	tRNAscan-SE	tRNA	25217025	25217096	71.28	+	.	ID=tRNA_0195;Type=Cys;Anti-codon=GCA;structure=">>>>>>>..>>>>.......<<<<.>>>.>.......<.<<<.....>>>>>.......<<<<<<<<<<<<.";
Chr1	tRNAscan-SE	tRNA	25219342	25219413	78.86	+	.	ID=tRNA_0196;Type=Cys;Anti-codon=GCA;structure=">>>>>>>..>>>>.......<<<<.>>>>>.......<<<<<.....>>>>>.......<<<<<<<<<<<<.";
Chr1	tRNAscan-SE	tRNA	25221036	25221107	72.76	+	.	ID=tRNA_0197;Type=Cys;Anti-codon=GCA;structure=">>>>>>>..>>>>.......<<<<.>>>>>.......<<<<<.....>>>>>.......<<<<<<<<<<<<.";
Chr1	tRNAscan-SE	tRNA	25233316	25233387	78.86	+	.	ID=tRNA_0198;Type=Cys;Anti-codon=GCA;structure=">>>>>>>..>>>>.......<<<<.>>>>>.......<<<<<.....>>>>>.......<<<<<<<<<<<<.";
Chr1	tRNAscan-SE	tRNA	25235037	25235108	78.86	+	.	ID=tRNA_0199;Type=Cys;Anti-codon=GCA;structure=">>>>>>>..>>>>.......<<<<.>>>>>.......<<<<<.....>>>>>.......<<<<<<<<<<<<.";
Chr1	tRNAscan-SE	tRNA	25246554	25246625	78.86	+	.	ID=tRNA_0200;Type=Cys;Anti-codon=GCA;structure=">>>>>>>..>>>>.......<<<<.>>>>>.......<<<<<.....>>>>>.......<<<<<<<<<<<<.";
Chr1	tRNAscan-SE	tRNA	5163624	5163694	31.47	+	.	ID=tRNA_0201;Type=Pseudo;Anti-codon=GTA;structure=">>>>>.>..>>.>.......<.<<.>>>>>.......<<<<<......>.>>......<<.<.<.<<<<<.";
Chr1	tRNAscan-SE	tRNA	25248276	25248347	73.43	+	.	ID=tRNA_0202;Type=Cys;Anti-codon=GCA;structure=">>>>>>>..>>>>.......<<<<.>>>>>.......<<<<<.....>>>>>.......<<<<<<<<<<<<.";
Chr1	tRNAscan-SE	tRNA	25253994	25254065	78.86	+	.	ID=tRNA_0203;Type=Cys;Anti-codon=GCA;structure=">>>>>>>..>>>>.......<<<<.>>>>>.......<<<<<.....>>>>>.......<<<<<<<<<<<<.";
Chr1	tRNAscan-SE	tRNA	25255715	25255786	78.86	+	.	ID=tRNA_0204;Type=Cys;Anti-codon=GCA;structure=">>>>>>>..>>>>.......<<<<.>>>>>.......<<<<<.....>>>>>.......<<<<<<<<<<<<.";
Chr1	tRNAscan-SE	tRNA	25257453	25257524	74.28	+	.	ID=tRNA_0205;Type=Cys;Anti-codon=GCA;structure=">>>>>>>..>>>>.......<<<<.>>>>>.......<<<<<.....>>>>>.......<<<<<<<<<<<<.";
Chr1	tRNAscan-SE	tRNA	25259169	25259240	74.56	+	.	ID=tRNA_0206;Type=Cys;Anti-codon=GCA;structure=">>>>>>>..>>>>.......<<<<.>>>>>.......<<<<<.....>>>>>.......<<<<<<<<<<<<.";
Chr1	tRNAscan-SE	tRNA	25260907	25260978	78.86	+	.	ID=tRNA_0207;Type=Cys;Anti-codon=GCA;structure=">>>>>>>..>>>>.......<<<<.>>>>>.......<<<<<.....>>>>>.......<<<<<<<<<<<<.";
Chr1	tRNAscan-SE	tRNA	25263100	25263171	71.06	+	.	ID=tRNA_0208;Type=Cys;Anti-codon=GCA;structure=">>>>>>>..>>>>.......<<<<.>>>>>.......<<<<<.....>>>>>.......<<<<<<<<<<<<.";
Chr1	tRNAscan-SE	tRNA	25264818	25264889	64.70	+	.	ID=tRNA_0209;Type=Cys;Anti-codon=GCA;structure=">>>>>>>..>>>>.......<<<<.>>>>>.......<<<<<.....>>>>>.......<<<<<<<<<<<<.";
Chr1	tRNAscan-SE	tRNA	25266525	25266596	78.86	+	.	ID=tRNA_0210;Type=Cys;Anti-codon=GCA;structure=">>>>>>>..>>>>.......<<<<.>>>>>.......<<<<<.....>>>>>.......<<<<<<<<<<<<.";
Chr1	tRNAscan-SE	tRNA	25269481	25269552	75.41	+	.	ID=tRNA_0211;Type=Cys;Anti-codon=GCA;structure=">>>>>>>..>>>>.......<<<<.>>>>>.......<<<<<.....>>>>>.......<<<<<<<<<<<<.";
Chr1	tRNAscan-SE	tRNA	5164693	5164764	21.87	+	.	ID=tRNA_0212;Type=Pseudo;Anti-codon=GCA;structure="...>>>>..>>>>.......<<<<.>>>>>.......<<<<<.....>..>>.......<<..<<<<<....";
Chr1	tRNAscan-SE	tRNA	25271203	25271273	56.80	+	.	ID=tRNA_0213;Type=Cys;Anti-codon=GCA;structure=">>>>>>>..>>>>.......<<<<.>>>>>.......<<<<<.....>>>>>......<<<<<<<<<<<<.";
Chr1	tRNAscan-SE	tRNA	25272921	25272992	78.86	+	.	ID=tRNA_0214;Type=Cys;Anti-codon=GCA;structure=">>>>>>>..>>>>.......<<<<.>>>>>.......<<<<<.....>>>>>.......<<<<<<<<<<<<.";
Chr1	tRNAscan-SE	tRNA	25274639	25274710	65.26	+	.	ID=tRNA_0215;Type=Cys;Anti-codon=GCA;structure=">>>>>.>..>>>>.......<<<<.>>>>>.......<<<<<.....>>>.>.......<.<<<<.<<<<<.";
Chr1	tRNAscan-SE	tRNA	25278082	25278153	78.86	+	.	ID=tRNA_0216;Type=Cys;Anti-codon=GCA;structure=">>>>>>>..>>>>.......<<<<.>>>>>.......<<<<<.....>>>>>.......<<<<<<<<<<<<.";
Chr1	tRNAscan-SE	tRNA	25279802	25279873	78.86	+	.	ID=tRNA_0217;Type=Cys;Anti-codon=GCA;structure=">>>>>>>..>>>>.......<<<<.>>>>>.......<<<<<.....>>>>>.......<<<<<<<<<<<<.";
Chr1	tRNAscan-SE	tRNA	25281522	25281593	78.86	+	.	ID=tRNA_0218;Type=Cys;Anti-codon=GCA;structure=">>>>>>>..>>>>.......<<<<.>>>>>.......<<<<<.....>>>>>.......<<<<<<<<<<<<.";
Chr1	tRNAscan-SE	tRNA	25283242	25283313	71.28	+	.	ID=tRNA_0219;Type=Cys;Anti-codon=GCA;structure=">>>>>>>..>>>>.......<<<<.>>>>>.......<<<<<.....>.>>>.......<<<.<<<<<<<<.";
Chr1	tRNAscan-SE	tRNA	25284960	25285031	70.47	+	.	ID=tRNA_0220;Type=Cys;Anti-codon=GCA;structure=">>>>>>>..>>>>.......<<<<.>>>>>.......<<<<<.....>>>.>.......<.<<<<<<<<<<.";
Chr1	tRNAscan-SE	tRNA	25286680	25286751	78.86	+	.	ID=tRNA_0221;Type=Cys;Anti-codon=GCA;structure=">>>>>>>..>>>>.......<<<<.>>>>>.......<<<<<.....>>>>>.......<<<<<<<<<<<<.";
Chr1	tRNAscan-SE	tRNA	25288398	25288469	70.47	+	.	ID=tRNA_0222;Type=Cys;Anti-codon=GCA;structure=">>>>>>>..>>>>.......<<<<.>>>>>.......<<<<<.....>>>.>.......<.<<<<<<<<<<.";
Chr1	tRNAscan-SE	tRNA	5165894	5165965	55.21	+	.	ID=tRNA_0223;Type=Phe;Anti-codon=AAA;structure=">>>>>.>..>>>>.......<<<<.>>>>>.......<<<<<......>>.>.......<.<<.<.<<<<<.";
Chr1	tRNAscan-SE	tRNA	25290118	25290189	78.86	+	.	ID=tRNA_0224;Type=Cys;Anti-codon=GCA;structure=">>>>>>>..>>>>.......<<<<.>>>>>.......<<<<<.....>>>>>.......<<<<<<<<<<<<.";
Chr1	tRNAscan-SE	tRNA	25291841	25291912	78.86	+	.	ID=tRNA_0225;Type=Cys;Anti-codon=GCA;structure=">>>>>>>..>>>>.......<<<<.>>>>>.......<<<<<.....>>>>>.......<<<<<<<<<<<<.";
Chr1	tRNAscan-SE	tRNA	25293562	25293633	70.47	+	.	ID=tRNA_0226;Type=Cys;Anti-codon=GCA;structure=">>>>>>>..>>>>.......<<<<.>>>>>.......<<<<<.....>>>.>.......<.<<<<<<<<<<.";
Chr1	tRNAscan-SE	tRNA	25295281	25295352	78.86	+	.	ID=tRNA_0227;Type=Cys;Anti-codon=GCA;structure=">>>>>>>..>>>>.......<<<<.>>>>>.......<<<<<.....>>>>>.......<<<<<<<<<<<<.";
Chr1	tRNAscan-SE	tRNA	25296998	25297069	64.74	+	.	ID=tRNA_0228;Type=Phe;Anti-codon=GAA;structure=">>>>>>>....>>.......<<...>>>>>.......<<<<<.....>>>>>.......<<<<<<<<<<<<.";
Chr1	tRNAscan-SE	tRNA	25298720	25298791	78.86	+	.	ID=tRNA_0229;Type=Cys;Anti-codon=GCA;structure=">>>>>>>..>>>>.......<<<<.>>>>>.......<<<<<.....>>>>>.......<<<<<<<<<<<<.";
Chr1	tRNAscan-SE	tRNA	25300440	25300511	70.47	+	.	ID=tRNA_0230;Type=Cys;Anti-codon=GCA;structure=">>>>>>>..>>>>.......<<<<.>>>>>.......<<<<<.....>>>.>.......<.<<<<<<<<<<.";
Chr1	tRNAscan-SE	tRNA	25302160	25302231	78.86	+	.	ID=tRNA_0231;Type=Cys;Anti-codon=GCA;structure=">>>>>>>..>>>>.......<<<<.>>>>>.......<<<<<.....>>>>>.......<<<<<<<<<<<<.";
Chr1	tRNAscan-SE	tRNA	25303882	25303953	78.86	+	.	ID=tRNA_0232;Type=Cys;Anti-codon=GCA;structure=">>>>>>>..>>>>.......<<<<.>>>>>.......<<<<<.....>>>>>.......<<<<<<<<<<<<.";
Chr1	tRNAscan-SE	tRNA	25305584	25305655	64.20	+	.	ID=tRNA_0233;Type=Cys;Anti-codon=GCA;structure=">>>>>>>....>>.......<<...>>>>>.......<<<<<.....>>>>>.......<<<<<<<<<<<<.";
Chr2	tRNAscan-SE	tRNA	1151696	1151768	20.11	+	.	ID=tRNA_0234;Type=Pseudo;Anti-codon=CTA;structure=">>>>>>...>>>>........<<<<..>>>.........<<<......>>>>>.......<<<<<.<<<<<<.";
Chr2	tRNAscan-SE	tRNA	9445867	9445939	33.12	+	.	ID=tRNA_0235;Type=His;Anti-codon=ATG;structure=">>>>>>>..>>............<<.>>.>>.......<<.<<.....>>>>>.......<<<<<<<<<<<<.";
Chr2	tRNAscan-SE	tRNA	39752066	39752137	48.37	+	.	ID=tRNA_0236;Type=Glu;Anti-codon=TTC;structure=">>>>>>>..>>>..........<<<.>>>>>.......<<<<<....>>.>>.......<<.<<<<<<<<<.";
Chr2	tRNAscan-SE	tRNA	39752412	39752483	61.58	+	.	ID=tRNA_0237;Type=Glu;Anti-codon=TTC;structure=">>>>>>>..>>>>........<<<<.>>>>>.......<<<<<.....>>>>.......<<<<.<<<<<<<.";
Chr2	tRNAscan-SE	tRNA	39752683	39752754	49.82	+	.	ID=tRNA_0238;Type=Glu;Anti-codon=TTC;structure=">>>>>>>..>>>..........<<<.>>>>>.......<<<<<....>>.>>.......<<.<<<<<<<<<.";
Chr2	tRNAscan-SE	tRNA	39753568	39753639	72.60	+	.	ID=tRNA_0239;Type=Glu;Anti-codon=TTC;structure=">>>>>>>..>>>>........<<<<.>>>>>.......<<<<<....>>>>>.......<<<<<<<<<<<<.";
Chr2	tRNAscan-SE	tRNA	39753839	39753910	48.37	+	.	ID=tRNA_0240;Type=Glu;Anti-codon=TTC;structure=">>>>>>>..>>>..........<<<.>>>>>.......<<<<<....>>.>>.......<<.<<<<<<<<<.";
Chr2	tRNAscan-SE	tRNA	39754204	39754275	47.85	+	.	ID=tRNA_0241;Type=Glu;Anti-codon=TTC;structure=">>>>>>>..>>>>........<<<<.>>>>>.......<<<<<....>>>.>.......<.<<<<<<<<<<.";
Chr2	tRNAscan-SE	tRNA	39754467	39754538	48.37	+	.	ID=tRNA_0242;Type=Glu;Anti-codon=TTC;structure=">>>>>>>..>>>..........<<<.>>>>>.......<<<<<....>>.>>.......<<.<<<<<<<<<.";
Chr2	tRNAscan-SE	tRNA	39754832	39754903	41.85	+	.	ID=tRNA_0243;Type=Glu;Anti-codon=TTC;structure=">>>>>>>..>>>>........<<<<.>>>.>.......<.<<<....>>>.>.......<.<<<<<<<<<<.";
Chr2	tRNAscan-SE	tRNA	39755095	39755166	48.37	+	.	ID=tRNA_0244;Type=Glu;Anti-codon=TTC;structure=">>>>>>>..>>>..........<<<.>>>>>.......<<<<<....>>.>>.......<<.<<<<<<<<<.";
Chr2	tRNAscan-SE	tRNA	39755938	39756009	64.10	+	.	ID=tRNA_0245;Type=Glu;Anti-codon=TTC;structure=">>>>>>>..>>>>........<<<<.>>>>>.......<<<<<....>>>>>.......<<<<<<<<<<<<.";
Chr2	tRNAscan-SE	tRNA	10664850	10664921	69.29	+	.	ID=tRNA_0246;Type=Asp;Anti-codon=GTC;structure=">>>>>>>..>>>>........<<<<.>>>>>.......<<<<<....>>>>>.......<<<<<<<<<<<<.";
Chr2	tRNAscan-SE	tRNA	39756209	39756280	39.66	+	.	ID=tRNA_0247;Type=Glu;Anti-codon=TTC;structure=">>>>>>>..>>>..........<<<.>.>>>.......<<<.<....>>.>>.......<<.<<<<<<<<<.";
Chr2	tRNAscan-SE	tRNA	39756574	39756645	67.95	+	.	ID=tRNA_0248;Type=Glu;Anti-codon=TTC;structure=">>>>>>>..>>>>........<<<<.>>>>>.......<<<<<....>.>>>.......<<<.<<<<<<<<.";
Chr2	tRNAscan-SE	tRNA	39756845	39756916	48.37	+	.	ID=tRNA_0249;Type=Glu;Anti-codon=TTC;structure=">>>>>>>..>>>..........<<<.>>>>>.......<<<<<....>>.>>.......<<.<<<<<<<<<.";
Chr2	tRNAscan-SE	tRNA	39757210	39757281	72.60	+	.	ID=tRNA_0250;Type=Glu;Anti-codon=TTC;structure=">>>>>>>..>>>>........<<<<.>>>>>.......<<<<<....>>>>>.......<<<<<<<<<<<<.";
Chr2	tRNAscan-SE	tRNA	39757481	39757552	48.37	+	.	ID=tRNA_0251;Type=Glu;Anti-codon=TTC;structure=">>>>>>>..>>>..........<<<.>>>>>.......<<<<<....>>.>>.......<<.<<<<<<<<<.";
Chr2	tRNAscan-SE	tRNA	39757846	39757917	72.60	+	.	ID=tRNA_0252;Type=Glu;Anti-codon=TTC;structure=">>>>>>>..>>>>........<<<<.>>>>>.......<<<<<....>>>>>.......<<<<<<<<<<<<.";
Chr2	tRNAscan-SE	tRNA	39758117	39758188	48.37	+	.	ID=tRNA_0253;Type=Glu;Anti-codon=TTC;structure=">>>>>>>..>>>..........<<<.>>>>>.......<<<<<....>>.>>.......<<.<<<<<<<<<.";
Chr2	tRNAscan-SE	tRNA	39758482	39758553	61.60	+	.	ID=tRNA_0254;Type=Glu;Anti-codon=TTC;structure=">>>.>>>..>>>>........<<<<.>>>>>.......<<<<<....>>>.>.......<.<<<<<<.<<<.";
Chr2	tRNAscan-SE	tRNA	39758753	39758824	46.60	+	.	ID=tRNA_0255;Type=Glu;Anti-codon=TTC;structure=">>>>>>>..>>>..........<<<.>>>>>.......<<<<<....>>.>>.......<<.<<<<<<<<<.";
Chr2	tRNAscan-SE	tRNA	44027963	44028035	85.78	+	.	ID=tRNA_0256;Type=Lys;Anti-codon=TTT;structure=">>>>>>>..>>>>........<<<<.>>>>>.......<<<<<.....>>>>>.......<<<<<<<<<<<<.";
Chr2	tRNAscan-SE	tRNA	11219789	11219860	60.55	+	.	ID=tRNA_0257;Type=Asp;Anti-codon=GTC;structure=">>>>>>>..>>>>........<<<<.>>>>>.......<<<<<....>>>>>.......<<<<<<<<<<<<.";
Chr2	tRNAscan-SE	tRNA	44029067	44029138	71.75	+	.	ID=tRNA_0258;Type=Pro;Anti-codon=AGG;structure=">>>>>>>..>>>.........<<<.>>>>>.......<<<<<.....>>>>>.......<<<<<<<<<<<<.";
Chr2	tRNAscan-SE	tRNA	44324377	44324445	21.40	+	.	ID=tRNA_0259;Type=Pseudo;Anti-codon=GCA;structure=">>>>>>...>>>>....<<<<.>>>>.........<<<<.....>.>>>.......<<<.<.<<<<<<.";
Chr2	tRNAscan-SE	tRNA	46571584	46571657	81.86	+	.	ID=tRNA_0260;Type=Arg;Anti-codon=TCG;structure=">>>>>>>..>>>>.........<<<<.>>>>>.......<<<<<.....>>>>>.......<<<<<<<<<<<<.";
Chr2	tRNAscan-SE	tRNA	46835836	46835908	81.78	+	.	ID=tRNA_0261;Type=Val;Anti-codon=TAC;structure=">>>>>>>..>>>..........<<<.>>>>>.......<<<<<.....>>>>>.......<<<<<<<<<<<<.";
Chr2	tRNAscan-SE	tRNA	47198019	47198091	84.38	+	.	ID=tRNA_0262;Type=Lys;Anti-codon=CTT;structure=">>>>>>>..>>>>........<<<<.>>>>>.......<<<<<.....>>>>>.......<<<<<<<<<<<<.";
Chr2	tRNAscan-SE	tRNA	47198100	47198172	73.19	+	.	ID=tRNA_0263;Type=Val;Anti-codon=TAC;structure=">>>>>>>..>>>..........<<<.>>>>>.......<<<<<.....>>>>>.......<<<<<<<<<<<<.";
Chr2	tRNAscan-SE	tRNA	50236191	50236262	23.67	+	.	ID=tRNA_0264;Type=Undet;Anti-codon=???;structure=".>>>..>..>>>>..........<<<<.>>>.........<<<....>.>>>.......<<<.<<..<<<..";
Chr2	tRNAscan-SE	tRNA	50378122	50378193	34.09	+	.	ID=tRNA_0265;Type=Pseudo;Anti-codon=GTC;structure=">>>>>>>..>>>>........<<<<.>>>...........<<<....>>>>>.......<<<<<<<<<<<<.";
Chr2	tRNAscan-SE	tRNA	50378287	50378358	65.48	+	.	ID=tRNA_0266;Type=Asp;Anti-codon=GTC;structure=">>>>>>>..>>>>........<<<<.>>>>>.......<<<<<....>>>>>.......<<<<<<<<<<<<.";
Chr2	tRNAscan-SE	tRNA	51396790	51396862	84.38	+	.	ID=tRNA_0267;Type=Lys;Anti-codon=CTT;structure=">>>>>>>..>>>>........<<<<.>>>>>.......<<<<<.....>>>>>.......<<<<<<<<<<<<.";
Chr2	tRNAscan-SE	tRNA	11223501	11223578	31.96	+	.	ID=tRNA_0268;Type=Ser;Anti-codon=TGA;structure=".>.>>>>..>>>>........<<<<.>>>.>............<.<<<.....>>>>>.......<<<<<<<<<.<..";
Chr2	tRNAscan-SE	tRNA	56655790	56655862	86.42	+	.	ID=tRNA_0269;Type=Lys;Anti-codon=TTT;structure=">>>>>>>..>>>>........<<<<.>>>>>.......<<<<<.....>>>>>.......<<<<<<<<<<<<.";
Chr2	tRNAscan-SE	tRNA	60095884	60095965	51.99	+	.	ID=tRNA_0270;Type=Ser;Anti-codon=AGA;structure=">>>>>>>..>>.>........<.<<.>>>>>.......<<<<<.>>>>...<<<<...>>>>.......<<<<.<<<<<<<.";
Chr2	tRNAscan-SE	tRNA	60359427	60359499	53.33	+	.	ID=tRNA_0271;Type=Val;Anti-codon=AAC;structure=">>>>>>>..>>>...........<<<.>>>>>.......<<<<<......>>.>.......<<<.<<<<<<<.";
Chr2	tRNAscan-SE	tRNA	60359935	60360008	61.12	+	.	ID=tRNA_0272;Type=Val;Anti-codon=AAC;structure=">>>>>>>..>>>...........<<<.>>>>>.......<<<<<.....>>>.>.......<.<<<<<<<<<<.";
Chr2	tRNAscan-SE	tRNA	60360414	60360487	47.13	+	.	ID=tRNA_0273;Type=Val;Anti-codon=AAC;structure=">>>>>>>..>>>...........<<<..>>>>.......<<<<......>>>>>.......<<<<<<<<<<<<.";
Chr2	tRNAscan-SE	tRNA	60361337	60361410	68.79	+	.	ID=tRNA_0274;Type=Val;Anti-codon=AAC;structure=">>>>>>>..>>>...........<<<.>>>>>.......<<<<<.....>>>>>.......<<<<<<<<<<<<.";
Chr2	tRNAscan-SE	tRNA	60364580	60364653	62.97	+	.	ID=tRNA_0275;Type=Val;Anti-codon=AAC;structure=">>>>>>...>>>...........<<<.>>>>>.......<<<<<.....>.>>>.......<<<.<.<<<<<<.";
Chr2	tRNAscan-SE	tRNA	60365143	60365216	46.82	+	.	ID=tRNA_0276;Type=Val;Anti-codon=AAC;structure=">>>>>>>..>>>...........<<<.>>>>>.......<<<<<.....>>.>>.......<<.<<<<<<<<<.";
Chr2	tRNAscan-SE	tRNA	60371191	60371262	24.23	+	.	ID=tRNA_0277;Type=Val;Anti-codon=AAC;structure=">>>.>.>..>>>...........<<<.>>>.>.......<.<<<.....>..>>.......<<<<.<.<<<.";
Chr2	tRNAscan-SE	tRNA	60371462	60371535	57.23	+	.	ID=tRNA_0278;Type=Val;Anti-codon=AAC;structure=">>>>>>>..>>>...........<<<.>>>>>.......<<<<<.....>>>>.........<<<<<<<<<<<.";
Chr2	tRNAscan-SE	tRNA	12284775	12284856	81.35	+	.	ID=tRNA_0279;Type=Ser;Anti-codon=CGA;structure=">>>>>>>..>>>..........<<<.>>>>>.......<<<<<.>>>>...<<<<..>>>>>.......<<<<<<<<<<<<.";
Chr2	tRNAscan-SE	tRNA	60371964	60372036	36.81	+	.	ID=tRNA_0280;Type=Undet;Anti-codon=???;structure=">>>>>>...>>>...........<<<.>>>>>......<<<<<.....>>>>>.......<<<<<.<<<<<<.";
Chr2	tRNAscan-SE	tRNA	60382747	60382820	57.74	+	.	ID=tRNA_0281;Type=Ala;Anti-codon=AGC;structure=">>>>>>>..>>>...........<<<.>>>>>.......<<<<<.....>>>>>.......<<<<<<<<<<<<.";
Chr2	tRNAscan-SE	tRNA	63526528	63526599	78.91	+	.	ID=tRNA_0282;Type=Thr;Anti-codon=TGT;structure=">>>>>>>..>>>>.......<<<<.>>>>>.......<<<<<.....>>>>>.......<<<<<<<<<<<<.";
Chr2	tRNAscan-SE	tRNA	63530201	63530272	78.91	+	.	ID=tRNA_0283;Type=Thr;Anti-codon=TGT;structure=">>>>>>>..>>>>.......<<<<.>>>>>.......<<<<<.....>>>>>.......<<<<<<<<<<<<.";
Chr2	tRNAscan-SE	tRNA	66941751	66941829	21.05	+	.	ID=tRNA_0284;Type=Pseudo;Anti-codon=CAC;structure=">>>>>>>..>>.>.......<.<<..>>.>........<.<<.......>>>>.......<<<......<.<<<<<<<.";
Chr2	tRNAscan-SE	tRNA	67333549	67333621	31.94	+	.	ID=tRNA_0285;Type=His;Anti-codon=ATG;structure=">>>>>>>..>>>..........<<<.>>..>.......<..<<.....>>>>>.......<<<<<<<<<<<<.";
Chr2	tRNAscan-SE	tRNA	68393712	68393783	69.46	+	.	ID=tRNA_0286;Type=Asp;Anti-codon=GTC;structure=">>>>>>>..>>>>........<<<<.>>>>>.......<<<<<....>>>>>.......<<<<<<<<<<<<.";
Chr2	tRNAscan-SE	tRNA	68403161	68403232	70.78	+	.	ID=tRNA_0287;Type=Asp;Anti-codon=GTC;structure=">>>>>>>..>>>>........<<<<.>>>>>.......<<<<<....>>>>>.......<<<<<<<<<<<<.";
Chr2	tRNAscan-SE	tRNA	68406548	68406619	70.78	+	.	ID=tRNA_0288;Type=Asp;Anti-codon=GTC;structure=">>>>>>>..>>>>........<<<<.>>>>>.......<<<<<....>>>>>.......<<<<<<<<<<<<.";
Chr2	tRNAscan-SE	tRNA	69918667	69918748	79.53	+	.	ID=tRNA_0289;Type=Ser;Anti-codon=GCT;structure=">>>>>>>..>>>..........<<<.>>>>>.......<<<<<.>>>>...<<<<..>>>>>.......<<<<<<<<<<<<.";
Chr2	tRNAscan-SE	tRNA	14967149	14967222	82.24	+	.	ID=tRNA_0290;Type=Ile;Anti-codon=AAT;structure=">>>>>>>..>>>>.........<<<<.>>>>>.......<<<<<.....>>>>>.......<<<<<<<<<<<<.";
Chr2	tRNAscan-SE	tRNA	71597604	71597695	26.93	+	.	ID=tRNA_0291;Type=Asn;Anti-codon=GTT;structure=">.>>>.>..>>>>........<<<<..>>>............................<<<......>>.>>.......<<.<<<.<<<.<.";
Chr2	tRNAscan-SE	tRNA	74834978	74835050	20.06	+	.	ID=tRNA_0292;Type=Pseudo;Anti-codon=TTG;structure=">>>>>>>..>>>>........<<<<..>.>>.......<<.<......>.>.>.......<.<.<<<<<<<<.";
Chr2	tRNAscan-SE	tRNA	76390505	76390577	27.97	+	.	ID=tRNA_0293;Type=Pseudo;Anti-codon=ATG;structure=">>>>>.>..>>>..........<<<.>>..>.......<..<<.....>>>>>.......<<<<<<.<<<<<.";
Chr2	tRNAscan-SE	tRNA	80772946	80773024	24.15	+	.	ID=tRNA_0294;Type=Pseudo;Anti-codon=TAT;structure=">>>>>>>..>>>>.......<<<<..>.>>........<<.<.......>>.>.............<.<<.<<<<<<<.";
Chr2	tRNAscan-SE	tRNA	78508080	78508153	74.93	-	.	ID=tRNA_0295;Type=Val;Anti-codon=AAC;structure=">>>>>>>..>>>...........<<<.>>>>>.......<<<<<.....>>>>>.......<<<<<<<<<<<<.";
Chr2	tRNAscan-SE	tRNA	78496089	78496162	74.93	-	.	ID=tRNA_0296;Type=Val;Anti-codon=AAC;structure=">>>>>>>..>>>...........<<<.>>>>>.......<<<<<.....>>>>>.......<<<<<<<<<<<<.";
Chr2	tRNAscan-SE	tRNA	77817499	77817570	75.95	-	.	ID=tRNA_0297;Type=Asn;Anti-codon=GTT;structure=">>>>.>>..>>>>.......<<<<.>>>>>.......<<<<<.....>>>>>.......<<<<<<<.<<<<.";
Chr2	tRNAscan-SE	tRNA	76950603	76950675	28.77	-	.	ID=tRNA_0298;Type=Pseudo;Anti-codon=ATG;structure=">>>>>>>..>.>..........<.<.>>.>>.......<<.<<.....>>>>>.......<<<<<<<<<<<<.";
Chr2	tRNAscan-SE	tRNA	73663665	73663747	29.65	-	.	ID=tRNA_0299;Type=Ser;Anti-codon=AGA;structure=">>>.>>>..>>.>.........<.<<.>>>>>.......<<<<<.>>.>...<.<<....>>>.......<<<..<<<.<<<.";
Chr2	tRNAscan-SE	tRNA	72363786	72363859	75.48	-	.	ID=tRNA_0300;Type=Val;Anti-codon=AAC;structure=">>>>>>>..>>>...........<<<.>>>>>.......<<<<<.....>>>>>.......<<<<<<<<<<<<.";
Chr2	tRNAscan-SE	tRNA	14967235	14967307	68.17	+	.	ID=tRNA_0301;Type=Arg;Anti-codon=ACG;structure=">>>>>>>..>>>..........<<<.>>>>>.......<<<<<.....>>>>>.......<<<<<<<<<<<<.";
Chr2	tRNAscan-SE	tRNA	72361378	72361451	54.68	-	.	ID=tRNA_0302;Type=Val;Anti-codon=AAC;structure=">>>>>>...>>>...........<<<.>>>>>.......<<<<<.....>>>>>.......<<<<<.<<<<<<.";
Chr2	tRNAscan-SE	tRNA	70006834	70006906	51.30	-	.	ID=tRNA_0303;Type=Met;Anti-codon=CAT;structure=">>>>>>>..>>>>........<<<<.>>>>>.......<<<<<.....>>>>.........<<<<<<<<<<<.";
Chr2	tRNAscan-SE	tRNA	70006564	70006635	46.86	-	.	ID=tRNA_0304;Type=Gln;Anti-codon=TTG;structure=">>>>>>>..>>>.........<<<.>>>.>.......<.<<<.....>>>>>.......<<<<<<<<<<<<.";
Chr2	tRNAscan-SE	tRNA	69574283	69574361	21.17	-	.	ID=tRNA_0305;Type=Val;Anti-codon=CAC;structure=">>>>>>>..>>.>.......<.<<..>>.>........<.<<.......>>>>.......<<<......<.<<<<<<<.";
Chr2	tRNAscan-SE	tRNA	65740899	65740972	78.32	-	.	ID=tRNA_0306;Type=Ile;Anti-codon=AAT;structure=">>>>>>>..>>>>.........<<<<.>>>>>.......<<<<<.....>>>>>.......<<<<<<<<<<<<.";
Chr2	tRNAscan-SE	tRNA	65740751	65740824	78.61	-	.	ID=tRNA_0307;Type=Ile;Anti-codon=AAT;structure=">>>>>>>..>>>>.........<<<<.>>>>>.......<<<<<.....>>>>>.......<<<<<<<<<<<<.";
Chr2	tRNAscan-SE	tRNA	65740388	65740461	80.50	-	.	ID=tRNA_0308;Type=Ile;Anti-codon=AAT;structure=">>>>>>>..>>>>.........<<<<.>>>>>.......<<<<<.....>>>>>.......<<<<<<<<<<<<.";
Chr2	tRNAscan-SE	tRNA	65015746	65015818	20.51	-	.	ID=tRNA_0309;Type=Pseudo;Anti-codon=ATT;structure=".>>>>....>.>..........<.<.>>>...........<<<.....>>>>>.......<<<<<..<<<<..";
Chr2	tRNAscan-SE	tRNA	64884689	64884773	61.15	-	.	ID=tRNA_0310;Type=Met;Anti-codon=CAT;structure=">>>>>>>..>>>>.........<<<<.>>>>....................<<<<.....>>>>>.......<<<<<<<<<<<<.";
Chr2	tRNAscan-SE	tRNA	64178315	64178386	56.05	-	.	ID=tRNA_0311;Type=His;Anti-codon=GTG;structure=">>>>>>>..>>>>........<<<<.>>>>>.......<<<<<....>>>>>.......<<<<<<<<<<<<.";
Chr2	tRNAscan-SE	tRNA	15497071	15497144	43.09	+	.	ID=tRNA_0312;Type=Pseudo;Anti-codon=ACG;structure=">>>>..>..>>>>.........<<<<.>..>>.......<<..<.....>>>>>.......<<<<<<..<<<<.";
Chr2	tRNAscan-SE	tRNA	61780173	61780254	80.82	-	.	ID=tRNA_0313;Type=Ser;Anti-codon=TGA;structure=">>>>>>>..>>>..........<<<.>>>>>.......<<<<<.>>>>...<<<<..>>>>>.......<<<<<<<<<<<<.";
Chr2	tRNAscan-SE	tRNA	59883097	59883168	77.02	-	.	ID=tRNA_0314;Type=Gln;Anti-codon=TTG;structure=">>>>>>>..>>>>........<<<<.>>>>>.......<<<<<....>>>>>.......<<<<<<<<<<<<.";
Chr2	tRNAscan-SE	tRNA	59878101	59878174	32.28	-	.	ID=tRNA_0315;Type=Pseudo;Anti-codon=???;structure=">.>>>>>...>>>........<<<..>>>>>.........<<<<<....>>>.>.......<.<<<<<<<<.<.";
Chr2	tRNAscan-SE	tRNA	53345866	53345937	43.15	-	.	ID=tRNA_0316;Type=Glu;Anti-codon=TTC;structure=">>>>>>>..>>>>........<<<<.>>>>>.......<<<<<....>.>>>.......<<<.<<<<<<<<.";
Chr2	tRNAscan-SE	tRNA	51354474	51354556	64.80	-	.	ID=tRNA_0317;Type=Leu;Anti-codon=TAA;structure=">>>>>>>..>>>..........<<<.>>>>>.......<<<<<.>>>>....<<<<..>>>>>.......<<<<<<<<<<<<.";
Chr2	tRNAscan-SE	tRNA	46440974	46441043	24.19	-	.	ID=tRNA_0318;Type=Pseudo;Anti-codon=TAC;structure=">>>>..>>.>.......<.<<..>>.>........<.<<........>>>.......<<<..<<...<<.";
Chr2	tRNAscan-SE	tRNA	44923734	44923805	70.78	-	.	ID=tRNA_0319;Type=Asp;Anti-codon=GTC;structure=">>>>>>>..>>>>........<<<<.>>>>>.......<<<<<....>>>>>.......<<<<<<<<<<<<.";
Chr2	tRNAscan-SE	tRNA	44387338	44387409	84.43	-	.	ID=tRNA_0320;Type=Thr;Anti-codon=CGT;structure=">>>>>>>..>>>>.......<<<<.>>>>>.......<<<<<.....>>>>>.......<<<<<<<<<<<<.";
Chr2	tRNAscan-SE	tRNA	44144981	44145054	81.83	-	.	ID=tRNA_0321;Type=Asn;Anti-codon=GTT;structure=">>>>>>>..>>>>.........<<<<.>>>>>.......<<<<<.....>>>>>.......<<<<<<<<<<<<.";
Chr2	tRNAscan-SE	tRNA	38168033	38168105	41.07	-	.	ID=tRNA_0322;Type=Gln;Anti-codon=TTG;structure=">..>>.>..>>>.........<<<.>>>>>.......<<<<<......>>>>>.......<<<<<<.<<..<.";
Chr2	tRNAscan-SE	tRNA	16754913	16754985	68.12	+	.	ID=tRNA_0323;Type=Ala;Anti-codon=AGC;structure=">>>>>>>..>>>>........<<<<.>>>>>.......<<<<<.....>>>>>.......<<<<<<<<<<<<.";
Chr2	tRNAscan-SE	tRNA	37350986	37351057	63.56	-	.	ID=tRNA_0324;Type=Asp;Anti-codon=GTC;structure=">>>>.>>..>>>>........<<<<.>>>>>.......<<<<<....>>>>>.......<<<<<<<.<<<<.";
Chr2	tRNAscan-SE	tRNA	34116708	34116780	27.21	-	.	ID=tRNA_0325;Type=Gln;Anti-codon=TTG;structure=">>>>.>>..>>>..........<<<..>>>>.......<<<<......>.>.>.......<.<.<<<.<<<<.";
Chr2	tRNAscan-SE	tRNA	33522111	33522183	75.31	-	.	ID=tRNA_0326;Type=Phe;Anti-codon=GAA;structure=">>>>.>>..>>>>........<<<<.>>>>>.......<<<<<.....>>>>>.......<<<<<<<.<<<<.";
Chr2	tRNAscan-SE	tRNA	30239215	30239287	26.78	-	.	ID=tRNA_0327;Type=Pseudo;Anti-codon=ATG;structure=".>>>>>>..>>>>........<<<<..>..>.......<..<......>>>>>.......<<<<<<<<<<<..";
Chr2	tRNAscan-SE	tRNA	29423807	29423878	63.70	-	.	ID=tRNA_0328;Type=Glu;Anti-codon=TTC;structure=">>>>>>>..>>>>........<<<<.>>>>>.......<<<<<....>.>>>.......<<<.<<<<<<<<.";
Chr2	tRNAscan-SE	tRNA	28461592	28461665	74.28	-	.	ID=tRNA_0329;Type=Thr;Anti-codon=AGT;structure=">>>>>>>..>>>>.........<<<<.>>>>>.......<<<<<.....>>>>>.......<<<<<<<<<<<<.";
Chr2	tRNAscan-SE	tRNA	28332019	28332090	73.73	-	.	ID=tRNA_0330;Type=Pro;Anti-codon=TGG;structure=">>>>>>>..>>>.........<<<.>>>>>.......<<<<<.....>>>>>.......<<<<<<<<<<<<.";
Chr2	tRNAscan-SE	tRNA	28209101	28209172	71.75	-	.	ID=tRNA_0331;Type=Pro;Anti-codon=AGG;structure=">>>>>>>..>>>.........<<<.>>>>>.......<<<<<.....>>>>>.......<<<<<<<<<<<<.";
Chr2	tRNAscan-SE	tRNA	26835154	26835246	75.42	-	.	ID=tRNA_0332;Type=Tyr;Anti-codon=GTA;structure=">>>>>>>..>>>>........<<<<.>>>>>...........................<<<<<.....>>>>>.......<<<<<<<<<<<<.";
Chr2	tRNAscan-SE	tRNA	25377835	25377907	72.63	-	.	ID=tRNA_0333;Type=Arg;Anti-codon=CCT;structure=">>>>>.>..>>>>........<<<<.>>>>>.......<<<<<.....>>>>>.......<<<<<<.<<<<<.";
Chr2	tRNAscan-SE	tRNA	17313108	17313190	64.80	+	.	ID=tRNA_0334;Type=Leu;Anti-codon=TAA;structure=">>>>>>>..>>>..........<<<.>>>>>.......<<<<<.>>>>....<<<<..>>>>>.......<<<<<<<<<<<<.";
Chr2	tRNAscan-SE	tRNA	24106668	24106742	31.01	-	.	ID=tRNA_0335;Type=Pseudo;Anti-codon=TTC;structure=">>>.>.>..>>>>.........<<<<.>>>>>.......<<<<<......>>>.......<<...<.<.<.<<<.";
Chr2	tRNAscan-SE	tRNA	22606957	22607029	68.12	-	.	ID=tRNA_0336;Type=Ala;Anti-codon=AGC;structure=">>>>>>>..>>>>........<<<<.>>>>>.......<<<<<.....>>>>>.......<<<<<<<<<<<<.";
Chr2	tRNAscan-SE	tRNA	19336950	19337021	82.82	-	.	ID=tRNA_0337;Type=Thr;Anti-codon=CGT;structure=">>>>>>>..>>>>.......<<<<.>>>>>.......<<<<<.....>>>>>.......<<<<<<<<<<<<.";
Chr2	tRNAscan-SE	tRNA	18694808	18694879	62.38	-	.	ID=tRNA_0338;Type=His;Anti-codon=GTG;structure=">>>>>>>..>>>>........<<<<.>>>>>.......<<<<<....>>>>>.......<<<<<<<<<<<<.";
Chr2	tRNAscan-SE	tRNA	17435047	17435123	35.75	-	.	ID=tRNA_0339;Type=Ala;Anti-codon=TGC;structure=">>.>>>>..>>>>........<<<<.>>>>>............<<<<<.......>>>.......<<<.<<<<.<<.";
Chr2	tRNAscan-SE	tRNA	13431968	13432039	78.78	-	.	ID=tRNA_0340;Type=Thr;Anti-codon=TGT;structure=">>>>>>>..>>>>.......<<<<.>>>>>.......<<<<<.....>>>>>.......<<<<<<<<<<<<.";
Chr2	tRNAscan-SE	tRNA	12069392	12069473	79.53	-	.	ID=tRNA_0341;Type=Ser;Anti-codon=GCT;structure=">>>>>>>..>>>..........<<<.>>>>>.......<<<<<.>>>>...<<<<..>>>>>.......<<<<<<<<<<<<.";
Chr2	tRNAscan-SE	tRNA	11831706	11831787	78.70	-	.	ID=tRNA_0342;Type=Ser;Anti-codon=TGA;structure=">>>>>>>..>>>..........<<<.>>>>>.......<<<<<.>>>>...<<<<..>>>>>.......<<<<<<<<<<<<.";
Chr2	tRNAscan-SE	tRNA	10001507	10001588	83.63	-	.	ID=tRNA_0343;Type=Ser;Anti-codon=AGA;structure=">>>>>>>..>>>>........<<<<.>>>>>.......<<<<<.>>>>...<<<<..>>>>>.......<<<<<<<<<<<<.";
Chr2	tRNAscan-SE	tRNA	8955034	8955105	21.56	-	.	ID=tRNA_0344;Type=Undet;Anti-codon=???;structure=".>>>.>>..>>>>..........<<<<..>>.........<<.....>.>>>.......<<<.<<<.<<<..";
Chr2	tRNAscan-SE	tRNA	1701790	1701862	64.11	+	.	ID=tRNA_0345;Type=Ala;Anti-codon=TGC;structure=">>>>>>>..>>>>........<<<<.>>>>>.......<<<<<.....>>>>>.......<<<<<<<<<<<<.";
Chr2	tRNAscan-SE	tRNA	17451339	17451419	68.57	+	.	ID=tRNA_0346;Type=Leu;Anti-codon=CAG;structure=">>>>>>>..>>>............<<<.>>>>>.......<<<<<.>>....<<..>>>>>.......<<<<<<<<<<<<.";
Chr2	tRNAscan-SE	tRNA	8649101	8649172	69.81	-	.	ID=tRNA_0347;Type=Pro;Anti-codon=CGG;structure=">>>>>>>..>>>.........<<<.>>>>>.......<<<<<.....>>>>>.......<<<<<<<<<<<<.";
Chr2	tRNAscan-SE	tRNA	6777939	6778019	68.57	-	.	ID=tRNA_0348;Type=Leu;Anti-codon=CAG;structure=">>>>>>>..>>>............<<<.>>>>>.......<<<<<.>>....<<..>>>>>.......<<<<<<<<<<<<.";
Chr2	tRNAscan-SE	tRNA	6090817	6090889	31.55	-	.	ID=tRNA_0349;Type=Pseudo;Anti-codon=ATG;structure=">>>>>>>..>.>..........<.<.>>..>.......<..<<.....>>>>>.......<<<<<<<<<<<<.";
Chr2	tRNAscan-SE	tRNA	5789600	5789673	85.40	-	.	ID=tRNA_0350;Type=Ile;Anti-codon=TAT;structure=">>>>>>>..>>>>.........<<<<.>>>>>.......<<<<<.....>>>>>.......<<<<<<<<<<<<.";
Chr2	tRNAscan-SE	tRNA	5094104	5094182	20.71	-	.	ID=tRNA_0351;Type=Val;Anti-codon=CAC;structure=">>>>>>>...>.>.......<.<...>>.>........<.<<.......>>>>.......<<<......<.<<<<<<<.";
Chr2	tRNAscan-SE	tRNA	2437969	2438050	79.53	-	.	ID=tRNA_0352;Type=Ser;Anti-codon=GCT;structure=">>>>>>>..>>>..........<<<.>>>>>.......<<<<<.>>>>...<<<<..>>>>>.......<<<<<<<<<<<<.";
Chr2	tRNAscan-SE	tRNA	1961617	1961695	25.25	-	.	ID=tRNA_0353;Type=Val;Anti-codon=TAC;structure=">>>>>>>..>>>>.......<<<<..>>.>........<.<<.......>>>>.......<<<......<.<<<<<<<.";
Chr2	tRNAscan-SE	tRNA	17532943	17533021	22.70	+	.	ID=tRNA_0354;Type=Pseudo;Anti-codon=TAC;structure=">>>>>>>..>>>>.......<<<<..>.>>........<<.<.......>>>>.......<<<......<.<<<<<<<.";
Chr2	tRNAscan-SE	tRNA	17870849	17870922	79.79	+	.	ID=tRNA_0355;Type=Ile;Anti-codon=AAT;structure=">>>>>>>..>>>>.........<<<<.>>>>>.......<<<<<.....>>>>>.......<<<<<<<<<<<<.";
Chr2	tRNAscan-SE	tRNA	19751882	19751955	82.24	+	.	ID=tRNA_0356;Type=Ile;Anti-codon=AAT;structure=">>>>>>>..>>>>.........<<<<.>>>>>.......<<<<<.....>>>>>.......<<<<<<<<<<<<.";
Chr2	tRNAscan-SE	tRNA	19803701	19803773	72.95	+	.	ID=tRNA_0357;Type=Phe;Anti-codon=GAA;structure=">>>>.>>..>>>>........<<<<.>>>>>.......<<<<<.....>>>>>.......<<<<<<<.<<<<.";
Chr2	tRNAscan-SE	tRNA	19810108	19810180	57.31	+	.	ID=tRNA_0358;Type=Phe;Anti-codon=GAA;structure=">>>>.>>..>>>>........<<<<.>>>>>.......<<<<<.....>.>>>.......<<<.<<<.<<<<.";
Chr2	tRNAscan-SE	tRNA	22052603	22052675	20.93	+	.	ID=tRNA_0359;Type=Pseudo;Anti-codon=CTT;structure=".>>.>>>..>>............<<.>.>>.........<<.<.....>.>.>.......<.<.<<<<.<<..";
Chr2	tRNAscan-SE	tRNA	22212839	22212911	20.10	+	.	ID=tRNA_0360;Type=Pseudo;Anti-codon=ATG;structure=">>>>.>>..>.>>........<<.<..>.>>.......<<.<......>>>>>.......<<<<<<<.<<<<.";
Chr2	tRNAscan-SE	tRNA	22493284	22493355	48.09	+	.	ID=tRNA_0361;Type=Val;Anti-codon=GAC;structure=">>>>>>>..>>>>.......<<<<.>>>>>.......<<<<<.....>>>.>.......<.<<<<<<<<<<.";
Chr2	tRNAscan-SE	tRNA	22858534	22858606	66.31	+	.	ID=tRNA_0362;Type=Ala;Anti-codon=TGC;structure=">>>>>>>..>>>>........<<<<.>>>>>.......<<<<<.....>>>>>.......<<<<<<<<<<<<.";
Chr2	tRNAscan-SE	tRNA	2078199	2078269	56.94	+	.	ID=tRNA_0363;Type=Gly;Anti-codon=CCC;structure=">>>>>>>..>>>.........<<<.>>>...........<<<....>>>>>.......<<<<<<<<<<<<.";
Chr2	tRNAscan-SE	tRNA	22859861	22859933	70.41	+	.	ID=tRNA_0364;Type=Ala;Anti-codon=TGC;structure=">>>>>>>..>>>>........<<<<.>>>>>.......<<<<<.....>>>>>.......<<<<<<<<<<<<.";
Chr2	tRNAscan-SE	tRNA	23042795	23042867	82.98	+	.	ID=tRNA_0365;Type=Lys;Anti-codon=TTT;structure=">>>>>>>..>>>>........<<<<.>>>>>.......<<<<<.....>>>>>.......<<<<<<<<<<<<.";
Chr2	tRNAscan-SE	tRNA	25072602	25072674	34.37	+	.	ID=tRNA_0366;Type=His;Anti-codon=ATG;structure=">>>>>>>..>.>..........<.<.>>>.>.......<.<<<.....>>>>>.......<<<<<<<<<<<<.";
Chr2	tRNAscan-SE	tRNA	27229197	27229274	44.34	+	.	ID=tRNA_0367;Type=Ala;Anti-codon=TGC;structure=">>>.>>>..>>>>........<<<<.>>>>>............<<<<<.....>>>>>.......<<<<<<<<.<<<.";
Chr2	tRNAscan-SE	tRNA	27993651	27993722	68.81	+	.	ID=tRNA_0368;Type=Met;Anti-codon=CAT;structure=">>>>>>>..>>>>.......<<<<.>>>>>.......<<<<<.....>>>>>.......<<<<<<<<<<<<.";
Chr2	tRNAscan-SE	tRNA	32302308	32302389	79.53	+	.	ID=tRNA_0369;Type=Ser;Anti-codon=GCT;structure=">>>>>>>..>>>..........<<<.>>>>>.......<<<<<.>>>>...<<<<..>>>>>.......<<<<<<<<<<<<.";
Chr2	tRNAscan-SE	tRNA	35163929	35164010	83.72	+	.	ID=tRNA_0370;Type=Ser;Anti-codon=AGA;structure=">>>>>>>..>>>>........<<<<.>>>>>.......<<<<<.>>>>...<<<<..>>>>>.......<<<<<<<<<<<<.";
Chr2	tRNAscan-SE	tRNA	35164094	35164175	84.20	+	.	ID=tRNA_0371;Type=Ser;Anti-codon=AGA;structure=">>>>>>>..>>>>........<<<<.>>>>>.......<<<<<.>>>>...<<<<..>>>>>.......<<<<<<<<<<<<.";
Chr2	tRNAscan-SE	tRNA	35406114	35406186	26.67	+	.	ID=tRNA_0372;Type=Tyr;Anti-codon=ATA;structure=">>>>>>>..>.>..........<.<.>>.>>.......<<.<<.....>>>>>.......<<<<<<<<<<<<.";
Chr2	tRNAscan-SE	tRNA	35504941	35505011	71.56	+	.	ID=tRNA_0373;Type=Gly;Anti-codon=GCC;structure=">>>>>>>..>>.>.......<.<<.>>>>>.......<<<<<....>>>>>.......<<<<<<<<<<<<.";
Chr2	tRNAscan-SE	tRNA	3477787	3477852	24.46	+	.	ID=tRNA_0374;Type=Val;Anti-codon=CAC;structure=">>>..>>>>.......<<<<..>>.>........<.<<........>>>.......<<<..<.<<.";
Chr2	tRNAscan-SE	tRNA	37539755	37539833	26.80	+	.	ID=tRNA_0375;Type=Met;Anti-codon=CAT;structure=">>>>>>>..>>>>.......<<<<..>>............<<.......>>>>.......<<<......<.<<<<<<<.";
Chr2	tRNAscan-SE	tRNA	37813601	37813673	37.05	+	.	ID=tRNA_0376;Type=Pseudo;Anti-codon=ATG;structure=">>>>>>>..>>>..........<<<..>.>>.......<<.<......>>>>>.......<<<<<<<<<<<<.";
Chr2	tRNAscan-SE	tRNA	38551180	38551249	28.94	+	.	ID=tRNA_0377;Type=Asn;Anti-codon=ATT;structure=".>>>.>>..>>>.........<<<.>>>>>.......<<<<<.......>>>.......<<<<<.<<<..";
Chr2	tRNAscan-SE	tRNA	38554738	38554810	36.34	+	.	ID=tRNA_0378;Type=Pseudo;Anti-codon=ATT;structure=".>>>>....>>>>........<<<<.>>>>>.......<<<<<.....>>>>>.......<<<<<..<<<<..";
Chr2	tRNAscan-SE	tRNA	38598524	38598593	28.94	+	.	ID=tRNA_0379;Type=Asn;Anti-codon=ATT;structure=".>>>.>>..>>>.........<<<.>>>>>.......<<<<<.......>>>.......<<<<<.<<<..";
Chr2	tRNAscan-SE	tRNA	38602079	38602151	36.34	+	.	ID=tRNA_0380;Type=Pseudo;Anti-codon=ATT;structure=".>>>>....>>>>........<<<<.>>>>>.......<<<<<.....>>>>>.......<<<<<..<<<<..";
Chr2	tRNAscan-SE	tRNA	38632464	38632536	31.75	+	.	ID=tRNA_0381;Type=Pseudo;Anti-codon=ATT;structure=".>>>>....>>>>........<<<<.>>>>>.......<<<<<.....>>>>>.......<<<<<..<<<<..";
Chr2	tRNAscan-SE	tRNA	38635978	38636050	36.34	+	.	ID=tRNA_0382;Type=Pseudo;Anti-codon=ATT;structure=".>>>>....>>>>........<<<<.>>>>>.......<<<<<.....>>>>>.......<<<<<..<<<<..";
Chr2	tRNAscan-SE	tRNA	39729276	39729347	27.48	+	.	ID=tRNA_0383;Type=Pseudo;Anti-codon=TTT;structure=">>>.>>>..>>>>........<<<<.>.>>>.......<<<.<....>>.>>.......<<.<<<<<.<<<.";
Chr2	tRNAscan-SE	tRNA	39729711	39729782	52.42	+	.	ID=tRNA_0384;Type=Glu;Anti-codon=TTC;structure=">>>>>>>..>>>>........<<<<.>.>.>.......<.<.<....>>>>>.......<<<<<<<<<<<<.";
Chr2	tRNAscan-SE	tRNA	3563548	3563620	21.96	+	.	ID=tRNA_0385;Type=Leu;Anti-codon=TAA;structure=">>>>>>...>>>>........<<<<..>..>>.......<<<......>>>>>.......<<<<<.<<<<<<.";
Chr2	tRNAscan-SE	tRNA	39729982	39730053	37.81	+	.	ID=tRNA_0386;Type=Glu;Anti-codon=TTC;structure=">>>>>>>..>>>..........<<<.>.>>>.......<<<.<....>>.>>.......<<.<<<<<<<<<.";
Chr2	tRNAscan-SE	tRNA	39730328	39730399	67.04	+	.	ID=tRNA_0387;Type=Lys;Anti-codon=TTT;structure=">>>>>>>..>>>>........<<<<.>>>>>.......<<<<<....>>>>>.......<<<<<<<<<<<<.";
Chr2	tRNAscan-SE	tRNA	39730599	39730670	42.89	+	.	ID=tRNA_0388;Type=Glu;Anti-codon=TTC;structure=">>>>>>>..>>>>........<<<<.>>>>.........<<<<....>>.>>.......<<.<<<<<<<<<.";
Chr2	tRNAscan-SE	tRNA	39730964	39731035	54.76	+	.	ID=tRNA_0389;Type=Glu;Anti-codon=TTC;structure=">>.>>>>..>>>>........<<<<.>>>>>.......<<<<<....>>>>>.......<<<<<<<<<.<<.";
Chr2	tRNAscan-SE	tRNA	39731234	39731305	35.97	+	.	ID=tRNA_0390;Type=Glu;Anti-codon=TTC;structure=">>>>>>>..>>............<<.>>>>>.......<<<<<....>>.>>.......<<.<<<<<<<<<.";
Chr2	tRNAscan-SE	tRNA	39731599	39731670	72.60	+	.	ID=tRNA_0391;Type=Glu;Anti-codon=TTC;structure=">>>>>>>..>>>>........<<<<.>>>>>.......<<<<<....>>>>>.......<<<<<<<<<<<<.";
Chr2	tRNAscan-SE	tRNA	39731870	39731941	42.31	+	.	ID=tRNA_0392;Type=Glu;Anti-codon=TTC;structure=">>>>>>>..>>>..........<<<.>>>>.........<<<<....>>.>>.......<<.<<<<<<<<<.";
Chr2	tRNAscan-SE	tRNA	39732695	39732766	66.97	+	.	ID=tRNA_0393;Type=Glu;Anti-codon=TTC;structure=">>>>>>>..>>>..........<<<.>>>>>.......<<<<<....>>>>>.......<<<<<<<<<<<<.";
Chr2	tRNAscan-SE	tRNA	39732966	39733037	42.05	+	.	ID=tRNA_0394;Type=Glu;Anti-codon=TTC;structure=">>>>>>>..>>>..........<<<.>>>>>.......<<<<<....>>.>>.......<<.<<<<<<<<<.";
Chr2	tRNAscan-SE	tRNA	39734903	39734974	68.02	+	.	ID=tRNA_0395;Type=Glu;Anti-codon=TTC;structure=">>>>>>>..>>>>........<<<<.>>>>>.......<<<<<....>>>>>.......<<<<<<<<<<<<.";
Chr2	tRNAscan-SE	tRNA	4183016	4183087	33.26	+	.	ID=tRNA_0396;Type=Pseudo;Anti-codon=TTC;structure=">..>>>>..>>>>........<<<<...>>>.......<<<......>>>>>.......<<<<<<<<<..<.";
Chr2	tRNAscan-SE	tRNA	39735177	39735247	33.15	+	.	ID=tRNA_0397;Type=Glu;Anti-codon=TTC;structure=">>>>>>>..>>>..........<<<.>>.>.......<..<<....>>.>>.......<<.<<<<<<<<<.";
Chr2	tRNAscan-SE	tRNA	39736021	39736092	57.94	+	.	ID=tRNA_0398;Type=Glu;Anti-codon=TTC;structure=">.>>>>>..>>>>........<<<<.>>>>>.......<<<<<....>>.>>.......<<.<<<<<<<.<.";
Chr2	tRNAscan-SE	tRNA	39736292	39736363	48.37	+	.	ID=tRNA_0399;Type=Glu;Anti-codon=TTC;structure=">>>>>>>..>>>..........<<<.>>>>>.......<<<<<....>>.>>.......<<.<<<<<<<<<.";
Chr2	tRNAscan-SE	tRNA	39736638	39736709	59.10	+	.	ID=tRNA_0400;Type=Glu;Anti-codon=TTC;structure=">>>>>>...>>>>........<<<<.>>>>>.......<<<<<....>>>>>.......<<<<<.<<<<<<.";
Chr2	tRNAscan-SE	tRNA	39736909	39736980	43.31	+	.	ID=tRNA_0401;Type=Glu;Anti-codon=TTC;structure=">>>>>>>..>>>..........<<<.>>>>>.......<<<<<....>>.>>.......<<.<<<<<<<<<.";
Chr2	tRNAscan-SE	tRNA	39737274	39737345	72.60	+	.	ID=tRNA_0402;Type=Glu;Anti-codon=TTC;structure=">>>>>>>..>>>>........<<<<.>>>>>.......<<<<<....>>>>>.......<<<<<<<<<<<<.";
Chr2	tRNAscan-SE	tRNA	39737545	39737616	47.82	+	.	ID=tRNA_0403;Type=Glu;Anti-codon=TTC;structure=">>>>>>>..>>>..........<<<.>>>>>.......<<<<<....>>.>>.......<<.<<<<<<<<<.";
Chr2	tRNAscan-SE	tRNA	39738402	39738473	67.28	+	.	ID=tRNA_0404;Type=Glu;Anti-codon=TTC;structure=">>>>>>>..>>>>........<<<<.>>>>>.......<<<<<....>>>>>.......<<<<<<<<<<<<.";
Chr2	tRNAscan-SE	tRNA	39738673	39738744	48.37	+	.	ID=tRNA_0405;Type=Glu;Anti-codon=TTC;structure=">>>>>>>..>>>..........<<<.>>>>>.......<<<<<....>>.>>.......<<.<<<<<<<<<.";
Chr2	tRNAscan-SE	tRNA	39739038	39739109	57.94	+	.	ID=tRNA_0406;Type=Glu;Anti-codon=TTC;structure=">.>>>>>..>>>>........<<<<.>>>>>.......<<<<<....>>.>>.......<<.<<<<<<<.<.";
Chr2	tRNAscan-SE	tRNA	5086701	5086774	81.83	+	.	ID=tRNA_0407;Type=Asn;Anti-codon=GTT;structure=">>>>>>>..>>>>.........<<<<.>>>>>.......<<<<<.....>>>>>.......<<<<<<<<<<<<.";
Chr2	tRNAscan-SE	tRNA	39739309	39739380	45.81	+	.	ID=tRNA_0408;Type=Glu;Anti-codon=TTC;structure=">>>>>>>..>>>..........<<<.>>>>>.......<<<<<....>>.>>.......<<.<<<<<<<<<.";
Chr2	tRNAscan-SE	tRNA	39739674	39739745	66.85	+	.	ID=tRNA_0409;Type=Glu;Anti-codon=TTC;structure=">>>>>>>..>>>>........<<<<.>>.>>.......<<.<<....>>>>>.......<<<<<<<<<<<<.";
Chr2	tRNAscan-SE	tRNA	39739945	39740016	48.37	+	.	ID=tRNA_0410;Type=Glu;Anti-codon=TTC;structure=">>>>>>>..>>>..........<<<.>>>>>.......<<<<<....>>.>>.......<<.<<<<<<<<<.";
Chr2	tRNAscan-SE	tRNA	39740310	39740381	62.55	+	.	ID=tRNA_0411;Type=Glu;Anti-codon=TTC;structure=">>>>>>>..>>>>........<<<<.>>>>>.......<<<<<....>>>>>.......<<<<<<<<<<<<.";
Chr2	tRNAscan-SE	tRNA	39740581	39740652	49.82	+	.	ID=tRNA_0412;Type=Glu;Anti-codon=TTC;structure=">>>>>>>..>>>..........<<<.>>>>>.......<<<<<....>>.>>.......<<.<<<<<<<<<.";
Chr2	tRNAscan-SE	tRNA	39741467	39741538	72.60	+	.	ID=tRNA_0413;Type=Glu;Anti-codon=TTC;structure=">>>>>>>..>>>>........<<<<.>>>>>.......<<<<<....>>>>>.......<<<<<<<<<<<<.";
Chr2	tRNAscan-SE	tRNA	39741738	39741809	48.37	+	.	ID=tRNA_0414;Type=Glu;Anti-codon=TTC;structure=">>>>>>>..>>>..........<<<.>>>>>.......<<<<<....>>.>>.......<<.<<<<<<<<<.";
Chr2	tRNAscan-SE	tRNA	39742084	39742155	61.58	+	.	ID=tRNA_0415;Type=Glu;Anti-codon=TTC;structure=">>>>>>>..>>>>........<<<<.>>>>>.......<<<<<.....>>>>.......<<<<.<<<<<<<.";
Chr2	tRNAscan-SE	tRNA	39742355	39742426	48.37	+	.	ID=tRNA_0416;Type=Glu;Anti-codon=TTC;structure=">>>>>>>..>>>..........<<<.>>>>>.......<<<<<....>>.>>.......<<.<<<<<<<<<.";
Chr2	tRNAscan-SE	tRNA	39742720	39742791	51.39	+	.	ID=tRNA_0417;Type=Glu;Anti-codon=TTC;structure=">.>>>>>..>>>>........<<<<.>>>>>.......<<<<<....>>.>>.......<<.<<<<<<<.<.";
Chr2	tRNAscan-SE	tRNA	5172084	5172165	78.54	+	.	ID=tRNA_0418;Type=Ser;Anti-codon=CGA;structure=">>>>>>>..>>>..........<<<.>>>>>.......<<<<<.>>>>...<<<<..>>>>>.......<<<<<<<<<<<<.";
Chr2	tRNAscan-SE	tRNA	39742991	39743062	43.05	+	.	ID=tRNA_0419;Type=Glu;Anti-codon=TTC;structure=">>>>>>>..>.>..........<.<.>>>>>.......<<<<<....>>.>>.......<<.<<<<<<<<<.";
Chr2	tRNAscan-SE	tRNA	39743356	39743427	62.55	+	.	ID=tRNA_0420;Type=Glu;Anti-codon=TTC;structure=">>>>>>>..>>>>........<<<<.>>>>>.......<<<<<....>>>>>.......<<<<<<<<<<<<.";
Chr2	tRNAscan-SE	tRNA	39743627	39743698	49.82	+	.	ID=tRNA_0421;Type=Glu;Anti-codon=TTC;structure=">>>>>>>..>>>..........<<<.>>>>>.......<<<<<....>>.>>.......<<.<<<<<<<<<.";
Chr2	tRNAscan-SE	tRNA	39745215	39745286	72.60	+	.	ID=tRNA_0422;Type=Glu;Anti-codon=TTC;structure=">>>>>>>..>>>>........<<<<.>>>>>.......<<<<<....>>>>>.......<<<<<<<<<<<<.";
Chr2	tRNAscan-SE	tRNA	39745485	39745555	24.89	+	.	ID=tRNA_0423;Type=Glu;Anti-codon=TTC;structure=">>>>>>>..>>>..........<<<.>>.>>.......<<.<<....>..>>.......<<.<<<<<<<<.";
Chr2	tRNAscan-SE	tRNA	39745830	39745901	49.18	+	.	ID=tRNA_0424;Type=Glu;Anti-codon=TTC;structure=">>>>>>>..>>>>........<<<<.>>>>>.......<<<<<.....>>>>.......<<<<.<<<<<<<.";
Chr2	tRNAscan-SE	tRNA	39746101	39746172	49.82	+	.	ID=tRNA_0425;Type=Glu;Anti-codon=TTC;structure=">>>>>>>..>>>..........<<<.>>>>>.......<<<<<....>>.>>.......<<.<<<<<<<<<.";
Chr2	tRNAscan-SE	tRNA	39746466	39746537	72.60	+	.	ID=tRNA_0426;Type=Glu;Anti-codon=TTC;structure=">>>>>>>..>>>>........<<<<.>>>>>.......<<<<<....>>>>>.......<<<<<<<<<<<<.";
Chr2	tRNAscan-SE	tRNA	39746737	39746808	49.82	+	.	ID=tRNA_0427;Type=Glu;Anti-codon=TTC;structure=">>>>>>>..>>>..........<<<.>>>>>.......<<<<<....>>.>>.......<<.<<<<<<<<<.";
Chr2	tRNAscan-SE	tRNA	39747606	39747677	72.60	+	.	ID=tRNA_0428;Type=Glu;Anti-codon=TTC;structure=">>>>>>>..>>>>........<<<<.>>>>>.......<<<<<....>>>>>.......<<<<<<<<<<<<.";
Chr2	tRNAscan-SE	tRNA	8684600	8684673	74.28	+	.	ID=tRNA_0429;Type=Thr;Anti-codon=AGT;structure=">>>>>>>..>>>>.........<<<<.>>>>>.......<<<<<.....>>>>>.......<<<<<<<<<<<<.";
Chr2	tRNAscan-SE	tRNA	39747877	39747948	48.37	+	.	ID=tRNA_0430;Type=Glu;Anti-codon=TTC;structure=">>>>>>>..>>>..........<<<.>>>>>.......<<<<<....>>.>>.......<<.<<<<<<<<<.";
Chr2	tRNAscan-SE	tRNA	39748242	39748313	44.74	+	.	ID=tRNA_0431;Type=Glu;Anti-codon=TTC;structure=">.>>>>>..>>>>........<<<<.>>>>>.......<<<<<....>>..>.......<..<<<<<<<.<.";
Chr2	tRNAscan-SE	tRNA	39748513	39748584	48.37	+	.	ID=tRNA_0432;Type=Glu;Anti-codon=TTC;structure=">>>>>>>..>>>..........<<<.>>>>>.......<<<<<....>>.>>.......<<.<<<<<<<<<.";
Chr2	tRNAscan-SE	tRNA	39748878	39748949	68.30	+	.	ID=tRNA_0433;Type=Glu;Anti-codon=TTC;structure=">>>>>>>..>>>>........<<<<.>>>>>.......<<<<<....>>>>>.......<<<<<<<<<<<<.";
Chr2	tRNAscan-SE	tRNA	39749149	39749220	49.82	+	.	ID=tRNA_0434;Type=Glu;Anti-codon=TTC;structure=">>>>>>>..>>>..........<<<.>>>>>.......<<<<<....>>.>>.......<<.<<<<<<<<<.";
Chr2	tRNAscan-SE	tRNA	39750013	39750084	65.01	+	.	ID=tRNA_0435;Type=Glu;Anti-codon=TTC;structure=">>>>>>>..>>>>........<<<<.>>>>>.......<<<<<.....>>>>.......<<<<.<<<<<<<.";
Chr2	tRNAscan-SE	tRNA	39750281	39750352	40.91	+	.	ID=tRNA_0436;Type=Glu;Anti-codon=TTC;structure=">>>>>>>..>>>..........<<<.>>>>>.......<<<<<....>>.>>.......<<.<<<<<<<<<.";
Chr2	tRNAscan-SE	tRNA	39750646	39750717	58.59	+	.	ID=tRNA_0437;Type=Glu;Anti-codon=TTC;structure=">>>>>>>..>>>>........<<<<..>>>.........<<<.....>>>>>.......<<<<<<<<<<<<.";
Chr2	tRNAscan-SE	tRNA	39750909	39750980	48.37	+	.	ID=tRNA_0438;Type=Glu;Anti-codon=TTC;structure=">>>>>>>..>>>..........<<<.>>>>>.......<<<<<....>>.>>.......<<.<<<<<<<<<.";
Chr2	tRNAscan-SE	tRNA	39751795	39751866	65.02	+	.	ID=tRNA_0439;Type=Glu;Anti-codon=TTC;structure=">>>>>>>..>>>>........<<<<.>>>.>.......<.<<<....>>>>>.......<<<<<<<<<<<<.";
Chr3	tRNAscan-SE	tRNA	484798	484870	66.48	+	.	ID=tRNA_0440;Type=Glu;Anti-codon=CTC;structure=">>>>>>>..>>>>.........<<<<.>>>>>.......<<<<<....>>>>>.......<<<<<<<<<<<<.";
Chr3	tRNAscan-SE	tRNA	12590246	12590318	72.95	+	.	ID=tRNA_0441;Type=Phe;Anti-codon=GAA;structure=">>>>.>>..>>>>........<<<<.>>>>>.......<<<<<.....>>>>>.......<<<<<<<.<<<<.";
Chr3	tRNAscan-SE	tRNA	38894763	38894834	72.67	-	.	ID=tRNA_0442;Type=Glu;Anti-codon=TTC;structure=">>>>>>>..>>>>........<<<<.>>>>>.......<<<<<....>>>>>.......<<<<<<<<<<<<.";
Chr3	tRNAscan-SE	tRNA	33187200	33187273	75.48	-	.	ID=tRNA_0443;Type=Val;Anti-codon=AAC;structure=">>>>>>>..>>>...........<<<.>>>>>.......<<<<<.....>>>>>.......<<<<<<<<<<<<.";
Chr3	tRNAscan-SE	tRNA	31885904	31885976	23.56	-	.	ID=tRNA_0444;Type=Pseudo;Anti-codon=TTG;structure=">>>>.>>..>>>..........<<<..>>>>.......<<<<......>.>.>.......<.<.<<<.<<<<.";
Chr3	tRNAscan-SE	tRNA	31273533	31273613	69.68	-	.	ID=tRNA_0445;Type=Leu;Anti-codon=AAG;structure=">>>>>>>..>>>............<<<.>>>>>.......<<<<<.>>....<<..>>>>>.......<<<<<<<<<<<<.";
Chr3	tRNAscan-SE	tRNA	31272643	31272723	69.68	-	.	ID=tRNA_0446;Type=Leu;Anti-codon=AAG;structure=">>>>>>>..>>>............<<<.>>>>>.......<<<<<.>>....<<..>>>>>.......<<<<<<<<<<<<.";
Chr3	tRNAscan-SE	tRNA	31271752	31271832	60.69	-	.	ID=tRNA_0447;Type=Leu;Anti-codon=AAG;structure=">>>>>>>..>>>............<<<.>>>>>.......<<<<<.>>....<<..>>>>>.......<<<<<<<<<<<<.";
Chr3	tRNAscan-SE	tRNA	30180098	30180168	30.71	-	.	ID=tRNA_0448;Type=Pseudo;Anti-codon=???;structure=">>>.>>>..>>>>........<<<<.>>>>>......<<<<<....>>..>.......<..<<<<<.<<<.";
Chr3	tRNAscan-SE	tRNA	28871201	28871273	26.93	-	.	ID=tRNA_0449;Type=Pseudo;Anti-codon=ATA;structure=">>>>>>>..>>>..........<<<.>...>.......<...<.....>>>>>.......<<<<<<<<<<<<.";
Chr3	tRNAscan-SE	tRNA	21468721	21468799	21.98	-	.	ID=tRNA_0450;Type=Pseudo;Anti-codon=CAC;structure=">>>>>>>..>>.>.......<.<<..>>.>........<.<<.......>>>>.......<<<......<.<<<<<<<.";
Chr3	tRNAscan-SE	tRNA	12810589	12810662	75.48	-	.	ID=tRNA_0451;Type=Val;Anti-codon=AAC;structure=">>>>>>>..>>>...........<<<.>>>>>.......<<<<<.....>>>>>.......<<<<<<<<<<<<.";
Chr3	tRNAscan-SE	tRNA	12625683	12625755	72.95	+	.	ID=tRNA_0452;Type=Phe;Anti-codon=GAA;structure=">>>>.>>..>>>>........<<<<.>>>>>.......<<<<<.....>>>>>.......<<<<<<<.<<<<.";
Chr3	tRNAscan-SE	tRNA	10316883	10316960	43.01	-	.	ID=tRNA_0453;Type=Ala;Anti-codon=TGC;structure=">>>>>>>..>>>>........<<<<.>>>>..............<<<<.....>>>>>.......<<<<<<<<<<<<.";
Chr3	tRNAscan-SE	tRNA	10124014	10124085	70.78	-	.	ID=tRNA_0454;Type=Asp;Anti-codon=GTC;structure=">>>>>>>..>>>>........<<<<.>>>>>.......<<<<<....>>>>>.......<<<<<<<<<<<<.";
Chr3	tRNAscan-SE	tRNA	10123855	10123926	69.26	-	.	ID=tRNA_0455;Type=Asp;Anti-codon=GTC;structure=">>>>>>>..>>>>........<<<<.>>>>>.......<<<<<....>>>>>.......<<<<<<<<<<<<.";
Chr3	tRNAscan-SE	tRNA	10123695	10123766	70.78	-	.	ID=tRNA_0456;Type=Asp;Anti-codon=GTC;structure=">>>>>>>..>>>>........<<<<.>>>>>.......<<<<<....>>>>>.......<<<<<<<<<<<<.";
Chr3	tRNAscan-SE	tRNA	10123536	10123607	64.52	-	.	ID=tRNA_0457;Type=Asp;Anti-codon=GTC;structure=">>>>>>>..>>>>........<<<<.>>>>>.......<<<<<....>>>>>.......<<<<<<<<<<<<.";
Chr3	tRNAscan-SE	tRNA	10123376	10123447	70.78	-	.	ID=tRNA_0458;Type=Asp;Anti-codon=GTC;structure=">>>>>>>..>>>>........<<<<.>>>>>.......<<<<<....>>>>>.......<<<<<<<<<<<<.";
Chr3	tRNAscan-SE	tRNA	7513116	7513187	23.05	-	.	ID=tRNA_0459;Type=Pseudo;Anti-codon=ATG;structure=">>.>>.>..>>.>........<.<<.>>.>>.......<<.<<....>>>.>.......<.<<<<.<<.<<.";
Chr3	tRNAscan-SE	tRNA	7495328	7495399	22.05	-	.	ID=tRNA_0460;Type=Pseudo;Anti-codon=ATG;structure=">>.>>.>..>>.>........<.<<.>>.>>.......<<.<<....>>>.>.......<.<<<<.<<.<<.";
Chr3	tRNAscan-SE	tRNA	7494216	7494287	23.05	-	.	ID=tRNA_0461;Type=Pseudo;Anti-codon=ATG;structure=">>.>>.>..>>.>........<.<<.>>.>>.......<<.<<....>>>.>.......<.<<<<.<<.<<.";
Chr3	tRNAscan-SE	tRNA	3308706	3308777	76.52	-	.	ID=tRNA_0462;Type=Gln;Anti-codon=TTG;structure=">>>>>>>..>>>>........<<<<.>>>>>.......<<<<<....>>>>>.......<<<<<<<<<<<<.";
Chr3	tRNAscan-SE	tRNA	16814182	16814254	56.46	+	.	ID=tRNA_0463;Type=Glu;Anti-codon=CTC;structure="..>.>>>..>>>>.........<<<<.>>>.>.......<.<<<....>>>>>.......<<<<<<<<.<...";
Chr3	tRNAscan-SE	tRNA	3138309	3138390	79.53	-	.	ID=tRNA_0464;Type=Ser;Anti-codon=GCT;structure=">>>>>>>..>>>..........<<<.>>>>>.......<<<<<.>>>>...<<<<..>>>>>.......<<<<<<<<<<<<.";
Chr3	tRNAscan-SE	tRNA	1015335	1015409	21.57	-	.	ID=tRNA_0465;Type=Ile;Anti-codon=TAT;structure=".>>>>.>...>>>............<<<.>.>>.......<.<.<.....>>>>>.......<<<<<<.<<<<..";
Chr3	tRNAscan-SE	tRNA	17520989	17521069	52.25	+	.	ID=tRNA_0466;Type=Leu;Anti-codon=CAA;structure=">>>>>>>..>>>..........<<<.>>>>>.......<<<<<.>>>....<<<..>>>>>.......<<<<<<<<<<<<.";
Chr3	tRNAscan-SE	tRNA	18677585	18677657	33.70	+	.	ID=tRNA_0467;Type=Pseudo;Anti-codon=CAC;structure=">..>.>>..>>>>.......<<<<..>>.>........<.<<........>>>.......<<<..<<.<..<.";
Chr3	tRNAscan-SE	tRNA	27870289	27870363	20.17	+	.	ID=tRNA_0468;Type=Pseudo;Anti-codon=CAT;structure=">.>.>.>...>>>............<<<.>>>>.......<..<<<....>>>>>.......<<<<<<.<.<.<.";
Chr3	tRNAscan-SE	tRNA	29492578	29492650	60.39	+	.	ID=tRNA_0469;Type=Phe;Anti-codon=GAA;structure=".>>>>>>..>>>>........<<<<.>>>>>.......<<<<<.....>>>>>.......<<<<<<<<<<<..";
Chr3	tRNAscan-SE	tRNA	33363615	33363688	77.22	+	.	ID=tRNA_0470;Type=Val;Anti-codon=AAC;structure=">>>>>>>..>>>...........<<<.>>>>>.......<<<<<.....>>>>>.......<<<<<<<<<<<<.";
Chr3	tRNAscan-SE	tRNA	35047830	35047903	75.94	+	.	ID=tRNA_0471;Type=Ile;Anti-codon=AAT;structure=">>>>>>>..>.>>.........<<.<.>>>>>.......<<<<<.....>>>>>.......<<<<<<<<<<<<.";
Chr3	tRNAscan-SE	tRNA	37876424	37876496	23.57	+	.	ID=tRNA_0472;Type=Pseudo;Anti-codon=ATT;structure=">>>>>>>..>.>>........<<.<..>..>.......<..<......>>>>>.......<<<<<<<<<<<<.";
Chr3	tRNAscan-SE	tRNA	3137193	3137274	79.53	+	.	ID=tRNA_0473;Type=Ser;Anti-codon=GCT;structure=">>>>>>>..>>>..........<<<.>>>>>.......<<<<<.>>>>...<<<<..>>>>>.......<<<<<<<<<<<<.";
Chr3	tRNAscan-SE	tRNA	38381147	38381219	72.14	+	.	ID=tRNA_0474;Type=Arg;Anti-codon=CCT;structure=">>>>>.>..>>>>........<<<<.>>>>>.......<<<<<.....>>>>>.......<<<<<<.<<<<<.";
Chr3	tRNAscan-SE	tRNA	40770531	40770603	26.72	+	.	ID=tRNA_0475;Type=Pseudo;Anti-codon=TCC;structure=">>..>>>..>>>>........<<<<.>..>>.......<<..<.......>>>.......<<<..<<<..<<.";
Chr3	tRNAscan-SE	tRNA	41967056	41967130	20.40	+	.	ID=tRNA_0476;Type=Pseudo;Anti-codon=TAT;structure=">.>>>.>...>>>............<<<.>>>>.......<..<<<....>>>>>.......<<<<<<.<<<.<.";
Chr3	tRNAscan-SE	tRNA	42957421	42957493	20.09	+	.	ID=tRNA_0477;Type=Pseudo;Anti-codon=TAT;structure=">>>>.>...>>>............<<<.>>.>.......<..<<....>>>>>.......<<<<<<.<<.<<.";
Chr3	tRNAscan-SE	tRNA	43485361	43485440	68.72	+	.	ID=tRNA_0478;Type=Leu;Anti-codon=TAG;structure=">>>>>>>..>>>...........<<<.>>>>>.......<<<<<.>>....<<..>>>>>.......<<<<<<<<<<<<.";
Chr3	tRNAscan-SE	tRNA	43628264	43628333	21.60	+	.	ID=tRNA_0479;Type=Pseudo;Anti-codon=CAC;structure=">>>>..>>.>.......<.<<..>.>>........<<.<........>>>.......<<<..<<...<<.";
Chr3	tRNAscan-SE	tRNA	46114537	46114608	66.40	+	.	ID=tRNA_0480;Type=Gly;Anti-codon=TCC;structure=">>>>>>>..>>>>........<<<<.>>>>>.......<<<<<....>>>>>.......<<<<<<<<<<<<.";
Chr3	tRNAscan-SE	tRNA	46506908	46506979	55.70	+	.	ID=tRNA_0481;Type=Glu;Anti-codon=TTC;structure=">.>>>>>..>>>>........<<<<.>>>>>.......<<<<<....>>>>>.......<<<<<<<<<<.<.";
Chr3	tRNAscan-SE	tRNA	49327505	49327576	20.55	+	.	ID=tRNA_0482;Type=Undet;Anti-codon=???;structure=">>>>..>..>>>>..........<<<<..>>.........<<.....>.>>>.......<<<.<<..<<<<.";
Chr3	tRNAscan-SE	tRNA	50380238	50380309	69.46	+	.	ID=tRNA_0483;Type=Asp;Anti-codon=GTC;structure=">>>>>>>..>>>>........<<<<.>>>>>.......<<<<<....>>>>>.......<<<<<<<<<<<<.";
Chr3	tRNAscan-SE	tRNA	3172033	3172119	20.81	+	.	ID=tRNA_0484;Type=Ile;Anti-codon=GAT;structure=">>>>.>>>>........<<<<.>>>>>......................<<<<<..........>.>>.......<<.<...<<<<.";
Chr3	tRNAscan-SE	tRNA	52290713	52290784	73.73	+	.	ID=tRNA_0485;Type=Pro;Anti-codon=TGG;structure=">>>>>>>..>>>.........<<<.>>>>>.......<<<<<.....>>>>>.......<<<<<<<<<<<<.";
Chr3	tRNAscan-SE	tRNA	52290863	52290934	74.09	+	.	ID=tRNA_0486;Type=Pro;Anti-codon=CGG;structure=">>>>>>>..>>>.........<<<.>>>>>.......<<<<<.....>>>>>.......<<<<<<<<<<<<.";
Chr3	tRNAscan-SE	tRNA	52293719	52293790	73.73	+	.	ID=tRNA_0487;Type=Pro;Anti-codon=TGG;structure=">>>>>>>..>>>.........<<<.>>>>>.......<<<<<.....>>>>>.......<<<<<<<<<<<<.";
Chr3	tRNAscan-SE	tRNA	52300272	52300343	50.53	+	.	ID=tRNA_0488;Type=Pro;Anti-codon=TGG;structure=">>>>>>>...>>.........<<..>>>>>.......<<<<<.....>>.>>.......<<.<<<<<<<<<.";
Chr3	tRNAscan-SE	tRNA	52300593	52300664	69.35	+	.	ID=tRNA_0489;Type=Pro;Anti-codon=TGG;structure=">>>>>>>..>>>.........<<<.>>>>>.......<<<<<.....>>>>>.......<<<<<<<<<<<<.";
Chr3	tRNAscan-SE	tRNA	52322799	52322870	71.99	+	.	ID=tRNA_0490;Type=Pro;Anti-codon=TGG;structure=">>>>>>>..>>>.........<<<.>>>>>.......<<<<<.....>>>>>.......<<<<<<<<<<<<.";
Chr3	tRNAscan-SE	tRNA	52327163	52327234	73.73	+	.	ID=tRNA_0491;Type=Pro;Anti-codon=TGG;structure=">>>>>>>..>>>.........<<<.>>>>>.......<<<<<.....>>>>>.......<<<<<<<<<<<<.";
Chr3	tRNAscan-SE	tRNA	52560772	52560845	78.10	+	.	ID=tRNA_0492;Type=Asn;Anti-codon=GTT;structure=">>>>>>>..>>>>.........<<<<.>>>>>.......<<<<<.....>>>>>.......<<<<<<<<<<<<.";
Chr3	tRNAscan-SE	tRNA	55909092	55909164	81.78	+	.	ID=tRNA_0493;Type=Val;Anti-codon=TAC;structure=">>>>>>>..>>>..........<<<.>>>>>.......<<<<<.....>>>>>.......<<<<<<<<<<<<.";
Chr3	tRNAscan-SE	tRNA	56647161	56647234	79.79	+	.	ID=tRNA_0494;Type=Ile;Anti-codon=AAT;structure=">>>>>>>..>>>>.........<<<<.>>>>>.......<<<<<.....>>>>>.......<<<<<<<<<<<<.";
Chr3	tRNAscan-SE	tRNA	3443532	3443604	64.11	+	.	ID=tRNA_0495;Type=Ala;Anti-codon=TGC;structure=">>>>>>>..>>>>........<<<<.>>>>>.......<<<<<.....>>>>>.......<<<<<<<<<<<<.";
Chr3	tRNAscan-SE	tRNA	57844666	57844737	78.91	+	.	ID=tRNA_0496;Type=Thr;Anti-codon=TGT;structure=">>>>>>>..>>>>.......<<<<.>>>>>.......<<<<<.....>>>>>.......<<<<<<<<<<<<.";
Chr3	tRNAscan-SE	tRNA	62646286	62646358	75.31	+	.	ID=tRNA_0497;Type=Phe;Anti-codon=GAA;structure=">>>>.>>..>>>>........<<<<.>>>>>.......<<<<<.....>>>>>.......<<<<<<<.<<<<.";
Chr3	tRNAscan-SE	tRNA	64285382	64285469	33.71	+	.	ID=tRNA_0498;Type=Pseudo;Anti-codon=GCT;structure=">>>>>>>..>>>...........<<<..>>.>.......<.<<...>>>>>>...<<<<<<..>>>>>.......<<<<<<<<<<<<.";
Chr3	tRNAscan-SE	tRNA	65162673	65162742	21.90	+	.	ID=tRNA_0499;Type=Pseudo;Anti-codon=TAC;structure=">>>>..>>>>.......<<<<..>.>>........<<.<........>>>.......<<<..<<...<<.";
Chr3	tRNAscan-SE	tRNA	66041239	66041312	76.38	+	.	ID=tRNA_0500;Type=Asn;Anti-codon=GTT;structure=">>.>>>>..>>>>.........<<<<.>>>>>.......<<<<<.....>>>>>.......<<<<<<<<<.<<.";
Chr3	tRNAscan-SE	tRNA	68008450	68008522	31.97	+	.	ID=tRNA_0501;Type=His;Anti-codon=ATG;structure=">>>>>>>..>>>..........<<<.>>..>.......<..<<.....>>>>>.......<<<<<<<<<<<<.";
Chr3	tRNAscan-SE	tRNA	68281311	68281381	68.61	+	.	ID=tRNA_0502;Type=Gly;Anti-codon=CCC;structure=">>>>>>>..>>>.........<<<.>>>>>.......<<<<<....>>>>>.......<<<<<<<<<<<<.";
Chr3	tRNAscan-SE	tRNA	69308495	69308573	23.03	+	.	ID=tRNA_0503;Type=Pseudo;Anti-codon=TAC;structure=">>>>>>>..>>.>.......<.<<..>.>>........<<.<.......>>>>.......<<<......<.<<<<<<<.";
Chr3	tRNAscan-SE	tRNA	69769809	69769890	83.72	+	.	ID=tRNA_0504;Type=Ser;Anti-codon=AGA;structure=">>>>>>>..>>>>........<<<<.>>>>>.......<<<<<.>>>>...<<<<..>>>>>.......<<<<<<<<<<<<.";
Chr3	tRNAscan-SE	tRNA	70279842	70279913	30.38	+	.	ID=tRNA_0505;Type=His;Anti-codon=ATG;structure=">>>>>>>..>>>.........<<<.>>..>.......<..<<.....>>>>>.......<<<<<<<<<<<<.";
Chr3	tRNAscan-SE	tRNA	4913459	4913530	74.34	+	.	ID=tRNA_0506;Type=Pro;Anti-codon=TGG;structure=">>>>>>>..>>>.........<<<.>>>>>.......<<<<<.....>>>>>.......<<<<<<<<<<<<.";
Chr3	tRNAscan-SE	tRNA	70305437	70305510	79.79	+	.	ID=tRNA_0507;Type=Ile;Anti-codon=AAT;structure=">>>>>>>..>>>>.........<<<<.>>>>>.......<<<<<.....>>>>>.......<<<<<<<<<<<<.";
Chr3	tRNAscan-SE	tRNA	71078694	71078767	81.83	+	.	ID=tRNA_0508;Type=Asn;Anti-codon=GTT;structure=">>>>>>>..>>>>.........<<<<.>>>>>.......<<<<<.....>>>>>.......<<<<<<<<<<<<.";
Chr3	tRNAscan-SE	tRNA	71685734	71685805	70.31	+	.	ID=tRNA_0509;Type=Gln;Anti-codon=CTG;structure=">>>>>>>..>>>>........<<<<.>>>>>.......<<<<<....>>>>>.......<<<<<<<<<<<<.";
Chr3	tRNAscan-SE	tRNA	71703208	71703286	28.08	+	.	ID=tRNA_0510;Type=Val;Anti-codon=CAC;structure=">>>>>>>..>>.>.......<.<<..>>.>........<.<<.......>>>>.......<<<......<.<<<<<<<.";
Chr3	tRNAscan-SE	tRNA	73399083	73399154	63.70	-	.	ID=tRNA_0511;Type=His;Anti-codon=GTG;structure=">>>>>>>..>>>>........<<<<.>>>>>.......<<<<<....>>>>>.......<<<<<<<<<<<<.";
Chr3	tRNAscan-SE	tRNA	72949939	72950010	77.63	-	.	ID=tRNA_0512;Type=Trp;Anti-codon=CCA;structure=">>>>>>>..>>>>.......<<<<.>>>>>.......<<<<<.....>>>>>.......<<<<<<<<<<<<.";
Chr3	tRNAscan-SE	tRNA	69753208	69753289	84.20	-	.	ID=tRNA_0513;Type=Ser;Anti-codon=AGA;structure=">>>>>>>..>>>>........<<<<.>>>>>.......<<<<<.>>>>...<<<<..>>>>>.......<<<<<<<<<<<<.";
Chr3	tRNAscan-SE	tRNA	69276306	69276378	75.31	-	.	ID=tRNA_0514;Type=Phe;Anti-codon=GAA;structure=">>>>.>>..>>>>........<<<<.>>>>>.......<<<<<.....>>>>>.......<<<<<<<.<<<<.";
Chr3	tRNAscan-SE	tRNA	68745261	68745332	68.81	-	.	ID=tRNA_0515;Type=Met;Anti-codon=CAT;structure=">>>>>>>..>>>>.......<<<<.>>>>>.......<<<<<.....>>>>>.......<<<<<<<<<<<<.";
Chr3	tRNAscan-SE	tRNA	68593456	68593527	68.81	-	.	ID=tRNA_0516;Type=Met;Anti-codon=CAT;structure=">>>>>>>..>>>>.......<<<<.>>>>>.......<<<<<.....>>>>>.......<<<<<<<<<<<<.";
Chr3	tRNAscan-SE	tRNA	5908748	5908818	71.56	+	.	ID=tRNA_0517;Type=Gly;Anti-codon=GCC;structure=">>>>>>>..>>.>.......<.<<.>>>>>.......<<<<<....>>>>>.......<<<<<<<<<<<<.";
Chr3	tRNAscan-SE	tRNA	68233309	68233381	35.09	-	.	ID=tRNA_0518;Type=Pseudo;Anti-codon=ATT;structure=".>>>>....>>>..........<<<.>>>>>.......<<<<<.....>>>>>.......<<<<<..<<<<..";
Chr3	tRNAscan-SE	tRNA	67709666	67709735	20.50	-	.	ID=tRNA_0519;Type=Pseudo;Anti-codon=CAC;structure=">>>>..>>>>.......<<<<..>.>>........<<.<........>>>.......<<<..<<...<<.";
Chr3	tRNAscan-SE	tRNA	67645561	67645633	68.12	-	.	ID=tRNA_0520;Type=Ala;Anti-codon=AGC;structure=">>>>>>>..>>>>........<<<<.>>>>>.......<<<<<.....>>>>>.......<<<<<<<<<<<<.";
Chr3	tRNAscan-SE	tRNA	67645403	67645494	75.66	-	.	ID=tRNA_0521;Type=Tyr;Anti-codon=GTA;structure=">>>>>>>..>>>>........<<<<.>>>>>..........................<<<<<.....>>>>>.......<<<<<<<<<<<<.";
Chr3	tRNAscan-SE	tRNA	67483330	67483399	20.45	-	.	ID=tRNA_0522;Type=Pseudo;Anti-codon=CAC;structure=">>>>..>>>>.......<<<<..>.>>........<<.<........>>>.......<<<..<<...<<.";
Chr3	tRNAscan-SE	tRNA	66367578	66367649	70.67	-	.	ID=tRNA_0523;Type=Gln;Anti-codon=CTG;structure=">>>>>>>..>>>>........<<<<.>>>>>.......<<<<<....>>>>>.......<<<<<<<<<<<<.";
Chr3	tRNAscan-SE	tRNA	64406096	64406169	85.40	-	.	ID=tRNA_0524;Type=Ile;Anti-codon=TAT;structure=">>>>>>>..>>>>.........<<<<.>>>>>.......<<<<<.....>>>>>.......<<<<<<<<<<<<.";
Chr3	tRNAscan-SE	tRNA	64323083	64323155	23.52	-	.	ID=tRNA_0525;Type=Pseudo;Anti-codon=ATT;structure=".>>>>....>.>..........<.<.>>>>.........<<<<.....>>>>>.......<<<<<..<<<<..";
Chr3	tRNAscan-SE	tRNA	62996277	62996349	20.99	-	.	ID=tRNA_0526;Type=Pseudo;Anti-codon=CAC;structure=".>.>.>>..>>.>.......<.<<..>.>>........<<.<........>>>.......<<<..<<.<.<..";
Chr3	tRNAscan-SE	tRNA	62699038	62699110	86.42	-	.	ID=tRNA_0527;Type=Lys;Anti-codon=TTT;structure=">>>>>>>..>>>>........<<<<.>>>>>.......<<<<<.....>>>>>.......<<<<<<<<<<<<.";
Chr3	tRNAscan-SE	tRNA	6145469	6145541	34.68	+	.	ID=tRNA_0528;Type=Pseudo;Anti-codon=ATG;structure=">>>>>>>..>>>..........<<<..>..>.......<..<......>>>>>.......<<<<<<<<<<<<.";
Chr3	tRNAscan-SE	tRNA	62423764	62423845	84.20	-	.	ID=tRNA_0529;Type=Ser;Anti-codon=AGA;structure=">>>>>>>..>>>>........<<<<.>>>>>.......<<<<<.>>>>...<<<<..>>>>>.......<<<<<<<<<<<<.";
Chr3	tRNAscan-SE	tRNA	62313211	62313283	70.78	-	.	ID=tRNA_0530;Type=Glu;Anti-codon=CTC;structure=">>>>>>>..>>>>.........<<<<.>>>>>.......<<<<<....>>>>>.......<<<<<<<<<<<<.";
Chr3	tRNAscan-SE	tRNA	59740255	59740327	20.06	-	.	ID=tRNA_0531;Type=Pseudo;Anti-codon=TAC;structure=".>.>.>>..>>.>.......<.<<..>.>>........<<.<........>>>.......<<<..<<.<.<..";
Chr3	tRNAscan-SE	tRNA	59154527	59154596	22.94	-	.	ID=tRNA_0532;Type=Pseudo;Anti-codon=CAC;structure=">>>>..>>.>.......<.<<..>.>>........<<.<......>.>>>.......<<<.<<<...<<.";
Chr3	tRNAscan-SE	tRNA	58160707	58160780	82.24	-	.	ID=tRNA_0533;Type=Ile;Anti-codon=AAT;structure=">>>>>>>..>>>>.........<<<<.>>>>>.......<<<<<.....>>>>>.......<<<<<<<<<<<<.";
Chr3	tRNAscan-SE	tRNA	58151181	58151254	83.89	-	.	ID=tRNA_0534;Type=Ile;Anti-codon=AAT;structure=">>>>>>>..>>>>.........<<<<.>>>>>.......<<<<<.....>>>>>.......<<<<<<<<<<<<.";
Chr3	tRNAscan-SE	tRNA	58151096	58151168	72.81	-	.	ID=tRNA_0535;Type=Arg;Anti-codon=ACG;structure=">>>>>>>..>>>..........<<<.>>>>>.......<<<<<.....>>>>>.......<<<<<<<<<<<<.";
Chr3	tRNAscan-SE	tRNA	56445931	56446003	64.52	-	.	ID=tRNA_0536;Type=Ala;Anti-codon=CGC;structure=">>>>>>>..>>>>........<<<<.>>>>>.......<<<<<.....>>>>>.......<<<<<<<<<<<<.";
Chr3	tRNAscan-SE	tRNA	55866199	55866272	82.24	-	.	ID=tRNA_0537;Type=Ile;Anti-codon=AAT;structure=">>>>>>>..>>>>.........<<<<.>>>>>.......<<<<<.....>>>>>.......<<<<<<<<<<<<.";
Chr3	tRNAscan-SE	tRNA	54914237	54914309	70.40	-	.	ID=tRNA_0538;Type=Arg;Anti-codon=TCT;structure=">>>>>>>..>>>>........<<<<.>>>>>.......<<<<<.....>>>>>.......<<<<<<<<<<<<.";
Chr3	tRNAscan-SE	tRNA	8740383	8740455	75.31	+	.	ID=tRNA_0539;Type=Phe;Anti-codon=GAA;structure=">>>>.>>..>>>>........<<<<.>>>>>.......<<<<<.....>>>>>.......<<<<<<<.<<<<.";
Chr3	tRNAscan-SE	tRNA	54881638	54881721	71.69	-	.	ID=tRNA_0540;Type=Leu;Anti-codon=CAA;structure=">>>>>>>..>>>...........<<<.>>>>>.......<<<<<.>>>>....<<<<..>>>>>.......<<<<<<<<<<<<.";
Chr3	tRNAscan-SE	tRNA	54624260	54624329	25.92	-	.	ID=tRNA_0541;Type=Pseudo;Anti-codon=CTT;structure=">>>>>>>>>..........<<<.>.>>.........<<.<.....>>>.>.......<.<<<<<<<<.<.";
Chr3	tRNAscan-SE	tRNA	54337656	54337729	61.87	-	.	ID=tRNA_0542;Type=Trp;Anti-codon=CCA;structure=">>>>>>>..>>>>.........<<<<.>>>>>.......<<<<<.....>>.>>.......<<.<<<<<<<<<.";
Chr3	tRNAscan-SE	tRNA	52337000	52337071	52.21	-	.	ID=tRNA_0543;Type=Gly;Anti-codon=CCC;structure=">>>>.>>..>>>>........<<<<.>>>>>.......<<<<<....>>>>.........<<<<<<.<<<<.";
Chr3	tRNAscan-SE	tRNA	52294608	52294688	69.68	-	.	ID=tRNA_0544;Type=Leu;Anti-codon=AAG;structure=">>>>>>>..>>>............<<<.>>>>>.......<<<<<.>>....<<..>>>>>.......<<<<<<<<<<<<.";
Chr3	tRNAscan-SE	tRNA	51495133	51495205	32.08	-	.	ID=tRNA_0545;Type=Pseudo;Anti-codon=ATT;structure=".>>>>....>>>..........<<<.>>>>.........<<<<.....>>>>>.......<<<<<..<<<<..";
Chr3	tRNAscan-SE	tRNA	50220251	50220323	86.42	-	.	ID=tRNA_0546;Type=Lys;Anti-codon=TTT;structure=">>>>>>>..>>>>........<<<<.>>>>>.......<<<<<.....>>>>>.......<<<<<<<<<<<<.";
Chr3	tRNAscan-SE	tRNA	49293178	49293251	75.33	-	.	ID=tRNA_0547;Type=Val;Anti-codon=AAC;structure=">>>>>>>..>>>...........<<<.>>>>>.......<<<<<.....>>>>>.......<<<<<<<<<<<<.";
Chr3	tRNAscan-SE	tRNA	49128252	49128343	76.14	-	.	ID=tRNA_0548;Type=Tyr;Anti-codon=GTA;structure=">>>>>>>..>>>>........<<<<.>>>>>..........................<<<<<.....>>>>>.......<<<<<<<<<<<<.";
Chr3	tRNAscan-SE	tRNA	48058352	48058430	23.00	-	.	ID=tRNA_0549;Type=Val;Anti-codon=CAC;structure=">>>>>>>..>>>>.......<<<<..>>.>........<.<<.......>>>.........<<......<.<<<<<<<.";
Chr3	tRNAscan-SE	tRNA	10835359	10835428	21.55	+	.	ID=tRNA_0550;Type=Pseudo;Anti-codon=TAC;structure=">>>>..>>>>.......<<<<..>.>>........<<.<........>>>.......<<<..<<...<<.";
Chr3	tRNAscan-SE	tRNA	47589202	47589280	22.98	-	.	ID=tRNA_0551;Type=Pseudo;Anti-codon=CAC;structure=">>>>>>>..>>>>.......<<<<..>..>........<..<.......>>>>.......<<<......<.<<<<<<<.";
Chr3	tRNAscan-SE	tRNA	46696920	46696992	68.12	-	.	ID=tRNA_0552;Type=Ala;Anti-codon=AGC;structure=">>>>>>>..>>>>........<<<<.>>>>>.......<<<<<.....>>>>>.......<<<<<<<<<<<<.";
Chr3	tRNAscan-SE	tRNA	46374401	46374481	69.68	-	.	ID=tRNA_0553;Type=Leu;Anti-codon=AAG;structure=">>>>>>>..>>>............<<<.>>>>>.......<<<<<.>>....<<..>>>>>.......<<<<<<<<<<<<.";
Chr3	tRNAscan-SE	tRNA	46266529	46266599	71.56	-	.	ID=tRNA_0554;Type=Gly;Anti-codon=GCC;structure=">>>>>>>..>>.>.......<.<<.>>>>>.......<<<<<....>>>>>.......<<<<<<<<<<<<.";
Chr3	tRNAscan-SE	tRNA	46259074	46259144	64.58	-	.	ID=tRNA_0555;Type=Gly;Anti-codon=GCC;structure=">>>>>>>..>>.>.......<.<<.>>>>>.......<<<<<....>>>>>.......<<<<<<<<<<<<.";
Chr3	tRNAscan-SE	tRNA	44714294	44714374	52.25	-	.	ID=tRNA_0556;Type=Leu;Anti-codon=CAA;structure=">>>>>>>..>>>..........<<<.>>>>>.......<<<<<.>>>....<<<..>>>>>.......<<<<<<<<<<<<.";
Chr3	tRNAscan-SE	tRNA	44295304	44295376	76.26	-	.	ID=tRNA_0557;Type=Arg;Anti-codon=CCT;structure=">>>>>.>..>>>>........<<<<.>>>>>.......<<<<<.....>>>>>.......<<<<<<.<<<<<.";
Chr3	tRNAscan-SE	tRNA	44098280	44098358	27.01	-	.	ID=tRNA_0558;Type=Pseudo;Anti-codon=CAC;structure=">>>>>>>..>>>>.......<<<<..>>.>........<.<<.......>>>>.......<<<......<.<<<<<<<.";
Chr3	tRNAscan-SE	tRNA	41684922	41684993	22.21	-	.	ID=tRNA_0559;Type=Undet;Anti-codon=???;structure=">>>>..>..>>>>..........<<<<..>>.........<<.....>.>>>.......<<<.<<..<<<<.";
Chr3	tRNAscan-SE	tRNA	38901042	38901113	72.67	-	.	ID=tRNA_0560;Type=Glu;Anti-codon=TTC;structure=">>>>>>>..>>>>........<<<<.>>>>>.......<<<<<....>>>>>.......<<<<<<<<<<<<.";
Chr4	tRNAscan-SE	tRNA	820996	821094	65.19	+	.	ID=tRNA_0561;Type=Tyr;Anti-codon=GTA;structure=">>>>>>>..>>>>........<<<<.>>>>>.................................<<<<<.....>>>>>.......<<<<<<<<<<<<.";
Chr4	tRNAscan-SE	tRNA	6345090	6345163	85.42	+	.	ID=tRNA_0562;Type=Val;Anti-codon=CAC;structure=">>>>>>>..>>>...........<<<.>>>>>.......<<<<<.....>>>>>.......<<<<<<<<<<<<.";
Chr4	tRNAscan-SE	tRNA	2047476	2047546	44.62	-	.	ID=tRNA_0563;Type=Asp;Anti-codon=GTC;structure=">>.>>>>..>>...........<<.>>>>>.......<<<<<....>.>>>.......<<<.<<<<<.<<.";
Chr4	tRNAscan-SE	tRNA	7227939	7228008	20.01	+	.	ID=tRNA_0564;Type=Pseudo;Anti-codon=TAC;structure=">>>>..>>.>.......<.<<..>.>>........<<.<........>>>.......<<<..<<...<<.";
Chr4	tRNAscan-SE	tRNA	7513189	7513261	37.53	+	.	ID=tRNA_0565;Type=His;Anti-codon=ATG;structure=">>>>>>>..>>>..........<<<.>>.>>.......<<.<<.....>>>>>.......<<<<<<<<<<<<.";
Chr4	tRNAscan-SE	tRNA	10647711	10647782	74.20	+	.	ID=tRNA_0566;Type=Cys;Anti-codon=GCA;structure=">>>>>>>..>>>>.......<<<<.>>>>>.......<<<<<.....>>>>>.......<<<<<<<<<<<<.";
Chr4	tRNAscan-SE	tRNA	11381908	11381986	22.39	+	.	ID=tRNA_0567;Type=Pseudo;Anti-codon=TAC;structure=">>>>>>>..>>.>.......<.<<..>.>>........<<.<.......>>>>.......<<<......<.<<<<<<<.";
Chr4	tRNAscan-SE	tRNA	12010978	12011049	77.63	+	.	ID=tRNA_0568;Type=Trp;Anti-codon=CCA;structure=">>>>>>>..>>>>.......<<<<.>>>>>.......<<<<<.....>>>>>.......<<<<<<<<<<<<.";
Chr4	tRNAscan-SE	tRNA	12693115	12693187	32.12	+	.	ID=tRNA_0569;Type=His;Anti-codon=ATG;structure=">>>>>>>..>>............<<.>>..>.......<..<<.....>>>>>.......<<<<<<<<<<<<.";
Chr4	tRNAscan-SE	tRNA	13259781	13259873	75.15	+	.	ID=tRNA_0570;Type=Tyr;Anti-codon=GTA;structure=">>>>>>>..>>>>........<<<<.>>>>>...........................<<<<<.....>>>>>.......<<<<<<<<<<<<.";
Chr4	tRNAscan-SE	tRNA	14106549	14106620	73.53	+	.	ID=tRNA_0571;Type=Pro;Anti-codon=TGG;structure=">>>>>>>..>>>.........<<<.>>>>>.......<<<<<.....>>>>>.......<<<<<<<<<<<<.";
Chr4	tRNAscan-SE	tRNA	16184443	16184516	81.73	+	.	ID=tRNA_0572;Type=Asn;Anti-codon=GTT;structure=">>>>>>>..>>>>.........<<<<.>>>>>.......<<<<<.....>>>>>.......<<<<<<<<<<<<.";
Chr4	tRNAscan-SE	tRNA	2176055	2176134	22.38	+	.	ID=tRNA_0573;Type=Pseudo;Anti-codon=CAC;structure=">>>>>>>..>>.>.......<.<<..>>.............<<.......>>>>.......<<<......<.<<<<<<<.";
Chr4	tRNAscan-SE	tRNA	18534470	18534541	74.33	+	.	ID=tRNA_0574;Type=Gly;Anti-codon=TCC;structure=">>>>>>>..>>>>........<<<<.>>>>>.......<<<<<....>>>>>.......<<<<<<<<<<<<.";
Chr4	tRNAscan-SE	tRNA	20274611	20274690	22.38	+	.	ID=tRNA_0575;Type=Pseudo;Anti-codon=CAC;structure=">>>>>>>..>>.>.......<.<<..>>.............<<.......>>>>.......<<<......<.<<<<<<<.";
Chr4	tRNAscan-SE	tRNA	21011132	21011226	23.72	+	.	ID=tRNA_0576;Type=Pseudo;Anti-codon=GTA;structure=">>>>>>>.....>>.>........<.<<..>>>............................<<<.......>.>>.......<<.<.<<<<<<<.";
Chr4	tRNAscan-SE	tRNA	23660544	23660625	86.53	+	.	ID=tRNA_0577;Type=Ser;Anti-codon=AGA;structure=">>>>>>>..>>>..........<<<.>>>>>.......<<<<<.>>>>...<<<<..>>>>>.......<<<<<<<<<<<<.";
Chr4	tRNAscan-SE	tRNA	24912451	24912523	37.78	+	.	ID=tRNA_0578;Type=Arg;Anti-codon=ACG;structure=">>>>..>..>>>>..........<<<<.>>>>>.......<<<<<.....>>>>.......<<<<<..<<<<.";
Chr4	tRNAscan-SE	tRNA	24930971	24931050	56.02	+	.	ID=tRNA_0579;Type=Leu;Anti-codon=TAG;structure=">>>>>>>..>>>...........<<<.>>>>>.......<<<<<.>>>..<<<..>>>>>.......<<<<<<<<<<<<.";
Chr4	tRNAscan-SE	tRNA	29361676	29361748	77.70	+	.	ID=tRNA_0580;Type=Glu;Anti-codon=CTC;structure=">>>>>>>..>>>>.........<<<<.>>>>>.......<<<<<....>>>>>.......<<<<<<<<<<<<.";
Chr4	tRNAscan-SE	tRNA	29361833	29361905	77.70	+	.	ID=tRNA_0581;Type=Glu;Anti-codon=CTC;structure=">>>>>>>..>>>>.........<<<<.>>>>>.......<<<<<....>>>>>.......<<<<<<<<<<<<.";
Chr4	tRNAscan-SE	tRNA	36909750	36909821	74.14	+	.	ID=tRNA_0582;Type=Pro;Anti-codon=TGG;structure=">>>>>>>..>>>.........<<<.>>>>>.......<<<<<.....>>>>>.......<<<<<<<<<<<<.";
Chr4	tRNAscan-SE	tRNA	40826573	40826641	22.80	+	.	ID=tRNA_0583;Type=Pseudo;Anti-codon=GTC;structure=".>..>>>..>>>>........<<<<.>>.>>.......<<.<<.......>>.......<<<<<..<..";
Chr4	tRNAscan-SE	tRNA	2409408	2409488	69.21	+	.	ID=tRNA_0584;Type=Leu;Anti-codon=AAG;structure=">>>>>>>..>>>............<<<.>>>>>.......<<<<<.>>....<<..>>>>>.......<<<<<<<<<<<<.";
Chr4	tRNAscan-SE	tRNA	40866171	40866243	22.57	+	.	ID=tRNA_0585;Type=Gln;Anti-codon=TTG;structure=">>>>.>>..>>>..........<<<..>.>>.......<<.<......>.>.>.......<.<.<<<.<<<<.";
Chr4	tRNAscan-SE	tRNA	43480724	43480795	69.26	+	.	ID=tRNA_0586;Type=Asp;Anti-codon=GTC;structure=">>>>>>>..>>>>........<<<<.>>>>>.......<<<<<....>>>>>.......<<<<<<<<<<<<.";
Chr4	tRNAscan-SE	tRNA	43526640	43526711	69.46	+	.	ID=tRNA_0587;Type=Asp;Anti-codon=GTC;structure=">>>>>>>..>>>>........<<<<.>>>>>.......<<<<<....>>>>>.......<<<<<<<<<<<<.";
Chr4	tRNAscan-SE	tRNA	43540082	43540152	61.99	+	.	ID=tRNA_0588;Type=Asp;Anti-codon=GTC;structure=">>>>>>>..>>>>........<<<<.>>>>>.......<<<<<....>>>>>......<<<<<<<<<<<<.";
Chr4	tRNAscan-SE	tRNA	48815217	48815288	74.33	+	.	ID=tRNA_0589;Type=Gly;Anti-codon=TCC;structure=">>>>>>>..>>>>........<<<<.>>>>>.......<<<<<....>>>>>.......<<<<<<<<<<<<.";
Chr4	tRNAscan-SE	tRNA	49251144	49251216	23.70	+	.	ID=tRNA_0590;Type=His;Anti-codon=ATG;structure=">>>>>.>..>>>..........<<<.>>..>.......<..<<.....>>>>.........<<<<<.<<<<<.";
Chr4	tRNAscan-SE	tRNA	51554406	51554478	72.81	+	.	ID=tRNA_0591;Type=Arg;Anti-codon=ACG;structure=">>>>>>>..>>>..........<<<.>>>>>.......<<<<<.....>>>>>.......<<<<<<<<<<<<.";
Chr4	tRNAscan-SE	tRNA	51779918	51779989	76.28	+	.	ID=tRNA_0592;Type=Thr;Anti-codon=TGT;structure=">>>>>>>..>>>>.......<<<<.>>>>>.......<<<<<.....>>>>>.......<<<<<<<<<<<<.";
Chr4	tRNAscan-SE	tRNA	52967372	52967443	77.63	+	.	ID=tRNA_0593;Type=Trp;Anti-codon=CCA;structure=">>>>>>>..>>>>.......<<<<.>>>>>.......<<<<<.....>>>>>.......<<<<<<<<<<<<.";
Chr4	tRNAscan-SE	tRNA	52969842	52969913	77.63	+	.	ID=tRNA_0594;Type=Trp;Anti-codon=CCA;structure=">>>>>>>..>>>>.......<<<<.>>>>>.......<<<<<.....>>>>>.......<<<<<<<<<<<<.";
Chr4	tRNAscan-SE	tRNA	2934570	2934643	34.96	+	.	ID=tRNA_0595;Type=Arg;Anti-codon=ACG;structure=">>>>..>..>>>>.........<<<<.>>>>>.......<<<<.<.....>>>>.......<<<<.<..<<<<.";
Chr4	tRNAscan-SE	tRNA	53076515	53076587	30.72	+	.	ID=tRNA_0596;Type=Pseudo;Anti-codon=ATG;structure=">>>>>>>..>>>..........<<<.>>.>>.......<<.<<.....>>>>>.......<<<<<<<<<<<<.";
Chr4	tRNAscan-SE	tRNA	53410286	53410358	79.07	+	.	ID=tRNA_0597;Type=Thr;Anti-codon=TGT;structure=">>>>>>>..>>>>........<<<<.>>>>>.......<<<<<.....>>>>>.......<<<<<<<<<<<<.";
Chr4	tRNAscan-SE	tRNA	55319909	55319982	74.51	+	.	ID=tRNA_0598;Type=Ile;Anti-codon=TAT;structure=".>>>>>>..>>>>.........<<<<.>>>>>.......<<<<<.....>>>>>.......<<<<<<<<<<<..";
Chr4	tRNAscan-SE	tRNA	55859855	55859927	24.62	+	.	ID=tRNA_0599;Type=Lys;Anti-codon=TTT;structure=">>>>.>>..>>>..........<<<.>>.>>.......<<.<<.....>.>.>.......<.<.<<<.<<<<.";
Chr4	tRNAscan-SE	tRNA	56068696	56068768	70.00	+	.	ID=tRNA_0600;Type=Arg;Anti-codon=TCT;structure=">>>>>>>..>>>>........<<<<.>>>>>.......<<<<<.....>>>>>.......<<<<<<<<<<<<.";
Chr4	tRNAscan-SE	tRNA	57759918	57759990	26.85	+	.	ID=tRNA_0601;Type=Pseudo;Anti-codon=AAT;structure=".>>>>>...>>>>........<<<<.>>>>.........<<<<.....>>>>>.......<<<<<.<<<<<..";
Chr4	tRNAscan-SE	tRNA	58439450	58439529	20.02	+	.	ID=tRNA_0602;Type=His;Anti-codon=GTG;structure=">>>>>>>..>>>..........<<<.>>.>>.......<<.<<............>>>>>.......<<<<<<<<<<<<.";
Chr4	tRNAscan-SE	tRNA	60532957	60533035	21.23	+	.	ID=tRNA_0603;Type=Pseudo;Anti-codon=TAC;structure=">>>>>>>..>>>>.......<<<<..>.>>........<<.<.......>>>>.......<<<......<.<<<<<<<.";
Chr4	tRNAscan-SE	tRNA	60804982	60805063	80.82	+	.	ID=tRNA_0604;Type=Ser;Anti-codon=TGA;structure=">>>>>>>..>>>..........<<<.>>>>>.......<<<<<.>>>>...<<<<..>>>>>.......<<<<<<<<<<<<.";
Chr4	tRNAscan-SE	tRNA	62219116	62219187	61.71	+	.	ID=tRNA_0605;Type=Asn;Anti-codon=GTT;structure=">>>>>>>..>>>>.......<<<<.>>>.>.......<.<<<.....>>>.>.......<.<<<<<<<<<<.";
Chr4	tRNAscan-SE	tRNA	3592988	3593068	69.21	+	.	ID=tRNA_0606;Type=Leu;Anti-codon=AAG;structure=">>>>>>>..>>>............<<<.>>>>>.......<<<<<.>>....<<..>>>>>.......<<<<<<<<<<<<.";
Chr4	tRNAscan-SE	tRNA	62219669	62219740	82.96	+	.	ID=tRNA_0607;Type=Asn;Anti-codon=GTT;structure=">>>>>>>..>>>>.......<<<<.>>>>>.......<<<<<.....>>>>>.......<<<<<<<<<<<<.";
Chr4	tRNAscan-SE	tRNA	62519770	62519849	68.72	+	.	ID=tRNA_0608;Type=Leu;Anti-codon=TAG;structure=">>>>>>>..>>>...........<<<.>>>>>.......<<<<<.>>....<<..>>>>>.......<<<<<<<<<<<<.";
Chr4	tRNAscan-SE	tRNA	62814318	62814391	82.33	+	.	ID=tRNA_0609;Type=Arg;Anti-codon=TCG;structure=">>>>>>>..>>>>.........<<<<.>>>>>.......<<<<<.....>>>>>.......<<<<<<<<<<<<.";
Chr4	tRNAscan-SE	tRNA	64543609	64543680	69.46	+	.	ID=tRNA_0610;Type=Asp;Anti-codon=GTC;structure=">>>>>>>..>>>>........<<<<.>>>>>.......<<<<<....>>>>>.......<<<<<<<<<<<<.";
Chr4	tRNAscan-SE	tRNA	64543762	64543833	67.63	+	.	ID=tRNA_0611;Type=Asp;Anti-codon=GTC;structure=">>>>>>>..>>>>........<<<<.>>>>>.......<<<<<....>>>>>.......<<<<<<<<<<<<.";
Chr4	tRNAscan-SE	tRNA	64543917	64543988	48.05	+	.	ID=tRNA_0612;Type=Pseudo;Anti-codon=GTC;structure=">>>>>>>..>>>>........<<<<.>>>>.........<<<<....>>>>>.......<<<<<<<<<<<<.";
Chr4	tRNAscan-SE	tRNA	65463909	65463994	21.85	+	.	ID=tRNA_0613;Type=Pseudo;Anti-codon=TAT;structure=".>...>>..>>>............<<<......>>.>>..............<<.<<....>>>>>.......<<<<<<<...<..";
Chr4	tRNAscan-SE	tRNA	63747946	63748015	24.81	-	.	ID=tRNA_0614;Type=Pseudo;Anti-codon=CAC;structure=">>>>..>>>>.......<<<<..>.>>........<<.<........>>>.......<<<..<<...<<.";
Chr4	tRNAscan-SE	tRNA	63380817	63380889	79.78	-	.	ID=tRNA_0615;Type=Glu;Anti-codon=CTC;structure=">>>>>>>..>>>>.........<<<<.>>>>>.......<<<<<....>>>>>.......<<<<<<<<<<<<.";
Chr4	tRNAscan-SE	tRNA	63377229	63377301	25.55	-	.	ID=tRNA_0616;Type=Pseudo;Anti-codon=CAC;structure=">>.>.>>...>.>.......<.<...>..>........<..<........>>>.......<<<..<<.<.<<.";
Chr4	tRNAscan-SE	tRNA	3613120	3613200	69.21	+	.	ID=tRNA_0617;Type=Leu;Anti-codon=AAG;structure=">>>>>>>..>>>............<<<.>>>>>.......<<<<<.>>....<<..>>>>>.......<<<<<<<<<<<<.";
Chr4	tRNAscan-SE	tRNA	60385150	60385228	28.08	-	.	ID=tRNA_0618;Type=Val;Anti-codon=CAC;structure=">>>>>>>..>>.>.......<.<<..>>.>........<.<<.......>>>>.......<<<......<.<<<<<<<.";
Chr4	tRNAscan-SE	tRNA	59136279	59136352	81.83	-	.	ID=tRNA_0619;Type=Asn;Anti-codon=GTT;structure=">>>>>>>..>>>>.........<<<<.>>>>>.......<<<<<.....>>>>>.......<<<<<<<<<<<<.";
Chr4	tRNAscan-SE	tRNA	54571696	54571768	34.58	-	.	ID=tRNA_0620;Type=His;Anti-codon=ATG;structure=">>>>>>>..>>>..........<<<.>>..>.......<..<<.....>>.>>.......<<.<<<<<<<<<.";
Chr4	tRNAscan-SE	tRNA	54297336	54297414	43.99	-	.	ID=tRNA_0621;Type=Leu;Anti-codon=AAG;structure=">>>>>.>..>>>............<<<.>.>>>.......<<<.<.........>.>>>.......<<<.<<.<<<<<.";
Chr4	tRNAscan-SE	tRNA	52555574	52555646	70.00	-	.	ID=tRNA_0622;Type=Arg;Anti-codon=TCT;structure=">>>>>>>..>>>>........<<<<.>>>>>.......<<<<<.....>>>>>.......<<<<<<<<<<<<.";
Chr4	tRNAscan-SE	tRNA	52519253	52519322	21.92	-	.	ID=tRNA_0623;Type=Pseudo;Anti-codon=CAC;structure=">>>>..>>>>.......<<<<..>.>>........<<.<........>>>.......<<<..<<...<<.";
Chr4	tRNAscan-SE	tRNA	49585227	49585299	68.12	-	.	ID=tRNA_0624;Type=Ala;Anti-codon=AGC;structure=">>>>>>>..>>>>........<<<<.>>>>>.......<<<<<.....>>>>>.......<<<<<<<<<<<<.";
Chr4	tRNAscan-SE	tRNA	41726438	41726511	85.40	-	.	ID=tRNA_0625;Type=Ile;Anti-codon=TAT;structure=">>>>>>>..>>>>.........<<<<.>>>>>.......<<<<<.....>>>>>.......<<<<<<<<<<<<.";
Chr4	tRNAscan-SE	tRNA	41683572	41683645	79.11	-	.	ID=tRNA_0626;Type=Ile;Anti-codon=TAT;structure=">>>>>>>..>>>>.........<<<<.>>>>>.......<<<<<.....>>>>>.......<<<<<<<<<<<<.";
Chr4	tRNAscan-SE	tRNA	41163936	41164007	68.81	-	.	ID=tRNA_0627;Type=Met;Anti-codon=CAT;structure=">>>>>>>..>>>>.......<<<<.>>>>>.......<<<<<.....>>>>>.......<<<<<<<<<<<<.";
Chr4	tRNAscan-SE	tRNA	3619847	3619927	69.21	+	.	ID=tRNA_0628;Type=Leu;Anti-codon=AAG;structure=">>>>>>>..>>>............<<<.>>>>>.......<<<<<.>>....<<..>>>>>.......<<<<<<<<<<<<.";
Chr4	tRNAscan-SE	tRNA	41071654	41071725	66.57	-	.	ID=tRNA_0629;Type=Met;Anti-codon=CAT;structure=">>>>>>>..>>>>.......<<<<.>>>>>.......<<<<<.....>>>>>.......<<<<<<<<<<<<.";
Chr4	tRNAscan-SE	tRNA	39166363	39166434	75.57	-	.	ID=tRNA_0630;Type=Glu;Anti-codon=TTC;structure=">>>>>>>..>>>>........<<<<.>>>>>.......<<<<<....>>>>>.......<<<<<<<<<<<<.";
Chr4	tRNAscan-SE	tRNA	31457418	31457489	53.32	-	.	ID=tRNA_0631;Type=Phe;Anti-codon=GAA;structure=">>>>>>>..>>>>........<<<<.>>>>.......<<<<......>>>>>.......<<<<<<<<<<<<.";
Chr4	tRNAscan-SE	tRNA	28227052	28227123	42.25	-	.	ID=tRNA_0632;Type=Glu;Anti-codon=TTC;structure=">>>.>>...>>>>........<<<<.>>>>>.......<<<<<....>>>>>.......<<<<<.<<.<<<.";
Chr4	tRNAscan-SE	tRNA	27565259	27565330	69.46	-	.	ID=tRNA_0633;Type=Asp;Anti-codon=GTC;structure=">>>>>>>..>>>>........<<<<.>>>>>.......<<<<<....>>>>>.......<<<<<<<<<<<<.";
Chr4	tRNAscan-SE	tRNA	26750201	26750273	21.23	-	.	ID=tRNA_0634;Type=Pseudo;Anti-codon=CTT;structure=".>>.>.>..>>............<<.>.>>.........<<.<.....>.>.>.......<.<.<<.<.<<..";
Chr4	tRNAscan-SE	tRNA	26635761	26635833	21.73	-	.	ID=tRNA_0635;Type=His;Anti-codon=ATG;structure=">>.>>>>..>>>..........<<<.>>.>>.......<<.<<.....>>>>>.......<<<<<<<<<.<<.";
Chr4	tRNAscan-SE	tRNA	24912745	24912816	68.89	-	.	ID=tRNA_0636;Type=Asn;Anti-codon=GTT;structure=">>.>.>>..>>>>.......<<<<.>>>>>.......<<<<<.....>>>>>.......<<<<<<<.<.<<.";
Chr4	tRNAscan-SE	tRNA	24898543	24898623	52.25	-	.	ID=tRNA_0637;Type=Leu;Anti-codon=CAA;structure=">>>>>>>..>>>..........<<<.>>>>>.......<<<<<.>>>....<<<..>>>>>.......<<<<<<<<<<<<.";
Chr4	tRNAscan-SE	tRNA	21915033	21915104	22.42	-	.	ID=tRNA_0638;Type=Pseudo;Anti-codon=TTC;structure=".>....>..>>.>........<.<<.>>>>>.......<<<<<....>>>>>.......<<<<<<....<..";
Chr4	tRNAscan-SE	tRNA	3893800	3893869	21.29	+	.	ID=tRNA_0639;Type=Pseudo;Anti-codon=CTC;structure=".>>>.....>>>>.........<<<<..>>>>.......<<<<....>>>>>.......<<<<<.<<<..";
Chr4	tRNAscan-SE	tRNA	21651076	21651145	20.45	-	.	ID=tRNA_0640;Type=Pseudo;Anti-codon=CAC;structure=">>>>..>>>>.......<<<<..>.>>........<<.<........>>>.......<<<..<<...<<.";
Chr4	tRNAscan-SE	tRNA	21185181	21185259	20.46	-	.	ID=tRNA_0641;Type=Pseudo;Anti-codon=TAC;structure=">>>>>>>..>>.>.......<.<<..>.>>........<<.<......>>>>>.......<<<......<<<<<<<<<.";
Chr4	tRNAscan-SE	tRNA	20366936	20367007	76.52	-	.	ID=tRNA_0642;Type=Gln;Anti-codon=TTG;structure=">>>>>>>..>>>>........<<<<.>>>>>.......<<<<<....>>>>>.......<<<<<<<<<<<<.";
Chr4	tRNAscan-SE	tRNA	17609942	17610014	26.92	-	.	ID=tRNA_0643;Type=Pseudo;Anti-codon=ATA;structure=">>>>>>>..>>>.........<<.<.>>>.>.......<.<<<.....>>>>>.......<<<<<<<<<<<<.";
Chr4	tRNAscan-SE	tRNA	17254660	17254731	71.75	-	.	ID=tRNA_0644;Type=Pro;Anti-codon=AGG;structure=">>>>>>>..>>>.........<<<.>>>>>.......<<<<<.....>>>>>.......<<<<<<<<<<<<.";
Chr4	tRNAscan-SE	tRNA	15731203	15731273	71.56	-	.	ID=tRNA_0645;Type=Gly;Anti-codon=GCC;structure=">>>>>>>..>>.>.......<.<<.>>>>>.......<<<<<....>>>>>.......<<<<<<<<<<<<.";
Chr4	tRNAscan-SE	tRNA	15658499	15658569	58.68	-	.	ID=tRNA_0646;Type=Gly;Anti-codon=GCC;structure=">>>>>>>..>>.>.......<.<<.>>>>.........<<<<....>>>>>.......<<<<<<<<<<<<.";
Chr4	tRNAscan-SE	tRNA	14258700	14258779	68.65	-	.	ID=tRNA_0647;Type=Leu;Anti-codon=TAG;structure=">>>>>>>..>>>...........<<<.>>>>>.......<<<<<.>>....<<..>>>>>.......<<<<<<<<<<<<.";
Chr4	tRNAscan-SE	tRNA	14258536	14258615	68.65	-	.	ID=tRNA_0648;Type=Leu;Anti-codon=TAG;structure=">>>>>>>..>>>...........<<<.>>>>>.......<<<<<.>>....<<..>>>>>.......<<<<<<<<<<<<.";
Chr4	tRNAscan-SE	tRNA	13759961	13760033	84.38	-	.	ID=tRNA_0649;Type=Lys;Anti-codon=CTT;structure=">>>>>>>..>>>>........<<<<.>>>>>.......<<<<<.....>>>>>.......<<<<<<<<<<<<.";
Chr4	tRNAscan-SE	tRNA	4705360	4705432	84.38	+	.	ID=tRNA_0650;Type=Lys;Anti-codon=CTT;structure=">>>>>>>..>>>>........<<<<.>>>>>.......<<<<<.....>>>>>.......<<<<<<<<<<<<.";
Chr4	tRNAscan-SE	tRNA	12577862	12577935	82.24	-	.	ID=tRNA_0651;Type=Ile;Anti-codon=AAT;structure=">>>>>>>..>>>>.........<<<<.>>>>>.......<<<<<.....>>>>>.......<<<<<<<<<<<<.";
Chr4	tRNAscan-SE	tRNA	11254629	11254713	61.15	-	.	ID=tRNA_0652;Type=Met;Anti-codon=CAT;structure=">>>>>>>..>>>>.........<<<<.>>>>....................<<<<.....>>>>>.......<<<<<<<<<<<<.";
Chr4	tRNAscan-SE	tRNA	8312447	8312521	23.03	-	.	ID=tRNA_0653;Type=Ile;Anti-codon=TAT;structure=">.>>>.>...>>>............<<<.>.>>.......<.<.<.....>>>>>.......<<<<<<.<<<.<.";
Chr4	tRNAscan-SE	tRNA	7068906	7068978	84.38	-	.	ID=tRNA_0654;Type=Lys;Anti-codon=CTT;structure=">>>>>>>..>>>>........<<<<.>>>>>.......<<<<<.....>>>>>.......<<<<<<<<<<<<.";
Chr4	tRNAscan-SE	tRNA	7016429	7016504	31.05	-	.	ID=tRNA_0655;Type=Lys;Anti-codon=CTT;structure=".>.>>>>..>>>>............<<<<.>>.>>.......<<.<<....>>>>>.......<<<<<<<<<.<..";
Chr4	tRNAscan-SE	tRNA	6249753	6249827	20.13	-	.	ID=tRNA_0656;Type=Ile;Anti-codon=TAT;structure=">.>>>.>....>>...........<<...>..>.......<..<......>>>>>.......<<<<<<.<<<.<.";
Chr4	tRNAscan-SE	tRNA	3492793	3492873	69.21	-	.	ID=tRNA_0657;Type=Leu;Anti-codon=AAG;structure=">>>>>>>..>>>............<<<.>>>>>.......<<<<<.>>....<<..>>>>>.......<<<<<<<<<<<<.";
Chr4	tRNAscan-SE	tRNA	3431568	3431640	23.91	-	.	ID=tRNA_0658;Type=Pseudo;Anti-codon=TAC;structure=">.>>.>>..>>.>.......<.<<..>.>>........<<.<........>>>.......<<<..<<.<<.<.";
Chr4	tRNAscan-SE	tRNA	3077421	3077494	75.48	-	.	ID=tRNA_0659;Type=Val;Anti-codon=AAC;structure=">>>>>>>..>>>...........<<<.>>>>>.......<<<<<.....>>>>>.......<<<<<<<<<<<<.";
Chr4	tRNAscan-SE	tRNA	2221673	2221744	58.30	-	.	ID=tRNA_0660;Type=Glu;Anti-codon=TTC;structure="..>>>>>..>>>>........<<<<.>>>>>.......<<<<<....>>>>>.......<<<<<<<<<<...";
Chr5	tRNAscan-SE	tRNA	1439727	1439798	74.09	+	.	ID=tRNA_0661;Type=Gln;Anti-codon=TTG;structure=">>>>>>>..>>>>........<<<<.>>>>>.......<<<<<....>>>>>.......<<<<<<<<<<<<.";
Chr5	tRNAscan-SE	tRNA	8227980	8228063	64.78	+	.	ID=tRNA_0662;Type=Leu;Anti-codon=CAA;structure=">>>>>>>..>>>...........<<<..>>>>.......<<<<..>>>>....<<<<..>>>>>.......<<<<<<<<<<<<.";
Chr5	tRNAscan-SE	tRNA	51134871	51134942	71.75	-	.	ID=tRNA_0663;Type=Pro;Anti-codon=AGG;structure=">>>>>>>..>>>.........<<<.>>>>>.......<<<<<.....>>>>>.......<<<<<<<<<<<<.";
Chr5	tRNAscan-SE	tRNA	51003905	51003975	41.21	-	.	ID=tRNA_0664;Type=Glu;Anti-codon=TTC;structure=">>>>>>>..>>>>........<<<<.>>>...>.......<<<<..>>>>>.......<<<<<<<<<<<<.";
Chr5	tRNAscan-SE	tRNA	50475611	50475683	30.47	-	.	ID=tRNA_0665;Type=Pseudo;Anti-codon=ATA;structure=">>>>>>>..>>.>........<.<<..>.>>.......<<.<......>>>>>.......<<<<<<<<<<<<.";
Chr5	tRNAscan-SE	tRNA	50238123	50238196	77.22	-	.	ID=tRNA_0666;Type=Val;Anti-codon=AAC;structure=">>>>>>>..>>>...........<<<.>>>>>.......<<<<<.....>>>>>.......<<<<<<<<<<<<.";
Chr5	tRNAscan-SE	tRNA	49149183	49149253	68.61	-	.	ID=tRNA_0667;Type=Gly;Anti-codon=CCC;structure=">>>>>>>..>>>.........<<<.>>>>>.......<<<<<....>>>>>.......<<<<<<<<<<<<.";
Chr5	tRNAscan-SE	tRNA	49050297	49050381	60.65	-	.	ID=tRNA_0668;Type=Met;Anti-codon=CAT;structure=">>>>>>>..>>>>.........<<<<.>>>>....................<<<<.....>>>>>.......<<<<<<<<<<<<.";
Chr5	tRNAscan-SE	tRNA	48430996	48431067	77.02	-	.	ID=tRNA_0669;Type=Gln;Anti-codon=TTG;structure=">>>>>>>..>>>>........<<<<.>>>>>.......<<<<<....>>>>>.......<<<<<<<<<<<<.";
Chr5	tRNAscan-SE	tRNA	47091561	47091633	70.00	-	.	ID=tRNA_0670;Type=Arg;Anti-codon=TCT;structure=">>>>>>>..>>>>........<<<<.>>>>>.......<<<<<.....>>>>>.......<<<<<<<<<<<<.";
Chr5	tRNAscan-SE	tRNA	47077557	47077628	72.60	-	.	ID=tRNA_0671;Type=Glu;Anti-codon=TTC;structure=">>>>>>>..>>>>........<<<<.>>>>>.......<<<<<....>>>>>.......<<<<<<<<<<<<.";
Chr5	tRNAscan-SE	tRNA	46405960	46406033	81.86	-	.	ID=tRNA_0672;Type=Arg;Anti-codon=TCG;structure=">>>>>>>..>>>>.........<<<<.>>>>>.......<<<<<.....>>>>>.......<<<<<<<<<<<<.";
Chr5	tRNAscan-SE	tRNA	8420592	8420661	20.56	+	.	ID=tRNA_0673;Type=Pseudo;Anti-codon=CAC;structure=">>>>..>>>>.......<<<<..>.>>........<<.<........>>>.......<<<..<<...<<.";
Chr5	tRNAscan-SE	tRNA	44965188	44965265	48.98	-	.	ID=tRNA_0674;Type=Ala;Anti-codon=TGC;structure=">>>>>>>..>>>>........<<<<.>>>>>............<<<<<.....>>>>>.......<<<<<<<<<<<<.";
Chr5	tRNAscan-SE	tRNA	43327620	43327690	68.61	-	.	ID=tRNA_0675;Type=Gly;Anti-codon=CCC;structure=">>>>>>>..>>>.........<<<.>>>>>.......<<<<<....>>>>>.......<<<<<<<<<<<<.";
Chr5	tRNAscan-SE	tRNA	41834223	41834296	74.28	-	.	ID=tRNA_0676;Type=Thr;Anti-codon=AGT;structure=">>>>>>>..>>>>.........<<<<.>>>>>.......<<<<<.....>>>>>.......<<<<<<<<<<<<.";
Chr5	tRNAscan-SE	tRNA	41833426	41833499	74.28	-	.	ID=tRNA_0677;Type=Thr;Anti-codon=AGT;structure=">>>>>>>..>>>>.........<<<<.>>>>>.......<<<<<.....>>>>>.......<<<<<<<<<<<<.";
Chr5	tRNAscan-SE	tRNA	40037469	40037541	75.31	-	.	ID=tRNA_0678;Type=Phe;Anti-codon=GAA;structure=">>>>.>>..>>>>........<<<<.>>>>>.......<<<<<.....>>>>>.......<<<<<<<.<<<<.";
Chr5	tRNAscan-SE	tRNA	40003372	40003444	70.56	-	.	ID=tRNA_0679;Type=Phe;Anti-codon=GAA;structure=">>.>.>>..>>>>........<<<<.>>>>>.......<<<<<.....>>>>>.......<<<<<<<.<.<<.";
Chr5	tRNAscan-SE	tRNA	37115529	37115606	41.18	-	.	ID=tRNA_0680;Type=Ala;Anti-codon=TGC;structure=">>.>.>>..>>>>........<<<<.>>>>>............<<<<<.....>>>>>.......<<<<<<<.<.<<.";
Chr5	tRNAscan-SE	tRNA	35391700	35391771	26.15	-	.	ID=tRNA_0681;Type=Pseudo;Anti-codon=TTT;structure=".>>>>>>..>>>>.........<<<<.>>.>>.......<<.<<....>>>>>......<<<<<<<<<<<..";
Chr5	tRNAscan-SE	tRNA	35130444	35130516	69.90	-	.	ID=tRNA_0682;Type=Ala;Anti-codon=TGC;structure=">>>>>>>..>>>>........<<<<.>>>>>.......<<<<<.....>>>>>.......<<<<<<<<<<<<.";
Chr5	tRNAscan-SE	tRNA	32826301	32826373	20.06	-	.	ID=tRNA_0683;Type=Pseudo;Anti-codon=ATA;structure=".>>>>....>>>..........<<<..>>>.........<<<......>>>>>.......<<<<<..<<<<..";
Chr5	tRNAscan-SE	tRNA	9324978	9325051	80.56	+	.	ID=tRNA_0684;Type=Asn;Anti-codon=GTT;structure=">>>>>>>..>>>>.........<<<<.>>>>>.......<<<<<.....>>>>>.......<<<<<<<<<<<<.";
Chr5	tRNAscan-SE	tRNA	31608840	31608913	62.82	-	.	ID=tRNA_0685;Type=Ile;Anti-codon=AAT;structure=".>.>>>>..>>>>.........<<<<.>>.>>.......<<.<<.....>>>>>.......<<<<<<<<<.<..";
Chr5	tRNAscan-SE	tRNA	28524390	28524461	78.18	-	.	ID=tRNA_0686;Type=Cys;Anti-codon=GCA;structure=">>>>>>>..>>>>.......<<<<.>>>>>.......<<<<<.....>>>>>.......<<<<<<<<<<<<.";
Chr5	tRNAscan-SE	tRNA	28456884	28456956	25.91	-	.	ID=tRNA_0687;Type=Pseudo;Anti-codon=ATG;structure=">>>>>>>..>>>..........<<<..>..>.......<..<......>>>>>.......<<<<<<<<<<<<.";
Chr5	tRNAscan-SE	tRNA	23828585	23828652	38.29	-	.	ID=tRNA_0688;Type=Undet;Anti-codon=???;structure=">.>>>>>..>>>>........<<<<.>>>......<.<<.....>>>>>.......<<<<<<<<<<<.";
Chr5	tRNAscan-SE	tRNA	23355894	23355963	26.63	-	.	ID=tRNA_0689;Type=Gly;Anti-codon=GCC;structure=">>>>>>>..>>.>.......<.<<.>>>>.........<<<<.....>>>>.......<<<<<<<<<<<.";
Chr5	tRNAscan-SE	tRNA	21809190	21809262	56.08	-	.	ID=tRNA_0690;Type=Glu;Anti-codon=CTC;structure=">.>.>>>..>>>>.........<<<<.>>.>>.......<<.<<.....>>>>.......<<<<.<<<.<.<.";
Chr5	tRNAscan-SE	tRNA	21514867	21514939	31.88	-	.	ID=tRNA_0691;Type=His;Anti-codon=ATG;structure=".>>>>>>..>>>>........<<<<.>>>>>.......<<<<<.....>>>>>.......<<<<<<<<<<<..";
Chr5	tRNAscan-SE	tRNA	17894561	17894639	28.08	-	.	ID=tRNA_0692;Type=Val;Anti-codon=CAC;structure=">>>>>>>..>>.>.......<.<<..>>.>........<.<<.......>>>>.......<<<......<.<<<<<<<.";
Chr5	tRNAscan-SE	tRNA	15870226	15870295	39.45	-	.	ID=tRNA_0693;Type=Gly;Anti-codon=GCC;structure=">>>>.>>..>>>>.......<<<<.>>>>>.......<<<<<....>.>>>.......<<<<<<.<<<<.";
Chr5	tRNAscan-SE	tRNA	15205071	15205143	75.31	-	.	ID=tRNA_0694;Type=Phe;Anti-codon=GAA;structure=">>>>.>>..>>>>........<<<<.>>>>>.......<<<<<.....>>>>>.......<<<<<<<.<<<<.";
Chr5	tRNAscan-SE	tRNA	9342434	9342507	80.56	+	.	ID=tRNA_0695;Type=Asn;Anti-codon=GTT;structure=">>>>>>>..>>>>.........<<<<.>>>>>.......<<<<<.....>>>>>.......<<<<<<<<<<<<.";
Chr5	tRNAscan-SE	tRNA	15194414	15194486	75.31	-	.	ID=tRNA_0696;Type=Phe;Anti-codon=GAA;structure=">>>>.>>..>>>>........<<<<.>>>>>.......<<<<<.....>>>>>.......<<<<<<<.<<<<.";
Chr5	tRNAscan-SE	tRNA	12980784	12980861	48.98	-	.	ID=tRNA_0697;Type=Ala;Anti-codon=TGC;structure=">>>>>>>..>>>>........<<<<.>>>>>............<<<<<.....>>>>>.......<<<<<<<<<<<<.";
Chr5	tRNAscan-SE	tRNA	9308198	9308271	80.56	-	.	ID=tRNA_0698;Type=Asn;Anti-codon=GTT;structure=">>>>>>>..>>>>.........<<<<.>>>>>.......<<<<<.....>>>>>.......<<<<<<<<<<<<.";
Chr5	tRNAscan-SE	tRNA	9070550	9070622	68.12	-	.	ID=tRNA_0699;Type=Ala;Anti-codon=AGC;structure=">>>>>>>..>>>>........<<<<.>>>>>.......<<<<<.....>>>>>.......<<<<<<<<<<<<.";
Chr5	tRNAscan-SE	tRNA	8337557	8337628	70.31	-	.	ID=tRNA_0700;Type=Gln;Anti-codon=CTG;structure=">>>>>>>..>>>>........<<<<.>>>>>.......<<<<<....>>>>>.......<<<<<<<<<<<<.";
Chr5	tRNAscan-SE	tRNA	8316428	8316499	78.91	-	.	ID=tRNA_0701;Type=Thr;Anti-codon=TGT;structure=">>>>>>>..>>>>.......<<<<.>>>>>.......<<<<<.....>>>>>.......<<<<<<<<<<<<.";
Chr5	tRNAscan-SE	tRNA	8227154	8227224	71.56	-	.	ID=tRNA_0702;Type=Gly;Anti-codon=GCC;structure=">>>>>>>..>>.>.......<.<<.>>>>>.......<<<<<....>>>>>.......<<<<<<<<<<<<.";
Chr5	tRNAscan-SE	tRNA	8227072	8227144	77.43	-	.	ID=tRNA_0703;Type=Phe;Anti-codon=GAA;structure=">>>>.>>..>>>>........<<<<.>>>>>.......<<<<<.....>>>>>.......<<<<<<<.<<<<.";
Chr5	tRNAscan-SE	tRNA	6984958	6985028	71.56	-	.	ID=tRNA_0704;Type=Gly;Anti-codon=GCC;structure=">>>>>>>..>>.>.......<.<<.>>>>>.......<<<<<....>>>>>.......<<<<<<<<<<<<.";
Chr5	tRNAscan-SE	tRNA	6963690	6963760	71.56	-	.	ID=tRNA_0705;Type=Gly;Anti-codon=GCC;structure=">>>>>>>..>>.>.......<.<<.>>>>>.......<<<<<....>>>>>.......<<<<<<<<<<<<.";
Chr5	tRNAscan-SE	tRNA	9370335	9370408	41.70	+	.	ID=tRNA_0706;Type=Asn;Anti-codon=GTT;structure=">>>..>>...>>>>.........<<<<.>>>>>.......<<<<<.....>>>>>.......<<<<<.<<<<<.";
Chr5	tRNAscan-SE	tRNA	6944453	6944523	39.63	-	.	ID=tRNA_0707;Type=Pseudo;Anti-codon=GCC;structure=">>>>.>>..>>.>.......<.<<.>>.>>.......<<.<<.....>>>>.......<<<<.<<.<<<<.";
Chr5	tRNAscan-SE	tRNA	6321419	6321490	78.18	-	.	ID=tRNA_0708;Type=Cys;Anti-codon=GCA;structure=">>>>>>>..>>>>.......<<<<.>>>>>.......<<<<<.....>>>>>.......<<<<<<<<<<<<.";
Chr5	tRNAscan-SE	tRNA	3933945	3934016	21.39	-	.	ID=tRNA_0709;Type=Sup;Anti-codon=TTA;structure=">>>>.>>..>>>..........<<<..>.>>.......<<.<.....>.>.>.......<.<.<<<.<<<<.";
Chr5	tRNAscan-SE	tRNA	1968341	1968421	71.28	-	.	ID=tRNA_0710;Type=Leu;Anti-codon=AAG;structure=">>>>>>>..>>>............<<<.>>>>>.......<<<<<.>>....<<..>>>>>.......<<<<<<<<<<<<.";
Chr5	tRNAscan-SE	tRNA	1919970	1920051	80.82	-	.	ID=tRNA_0711;Type=Ser;Anti-codon=TGA;structure=">>>>>>>..>>>..........<<<.>>>>>.......<<<<<.>>>>...<<<<..>>>>>.......<<<<<<<<<<<<.";
Chr5	tRNAscan-SE	tRNA	9371144	9371217	83.49	+	.	ID=tRNA_0712;Type=Asn;Anti-codon=GTT;structure=">>>>>>>..>>>>.........<<<<.>>>>>.......<<<<<.....>>>>>.......<<<<<<<<<<<<.";
Chr5	tRNAscan-SE	tRNA	11971681	11971751	50.33	+	.	ID=tRNA_0713;Type=Asp;Anti-codon=GTC;structure=">>>>>>>..>>>>........<<<<.>>>>>.......<<<<<....>>>..........<<<<<<<<<<.";
Chr5	tRNAscan-SE	tRNA	11972780	11972851	70.78	+	.	ID=tRNA_0714;Type=Asp;Anti-codon=GTC;structure=">>>>>>>..>>>>........<<<<.>>>>>.......<<<<<....>>>>>.......<<<<<<<<<<<<.";
Chr5	tRNAscan-SE	tRNA	11973871	11973942	33.03	+	.	ID=tRNA_0715;Type=Undet;Anti-codon=???;structure=">>>>>>>..>>>>........<<<<.>>>.>........<.<<<...>>..>.......<..<<<<<<<<<.";
Chr5	tRNAscan-SE	tRNA	11974961	11975032	70.78	+	.	ID=tRNA_0716;Type=Asp;Anti-codon=GTC;structure=">>>>>>>..>>>>........<<<<.>>>>>.......<<<<<....>>>>>.......<<<<<<<<<<<<.";
Chr5	tRNAscan-SE	tRNA	3514791	3514863	69.90	+	.	ID=tRNA_0717;Type=Ala;Anti-codon=TGC;structure=">>>>>>>..>>>>........<<<<.>>>>>.......<<<<<.....>>>>>.......<<<<<<<<<<<<.";
Chr5	tRNAscan-SE	tRNA	11976049	11976120	56.29	+	.	ID=tRNA_0718;Type=Asp;Anti-codon=GTC;structure=">>>>>>>..>>>>........<<<<.>>>.>.......<.<<<....>>>>>.......<<<<<<<<<<<<.";
Chr5	tRNAscan-SE	tRNA	11977142	11977212	43.69	+	.	ID=tRNA_0719;Type=Val;Anti-codon=TAC;structure=">>>>>>>..>>>>........<<<<>>>.>.......<.<<<....>>.>>.......<<.<<<<<<<<<.";
Chr5	tRNAscan-SE	tRNA	11978232	11978303	56.29	+	.	ID=tRNA_0720;Type=Asp;Anti-codon=GTC;structure=">>>>>>>..>>>>........<<<<.>>>.>.......<.<<<....>>>>>.......<<<<<<<<<<<<.";
Chr5	tRNAscan-SE	tRNA	11979337	11979408	60.09	+	.	ID=tRNA_0721;Type=Asp;Anti-codon=GTC;structure=">>>>>>>..>>>>........<<<<.>>>>>.......<<<<<....>>>>>.......<<<<<<<<<<<<.";
Chr5	tRNAscan-SE	tRNA	11980422	11980493	70.78	+	.	ID=tRNA_0722;Type=Asp;Anti-codon=GTC;structure=">>>>>>>..>>>>........<<<<.>>>>>.......<<<<<....>>>>>.......<<<<<<<<<<<<.";
Chr5	tRNAscan-SE	tRNA	11981502	11981570	36.68	+	.	ID=tRNA_0723;Type=Asp;Anti-codon=GTC;structure=">>>>>>>..>>>>........<<<<.>>>>.......<.<<<...>>>>>......<<<<<<<<<<<<.";
Chr5	tRNAscan-SE	tRNA	11982595	11982663	36.68	+	.	ID=tRNA_0724;Type=Asp;Anti-codon=GTC;structure=">>>>>>>..>>>>........<<<<.>>>>.......<.<<<...>>>>>......<<<<<<<<<<<<.";
Chr5	tRNAscan-SE	tRNA	11983692	11983762	50.94	+	.	ID=tRNA_0725;Type=Asp;Anti-codon=GTC;structure=">>>>>>>..>>>>........<<<<.>>>>.......<.<<<....>>>>>.......<<<<<<<<<<<<.";
Chr5	tRNAscan-SE	tRNA	11984778	11984849	64.13	+	.	ID=tRNA_0726;Type=Asp;Anti-codon=GTC;structure=">>>>>>>..>>>>........<<<<.>>>>>.......<<<<<....>>>.>.......<.<<<<<<<<<<.";
Chr5	tRNAscan-SE	tRNA	11985933	11986003	30.65	+	.	ID=tRNA_0727;Type=Pseudo;Anti-codon=GTC;structure=">.>>>>>..>>>>........<<<<.>>>.>.......<.<<<......>>>......<<<..<<<<<.<.";
Chr5	tRNAscan-SE	tRNA	3890722	3890793	69.46	+	.	ID=tRNA_0728;Type=Asp;Anti-codon=GTC;structure=">>>>>>>..>>>>........<<<<.>>>>>.......<<<<<....>>>>>.......<<<<<<<<<<<<.";
Chr5	tRNAscan-SE	tRNA	11987023	11987094	70.78	+	.	ID=tRNA_0729;Type=Asp;Anti-codon=GTC;structure=">>>>>>>..>>>>........<<<<.>>>>>.......<<<<<....>>>>>.......<<<<<<<<<<<<.";
Chr5	tRNAscan-SE	tRNA	11988113	11988184	56.29	+	.	ID=tRNA_0730;Type=Asp;Anti-codon=GTC;structure=">>>>>>>..>>>>........<<<<.>>>.>.......<.<<<....>>>>>.......<<<<<<<<<<<<.";
Chr5	tRNAscan-SE	tRNA	11989213	11989284	60.09	+	.	ID=tRNA_0731;Type=Asp;Anti-codon=GTC;structure=">>>>>>>..>>>>........<<<<.>>>>>.......<<<<<....>>>>>.......<<<<<<<<<<<<.";
Chr5	tRNAscan-SE	tRNA	11990300	11990371	70.78	+	.	ID=tRNA_0732;Type=Asp;Anti-codon=GTC;structure=">>>>>>>..>>>>........<<<<.>>>>>.......<<<<<....>>>>>.......<<<<<<<<<<<<.";
Chr5	tRNAscan-SE	tRNA	11991390	11991461	70.78	+	.	ID=tRNA_0733;Type=Asp;Anti-codon=GTC;structure=">>>>>>>..>>>>........<<<<.>>>>>.......<<<<<....>>>>>.......<<<<<<<<<<<<.";
Chr5	tRNAscan-SE	tRNA	11992479	11992550	66.20	+	.	ID=tRNA_0734;Type=Asp;Anti-codon=GTC;structure=">>>>>>>..>>>>........<<<<.>>>>>.......<<<<<....>>>>>.......<<<<<<<<<<<<.";
Chr5	tRNAscan-SE	tRNA	11993578	11993649	57.82	+	.	ID=tRNA_0735;Type=Asp;Anti-codon=ATC;structure=">>>>>>>..>>>>........<<<<.>>>>>.......<<<<<....>>>>>.......<<<<<<<<<<<<.";
Chr5	tRNAscan-SE	tRNA	12283597	12283675	21.41	+	.	ID=tRNA_0736;Type=Pseudo;Anti-codon=CAC;structure=">>>>>>>..>>.>.......<.<<..>.>>........<<.<.......>>.>.............<.<<.<<<<<<<.";
Chr5	tRNAscan-SE	tRNA	12492068	12492139	70.31	+	.	ID=tRNA_0737;Type=Gln;Anti-codon=CTG;structure=">>>>>>>..>>>>........<<<<.>>>>>.......<<<<<....>>>>>.......<<<<<<<<<<<<.";
Chr5	tRNAscan-SE	tRNA	12903673	12903744	72.60	+	.	ID=tRNA_0738;Type=Glu;Anti-codon=TTC;structure=">>>>>>>..>>>>........<<<<.>>>>>.......<<<<<....>>>>>.......<<<<<<<<<<<<.";
Chr5	tRNAscan-SE	tRNA	4035023	4035094	69.46	+	.	ID=tRNA_0739;Type=Asp;Anti-codon=GTC;structure=">>>>>>>..>>>>........<<<<.>>>>>.......<<<<<....>>>>>.......<<<<<<<<<<<<.";
Chr5	tRNAscan-SE	tRNA	13280724	13280795	72.60	+	.	ID=tRNA_0740;Type=Glu;Anti-codon=TTC;structure=">>>>>>>..>>>>........<<<<.>>>>>.......<<<<<....>>>>>.......<<<<<<<<<<<<.";
Chr5	tRNAscan-SE	tRNA	13401575	13401647	65.69	+	.	ID=tRNA_0741;Type=Val;Anti-codon=TAC;structure=".>>>>>>..>>>..........<<<.>.>>>.......<<<.<.....>>>>>.......<<<<<<<<<<<..";
Chr5	tRNAscan-SE	tRNA	34289405	34289478	76.90	+	.	ID=tRNA_0742;Type=Thr;Anti-codon=AGT;structure=">>>>>>>..>>>>.........<<<<.>>>>>.......<<<<<.....>>>>>.......<<<<<<<<<<<<.";
Chr5	tRNAscan-SE	tRNA	35627077	35627143	26.21	+	.	ID=tRNA_0743;Type=Val;Anti-codon=CAC;structure=">>>>..>>.>.......<.<<..>>.>........<.<<......>.>>>.......<<<<<<<.<.";
Chr5	tRNAscan-SE	tRNA	35996159	35996232	28.05	+	.	ID=tRNA_0744;Type=SeC;Anti-codon=TCA;structure=".>.>>>...>>>>.........<<<<.>>>.>.......<.<<<.....>>>>>.......<<<<<.<<<.<..";
Chr5	tRNAscan-SE	tRNA	38021632	38021702	71.56	+	.	ID=tRNA_0745;Type=Gly;Anti-codon=GCC;structure=">>>>>>>..>>.>.......<.<<.>>>>>.......<<<<<....>>>>>.......<<<<<<<<<<<<.";
Chr5	tRNAscan-SE	tRNA	40077987	40078059	86.42	+	.	ID=tRNA_0746;Type=Lys;Anti-codon=TTT;structure=">>>>>>>..>>>>........<<<<.>>>>>.......<<<<<.....>>>>>.......<<<<<<<<<<<<.";
Chr5	tRNAscan-SE	tRNA	40078151	40078223	86.42	+	.	ID=tRNA_0747;Type=Lys;Anti-codon=TTT;structure=">>>>>>>..>>>>........<<<<.>>>>>.......<<<<<.....>>>>>.......<<<<<<<<<<<<.";
Chr5	tRNAscan-SE	tRNA	40170353	40170437	61.30	+	.	ID=tRNA_0748;Type=Met;Anti-codon=CAT;structure=">>>>>>>..>>>>.........<<<<.>>>>....................<<<<.....>>>>>.......<<<<<<<<<<<<.";
Chr5	tRNAscan-SE	tRNA	41538063	41538135	63.17	+	.	ID=tRNA_0749;Type=Ala;Anti-codon=AGC;structure=">>>>>>>..>>>>........<<<<.>>.>>.......<<.<<.....>>>>>.......<<<<<<<<<<<<.";
Chr5	tRNAscan-SE	tRNA	4041512	4041583	63.51	+	.	ID=tRNA_0750;Type=Asp;Anti-codon=GTC;structure=">>>>>>>..>>>>........<<<<.>>.>>.......<<.<<....>>>>>.......<<<<<<<<<<<<.";
Chr5	tRNAscan-SE	tRNA	42973860	42973931	72.60	+	.	ID=tRNA_0751;Type=Glu;Anti-codon=TTC;structure=">>>>>>>..>>>>........<<<<.>>>>>.......<<<<<....>>>>>.......<<<<<<<<<<<<.";
Chr5	tRNAscan-SE	tRNA	43566305	43566376	72.60	+	.	ID=tRNA_0752;Type=Glu;Anti-codon=TTC;structure=">>>>>>>..>>>>........<<<<.>>>>>.......<<<<<....>>>>>.......<<<<<<<<<<<<.";
Chr5	tRNAscan-SE	tRNA	45529181	45529265	61.15	+	.	ID=tRNA_0753;Type=Met;Anti-codon=CAT;structure=">>>>>>>..>>>>.........<<<<.>>>>....................<<<<.....>>>>>.......<<<<<<<<<<<<.";
Chr5	tRNAscan-SE	tRNA	45546734	45546818	61.15	+	.	ID=tRNA_0754;Type=Met;Anti-codon=CAT;structure=">>>>>>>..>>>>.........<<<<.>>>>....................<<<<.....>>>>>.......<<<<<<<<<<<<.";
Chr5	tRNAscan-SE	tRNA	45548480	45548564	61.15	+	.	ID=tRNA_0755;Type=Met;Anti-codon=CAT;structure=">>>>>>>..>>>>.........<<<<.>>>>....................<<<<.....>>>>>.......<<<<<<<<<<<<.";
Chr5	tRNAscan-SE	tRNA	46737214	46737298	61.15	+	.	ID=tRNA_0756;Type=Met;Anti-codon=CAT;structure=">>>>>>>..>>>>.........<<<<.>>>>....................<<<<.....>>>>>.......<<<<<<<<<<<<.";
Chr5	tRNAscan-SE	tRNA	47074298	47074370	70.00	+	.	ID=tRNA_0757;Type=Arg;Anti-codon=TCT;structure=">>>>>>>..>>>>........<<<<.>>>>>.......<<<<<.....>>>>>.......<<<<<<<<<<<<.";
Chr5	tRNAscan-SE	tRNA	49119047	49119128	82.46	+	.	ID=tRNA_0758;Type=Ser;Anti-codon=AGA;structure=">>>>>>>..>>>>........<<<<.>>>>>.......<<<<<.>>>>...<<<<..>>>>>.......<<<<<<<<<<<<.";
Chr5	tRNAscan-SE	tRNA	49322212	49322295	73.19	+	.	ID=tRNA_0759;Type=Leu;Anti-codon=CAA;structure=">>>>>>>..>>>...........<<<.>>>>>.......<<<<<.>>>>....<<<<..>>>>>.......<<<<<<<<<<<<.";
Chr5	tRNAscan-SE	tRNA	49496877	49496948	21.99	+	.	ID=tRNA_0760;Type=Pseudo;Anti-codon=???;structure=".>.>.>>..>>>>..........<<<<..>>.........<<.....>.>>>.......<<<.<<<.<.<..";
Chr5	tRNAscan-SE	tRNA	4913552	4913623	73.73	+	.	ID=tRNA_0761;Type=Pro;Anti-codon=TGG;structure=">>>>>>>..>>>.........<<<.>>>>>.......<<<<<.....>>>>>.......<<<<<<<<<<<<.";
Chr5	tRNAscan-SE	tRNA	49525476	49525547	57.35	+	.	ID=tRNA_0762;Type=Asp;Anti-codon=GTC;structure=".>>>>>>..>>>>........<<<<.>>>>>.......<<<<<....>>>.>.......<.<<<<<<<<<..";
Chr5	tRNAscan-SE	tRNA	49583087	49583159	33.01	+	.	ID=tRNA_0763;Type=His;Anti-codon=ATG;structure=">>>>>>>..>>>..........<<<.>>..>.......<..<<.....>>>>>.......<<<<<<<<<<<<.";
Chr5	tRNAscan-SE	tRNA	50142766	50142835	20.13	+	.	ID=tRNA_0764;Type=Pseudo;Anti-codon=CAC;structure=">>>>..>>.>.......<.<<..>.>>........<<.<........>>>.......<<<..<<...<<.";
Chr5	tRNAscan-SE	tRNA	50355154	50355225	20.82	+	.	ID=tRNA_0765;Type=Pseudo;Anti-codon=GTC;structure=">>>.>>>...>>>........<<<..>.>>.........<<.<....>>.>.........<.<<<<<.<<<.";
Chr5	tRNAscan-SE	tRNA	50653752	50653823	72.60	+	.	ID=tRNA_0766;Type=Glu;Anti-codon=TTC;structure=">>>>>>>..>>>>........<<<<.>>>>>.......<<<<<....>>>>>.......<<<<<<<<<<<<.";
Chr5	tRNAscan-SE	tRNA	51813717	51813803	51.83	+	.	ID=tRNA_0767;Type=Ser;Anti-codon=GGA;structure=">>>>>>>..>>>...........<<<.>>>>>.......<<<<<..>>>>>....<<<<<..>>>>>.......<<<<<<<<<<<<.";
Chr5	tRNAscan-SE	tRNA	52377994	52378067	81.86	+	.	ID=tRNA_0768;Type=Arg;Anti-codon=TCG;structure=">>>>>>>..>>>>.........<<<<.>>>>>.......<<<<<.....>>>>>.......<<<<<<<<<<<<.";
Chr5	tRNAscan-SE	tRNA	52894747	52894819	69.90	+	.	ID=tRNA_0769;Type=Ala;Anti-codon=TGC;structure=">>>>>>>..>>>>........<<<<.>>>>>.......<<<<<.....>>>>>.......<<<<<<<<<<<<.";
Chr5	tRNAscan-SE	tRNA	52935376	52935448	69.90	+	.	ID=tRNA_0770;Type=Ala;Anti-codon=TGC;structure=">>>>>>>..>>>>........<<<<.>>>>>.......<<<<<.....>>>>>.......<<<<<<<<<<<<.";
Chr5	tRNAscan-SE	tRNA	52948114	52948186	69.90	+	.	ID=tRNA_0771;Type=Ala;Anti-codon=TGC;structure=">>>>>>>..>>>>........<<<<.>>>>>.......<<<<<.....>>>>>.......<<<<<<<<<<<<.";
Chr5	tRNAscan-SE	tRNA	6946636	6946706	71.56	+	.	ID=tRNA_0772;Type=Gly;Anti-codon=GCC;structure=">>>>>>>..>>.>.......<.<<.>>>>>.......<<<<<....>>>>>.......<<<<<<<<<<<<.";
Chr5	tRNAscan-SE	tRNA	52950395	52950467	69.90	+	.	ID=tRNA_0773;Type=Ala;Anti-codon=TGC;structure=">>>>>>>..>>>>........<<<<.>>>>>.......<<<<<.....>>>>>.......<<<<<<<<<<<<.";
Chr5	tRNAscan-SE	tRNA	53243904	53243984	50.56	+	.	ID=tRNA_0774;Type=Leu;Anti-codon=TAA;structure=">>>>>>>..>>>..........<<<.>>>>>.......<<<<<.>>>....<<<..>>>>>.......<<<<<<<<<<<<.";
Chr5	tRNAscan-SE	tRNA	53467238	53467309	62.38	+	.	ID=tRNA_0775;Type=His;Anti-codon=GTG;structure=">>>>>>>..>>>>........<<<<.>>>>>.......<<<<<....>>>>>.......<<<<<<<<<<<<.";
Chr5	tRNAscan-SE	tRNA	53715805	53715874	20.13	+	.	ID=tRNA_0776;Type=Pseudo;Anti-codon=CAC;structure=">>>>..>>.>.......<.<<..>.>>........<<.<......>.>>>.......<<<.<<<...<<.";
Chr5	tRNAscan-SE	tRNA	53816679	53816751	84.38	+	.	ID=tRNA_0777;Type=Lys;Anti-codon=CTT;structure=">>>>>>>..>>>>........<<<<.>>>>>.......<<<<<.....>>>>>.......<<<<<<<<<<<<.";
Chr5	tRNAscan-SE	tRNA	54540722	54540795	81.83	+	.	ID=tRNA_0778;Type=Asn;Anti-codon=GTT;structure=">>>>>>>..>>>>.........<<<<.>>>>>.......<<<<<.....>>>>>.......<<<<<<<<<<<<.";
Chr5	tRNAscan-SE	tRNA	54540805	54540878	86.07	+	.	ID=tRNA_0779;Type=Val;Anti-codon=CAC;structure=">>>>>>>..>>>...........<<<.>>>>>.......<<<<<.....>>>>>.......<<<<<<<<<<<<.";
Chr5	tRNAscan-SE	tRNA	54837254	54837333	59.88	+	.	ID=tRNA_0780;Type=Leu;Anti-codon=TAG;structure=">.>>>>>..>>>...........<<<.>>>>>.......<<<<<.>>....<<..>>>>>.......<<<<<<<<<<.<.";
Chr5	tRNAscan-SE	tRNA	54837664	54837743	68.72	+	.	ID=tRNA_0781;Type=Leu;Anti-codon=TAG;structure=">>>>>>>..>>>...........<<<.>>>>>.......<<<<<.>>....<<..>>>>>.......<<<<<<<<<<<<.";
Chr5	tRNAscan-SE	tRNA	55183133	55183203	40.80	+	.	ID=tRNA_0782;Type=Pseudo;Anti-codon=ACC;structure="..>>>>>..>>.>.......<.<<.>>>>.........<<<<....>>>>>.......<<<<<<<<<<...";
Chr5	tRNAscan-SE	tRNA	7851042	7851114	79.78	+	.	ID=tRNA_0783;Type=Glu;Anti-codon=CTC;structure=">>>>>>>..>>>>.........<<<<.>>>>>.......<<<<<....>>>>>.......<<<<<<<<<<<<.";
Chr5	tRNAscan-SE	tRNA	55244971	55245042	71.75	+	.	ID=tRNA_0784;Type=Pro;Anti-codon=AGG;structure=">>>>>>>..>>>.........<<<.>>>>>.......<<<<<.....>>>>>.......<<<<<<<<<<<<.";
Chr5	tRNAscan-SE	tRNA	55563564	55563637	81.83	+	.	ID=tRNA_0785;Type=Asn;Anti-codon=GTT;structure=">>>>>>>..>>>>.........<<<<.>>>>>.......<<<<<.....>>>>>.......<<<<<<<<<<<<.";
Chr5	tRNAscan-SE	tRNA	55563647	55563720	81.46	+	.	ID=tRNA_0786;Type=Val;Anti-codon=CAC;structure=">>>>.>>..>>>...........<<<.>>>>>.......<<<<<.....>>>>>.......<<<<<<<.<<<<.";
Chr5	tRNAscan-SE	tRNA	57043192	57043264	68.12	+	.	ID=tRNA_0787;Type=Ala;Anti-codon=AGC;structure=">>>>>>>..>>>>........<<<<.>>>>>.......<<<<<.....>>>>>.......<<<<<<<<<<<<.";
Chr5	tRNAscan-SE	tRNA	57744727	57744797	71.56	+	.	ID=tRNA_0788;Type=Gly;Anti-codon=GCC;structure=">>>>>>>..>>.>.......<.<<.>>>>>.......<<<<<....>>>>>.......<<<<<<<<<<<<.";
Chr5	tRNAscan-SE	tRNA	58326878	58326949	72.60	+	.	ID=tRNA_0789;Type=Glu;Anti-codon=TTC;structure=">>>>>>>..>>>>........<<<<.>>>>>.......<<<<<....>>>>>.......<<<<<<<<<<<<.";
Chr5	tRNAscan-SE	tRNA	58494923	58494995	31.18	+	.	ID=tRNA_0790;Type=Pseudo;Anti-codon=ATG;structure=">>>>>>>..>.>>........<<.<.>>..>.......<..<<.....>>>>>.......<<<<<<<<<<<<.";
Chr5	tRNAscan-SE	tRNA	58550034	58550106	31.18	+	.	ID=tRNA_0791;Type=Pseudo;Anti-codon=ATG;structure=">>>>>>>..>.>>........<<.<.>>..>.......<..<<.....>>>>>.......<<<<<<<<<<<<.";
Chr5	tRNAscan-SE	tRNA	57512686	57512758	34.15	-	.	ID=tRNA_0792;Type=His;Anti-codon=ATG;structure=">>>>>>>..>>>>........<<<<.>>..>.......<..<<.....>>>>>.......<<<<<<<<<<<<.";
Chr5	tRNAscan-SE	tRNA	57499976	57500049	85.40	-	.	ID=tRNA_0793;Type=Ile;Anti-codon=TAT;structure=">>>>>>>..>>>>.........<<<<.>>>>>.......<<<<<.....>>>>>.......<<<<<<<<<<<<.";
Chr5	tRNAscan-SE	tRNA	7910445	7910516	74.11	+	.	ID=tRNA_0794;Type=Pro;Anti-codon=CGG;structure=">>>>>>>..>>>.........<<<.>>>>>.......<<<<<.....>>>>>.......<<<<<<<<<<<<.";
Chr5	tRNAscan-SE	tRNA	55957191	55957263	24.95	-	.	ID=tRNA_0795;Type=Pseudo;Anti-codon=ATG;structure=">>>>>>>..>..............<.>>..>.......<..<<.....>>>>>.......<<<<<<<<<<<<.";
Chr5	tRNAscan-SE	tRNA	55233971	55234042	69.46	-	.	ID=tRNA_0796;Type=Asp;Anti-codon=GTC;structure=">>>>>>>..>>>>........<<<<.>>>>>.......<<<<<....>>>>>.......<<<<<<<<<<<<.";
Chr5	tRNAscan-SE	tRNA	55136836	55136914	22.20	-	.	ID=tRNA_0797;Type=Val;Anti-codon=CAC;structure=">>>>>>>..>>.>.......<.<<..>>>>........<<<<.......>>>>.......<<<......<.<<<<<<<.";
Chr5	tRNAscan-SE	tRNA	54941517	54941590	86.07	-	.	ID=tRNA_0798;Type=Val;Anti-codon=CAC;structure=">>>>>>>..>>>...........<<<.>>>>>.......<<<<<.....>>>>>.......<<<<<<<<<<<<.";
Chr5	tRNAscan-SE	tRNA	54786400	54786472	26.51	-	.	ID=tRNA_0799;Type=His;Anti-codon=ATG;structure=">>>>>>>..>>>.........<<<..>>.>>.......<<.<<.....>>>>>.......<<<<<<<<<<<<.";
Chr5	tRNAscan-SE	tRNA	54522552	54522624	81.78	-	.	ID=tRNA_0800;Type=Val;Anti-codon=TAC;structure=">>>>>>>..>>>..........<<<.>>>>>.......<<<<<.....>>>>>.......<<<<<<<<<<<<.";
Chr5	tRNAscan-SE	tRNA	54512751	54512823	77.29	-	.	ID=tRNA_0801;Type=Val;Anti-codon=TAC;structure=">>>>>>>..>>>..........<<<.>>>>>.......<<<<<.....>>>>>.......<<<<<<<<<<<<.";
Chr5	tRNAscan-SE	tRNA	53618617	53618689	25.22	-	.	ID=tRNA_0802;Type=Pseudo;Anti-codon=TAC;structure=".>.>.>>..>>>>.......<<<<..>.>>........<<.<........>>>.......<<<..<<.<.<..";
Chr5	tRNAscan-SE	tRNA	52436078	52436170	75.93	-	.	ID=tRNA_0803;Type=Tyr;Anti-codon=GTA;structure=">>>>>>>..>>>>........<<<<.>>>>>...........................<<<<<.....>>>>>.......<<<<<<<<<<<<.";
Chr5	tRNAscan-SE	tRNA	52267254	52267326	88.06	-	.	ID=tRNA_0804;Type=Lys;Anti-codon=TTT;structure=">>>>>>>..>>>>........<<<<.>>>>>.......<<<<<.....>>>>>.......<<<<<<<<<<<<.";
Chr6	tRNAscan-SE	tRNA	1761634	1761706	72.81	+	.	ID=tRNA_0805;Type=Arg;Anti-codon=ACG;structure=">>>>>>>..>>>..........<<<.>>>>>.......<<<<<.....>>>>>.......<<<<<<<<<<<<.";
Chr6	tRNAscan-SE	tRNA	10403934	10404005	72.60	+	.	ID=tRNA_0806;Type=Glu;Anti-codon=TTC;structure=">>>>>>>..>>>>........<<<<.>>>>>.......<<<<<....>>>>>.......<<<<<<<<<<<<.";
Chr6	tRNAscan-SE	tRNA	11745601	11745673	87.17	+	.	ID=tRNA_0807;Type=Lys;Anti-codon=TTT;structure=">>>>>>>..>>>>........<<<<.>>>>>.......<<<<<.....>>>>>.......<<<<<<<<<<<<.";
Chr6	tRNAscan-SE	tRNA	14145458	14145529	20.39	+	.	ID=tRNA_0808;Type=Pseudo;Anti-codon=???;structure=".>>>..>..>>>>..........<<<<..>>.........<<.....>.>>>.......<<<.<<..<<<..";
Chr6	tRNAscan-SE	tRNA	14641249	14641327	22.70	+	.	ID=tRNA_0809;Type=Pseudo;Anti-codon=TAC;structure=">>>>>>>..>>>>.......<<<<....>>........<<.........>>>>.......<<<......<.<<<<<<<.";
Chr6	tRNAscan-SE	tRNA	16253731	16253809	22.70	+	.	ID=tRNA_0810;Type=Pseudo;Anti-codon=TAC;structure=">>>>>>>..>>>>.......<<<<..>.>>........<<.<.......>>>>.......<<<......<.<<<<<<<.";
Chr6	tRNAscan-SE	tRNA	16526435	16526506	72.76	+	.	ID=tRNA_0811;Type=Gln;Anti-codon=CTG;structure=">>>>>>>..>>>>........<<<<.>>>>>.......<<<<<....>>>>>.......<<<<<<<<<<<<.";
Chr6	tRNAscan-SE	tRNA	18578057	18578134	29.59	+	.	ID=tRNA_0812;Type=Ala;Anti-codon=TGC;structure=">>>>>>>..>>>>........<<<<.>>>.>............<.<<<.....>>>>.........<<<<<<<<<<<.";
Chr6	tRNAscan-SE	tRNA	19372678	19372760	65.18	+	.	ID=tRNA_0813;Type=Leu;Anti-codon=TAA;structure=">>>>>>>..>>>..........<<<.>>>>>.......<<<<<.>>>>....<<<<..>>>>>.......<<<<<<<<<<<<.";
Chr6	tRNAscan-SE	tRNA	19548203	19548286	73.62	+	.	ID=tRNA_0814;Type=Leu;Anti-codon=CAA;structure=">>>>>>>..>>>...........<<<.>>>>>.......<<<<<.>>>>....<<<<..>>>>>.......<<<<<<<<<<<<.";
Chr6	tRNAscan-SE	tRNA	19550355	19550438	66.93	+	.	ID=tRNA_0815;Type=Leu;Anti-codon=CAA;structure=">>>>>>>..>>>...........<<<.>>>>>.......<<<<<.>>>......<<<..>>>>>.......<<<<<<<<<<<<.";
Chr6	tRNAscan-SE	tRNA	3820892	3820976	27.48	+	.	ID=tRNA_0816;Type=Pseudo;Anti-codon=CTT;structure=">.>>>>...>>>>.........<<<<.>.>>....................<<.<......>>>>.......<<<<..<<<<.<.";
Chr6	tRNAscan-SE	tRNA	19585829	19585912	67.25	+	.	ID=tRNA_0817;Type=Leu;Anti-codon=CAA;structure=">>>>>>>..>>>...........<<<.>>>>>.......<<<<<.>>>.....<<<...>>>.>.......<.<<<<<<<<<<.";
Chr6	tRNAscan-SE	tRNA	19598580	19598663	71.45	+	.	ID=tRNA_0818;Type=Leu;Anti-codon=CAA;structure=">>>>>>>..>>>...........<<<.>>>>>.......<<<<<.>>>>....<<<<..>>>>>.......<<<<<<<<<<<<.";
Chr6	tRNAscan-SE	tRNA	20569930	20570003	76.90	+	.	ID=tRNA_0819;Type=Thr;Anti-codon=AGT;structure=">>>>>>>..>>>>.........<<<<.>>>>>.......<<<<<.....>>>>>.......<<<<<<<<<<<<.";
Chr6	tRNAscan-SE	tRNA	26071519	26071585	21.10	+	.	ID=tRNA_0820;Type=Pseudo;Anti-codon=TTT;structure=">>>>.>>............<<.>.>>.........<<.<.....>>>.>.......<.<<<.<<<<.";
Chr6	tRNAscan-SE	tRNA	27007934	27008006	69.90	+	.	ID=tRNA_0821;Type=Ala;Anti-codon=TGC;structure=">>>>>>>..>>>>........<<<<.>>>>>.......<<<<<.....>>>>>.......<<<<<<<<<<<<.";
Chr6	tRNAscan-SE	tRNA	33052984	33053062	24.95	+	.	ID=tRNA_0822;Type=Val;Anti-codon=TAC;structure=">>>>>>>..>>>>.......<<<<..>.>>........<<.<.......>>>>.......<<<......<.<<<<<<<.";
Chr6	tRNAscan-SE	tRNA	33287938	33288010	24.67	+	.	ID=tRNA_0823;Type=His;Anti-codon=ATG;structure=">>>>>>>..>>>..........<<<.>>..>.......<..<<.....>>>>>.......<<<<<<<<<<<<.";
Chr6	tRNAscan-SE	tRNA	39732927	39733000	75.71	+	.	ID=tRNA_0824;Type=Val;Anti-codon=AAC;structure=">>>>>>>..>>>...........<<<.>>>>>.......<<<<<.....>>>>>.......<<<<<<<<<<<<.";
Chr6	tRNAscan-SE	tRNA	40063430	40063512	66.13	+	.	ID=tRNA_0825;Type=Leu;Anti-codon=TAA;structure=">>>>>>>..>>>..........<<<.>>>>>.......<<<<<.>>>>....<<<<..>>>>>.......<<<<<<<<<<<<.";
Chr6	tRNAscan-SE	tRNA	40578215	40578287	69.71	+	.	ID=tRNA_0826;Type=Arg;Anti-codon=TCT;structure=">>>>>>>..>>>>........<<<<.>>>>>.......<<<<<.....>>>>>.......<<<<<<<<<<<<.";
Chr6	tRNAscan-SE	tRNA	3830984	3831054	68.61	+	.	ID=tRNA_0827;Type=Gly;Anti-codon=CCC;structure=">>>>>>>..>>>.........<<<.>>>>>.......<<<<<....>>>>>.......<<<<<<<<<<<<.";
Chr6	tRNAscan-SE	tRNA	43588435	43588501	21.02	+	.	ID=tRNA_0828;Type=Lys;Anti-codon=CTT;structure=">>>>.>>>..........<<<.>.>>.........<<.<.....>.>.>.......<.<.<.<<<<.";
Chr6	tRNAscan-SE	tRNA	44052891	44052961	21.16	+	.	ID=tRNA_0829;Type=Pseudo;Anti-codon=ATG;structure=".>>>>>>..>>...........<<....>>.......<<........>>>>.......<<<<.<<<<<<..";
Chr6	tRNAscan-SE	tRNA	48430915	48430986	74.33	+	.	ID=tRNA_0830;Type=Gly;Anti-codon=TCC;structure=">>>>>>>..>>>>........<<<<.>>>>>.......<<<<<....>>>>>.......<<<<<<<<<<<<.";
Chr6	tRNAscan-SE	tRNA	49120945	49121026	84.20	+	.	ID=tRNA_0831;Type=Ser;Anti-codon=AGA;structure=">>>>>>>..>>>>........<<<<.>>>>>.......<<<<<.>>>>...<<<<..>>>>>.......<<<<<<<<<<<<.";
Chr6	tRNAscan-SE	tRNA	50392635	50392704	20.24	+	.	ID=tRNA_0832;Type=Pseudo;Anti-codon=CAC;structure=">>>>..>>.>.......<.<<..>.>>........<<.<........>>>.......<<<..<<...<<.";
Chr6	tRNAscan-SE	tRNA	53607194	53607267	56.75	-	.	ID=tRNA_0833;Type=Ile;Anti-codon=AAT;structure=".>.>>>>..>>>>.........<<<<.>>.>.........<.<<.....>>>>>.......<<<<<<<<<.<..";
Chr6	tRNAscan-SE	tRNA	51288619	51288700	83.05	-	.	ID=tRNA_0834;Type=Ser;Anti-codon=GCT;structure=">>>>>>>..>>>..........<<<.>>>>>.......<<<<<.>>>>...<<<<..>>>>>.......<<<<<<<<<<<<.";
Chr6	tRNAscan-SE	tRNA	50332506	50332577	74.33	-	.	ID=tRNA_0835;Type=Gly;Anti-codon=TCC;structure=">>>>>>>..>>>>........<<<<.>>>>>.......<<<<<....>>>>>.......<<<<<<<<<<<<.";
Chr6	tRNAscan-SE	tRNA	50056262	50056334	35.70	-	.	ID=tRNA_0836;Type=His;Anti-codon=ATG;structure=">>>>>>>..>>>..........<<<.>>.>>.......<<.<<.....>>>>>.......<<<<<<<<<<<<.";
Chr6	tRNAscan-SE	tRNA	47038634	47038707	73.83	-	.	ID=tRNA_0837;Type=Val;Anti-codon=AAC;structure=">>>>>>>..>>>...........<<<.>>>>>.......<<<<<.....>>>>>.......<<<<<<<<<<<<.";
Chr6	tRNAscan-SE	tRNA	3968578	3968653	27.87	+	.	ID=tRNA_0838;Type=Pseudo;Anti-codon=TTG;structure=">>>>>>...>>>..............<<<.>>>>>.......<<<<<.....>>>>.......<<<<..<<<<<<.";
Chr6	tRNAscan-SE	tRNA	46975269	46975340	59.57	-	.	ID=tRNA_0839;Type=His;Anti-codon=GTG;structure=">>>>>>>..>>>>........<<<<.>>>>>.......<<<<<....>>>>>.......<<<<<<<<<<<<.";
Chr6	tRNAscan-SE	tRNA	46951122	46951193	62.38	-	.	ID=tRNA_0840;Type=His;Anti-codon=GTG;structure=">>>>>>>..>>>>........<<<<.>>>>>.......<<<<<....>>>>>.......<<<<<<<<<<<<.";
Chr6	tRNAscan-SE	tRNA	46925960	46926031	62.38	-	.	ID=tRNA_0841;Type=His;Anti-codon=GTG;structure=">>>>>>>..>>>>........<<<<.>>>>>.......<<<<<....>>>>>.......<<<<<<<<<<<<.";
Chr6	tRNAscan-SE	tRNA	46397649	46397720	62.38	-	.	ID=tRNA_0842;Type=His;Anti-codon=GTG;structure=">>>>>>>..>>>>........<<<<.>>>>>.......<<<<<....>>>>>.......<<<<<<<<<<<<.";
Chr6	tRNAscan-SE	tRNA	42012853	42012944	75.00	-	.	ID=tRNA_0843;Type=Tyr;Anti-codon=GTA;structure=">>>>>>>..>>>>........<<<<.>>>>>..........................<<<<<.....>>>>>.......<<<<<<<<<<<<.";
Chr6	tRNAscan-SE	tRNA	41365486	41365557	62.38	-	.	ID=tRNA_0844;Type=His;Anti-codon=GTG;structure=">>>>>>>..>>>>........<<<<.>>>>>.......<<<<<....>>>>>.......<<<<<<<<<<<<.";
Chr6	tRNAscan-SE	tRNA	41154244	41154322	21.39	-	.	ID=tRNA_0845;Type=Val;Anti-codon=CAC;structure=">>>>>>>..>>.>.......<.<<..>.>>........<<.<.......>>>>.......<<<......<.<<<<<<<.";
Chr6	tRNAscan-SE	tRNA	39692744	39692817	75.71	-	.	ID=tRNA_0846;Type=Val;Anti-codon=AAC;structure=">>>>>>>..>>>...........<<<.>>>>>.......<<<<<.....>>>>>.......<<<<<<<<<<<<.";
Chr6	tRNAscan-SE	tRNA	39585093	39585165	56.08	-	.	ID=tRNA_0847;Type=His;Anti-codon=GTG;structure=">>>>>>>..>>>..........<<<.>>>>>.......<<<<<.....>>>>>.......<<<<<<<<<<<<.";
Chr6	tRNAscan-SE	tRNA	36587902	36587980	21.57	-	.	ID=tRNA_0848;Type=Pseudo;Anti-codon=???;structure=">>>>>>>..>>>>.......<<<<..>..............<.......>>>>.......<<<......<.<<<<<<<.";
Chr6	tRNAscan-SE	tRNA	3984885	3984956	74.09	+	.	ID=tRNA_0849;Type=Gln;Anti-codon=TTG;structure=">>>>>>>..>>>>........<<<<.>>>>>.......<<<<<....>>>>>.......<<<<<<<<<<<<.";
Chr6	tRNAscan-SE	tRNA	27135417	27135487	66.42	-	.	ID=tRNA_0850;Type=Gly;Anti-codon=GCC;structure=">>>>>>>..>>.>.......<.<<.>>>>>.......<<<<<....>>>>>.......<<<<<<<<<<<<.";
Chr6	tRNAscan-SE	tRNA	24090698	24090776	20.70	-	.	ID=tRNA_0851;Type=Val;Anti-codon=TAC;structure=">>>>>>>..>>>>.......<<<<..>.>>........<<.<.......>>>>.......<<<......<.<<<<<<<.";
Chr6	tRNAscan-SE	tRNA	20698011	20698083	31.67	-	.	ID=tRNA_0852;Type=His;Anti-codon=ATG;structure=">>>>>>>..>>............<<..>..>.......<..<......>>>>>.......<<<<<<<<<<<<.";
Chr6	tRNAscan-SE	tRNA	19597755	19597825	67.93	-	.	ID=tRNA_0853;Type=Gly;Anti-codon=GCC;structure=">>>>>>>..>>.>.......<.<<.>>>>>.......<<<<<....>>>>>.......<<<<<<<<<<<<.";
Chr6	tRNAscan-SE	tRNA	19597673	19597745	77.43	-	.	ID=tRNA_0854;Type=Phe;Anti-codon=GAA;structure=">>>>.>>..>>>>........<<<<.>>>>>.......<<<<<.....>>>>>.......<<<<<<<.<<<<.";
Chr6	tRNAscan-SE	tRNA	19585008	19585078	71.56	-	.	ID=tRNA_0855;Type=Gly;Anti-codon=GCC;structure=">>>>>>>..>>.>.......<.<<.>>>>>.......<<<<<....>>>>>.......<<<<<<<<<<<<.";
Chr6	tRNAscan-SE	tRNA	19584926	19584998	77.43	-	.	ID=tRNA_0856;Type=Phe;Anti-codon=GAA;structure=">>>>.>>..>>>>........<<<<.>>>>>.......<<<<<.....>>>>>.......<<<<<<<.<<<<.";
Chr6	tRNAscan-SE	tRNA	19549510	19549580	71.56	-	.	ID=tRNA_0857;Type=Gly;Anti-codon=GCC;structure=">>>>>>>..>>.>.......<.<<.>>>>>.......<<<<<....>>>>>.......<<<<<<<<<<<<.";
Chr6	tRNAscan-SE	tRNA	19549428	19549500	77.43	-	.	ID=tRNA_0858;Type=Phe;Anti-codon=GAA;structure=">>>>.>>..>>>>........<<<<.>>>>>.......<<<<<.....>>>>>.......<<<<<<<.<<<<.";
Chr6	tRNAscan-SE	tRNA	19371871	19371943	25.80	-	.	ID=tRNA_0859;Type=Pseudo;Anti-codon=ATT;structure=".>>>.....>>>>........<<<<.>..>.........<..<.....>>>>>.......<<<<<...<<<..";
Chr6	tRNAscan-SE	tRNA	4275273	4275353	24.23	+	.	ID=tRNA_0860;Type=Tyr;Anti-codon=GTA;structure=">>>>>>>..>>>...........<<<.>.>>>.........<<<.<.......>>..>>.......<<...<<<<<<<<<.";
Chr6	tRNAscan-SE	tRNA	19370762	19370834	84.38	-	.	ID=tRNA_0861;Type=Lys;Anti-codon=CTT;structure=">>>>>>>..>>>>........<<<<.>>>>>.......<<<<<.....>>>>>.......<<<<<<<<<<<<.";
Chr6	tRNAscan-SE	tRNA	19149889	19149959	71.56	-	.	ID=tRNA_0862;Type=Gly;Anti-codon=GCC;structure=">>>>>>>..>>.>.......<.<<.>>>>>.......<<<<<....>>>>>.......<<<<<<<<<<<<.";
Chr6	tRNAscan-SE	tRNA	19148870	19148940	55.60	-	.	ID=tRNA_0863;Type=Gly;Anti-codon=GCC;structure=">>>>>>...>>>>.......<<<<.>..>>.......<<..<....>>>>>.......<<<<<.<<<<<<.";
Chr6	tRNAscan-SE	tRNA	19137483	19137536	24.61	-	.	ID=tRNA_0864;Type=Pseudo;Anti-codon=CGA;structure=">>>>>>>..>>.>.......<.<<.....>>>>>.......<<<<<<<<<<<<.";
Chr6	tRNAscan-SE	tRNA	19129803	19129873	71.56	-	.	ID=tRNA_0865;Type=Gly;Anti-codon=GCC;structure=">>>>>>>..>>.>.......<.<<.>>>>>.......<<<<<....>>>>>.......<<<<<<<<<<<<.";
Chr6	tRNAscan-SE	tRNA	19126471	19126540	37.20	-	.	ID=tRNA_0866;Type=Gly;Anti-codon=GCC;structure=">>>>>>>..>>.>.......<.<<.>>>>>.......<<<<<....>>>>.......<<.<<<<<<<<<.";
Chr6	tRNAscan-SE	tRNA	19101092	19101162	66.48	-	.	ID=tRNA_0867;Type=Gly;Anti-codon=GCC;structure=">>>>>>>..>>.>.......<.<<.>>>>>.......<<<<<....>>>>>.......<<<<<<<<<<<<.";
Chr6	tRNAscan-SE	tRNA	19076293	19076363	66.43	-	.	ID=tRNA_0868;Type=Gly;Anti-codon=GCC;structure=">>>.>>>..>>.>.......<.<<.>>>>>.......<<<<<....>>>>>.......<<<<<<<<.<<<.";
Chr6	tRNAscan-SE	tRNA	19071737	19071806	38.88	-	.	ID=tRNA_0869;Type=Gly;Anti-codon=GCC;structure=">>>>>>>..>>.>.......<.<<.>>>>>.......<<<<<....>..>.......<...<<<<<<<<.";
Chr6	tRNAscan-SE	tRNA	17595533	17595605	72.63	-	.	ID=tRNA_0870;Type=Arg;Anti-codon=CCT;structure=">>>>>.>..>>>>........<<<<.>>>>>.......<<<<<.....>>>>>.......<<<<<<.<<<<<.";
Chr6	tRNAscan-SE	tRNA	8134802	8134872	71.56	+	.	ID=tRNA_0871;Type=Gly;Anti-codon=GCC;structure=">>>>>>>..>>.>.......<.<<.>>>>>.......<<<<<....>>>>>.......<<<<<<<<<<<<.";
Chr6	tRNAscan-SE	tRNA	16505928	16505997	23.05	-	.	ID=tRNA_0872;Type=Pseudo;Anti-codon=ATT;structure=".>>>>>>>>..........<<<.>>>>.........<<<<.....>>>>>.......<<<<<.<<<<<..";
Chr6	tRNAscan-SE	tRNA	16451842	16451914	77.31	-	.	ID=tRNA_0873;Type=Glu;Anti-codon=CTC;structure=">>>>>>>..>>>>.........<<<<.>>>>>.......<<<<<....>>>>>.......<<<<<<<<<<<<.";
Chr6	tRNAscan-SE	tRNA	16435134	16435206	77.31	-	.	ID=tRNA_0874;Type=Glu;Anti-codon=CTC;structure=">>>>>>>..>>>>.........<<<<.>>>>>.......<<<<<....>>>>>.......<<<<<<<<<<<<.";
Chr6	tRNAscan-SE	tRNA	16151724	16151796	72.63	-	.	ID=tRNA_0875;Type=Arg;Anti-codon=CCT;structure=">>>>>.>..>>>>........<<<<.>>>>>.......<<<<<.....>>>>>.......<<<<<<.<<<<<.";
Chr6	tRNAscan-SE	tRNA	15784527	15784597	71.56	-	.	ID=tRNA_0876;Type=Gly;Anti-codon=GCC;structure=">>>>>>>..>>.>.......<.<<.>>>>>.......<<<<<....>>>>>.......<<<<<<<<<<<<.";
Chr6	tRNAscan-SE	tRNA	14750147	14750225	22.11	-	.	ID=tRNA_0877;Type=Pseudo;Anti-codon=CAC;structure=">>>>>>>..>>.>.......<.<<..>>............<<.......>>>>.......<<<......<.<<<<<<<.";
Chr6	tRNAscan-SE	tRNA	14432891	14432963	71.75	-	.	ID=tRNA_0878;Type=Arg;Anti-codon=CCT;structure=">>>>>.>..>>>>........<<<<.>>.>>.......<<.<<.....>>>>>.......<<<<<<.<<<<<.";
Chr6	tRNAscan-SE	tRNA	14214007	14214079	48.23	-	.	ID=tRNA_0879;Type=His;Anti-codon=ATG;structure=">>>>>>>..>>>>........<<<<.>>>.>.......<.<<<.....>>>>>.......<<<<<<<<<<<<.";
Chr6	tRNAscan-SE	tRNA	12968008	12968079	73.73	-	.	ID=tRNA_0880;Type=Pro;Anti-codon=TGG;structure=">>>>>>>..>>>.........<<<.>>>>>.......<<<<<.....>>>>>.......<<<<<<<<<<<<.";
Chr6	tRNAscan-SE	tRNA	11251382	11251466	60.65	-	.	ID=tRNA_0881;Type=Met;Anti-codon=CAT;structure=">>>>>>>..>>>>.........<<<<.>>>>....................<<<<.....>>>>>.......<<<<<<<<<<<<.";
Chr6	tRNAscan-SE	tRNA	8577158	8577231	61.38	+	.	ID=tRNA_0882;Type=Asp;Anti-codon=GTC;structure=">>>>>>>..>>>>.........<<<<.>>>>>.......<<<<<.....>>>.>.......<.<<<<<<<<<<.";
Chr6	tRNAscan-SE	tRNA	11064529	11064608	30.07	-	.	ID=tRNA_0883;Type=Leu;Anti-codon=CAA;structure=">>>>>>>..>>>..........<<<.>.>>>............<<<.<.......>>>>>.......<<<<<<<<<<<<.";
Chr6	tRNAscan-SE	tRNA	10404413	10404486	46.68	-	.	ID=tRNA_0884;Type=Pseudo;Anti-codon=AAC;structure=">>>>.>>..>>.............<<.>>>.>.......<.<<<.....>..>>.......<<..<<<.<<<<.";
Chr6	tRNAscan-SE	tRNA	8683090	8683161	72.67	-	.	ID=tRNA_0885;Type=Glu;Anti-codon=TTC;structure=">>>>>>>..>>>>........<<<<.>>>>>.......<<<<<....>>>>>.......<<<<<<<<<<<<.";
Chr6	tRNAscan-SE	tRNA	8116250	8116322	88.06	-	.	ID=tRNA_0886;Type=Lys;Anti-codon=TTT;structure=">>>>>>>..>>>>........<<<<.>>>>>.......<<<<<.....>>>>>.......<<<<<<<<<<<<.";
Chr6	tRNAscan-SE	tRNA	7123100	7123171	72.67	-	.	ID=tRNA_0887;Type=Glu;Anti-codon=TTC;structure=">>>>>>>..>>>>........<<<<.>>>>>.......<<<<<....>>>>>.......<<<<<<<<<<<<.";
Chr6	tRNAscan-SE	tRNA	5109008	5109089	80.82	-	.	ID=tRNA_0888;Type=Ser;Anti-codon=TGA;structure=">>>>>>>..>>>..........<<<.>>>>>.......<<<<<.>>>>...<<<<..>>>>>.......<<<<<<<<<<<<.";
Chr6	tRNAscan-SE	tRNA	5106611	5106692	79.06	-	.	ID=tRNA_0889;Type=Ser;Anti-codon=TGA;structure=">>>>>>>..>>>..........<<<.>>>>>.......<<<<<.>>>>...<<<<..>>>>>.......<<<<<<<<<<<<.";
Chr6	tRNAscan-SE	tRNA	5097369	5097450	81.15	-	.	ID=tRNA_0890;Type=Ser;Anti-codon=TGA;structure=">>>>>>>..>>>..........<<<.>>>>>.......<<<<<.>>>>...<<<<..>>>>>.......<<<<<<<<<<<<.";
Chr6	tRNAscan-SE	tRNA	4752339	4752411	63.65	-	.	ID=tRNA_0891;Type=Ala;Anti-codon=TGC;structure=">>>>>>>..>>>>........<<<<.>>>>>.......<<<<<.....>>>>>.......<<<<<<<<<<<<.";
Chr6	tRNAscan-SE	tRNA	3836733	3836805	84.38	-	.	ID=tRNA_0892;Type=Lys;Anti-codon=CTT;structure=">>>>>>>..>>>>........<<<<.>>>>>.......<<<<<.....>>>>>.......<<<<<<<<<<<<.";
Chr6	tRNAscan-SE	tRNA	9127989	9128061	25.46	+	.	ID=tRNA_0893;Type=Leu;Anti-codon=AAG;structure=">>>>>>>..>>>..........<<<.>>.>>.......<<.<<.....>>>>>.......<<<<<<<<<<<<.";
Chr6	tRNAscan-SE	tRNA	1042145	1042217	75.31	-	.	ID=tRNA_0894;Type=Phe;Anti-codon=GAA;structure=">>>>.>>..>>>>........<<<<.>>>>>.......<<<<<.....>>>>>.......<<<<<<<.<<<<.";
Chr7	tRNAscan-SE	tRNA	3627893	3627965	68.12	+	.	ID=tRNA_0895;Type=Ala;Anti-codon=AGC;structure=">>>>>>>..>>>>........<<<<.>>>>>.......<<<<<.....>>>>>.......<<<<<<<<<<<<.";
Chr7	tRNAscan-SE	tRNA	9724844	9724916	84.38	+	.	ID=tRNA_0896;Type=Lys;Anti-codon=CTT;structure=">>>>>>>..>>>>........<<<<.>>>>>.......<<<<<.....>>>>>.......<<<<<<<<<<<<.";
Chr7	tRNAscan-SE	tRNA	9778031	9778103	84.38	+	.	ID=tRNA_0897;Type=Lys;Anti-codon=CTT;structure=">>>>>>>..>>>>........<<<<.>>>>>.......<<<<<.....>>>>>.......<<<<<<<<<<<<.";
Chr7	tRNAscan-SE	tRNA	9806395	9806465	71.56	+	.	ID=tRNA_0898;Type=Gly;Anti-codon=GCC;structure=">>>>>>>..>>.>.......<.<<.>>>>>.......<<<<<....>>>>>.......<<<<<<<<<<<<.";
Chr7	tRNAscan-SE	tRNA	10491303	10491374	27.56	+	.	ID=tRNA_0899;Type=Pseudo;Anti-codon=CTC;structure=">>>>>>>..>>>>.........<<<<..>.>>.......<<.<....>>>.>.......<.<<<<<<<<<<.";
Chr7	tRNAscan-SE	tRNA	10497521	10497593	42.58	+	.	ID=tRNA_0900;Type=Glu;Anti-codon=TTC;structure=">>>>>>>..>>>>.........<<<<.>>>>>.......<<<<<......>>>.......<<<..<<<<<<<.";
Chr7	tRNAscan-SE	tRNA	10499190	10499262	79.78	+	.	ID=tRNA_0901;Type=Glu;Anti-codon=CTC;structure=">>>>>>>..>>>>.........<<<<.>>>>>.......<<<<<....>>>>>.......<<<<<<<<<<<<.";
Chr7	tRNAscan-SE	tRNA	10590550	10590621	70.78	+	.	ID=tRNA_0902;Type=Asp;Anti-codon=GTC;structure=">>>>>>>..>>>>........<<<<.>>>>>.......<<<<<....>>>>>.......<<<<<<<<<<<<.";
Chr7	tRNAscan-SE	tRNA	10595014	10595085	69.46	+	.	ID=tRNA_0903;Type=Asp;Anti-codon=GTC;structure=">>>>>>>..>>>>........<<<<.>>>>>.......<<<<<....>>>>>.......<<<<<<<<<<<<.";
Chr7	tRNAscan-SE	tRNA	12497215	12497287	67.39	+	.	ID=tRNA_0904;Type=Glu;Anti-codon=CTC;structure=">.>>>>>..>>>>.........<<<<.>>>>>.......<<<<<.....>>>>.......<<<<.<<<<<.<.";
Chr7	tRNAscan-SE	tRNA	12943026	12943130	29.97	+	.	ID=tRNA_0905;Type=Pseudo;Anti-codon=TAA;structure=">>>>>>>..>>>........<<<...>>>>>.........................................<<<<<...>>>>>.......<<<<<<<<<<<<.";
Chr7	tRNAscan-SE	tRNA	3629178	3629250	68.12	+	.	ID=tRNA_0906;Type=Ala;Anti-codon=AGC;structure=">>>>>>>..>>>>........<<<<.>>>>>.......<<<<<.....>>>>>.......<<<<<<<<<<<<.";
Chr7	tRNAscan-SE	tRNA	15971140	15971251	31.11	+	.	ID=tRNA_0907;Type=His;Anti-codon=ATG;structure=">>>>>>>..>>>..........<<<.>>..>..............................................<..<<......>>>>.......<<<<.<<<<<<<.";
Chr7	tRNAscan-SE	tRNA	21015832	21015910	22.70	+	.	ID=tRNA_0908;Type=Pseudo;Anti-codon=TAC;structure=">>>>>>>..>>>>.......<<<<....>>........<<.........>>>>.......<<<......<.<<<<<<<.";
Chr7	tRNAscan-SE	tRNA	25365215	25365293	22.70	+	.	ID=tRNA_0909;Type=Pseudo;Anti-codon=TAC;structure=">>>>>>>..>>>>.......<<<<....>>........<<.........>>>>.......<<<......<.<<<<<<<.";
Chr7	tRNAscan-SE	tRNA	26250036	26250106	71.56	+	.	ID=tRNA_0910;Type=Gly;Anti-codon=GCC;structure=">>>>>>>..>>.>.......<.<<.>>>>>.......<<<<<....>>>>>.......<<<<<<<<<<<<.";
Chr7	tRNAscan-SE	tRNA	28282145	28282217	72.81	+	.	ID=tRNA_0911;Type=Arg;Anti-codon=ACG;structure=">>>>>>>..>>>..........<<<.>>>>>.......<<<<<.....>>>>>.......<<<<<<<<<<<<.";
Chr7	tRNAscan-SE	tRNA	30764064	30764135	74.33	+	.	ID=tRNA_0912;Type=Gly;Anti-codon=TCC;structure=">>>>>>>..>>>>........<<<<.>>>>>.......<<<<<....>>>>>.......<<<<<<<<<<<<.";
Chr7	tRNAscan-SE	tRNA	31351579	31351651	21.13	+	.	ID=tRNA_0913;Type=Pseudo;Anti-codon=ATG;structure=">>>>>>>..>.>..........<.<.>>..>.......<..<<.....>>>.>.......<.<<<<<<<<<<.";
Chr7	tRNAscan-SE	tRNA	32552129	32552200	69.46	+	.	ID=tRNA_0914;Type=Asp;Anti-codon=GTC;structure=">>>>>>>..>>>>........<<<<.>>>>>.......<<<<<....>>>>>.......<<<<<<<<<<<<.";
Chr7	tRNAscan-SE	tRNA	34396583	34396664	79.53	+	.	ID=tRNA_0915;Type=Ser;Anti-codon=GCT;structure=">>>>>>>..>>>..........<<<.>>>>>.......<<<<<.>>>>...<<<<..>>>>>.......<<<<<<<<<<<<.";
Chr7	tRNAscan-SE	tRNA	37126135	37126205	68.12	+	.	ID=tRNA_0916;Type=Gly;Anti-codon=CCC;structure=">>>>>>>..>>>.........<<<.>>>>>.......<<<<<....>>>>>.......<<<<<<<<<<<<.";
Chr7	tRNAscan-SE	tRNA	3637601	3637673	63.74	+	.	ID=tRNA_0917;Type=Ala;Anti-codon=AGC;structure=">>>>>>>..>>>>........<<<<.>>>>>.......<<<<<.....>>>>>.......<<<<<<<<<<<<.";
Chr7	tRNAscan-SE	tRNA	37519500	37519571	68.81	+	.	ID=tRNA_0918;Type=Met;Anti-codon=CAT;structure=">>>>>>>..>>>>.......<<<<.>>>>>.......<<<<<.....>>>>>.......<<<<<<<<<<<<.";
Chr7	tRNAscan-SE	tRNA	37521527	37521598	68.81	+	.	ID=tRNA_0919;Type=Met;Anti-codon=CAT;structure=">>>>>>>..>>>>.......<<<<.>>>>>.......<<<<<.....>>>>>.......<<<<<<<<<<<<.";
Chr7	tRNAscan-SE	tRNA	37972560	37972631	77.63	+	.	ID=tRNA_0920;Type=Trp;Anti-codon=CCA;structure=">>>>>>>..>>>>.......<<<<.>>>>>.......<<<<<.....>>>>>.......<<<<<<<<<<<<.";
Chr7	tRNAscan-SE	tRNA	41444535	41444607	84.38	+	.	ID=tRNA_0921;Type=Lys;Anti-codon=CTT;structure=">>>>>>>..>>>>........<<<<.>>>>>.......<<<<<.....>>>>>.......<<<<<<<<<<<<.";
Chr7	tRNAscan-SE	tRNA	42335712	42335783	72.67	+	.	ID=tRNA_0922;Type=Glu;Anti-codon=TTC;structure=">>>>>>>..>>>>........<<<<.>>>>>.......<<<<<....>>>>>.......<<<<<<<<<<<<.";
Chr7	tRNAscan-SE	tRNA	46112246	46112318	72.50	+	.	ID=tRNA_0923;Type=Arg;Anti-codon=CCG;structure=">>>>>>>..>>>>........<<<<.>>>>>.......<<<<<.....>>>>>.......<<<<<<<<<<<<.";
Chr7	tRNAscan-SE	tRNA	46622834	46622906	34.67	+	.	ID=tRNA_0924;Type=His;Anti-codon=ATG;structure=">>>>>>>..>>>..........<<<.>>..>.......<..<<.....>>>>>.......<<<<<<<<<<<<.";
Chr7	tRNAscan-SE	tRNA	48484831	48484908	48.98	+	.	ID=tRNA_0925;Type=Ala;Anti-codon=TGC;structure=">>>>>>>..>>>>........<<<<.>>>>>............<<<<<.....>>>>>.......<<<<<<<<<<<<.";
Chr7	tRNAscan-SE	tRNA	48584469	48584562	28.62	+	.	ID=tRNA_0926;Type=Ala;Anti-codon=TGC;structure=">.>>>>>..>>>>........<<<<.>>>>>............................<<<<<.....>>>>>.......<<<<<<<<<<.<.";
Chr7	tRNAscan-SE	tRNA	48585594	48585666	69.90	+	.	ID=tRNA_0927;Type=Ala;Anti-codon=TGC;structure=">>>>>>>..>>>>........<<<<.>>>>>.......<<<<<.....>>>>>.......<<<<<<<<<<<<.";
Chr7	tRNAscan-SE	tRNA	3650224	3650296	68.12	+	.	ID=tRNA_0928;Type=Ala;Anti-codon=AGC;structure=">>>>>>>..>>>>........<<<<.>>>>>.......<<<<<.....>>>>>.......<<<<<<<<<<<<.";
Chr7	tRNAscan-SE	tRNA	48643803	48643881	28.08	+	.	ID=tRNA_0929;Type=Val;Anti-codon=CAC;structure=">>>>>>>..>>.>.......<.<<..>>.>........<.<<.......>>>>.......<<<......<.<<<<<<<.";
Chr7	tRNAscan-SE	tRNA	50267846	50267925	20.83	+	.	ID=tRNA_0930;Type=His;Anti-codon=ATG;structure=">>>>>>>..>.>..........<.<.>>..>.......<..<<...>><<.....>>>>.........<<<<<<<<<<<.";
Chr7	tRNAscan-SE	tRNA	46163631	46163709	25.91	-	.	ID=tRNA_0931;Type=Val;Anti-codon=CAC;structure=">>>>>>>..>>...........<<..>>.>........<.<<.......>>>>.............<<<<.<<<<<<<.";
Chr7	tRNAscan-SE	tRNA	45941093	45941174	79.53	-	.	ID=tRNA_0932;Type=Ser;Anti-codon=GCT;structure=">>>>>>>..>>>..........<<<.>>>>>.......<<<<<.>>>>...<<<<..>>>>>.......<<<<<<<<<<<<.";
Chr7	tRNAscan-SE	tRNA	44952588	44952660	31.24	-	.	ID=tRNA_0933;Type=His;Anti-codon=ATG;structure=">>>>>>>..>>>>........<<<<.>>.>>.......<<.<<.....>>>>>.......<<<<<<<<<<<<.";
Chr7	tRNAscan-SE	tRNA	44948456	44948527	73.14	-	.	ID=tRNA_0934;Type=Gly;Anti-codon=TCC;structure=">>>>>>>..>>>>........<<<<.>>>>>.......<<<<<....>>>>>.......<<<<<<<<<<<<.";
Chr7	tRNAscan-SE	tRNA	43899226	43899299	78.27	-	.	ID=tRNA_0935;Type=Arg;Anti-codon=TCG;structure=">>>>>>>..>>>>.........<<<<.>>>>>.......<<<<<.....>>>>>.......<<<<<<<<<<<<.";
Chr7	tRNAscan-SE	tRNA	43799855	43799927	21.41	-	.	ID=tRNA_0936;Type=Pseudo;Anti-codon=ATG;structure=">>>>>>>..>.>..........<.<.>>..>.......<..<<.....>>>>>.......<<<<<<<<<<<<.";
Chr7	tRNAscan-SE	tRNA	42019582	42019653	71.75	-	.	ID=tRNA_0937;Type=Pro;Anti-codon=AGG;structure=">>>>>>>..>>>.........<<<.>>>>>.......<<<<<.....>>>>>.......<<<<<<<<<<<<.";
Chr7	tRNAscan-SE	tRNA	39324094	39324163	20.24	-	.	ID=tRNA_0938;Type=Pseudo;Anti-codon=CAC;structure=">>>>..>>.>.......<.<<..>.>>........<<.<........>>>.......<<<..<<...<<.";
Chr7	tRNAscan-SE	tRNA	5078895	5078967	33.97	+	.	ID=tRNA_0939;Type=Pseudo;Anti-codon=AAC;structure=">>>>>>>..>.>...........<.<...>>>.......<<<......>>>>>.......<<<<<<<<<<<<.";
Chr7	tRNAscan-SE	tRNA	38363873	38363943	23.39	-	.	ID=tRNA_0940;Type=Pseudo;Anti-codon=ATG;structure=">>>>>..>.>>........<<.<..>>>>.......<<<<......>>>>>.......<<<<<<<<..<<.";
Chr7	tRNAscan-SE	tRNA	34618283	34618355	27.74	-	.	ID=tRNA_0941;Type=Pseudo;Anti-codon=ATA;structure=">>>>>>>..>.>..........<.<.>>..>.......<..<<.....>>>>>.......<<<<<<<<<<<<.";
Chr7	tRNAscan-SE	tRNA	31460288	31460360	68.12	-	.	ID=tRNA_0942;Type=Ala;Anti-codon=AGC;structure=">>>>>>>..>>>>........<<<<.>>>>>.......<<<<<.....>>>>>.......<<<<<<<<<<<<.";
Chr7	tRNAscan-SE	tRNA	31456878	31456950	68.12	-	.	ID=tRNA_0943;Type=Ala;Anti-codon=AGC;structure=">>>>>>>..>>>>........<<<<.>>>>>.......<<<<<.....>>>>>.......<<<<<<<<<<<<.";
Chr7	tRNAscan-SE	tRNA	31441730	31441802	44.02	-	.	ID=tRNA_0944;Type=Ala;Anti-codon=AGC;structure=">>>>>>>..>>>..........<<<.>>>.>.......<.<<<.....>>>>>.......<<<<<<<<<<<<.";
Chr7	tRNAscan-SE	tRNA	31354824	31354896	68.12	-	.	ID=tRNA_0945;Type=Ala;Anti-codon=AGC;structure=">>>>>>>..>>>>........<<<<.>>>>>.......<<<<<.....>>>>>.......<<<<<<<<<<<<.";
Chr7	tRNAscan-SE	tRNA	27982325	27982396	76.38	-	.	ID=tRNA_0946;Type=Trp;Anti-codon=CCA;structure=">>>>>>>..>>>>.......<<<<.>>>>>.......<<<<<.....>>>>>.......<<<<<<<<<<<<.";
Chr7	tRNAscan-SE	tRNA	27968171	27968242	76.38	-	.	ID=tRNA_0947;Type=Trp;Anti-codon=CCA;structure=">>>>>>>..>>>>.......<<<<.>>>>>.......<<<<<.....>>>>>.......<<<<<<<<<<<<.";
Chr7	tRNAscan-SE	tRNA	27952041	27952112	77.63	-	.	ID=tRNA_0948;Type=Trp;Anti-codon=CCA;structure=">>>>>>>..>>>>.......<<<<.>>>>>.......<<<<<.....>>>>>.......<<<<<<<<<<<<.";
Chr7	tRNAscan-SE	tRNA	21336602	21336674	35.91	-	.	ID=tRNA_0949;Type=Pseudo;Anti-codon=AGC;structure=">>>>>>>..>>>..........<<<..>.>>.......<<.<......>>>>>.......<<<<<<<<<<<<.";
Chr7	tRNAscan-SE	tRNA	5792020	5792093	85.42	+	.	ID=tRNA_0950;Type=Val;Anti-codon=CAC;structure=">>>>>>>..>>>...........<<<.>>>>>.......<<<<<.....>>>>>.......<<<<<<<<<<<<.";
Chr7	tRNAscan-SE	tRNA	13772765	13772838	75.71	-	.	ID=tRNA_0951;Type=Val;Anti-codon=AAC;structure=">>>>>>>..>>>...........<<<.>>>>>.......<<<<<.....>>>>>.......<<<<<<<<<<<<.";
Chr7	tRNAscan-SE	tRNA	11047697	11047769	70.40	-	.	ID=tRNA_0952;Type=Arg;Anti-codon=TCT;structure=">>>>>>>..>>>>........<<<<.>>>>>.......<<<<<.....>>>>>.......<<<<<<<<<<<<.";
Chr7	tRNAscan-SE	tRNA	11044312	11044384	70.40	-	.	ID=tRNA_0953;Type=Arg;Anti-codon=TCT;structure=">>>>>>>..>>>>........<<<<.>>>>>.......<<<<<.....>>>>>.......<<<<<<<<<<<<.";
Chr7	tRNAscan-SE	tRNA	10117007	10117085	30.86	-	.	ID=tRNA_0954;Type=Val;Anti-codon=CAC;structure=">>>>>>>..>>.>.......<.<<..>>.>........<.<<......>.>>>.......<<<.<......<<<<<<<.";
Chr7	tRNAscan-SE	tRNA	10062276	10062353	23.01	-	.	ID=tRNA_0955;Type=Pseudo;Anti-codon=CAC;structure=">>>>>>>..>>.>.......<.<<..>>............<<........>>>.......<<<.......<<<<<<<.";
Chr7	tRNAscan-SE	tRNA	8842299	8842372	77.22	-	.	ID=tRNA_0956;Type=Val;Anti-codon=AAC;structure=">>>>>>>..>>>...........<<<.>>>>>.......<<<<<.....>>>>>.......<<<<<<<<<<<<.";
Chr7	tRNAscan-SE	tRNA	8771797	8771877	69.68	-	.	ID=tRNA_0957;Type=Leu;Anti-codon=AAG;structure=">>>>>>>..>>>............<<<.>>>>>.......<<<<<.>>....<<..>>>>>.......<<<<<<<<<<<<.";
Chr7	tRNAscan-SE	tRNA	7200896	7200976	69.68	-	.	ID=tRNA_0958;Type=Leu;Anti-codon=AAG;structure=">>>>>>>..>>>............<<<.>>>>>.......<<<<<.>>....<<..>>>>>.......<<<<<<<<<<<<.";
Chr7	tRNAscan-SE	tRNA	6488814	6488887	60.75	-	.	ID=tRNA_0959;Type=Met;Anti-codon=CAT;structure=">>>>>>>..>>>..........<<<..>>>>.......<<<<.......>>>>>.......<<<<<<<<<<<<.";
Chr7	tRNAscan-SE	tRNA	5609988	5610059	20.45	-	.	ID=tRNA_0960;Type=Pseudo;Anti-codon=???;structure=".>>>>.>..>>>>..........<<<<..>>.........<<.....>.>>>.......<<<.<<.<<<<..";
Chr7	tRNAscan-SE	tRNA	5881530	5881601	79.11	+	.	ID=tRNA_0961;Type=Cys;Anti-codon=GCA;structure=">>>>>>>..>>>>.......<<<<.>>>>>.......<<<<<.....>>>>>.......<<<<<<<<<<<<.";
Chr7	tRNAscan-SE	tRNA	5193386	5193471	77.66	-	.	ID=tRNA_0962;Type=Tyr;Anti-codon=GTA;structure=">>>>>>>..>>>>........<<<<.>>>>>....................<<<<<.....>>>>>.......<<<<<<<<<<<<.";
Chr7	tRNAscan-SE	tRNA	4343203	4343284	84.20	-	.	ID=tRNA_0963;Type=Ser;Anti-codon=AGA;structure=">>>>>>>..>>>>........<<<<.>>>>>.......<<<<<.>>>>...<<<<..>>>>>.......<<<<<<<<<<<<.";
Chr7	tRNAscan-SE	tRNA	3994933	3995016	73.19	-	.	ID=tRNA_0964;Type=Leu;Anti-codon=CAA;structure=">>>>>>>..>>>...........<<<.>>>>>.......<<<<<.>>>>....<<<<..>>>>>.......<<<<<<<<<<<<.";
Chr7	tRNAscan-SE	tRNA	2916782	2916854	84.38	-	.	ID=tRNA_0965;Type=Lys;Anti-codon=CTT;structure=">>>>>>>..>>>>........<<<<.>>>>>.......<<<<<.....>>>>>.......<<<<<<<<<<<<.";
Chr7	tRNAscan-SE	tRNA	2916590	2916662	84.38	-	.	ID=tRNA_0966;Type=Lys;Anti-codon=CTT;structure=">>>>>>>..>>>>........<<<<.>>>>>.......<<<<<.....>>>>>.......<<<<<<<<<<<<.";
Chr7	tRNAscan-SE	tRNA	2060674	2060746	59.19	-	.	ID=tRNA_0967;Type=Ala;Anti-codon=CGC;structure=">>>>>>>..>>>>........<<<<.>>>>>.......<<<<<.....>>>>>.......<<<<<<<<<<<<.";
Chr7	tRNAscan-SE	tRNA	1866276	1866347	69.59	-	.	ID=tRNA_0968;Type=Gln;Anti-codon=CTG;structure=">>>>>>>..>>>>........<<<<.>>>>>.......<<<<<....>>>>>.......<<<<<<<<<<<<.";
Chr7	tRNAscan-SE	tRNA	1529504	1529576	72.95	-	.	ID=tRNA_0969;Type=Phe;Anti-codon=GAA;structure=">>>>.>>..>>>>........<<<<.>>>>>.......<<<<<.....>>>>>.......<<<<<<<.<<<<.";
Chr7	tRNAscan-SE	tRNA	7740902	7740979	41.18	+	.	ID=tRNA_0970;Type=Ala;Anti-codon=TGC;structure=">>.>.>>..>>>>........<<<<.>>>>>............<<<<<.....>>>>>.......<<<<<<<.<.<<.";
Chr7	tRNAscan-SE	tRNA	8710652	8710724	24.52	+	.	ID=tRNA_0971;Type=Tyr;Anti-codon=ATA;structure=">>>>>>>..>>>.........<<.<.>>.>>.......<<.<<.....>>>>>.......<<<<<<<<<<<<.";
Chr8	tRNAscan-SE	tRNA	1622563	1622643	68.57	+	.	ID=tRNA_0972;Type=Leu;Anti-codon=CAG;structure=">>>>>>>..>>>............<<<.>>>>>.......<<<<<.>>....<<..>>>>>.......<<<<<<<<<<<<.";
Chr8	tRNAscan-SE	tRNA	8763447	8763517	71.56	+	.	ID=tRNA_0973;Type=Gly;Anti-codon=GCC;structure=">>>>>>>..>>.>.......<.<<.>>>>>.......<<<<<....>>>>>.......<<<<<<<<<<<<.";
Chr8	tRNAscan-SE	tRNA	9533082	9533155	83.89	+	.	ID=tRNA_0974;Type=Ile;Anti-codon=AAT;structure=">>>>>>>..>>>>.........<<<<.>>>>>.......<<<<<.....>>>>>.......<<<<<<<<<<<<.";
Chr8	tRNAscan-SE	tRNA	9533161	9533233	72.81	+	.	ID=tRNA_0975;Type=Arg;Anti-codon=ACG;structure=">>>>>>>..>>>..........<<<.>>>>>.......<<<<<.....>>>>>.......<<<<<<<<<<<<.";
Chr8	tRNAscan-SE	tRNA	9592348	9592426	20.03	+	.	ID=tRNA_0976;Type=Val;Anti-codon=CAC;structure=">>>>>>>..>>.>.......<.<<..>>.>........<.<<.......>>>>.......<<<......<.<<<<<<<.";
Chr8	tRNAscan-SE	tRNA	11274298	11274379	79.53	+	.	ID=tRNA_0977;Type=Ser;Anti-codon=GCT;structure=">>>>>>>..>>>..........<<<.>>>>>.......<<<<<.>>>>...<<<<..>>>>>.......<<<<<<<<<<<<.";
Chr8	tRNAscan-SE	tRNA	14747491	14747563	21.57	+	.	ID=tRNA_0978;Type=Pseudo;Anti-codon=ATT;structure="..>>>....>>>..........<<<.>>>>.........<<<<.....>>>>>.......<<<<<..<<<...";
Chr8	tRNAscan-SE	tRNA	14965362	14965446	61.15	+	.	ID=tRNA_0979;Type=Met;Anti-codon=CAT;structure=">>>>>>>..>>>>.........<<<<.>>>>....................<<<<.....>>>>>.......<<<<<<<<<<<<.";
Chr8	tRNAscan-SE	tRNA	15023110	15023182	79.78	+	.	ID=tRNA_0980;Type=Glu;Anti-codon=CTC;structure=">>>>>>>..>>>>.........<<<<.>>>>>.......<<<<<....>>>>>.......<<<<<<<<<<<<.";
Chr8	tRNAscan-SE	tRNA	16222247	16222319	23.10	+	.	ID=tRNA_0981;Type=Pseudo;Anti-codon=ATG;structure=">>>>>>>..>>>..........<<<..>..>.......<..<......>>>>>.......<<<<<<<<<<<<.";
Chr8	tRNAscan-SE	tRNA	17253840	17253912	51.28	+	.	ID=tRNA_0982;Type=Glu;Anti-codon=CTC;structure=">>>>>>>..>>>>.........<<<<.>.>>>.......<<<.<....>>>>>.......<<<<<<<<<<<<.";
Chr8	tRNAscan-SE	tRNA	4640156	4640239	71.45	+	.	ID=tRNA_0983;Type=Leu;Anti-codon=CAA;structure=">>>>>>>..>>>...........<<<.>>>>>.......<<<<<.>>>>....<<<<..>>>>>.......<<<<<<<<<<<<.";
Chr8	tRNAscan-SE	tRNA	35329871	35329942	71.75	+	.	ID=tRNA_0984;Type=Pro;Anti-codon=AGG;structure=">>>>>>>..>>>.........<<<.>>>>>.......<<<<<.....>>>>>.......<<<<<<<<<<<<.";
Chr8	tRNAscan-SE	tRNA	36549301	36549373	72.63	+	.	ID=tRNA_0985;Type=Arg;Anti-codon=CCT;structure=">>>>>.>..>>>>........<<<<.>>>>>.......<<<<<.....>>>>>.......<<<<<<.<<<<<.";
Chr8	tRNAscan-SE	tRNA	37009216	37009306	74.76	+	.	ID=tRNA_0986;Type=Tyr;Anti-codon=GTA;structure=">>>>>>>..>>>>........<<<<.>>>>>.........................<<<<<.....>>>>>.......<<<<<<<<<<<<.";
Chr8	tRNAscan-SE	tRNA	42337043	42337124	83.23	+	.	ID=tRNA_0987;Type=Ser;Anti-codon=CGA;structure=">>>>>>>..>>>..........<<<.>>>>>.......<<<<<.>>>>...<<<<..>>>>>.......<<<<<<<<<<<<.";
Chr8	tRNAscan-SE	tRNA	43785274	43785346	82.98	+	.	ID=tRNA_0988;Type=Lys;Anti-codon=TTT;structure=">>>>>>>..>>>>........<<<<.>>>>>.......<<<<<.....>>>>>.......<<<<<<<<<<<<.";
Chr8	tRNAscan-SE	tRNA	44482242	44482313	69.46	+	.	ID=tRNA_0989;Type=Asp;Anti-codon=GTC;structure=">>>>>>>..>>>>........<<<<.>>>>>.......<<<<<....>>>>>.......<<<<<<<<<<<<.";
Chr8	tRNAscan-SE	tRNA	48092741	48092814	76.90	+	.	ID=tRNA_0990;Type=Thr;Anti-codon=AGT;structure=">>>>>>>..>>>>.........<<<<.>>>>>.......<<<<<.....>>>>>.......<<<<<<<<<<<<.";
Chr8	tRNAscan-SE	tRNA	48735619	48735693	35.98	+	.	ID=tRNA_0991;Type=Pseudo;Anti-codon=AAC;structure=".>>.>.>..>>>...........<<<.>.>>>.......<<<.<........>>.......<<....<.<.<<..";
Chr8	tRNAscan-SE	tRNA	48735858	48735930	64.30	+	.	ID=tRNA_0992;Type=Val;Anti-codon=AAC;structure=".>>>>>>..>>>..........<<<.>>>>>.......<<<<<.....>>>>>.......<<<<<<<<<<<..";
Chr8	tRNAscan-SE	tRNA	48737562	48737635	74.68	+	.	ID=tRNA_0993;Type=Val;Anti-codon=AAC;structure=">>>>>>>..>>>...........<<<.>>>>>.......<<<<<.....>>>>>.......<<<<<<<<<<<<.";
Chr8	tRNAscan-SE	tRNA	4711069	4711141	29.38	+	.	ID=tRNA_0994;Type=His;Anti-codon=ATG;structure=">>>>>>>..>>>..........<<<.>>.>>.......<<.<<.....>>>>>.......<<<<<<<<<<<<.";
Chr8	tRNAscan-SE	tRNA	49044813	49044884	81.33	-	.	ID=tRNA_0995;Type=Thr;Anti-codon=CGT;structure=">>>>>>>..>>>>.......<<<<.>>>>>.......<<<<<.....>>>>>.......<<<<<<<<<<<<.";
Chr8	tRNAscan-SE	tRNA	49008365	49008436	51.36	-	.	ID=tRNA_0996;Type=His;Anti-codon=GTG;structure=">>>>>>>..>>>>........<<<<.>>>>.........<<<<....>>>>>.......<<<<<<<<<<<<.";
Chr8	tRNAscan-SE	tRNA	46894108	46894189	80.82	-	.	ID=tRNA_0997;Type=Ser;Anti-codon=TGA;structure=">>>>>>>..>>>..........<<<.>>>>>.......<<<<<.>>>>...<<<<..>>>>>.......<<<<<<<<<<<<.";
Chr8	tRNAscan-SE	tRNA	46321611	46321688	21.50	-	.	ID=tRNA_0998;Type=Pseudo;Anti-codon=TAT;structure=">>>>>>>..>>.>.......<.<<..>.>>........<<.<......>.>>>.......<<<......<<<<<<<<.";
Chr8	tRNAscan-SE	tRNA	44818166	44818240	24.97	-	.	ID=tRNA_0999;Type=Ile;Anti-codon=TAT;structure=">.>>>.>...>>>............<<<.>>>>.......<.<<<.....>>>.>.......<.<<<<.<<<.<.";
Chr8	tRNAscan-SE	tRNA	44302491	44302570	69.72	-	.	ID=tRNA_1000;Type=Leu;Anti-codon=TAG;structure=">>>>>>>..>>>...........<<<.>>>>>.......<<<<<.>>....<<..>>>>>.......<<<<<<<<<<<<.";
Chr8	tRNAscan-SE	tRNA	44293071	44293150	65.18	-	.	ID=tRNA_1001;Type=Leu;Anti-codon=TAG;structure=">>>>>>>..>>>...........<<<.>>>>>.......<<<<<.>>....<<..>>>>>.......<<<<<<<<<<<<.";
Chr8	tRNAscan-SE	tRNA	40148359	40148440	23.94	-	.	ID=tRNA_1002;Type=Leu;Anti-codon=AAG;structure=">>>.>>>..>>>............<<<.>>..>.......<..<<.>>....<<...>>>.>.......<.<<<<<<.<<<.";
Chr8	tRNAscan-SE	tRNA	40037765	40037837	65.14	-	.	ID=tRNA_1003;Type=Ala;Anti-codon=CGC;structure=">>>>>>>..>>>>........<<<<.>>>>>.......<<<<<.....>>>>>.......<<<<<<<<<<<<.";
Chr8	tRNAscan-SE	tRNA	39187945	39188016	74.33	-	.	ID=tRNA_1004;Type=Gly;Anti-codon=TCC;structure=">>>>>>>..>>>>........<<<<.>>>>>.......<<<<<....>>>>>.......<<<<<<<<<<<<.";
Chr8	tRNAscan-SE	tRNA	5076832	5076918	37.07	+	.	ID=tRNA_1005;Type=Leu;Anti-codon=CAA;structure=".>>>>>>..>>>...........<<<.>>>>>.......<<<<<.>>>>....<<<<...>>>>..........<<<<.<<<<<<..";
Chr8	tRNAscan-SE	tRNA	39179195	39179266	74.33	-	.	ID=tRNA_1006;Type=Gly;Anti-codon=TCC;structure=">>>>>>>..>>>>........<<<<.>>>>>.......<<<<<....>>>>>.......<<<<<<<<<<<<.";
Chr8	tRNAscan-SE	tRNA	37382049	37382120	20.55	-	.	ID=tRNA_1007;Type=Undet;Anti-codon=???;structure=">>>>..>..>>>>..........<<<<..>>.........<<.....>.>>>.......<<<.<<..<<<<.";
Chr8	tRNAscan-SE	tRNA	22447915	22447987	22.51	-	.	ID=tRNA_1008;Type=Pseudo;Anti-codon=TAT;structure=">>>>>>>...>>>.......<<<...>>>>..........<<<<....>>>>>.......<<<<<<<<<<<<.";
Chr8	tRNAscan-SE	tRNA	19503993	19504064	76.38	-	.	ID=tRNA_1009;Type=Trp;Anti-codon=CCA;structure=">>>>>>>..>>>>.......<<<<.>>>>>.......<<<<<.....>>>>>.......<<<<<<<<<<<<.";
Chr8	tRNAscan-SE	tRNA	13596016	13596094	28.36	-	.	ID=tRNA_1010;Type=Val;Anti-codon=CAC;structure=">>>>>>>..>>.>.......<.<<..>>>>........<<<<.......>>>>.......<<<......<.<<<<<<<.";
Chr8	tRNAscan-SE	tRNA	9339090	9339159	44.94	-	.	ID=tRNA_1011;Type=Undet;Anti-codon=???;structure=">>>>>>>..>>>>.......<<<<.>>>>>....<<<<.<.....>>>>>.......<<<<<<<<<<<<.";
Chr8	tRNAscan-SE	tRNA	9200587	9200658	71.75	-	.	ID=tRNA_1012;Type=Pro;Anti-codon=AGG;structure=">>>>>>>..>>>.........<<<.>>>>>.......<<<<<.....>>>>>.......<<<<<<<<<<<<.";
Chr8	tRNAscan-SE	tRNA	9127023	9127105	65.18	-	.	ID=tRNA_1013;Type=Leu;Anti-codon=TAA;structure=">>>>>>>..>>>..........<<<.>>>>>.......<<<<<.>>>>....<<<<..>>>>>.......<<<<<<<<<<<<.";
Chr8	tRNAscan-SE	tRNA	7937407	7937480	85.42	-	.	ID=tRNA_1014;Type=Val;Anti-codon=CAC;structure=">>>>>>>..>>>...........<<<.>>>>>.......<<<<<.....>>>>>.......<<<<<<<<<<<<.";
Chr8	tRNAscan-SE	tRNA	7283432	7283503	77.02	-	.	ID=tRNA_1015;Type=Gln;Anti-codon=TTG;structure=">>>>>>>..>>>>........<<<<.>>>>>.......<<<<<....>>>>>.......<<<<<<<<<<<<.";
Chr8	tRNAscan-SE	tRNA	5112037	5112120	73.62	+	.	ID=tRNA_1016;Type=Leu;Anti-codon=CAA;structure=">>>>>>>..>>>...........<<<.>>>>>.......<<<<<.>>>>....<<<<..>>>>>.......<<<<<<<<<<<<.";
Chr8	tRNAscan-SE	tRNA	6424443	6424515	86.15	-	.	ID=tRNA_1017;Type=Lys;Anti-codon=TTT;structure=">>>>>>>..>>>>........<<<<.>>>>>.......<<<<<.....>>>>>.......<<<<<<<<<<<<.";
Chr8	tRNAscan-SE	tRNA	5203602	5203680	21.23	-	.	ID=tRNA_1018;Type=Pseudo;Anti-codon=TAC;structure=">>>>>>>..>>>>.......<<<<..>.>>........<<.<.......>>>>.......<<<......<.<<<<<<<.";
Chr8	tRNAscan-SE	tRNA	2285164	2285235	78.18	-	.	ID=tRNA_1019;Type=Cys;Anti-codon=GCA;structure=">>>>>>>..>>>>.......<<<<.>>>>>.......<<<<<.....>>>>>.......<<<<<<<<<<<<.";
Chr8	tRNAscan-SE	tRNA	7667621	7667704	70.82	+	.	ID=tRNA_1020;Type=Leu;Anti-codon=CAA;structure=">>>>>>>..>>>...........<<<.>>>>>.......<<<<<.>>>>....<<<<..>>>>>.......<<<<<<<<<<<<.";
Chr8	tRNAscan-SE	tRNA	8179911	8179987	23.16	+	.	ID=tRNA_1021;Type=Val;Anti-codon=TAC;structure=">>>>>>>..>>>>.......<<<<..>.>>........<<.<........>>>.......<<<......<<<<<<<.";
Chr8	tRNAscan-SE	tRNA	8761958	8762031	83.42	+	.	ID=tRNA_1022;Type=Ile;Anti-codon=AAT;structure=">>>>>>>..>>>>.........<<<<.>>>>>.......<<<<<.....>>>>>.......<<<<<<<<<<<<.";
Chr8	tRNAscan-SE	tRNA	8762037	8762109	72.81	+	.	ID=tRNA_1023;Type=Arg;Anti-codon=ACG;structure=">>>>>>>..>>>..........<<<.>>>>>.......<<<<<.....>>>>>.......<<<<<<<<<<<<.";
Chr9	tRNAscan-SE	tRNA	1272357	1272430	81.83	+	.	ID=tRNA_1024;Type=Asn;Anti-codon=GTT;structure=">>>>>>>..>>>>.........<<<<.>>>>>.......<<<<<.....>>>>>.......<<<<<<<<<<<<.";
Chr9	tRNAscan-SE	tRNA	14539820	14539901	52.84	+	.	ID=tRNA_1025;Type=Ser;Anti-codon=GCT;structure=">>>>>>>..>>>>........<<<<.>.>>>.......<<<.<.>>>>...<<<<...>>>>.......<<<<.<<<<<<<.";
Chr9	tRNAscan-SE	tRNA	14542490	14542559	20.20	+	.	ID=tRNA_1026;Type=Pseudo;Anti-codon=CCT;structure=">.>.>....>>............<<.>>.>>.......<<.<<...>>>>>.......<<<<<.<.<.<.";
Chr9	tRNAscan-SE	tRNA	15989189	15989260	73.73	+	.	ID=tRNA_1027;Type=Pro;Anti-codon=TGG;structure=">>>>>>>..>>>.........<<<.>>>>>.......<<<<<.....>>>>>.......<<<<<<<<<<<<.";
Chr9	tRNAscan-SE	tRNA	16266510	16266581	62.38	+	.	ID=tRNA_1028;Type=His;Anti-codon=GTG;structure=">>>>>>>..>>>>........<<<<.>>>>>.......<<<<<....>>>>>.......<<<<<<<<<<<<.";
Chr9	tRNAscan-SE	tRNA	20500058	20500133	22.30	+	.	ID=tRNA_1029;Type=Pseudo;Anti-codon=TAG;structure=">>>>>.>..>>.............<<...>>>.......<<<...>><<..>>>>>.......<<<<<<.<<<<<.";
Chr9	tRNAscan-SE	tRNA	22610189	22610261	27.26	+	.	ID=tRNA_1030;Type=His;Anti-codon=ATG;structure=">>>>>>>..>>.>........<.<<.>>..>.......<..<<.....>>>>>.......<<<<<<<<<<<<.";
Chr9	tRNAscan-SE	tRNA	23274795	23274873	28.08	+	.	ID=tRNA_1031;Type=Val;Anti-codon=CAC;structure=">>>>>>>..>>.>.......<.<<..>>.>........<.<<.......>>>>.......<<<......<.<<<<<<<.";
Chr9	tRNAscan-SE	tRNA	24302285	24302358	78.61	+	.	ID=tRNA_1032;Type=Asn;Anti-codon=GTT;structure=">>>>>>>..>>>>.........<<<<.>>>>>.......<<<<<.....>>>>>.......<<<<<<<<<<<<.";
Chr9	tRNAscan-SE	tRNA	24529621	24529692	74.33	+	.	ID=tRNA_1033;Type=Gly;Anti-codon=TCC;structure=">>>>>>>..>>>>........<<<<.>>>>>.......<<<<<....>>>>>.......<<<<<<<<<<<<.";
Chr9	tRNAscan-SE	tRNA	27728154	27728219	20.02	+	.	ID=tRNA_1034;Type=Pseudo;Anti-codon=CAC;structure=">>>..>>>>.......<<<<..>.>>........<<.<........>>>.......<<<..<<.<.";
Chr9	tRNAscan-SE	tRNA	1272440	1272513	85.42	+	.	ID=tRNA_1035;Type=Val;Anti-codon=CAC;structure=">>>>>>>..>>>...........<<<.>>>>>.......<<<<<.....>>>>>.......<<<<<<<<<<<<.";
Chr9	tRNAscan-SE	tRNA	33638829	33638900	28.70	+	.	ID=tRNA_1036;Type=Pseudo;Anti-codon=GTC;structure=".>>.>>...>>>>........<<<<.>>.>>.......<<.<<....>>>>>.......<<<<<.<<.<<..";
Chr9	tRNAscan-SE	tRNA	46333234	46333306	21.44	+	.	ID=tRNA_1037;Type=Pseudo;Anti-codon=TTA;structure=">>>>>....>>>..........<<<..>>>.........<<<......>>>>>.......<<<<<..<<<<<.";
Chr9	tRNAscan-SE	tRNA	37889073	37889151	21.26	-	.	ID=tRNA_1038;Type=Pseudo;Anti-codon=CAC;structure=">>>>>>>...>.>.......<.<...>.>>........<<.<......>>>>>.......<<<<<......<<<<<<<.";
Chr9	tRNAscan-SE	tRNA	26362842	26362918	23.48	-	.	ID=tRNA_1039;Type=Val;Anti-codon=CAC;structure=">>>>>>>..>>.>.......<.<<..>.>>........<<.<.......>>>>.......<<<....<.<<<<<<<.";
Chr9	tRNAscan-SE	tRNA	25701645	25701726	79.53	-	.	ID=tRNA_1040;Type=Ser;Anti-codon=GCT;structure=">>>>>>>..>>>..........<<<.>>>>>.......<<<<<.>>>>...<<<<..>>>>>.......<<<<<<<<<<<<.";
Chr9	tRNAscan-SE	tRNA	24528286	24528357	74.33	-	.	ID=tRNA_1041;Type=Gly;Anti-codon=TCC;structure=">>>>>>>..>>>>........<<<<.>>>>>.......<<<<<....>>>>>.......<<<<<<<<<<<<.";
Chr9	tRNAscan-SE	tRNA	23167005	23167078	74.93	-	.	ID=tRNA_1042;Type=Val;Anti-codon=AAC;structure=">>>>>>>..>>>...........<<<.>>>>>.......<<<<<.....>>>>>.......<<<<<<<<<<<<.";
Chr9	tRNAscan-SE	tRNA	18461550	18461621	68.19	-	.	ID=tRNA_1043;Type=Met;Anti-codon=CAT;structure=">>>>>>>..>>>>.......<<<<.>>>>>.......<<<<<.....>>>>>.......<<<<<<<<<<<<.";
Chr9	tRNAscan-SE	tRNA	18453015	18453086	68.19	-	.	ID=tRNA_1044;Type=Met;Anti-codon=CAT;structure=">>>>>>>..>>>>.......<<<<.>>>>>.......<<<<<.....>>>>>.......<<<<<<<<<<<<.";
Chr9	tRNAscan-SE	tRNA	17348388	17348460	68.12	-	.	ID=tRNA_1045;Type=Ala;Anti-codon=AGC;structure=">>>>>>>..>>>>........<<<<.>>>>>.......<<<<<.....>>>>>.......<<<<<<<<<<<<.";
Chr9	tRNAscan-SE	tRNA	2811840	2811911	49.74	+	.	ID=tRNA_1046;Type=SeC;Anti-codon=TCA;structure=">.>>>>>..>>>>........<<<<.>>>>>.......<<<<<....>>.>.........<.<<<<<<<.<.";
Chr9	tRNAscan-SE	tRNA	16838119	16838202	75.36	-	.	ID=tRNA_1047;Type=Leu;Anti-codon=CAA;structure=">>>>>>>..>>>...........<<<.>>>>>.......<<<<<.>>>>....<<<<..>>>>>.......<<<<<<<<<<<<.";
Chr9	tRNAscan-SE	tRNA	16335175	16335246	68.81	-	.	ID=tRNA_1048;Type=Met;Anti-codon=CAT;structure=">>>>>>>..>>>>.......<<<<.>>>>>.......<<<<<.....>>>>>.......<<<<<<<<<<<<.";
Chr9	tRNAscan-SE	tRNA	15989479	15989550	71.75	-	.	ID=tRNA_1049;Type=Pro;Anti-codon=AGG;structure=">>>>>>>..>>>.........<<<.>>>>>.......<<<<<.....>>>>>.......<<<<<<<<<<<<.";
Chr9	tRNAscan-SE	tRNA	15449696	15449774	20.41	-	.	ID=tRNA_1050;Type=Pseudo;Anti-codon=CAC;structure=">>>>>>>..>>...........<<..>.>>........<<.<.......>>.>.............<.<<.<<<<<<<.";
Chr9	tRNAscan-SE	tRNA	15258036	15258108	70.53	-	.	ID=tRNA_1051;Type=Glu;Anti-codon=CTC;structure=">>>.>>>..>>>>.........<<<<.>>>>>.......<<<<<....>>>>>.......<<<<<<<<.<<<.";
Chr9	tRNAscan-SE	tRNA	12668774	12668845	47.98	-	.	ID=tRNA_1052;Type=Asn;Anti-codon=GTT;structure=">>>.>>>...>>>>.......<<<<.>>.>>.......<<.<<.....>>>>>.......<<<<<<<<<<<.";
Chr9	tRNAscan-SE	tRNA	9794126	9794198	70.42	-	.	ID=tRNA_1053;Type=Arg;Anti-codon=TCT;structure=">>>>>>>..>>>>........<<<<.>>>>>.......<<<<<.....>>>>>.......<<<<<<<<<<<<.";
Chr9	tRNAscan-SE	tRNA	7501271	7501337	26.21	-	.	ID=tRNA_1054;Type=Val;Anti-codon=CAC;structure=">>>>..>>.>.......<.<<..>>.>........<.<<......>.>>>.......<<<<<<<.<.";
Chr9	tRNAscan-SE	tRNA	6233109	6233195	60.14	-	.	ID=tRNA_1055;Type=Met;Anti-codon=CAT;structure=">>>>>>>..>>>>.........<<<<.>>>>......................<<<<.....>>>>>.......<<<<<<<<<<<<.";
Chr9	tRNAscan-SE	tRNA	6230707	6230793	60.14	-	.	ID=tRNA_1056;Type=Met;Anti-codon=CAT;structure=">>>>>>>..>>>>.........<<<<.>>>>......................<<<<.....>>>>>.......<<<<<<<<<<<<.";
Chr9	tRNAscan-SE	tRNA	5006095	5006167	31.60	+	.	ID=tRNA_1057;Type=His;Anti-codon=ATG;structure=">>>>>.>..>>>..........<<<.>>..>.......<..<<.....>>>>>.......<<<<<<.<<<<<.";
Chr9	tRNAscan-SE	tRNA	6227269	6227353	61.15	-	.	ID=tRNA_1058;Type=Met;Anti-codon=CAT;structure=">>>>>>>..>>>>.........<<<<.>>>>....................<<<<.....>>>>>.......<<<<<<<<<<<<.";
Chr9	tRNAscan-SE	tRNA	5575885	5575966	83.72	-	.	ID=tRNA_1059;Type=Ser;Anti-codon=AGA;structure=">>>>>>>..>>>>........<<<<.>>>>>.......<<<<<.>>>>...<<<<..>>>>>.......<<<<<<<<<<<<.";
Chr9	tRNAscan-SE	tRNA	5331035	5331107	79.78	-	.	ID=tRNA_1060;Type=Glu;Anti-codon=CTC;structure=">>>>>>>..>>>>.........<<<<.>>>>>.......<<<<<....>>>>>.......<<<<<<<<<<<<.";
Chr9	tRNAscan-SE	tRNA	5327433	5327505	79.78	-	.	ID=tRNA_1061;Type=Glu;Anti-codon=CTC;structure=">>>>>>>..>>>>.........<<<<.>>>>>.......<<<<<....>>>>>.......<<<<<<<<<<<<.";
Chr9	tRNAscan-SE	tRNA	4509702	4509775	81.86	-	.	ID=tRNA_1062;Type=Arg;Anti-codon=TCG;structure=">>>>>>>..>>>>.........<<<<.>>>>>.......<<<<<.....>>>>>.......<<<<<<<<<<<<.";
Chr9	tRNAscan-SE	tRNA	4087144	4087227	73.57	-	.	ID=tRNA_1063;Type=Leu;Anti-codon=CAA;structure=">>>>>>>..>>>...........<<<.>>>>>.......<<<<<.>>>>....<<<<..>>>>>.......<<<<<<<<<<<<.";
Chr9	tRNAscan-SE	tRNA	3651015	3651107	76.91	-	.	ID=tRNA_1064;Type=Tyr;Anti-codon=GTA;structure=">>>>>>>..>>>>........<<<<.>>>>>...........................<<<<<.....>>>>>.......<<<<<<<<<<<<.";
Chr9	tRNAscan-SE	tRNA	3564062	3564135	74.28	-	.	ID=tRNA_1065;Type=Thr;Anti-codon=AGT;structure=">>>>>>>..>>>>.........<<<<.>>>>>.......<<<<<.....>>>>>.......<<<<<<<<<<<<.";
Chr9	tRNAscan-SE	tRNA	2193042	2193114	20.09	-	.	ID=tRNA_1066;Type=Pseudo;Anti-codon=ATG;structure=">>>>>>>..>.>>........<<.<..>.>>.......<<.<......>>.>>.......<<.<<<<<<<<<.";
Chr9	tRNAscan-SE	tRNA	1274987	1275060	81.83	-	.	ID=tRNA_1067;Type=Asn;Anti-codon=GTT;structure=">>>>>>>..>>>>.........<<<<.>>>>>.......<<<<<.....>>>>>.......<<<<<<<<<<<<.";
Chr9	tRNAscan-SE	tRNA	5574677	5574758	84.20	+	.	ID=tRNA_1068;Type=Ser;Anti-codon=AGA;structure=">>>>>>>..>>>>........<<<<.>>>>>.......<<<<<.>>>>...<<<<..>>>>>.......<<<<<<<<<<<<.";
Chr9	tRNAscan-SE	tRNA	1274904	1274977	85.42	-	.	ID=tRNA_1069;Type=Val;Anti-codon=CAC;structure=">>>>>>>..>>>...........<<<.>>>>>.......<<<<<.....>>>>>.......<<<<<<<<<<<<.";
Chr9	tRNAscan-SE	tRNA	1270929	1271000	62.38	-	.	ID=tRNA_1070;Type=His;Anti-codon=GTG;structure=">>>>>>>..>>>>........<<<<.>>>>>.......<<<<<....>>>>>.......<<<<<<<<<<<<.";
Chr9	tRNAscan-SE	tRNA	1267948	1268019	62.38	-	.	ID=tRNA_1071;Type=His;Anti-codon=GTG;structure=">>>>>>>..>>>>........<<<<.>>>>>.......<<<<<....>>>>>.......<<<<<<<<<<<<.";
Chr9	tRNAscan-SE	tRNA	941511	941581	31.16	-	.	ID=tRNA_1072;Type=Cys;Anti-codon=GCA;structure="..>>>>>..>>>.........<<<.>>.>>.......<<.<<....>>>>>.......<<<<<<<<<<...";
Chr9	tRNAscan-SE	tRNA	145816	145888	27.38	-	.	ID=tRNA_1073;Type=Tyr;Anti-codon=ATA;structure=">>>>>>>..>>............<<.>>.............<<.....>>>>>.......<<<<<<<<<<<<.";
Chr9	tRNAscan-SE	tRNA	7110734	7110807	81.83	+	.	ID=tRNA_1074;Type=Asn;Anti-codon=GTT;structure=">>>>>>>..>>>>.........<<<<.>>>>>.......<<<<<.....>>>>>.......<<<<<<<<<<<<.";
Chr9	tRNAscan-SE	tRNA	11575979	11576048	22.90	+	.	ID=tRNA_1075;Type=Pseudo;Anti-codon=TAC;structure=">>>>..>>>>.......<<<<..>.>>........<<.<........>>>.......<<<..<<...<<.";
Chr9	tRNAscan-SE	tRNA	11587721	11587793	74.34	+	.	ID=tRNA_1076;Type=Glu;Anti-codon=CTC;structure=">>>>>>>..>>>>.........<<<<.>>>>>.......<<<<<....>>>>>.......<<<<<<<<<<<<.";
Chr9	tRNAscan-SE	tRNA	12760606	12760678	28.04	+	.	ID=tRNA_1077;Type=Ile;Anti-codon=TAT;structure=">>>>>>>..>>>.........<<<..>>.>.........<.<<.....>>.>>.......<<.<<<<<<<<<.";
Scaffold1	tRNAscan-SE	tRNA	88208	88280	25.51	+	.	ID=tRNA_1078;Type=Pseudo;Anti-codon=ATG;structure=">>>>>>>..>.>..........<.<.>>..>.......<..<<.....>>>>>.......<<<<<<<<<<<<.";
Scaffold1	tRNAscan-SE	tRNA	1641110	1641182	20.13	+	.	ID=tRNA_1079;Type=Pseudo;Anti-codon=ATG;structure=".>>>>>>..>>>>........<<<<..>..>.......<..<......>>>.>.......<.<<<<<<<<<..";
Scaffold1	tRNAscan-SE	tRNA	1727429	1727501	26.78	+	.	ID=tRNA_1080;Type=Pseudo;Anti-codon=ATG;structure=".>>>>>>..>>>>........<<<<..>..>.......<..<......>>>>>.......<<<<<<<<<<<..";
Scaffold12	tRNAscan-SE	tRNA	23648	23721	62.11	+	.	ID=tRNA_1081;Type=Asp;Anti-codon=GTC;structure=">>>>>>>..>>>>.........<<<<.>>>>>.......<<<<<.....>>>>>.......<<<<<<<<<<<<.";
Scaffold12	tRNAscan-SE	tRNA	31196	31269	67.71	+	.	ID=tRNA_1082;Type=Phe;Anti-codon=GAA;structure=">>>>>>>..>>>>.........<<<<.>>>>>.......<<<<<.....>>>>>.......<<<<<<<<<<<<.";
Scaffold12	tRNAscan-SE	tRNA	414954	415028	61.56	+	.	ID=tRNA_1083;Type=Pro;Anti-codon=TGG;structure=">>>>>>>..>>>>..........<<<<.>>>>>.......<<<<<.....>>>>>.......<<<<<<<<<<<<.";
Scaffold12	tRNAscan-SE	tRNA	563815	563888	53.93	+	.	ID=tRNA_1084;Type=Met;Anti-codon=CAT;structure=".>>>>>>..>>>>.........<<<<.>>>>>.......<<<<<.....>>>>>.......<<<<<<<<<<<..";
Scaffold12	tRNAscan-SE	tRNA	448133	448206	42.08	-	.	ID=tRNA_1085;Type=Leu;Anti-codon=CAA;structure=">>>>.>>..>>>..........<<<..>>>>.......<<<<.......>>>>>.......<<<<<<<.<<<<.";
Scaffold12	tRNAscan-SE	tRNA	258006	258076	40.08	-	.	ID=tRNA_1086;Type=Cys;Anti-codon=GCA;structure=">>>>>>>..>>>>.......<<<<.>.>>>.......<<<.<....>>>>>.......<<<<<<<<<<<<.";
Scaffold12	tRNAscan-SE	tRNA	257528	257610	60.77	-	.	ID=tRNA_1087;Type=Tyr;Anti-codon=GTA;structure=">>>>>>>..>>.............<<.>>>>>.......<<<<<..>.>....<.<..>>>>>.......<<<<<<<<<<<<.";
Scaffold12	tRNAscan-SE	tRNA	44572	44646	63.61	-	.	ID=tRNA_1088;Type=Pro;Anti-codon=TGG;structure=">>>>>.>..>>>>..........<<<<.>>>>>.......<<<<<.....>>>>>.......<<<<<<.<<<<<.";
Scaffold14	tRNAscan-SE	tRNA	95260	95331	79.11	-	.	ID=tRNA_1089;Type=Cys;Anti-codon=GCA;structure=">>>>>>>..>>>>.......<<<<.>>>>>.......<<<<<.....>>>>>.......<<<<<<<<<<<<.";
Scaffold16	tRNAscan-SE	tRNA	279534	279607	53.69	+	.	ID=tRNA_1090;Type=His;Anti-codon=GTG;structure=">>>>>>>..>>>...........<<<.>>>>>.......<<<<<.....>>>>>.......<<<<<<<<<<<<.";
Scaffold16	tRNAscan-SE	tRNA	16818	16891	67.71	-	.	ID=tRNA_1091;Type=Phe;Anti-codon=GAA;structure=">>>>>>>..>>>>.........<<<<.>>>>>.......<<<<<.....>>>>>.......<<<<<<<<<<<<.";
Scaffold16	tRNAscan-SE	tRNA	317701	317772	63.62	+	.	ID=tRNA_1092;Type=Glu;Anti-codon=TTC;structure=">>>>>>>..>>>>........<<<<.>>>.>.......<.<<<....>>>>>.......<<<<<<<<<<<<.";
Scaffold16	tRNAscan-SE	tRNA	317940	318012	53.30	+	.	ID=tRNA_1093;Type=Met;Anti-codon=CAT;structure=">>>>>>>..>>>>........<<<<.>>>>>.......<<<<<.....>>>>>.......<<<<<<<<<<<<.";
Scaffold16	tRNAscan-SE	tRNA	318211	318282	46.86	+	.	ID=tRNA_1094;Type=Gln;Anti-codon=TTG;structure=">>>>>>>..>>>.........<<<.>>>.>.......<.<<<.....>>>>>.......<<<<<<<<<<<<.";
Scaffold16	tRNAscan-SE	tRNA	425721	425794	67.94	-	.	ID=tRNA_1095;Type=Trp;Anti-codon=CCA;structure=">>>>>>>..>>>>.........<<<<.>>>>>.......<<<<<.....>>>>>.......<<<<<<<<<<<<.";
Scaffold16	tRNAscan-SE	tRNA	241445	241519	45.74	-	.	ID=tRNA_1096;Type=Ile;Anti-codon=AAT;structure=">>>>>>>..>>>..........<<<..>..>........<..<.......>>>>>.......<<<<<<<<<<<<.";
Scaffold16	tRNAscan-SE	tRNA	176957	177029	77.00	-	.	ID=tRNA_1097;Type=Lys;Anti-codon=TTT;structure=">>>>>>>..>>>>........<<<<.>>>>>.......<<<<<.....>>>>>.......<<<<<<<<<<<<.";
Scaffold16	tRNAscan-SE	tRNA	43179	43252	58.30	-	.	ID=tRNA_1098;Type=Met;Anti-codon=CAT;structure=">>>>>>>..>>>>.........<<<<.>>>>>.......<<<<<.....>>>>>.......<<<<<<<<<<<<.";
Scaffold16	tRNAscan-SE	tRNA	24362	24435	62.11	-	.	ID=tRNA_1099;Type=Asp;Anti-codon=GTC;structure=">>>>>>>..>>>>.........<<<<.>>>>>.......<<<<<.....>>>>>.......<<<<<<<<<<<<.";
Scaffold3	tRNAscan-SE	tRNA	908668	908740	20.13	+	.	ID=tRNA_1100;Type=Pseudo;Anti-codon=ATG;structure=".>>>>>>..>>>>........<<<<..>..>.......<..<......>>>.>.......<.<<<<<<<<<..";
Scaffold3	tRNAscan-SE	tRNA	996049	996121	23.20	+	.	ID=tRNA_1101;Type=Pseudo;Anti-codon=ATG;structure="..>>>>>..>>>>........<<<<..>..>.......<..<......>>>>>.......<<<<<<<<<<...";
Scaffold34	tRNAscan-SE	tRNA	92555	92626	47.90	+	.	ID=tRNA_1102;Type=Pro;Anti-codon=TGG;structure=">>>>>>>..>>>.........<<<.>>>>.........<<<<.....>>.>>.......<<.<<<<<<<<<.";
Scaffold34	tRNAscan-SE	tRNA	152761	152832	79.11	+	.	ID=tRNA_1103;Type=Cys;Anti-codon=GCA;structure=">>>>>>>..>>>>.......<<<<.>>>>>.......<<<<<.....>>>>>.......<<<<<<<<<<<<.";
Scaffold34	tRNAscan-SE	tRNA	152870	152941	66.29	+	.	ID=tRNA_1104;Type=Cys;Anti-codon=GCA;structure=">.>>>>>..>>>>.......<<<<.>>>>>.......<<<<<.....>>>>>.......<<<<<<<<<<.<.";
Scaffold34	tRNAscan-SE	tRNA	81847	81928	21.73	-	.	ID=tRNA_1105;Type=Leu;Anti-codon=CAA;structure=">.>>>>>..>.>...........<.<.>>>>>.......<<<<<.>>.>....<.<<..>>>>>......<<<<<<<<<<<.";
Scaffold4	tRNAscan-SE	tRNA	84447	84519	25.51	+	.	ID=tRNA_1106;Type=Pseudo;Anti-codon=ATG;structure=">>>>>>>..>.>..........<.<.>>..>.......<..<<.....>>>>>.......<<<<<<<<<<<<.";
Scaffold41	tRNAscan-SE	tRNA	16941	17014	58.30	+	.	ID=tRNA_1107;Type=Met;Anti-codon=CAT;structure=">>>>>>>..>>>>.........<<<<.>>>>>.......<<<<<.....>>>>>.......<<<<<<<<<<<<.";
Scaffold41	tRNAscan-SE	tRNA	35731	35804	62.11	+	.	ID=tRNA_1108;Type=Asp;Anti-codon=GTC;structure=">>>>>>>..>>>>.........<<<<.>>>>>.......<<<<<.....>>>>>.......<<<<<<<<<<<<.";
Scaffold41	tRNAscan-SE	tRNA	43277	43350	67.71	+	.	ID=tRNA_1109;Type=Phe;Anti-codon=GAA;structure=">>>>>>>..>>>>.........<<<<.>>>>>.......<<<<<.....>>>>>.......<<<<<<<<<<<<.";
Scaffold41	tRNAscan-SE	tRNA	214687	214760	53.93	+	.	ID=tRNA_1110;Type=Met;Anti-codon=CAT;structure=".>>>>>>..>>>>.........<<<<.>>>>>.......<<<<<.....>>>>>.......<<<<<<<<<<<..";
Scaffold41	tRNAscan-SE	tRNA	66169	66251	61.91	-	.	ID=tRNA_1111;Type=Tyr;Anti-codon=GTA;structure=">>>>>>>..>>>...........<<<.>>>>>.......<<<<<..>.>....<.<..>>>>>.......<<<<<<<<<<<<.";
Scaffold41	tRNAscan-SE	tRNA	56655	56729	63.61	-	.	ID=tRNA_1112;Type=Pro;Anti-codon=TGG;structure=">>>>>.>..>>>>..........<<<<.>>>>>.......<<<<<.....>>>>>.......<<<<<<.<<<<<.";
Scaffold43	tRNAscan-SE	tRNA	49576	49655	56.02	+	.	ID=tRNA_1113;Type=Leu;Anti-codon=TAG;structure=">>>>>>>..>>>...........<<<.>>>>>.......<<<<<.>>>..<<<..>>>>>.......<<<<<<<<<<<<.";
Scaffold43	tRNAscan-SE	tRNA	162954	163040	52.77	+	.	ID=tRNA_1114;Type=Ser;Anti-codon=GGA;structure=">>>>>>>..>>>...........<<<.>>>>>.......<<<<<..>>>>>....<<<<<..>>>>>.......<<<<<<<<<<<<.";
Scaffold43	tRNAscan-SE	tRNA	170823	170896	54.91	+	.	ID=tRNA_1115;Type=Pro;Anti-codon=TGG;structure=">>>>>>>..>>>>.........<<<<.>>>>>.......<<<<<.....>>>>>.......<<<<<<<<<<<<.";
Scaffold43	tRNAscan-SE	tRNA	171075	171148	68.44	+	.	ID=tRNA_1116;Type=Trp;Anti-codon=CCA;structure=">>>>>>>..>>>>.........<<<<.>>>>>.......<<<<<.....>>>>>.......<<<<<<<<<<<<.";
Scaffold43	tRNAscan-SE	tRNA	172415	172498	53.74	+	.	ID=tRNA_1117;Type=Tyr;Anti-codon=GTA;structure=">>>>>>>..>>>>.........<<<<.>>>>>.......<<<<<..>.>.....<.<..>>>>>.......<<<<<<<<<<<<.";
Scaffold43	tRNAscan-SE	tRNA	172608	172681	61.37	+	.	ID=tRNA_1118;Type=Asp;Anti-codon=GTC;structure=">>>>>>>..>>>>.........<<<<.>>>>>.......<<<<<.....>>>>>.......<<<<<<<<<<<<.";
Scaffold43	tRNAscan-SE	tRNA	176568	176640	57.19	+	.	ID=tRNA_1119;Type=Gln;Anti-codon=TTG;structure=">>>>>>>..>>>.........<<<.>>>>>.......<<<<<......>>>>>.......<<<<<<<<<<<<.";
Scaffold43	tRNAscan-SE	tRNA	189012	189084	67.82	+	.	ID=tRNA_1120;Type=Phe;Anti-codon=GAA;structure=">>>>>>>..>>>>........<<<<.>>>>>.......<<<<<.....>>>>>.......<<<<<<<<<<<<.";
Scaffold43	tRNAscan-SE	tRNA	193185	193257	53.30	+	.	ID=tRNA_1121;Type=Met;Anti-codon=CAT;structure=">>>>>>>..>>>>........<<<<.>>>>>.......<<<<<.....>>>>>.......<<<<<<<<<<<<.";
Scaffold43	tRNAscan-SE	tRNA	211464	211535	82.49	+	.	ID=tRNA_1122;Type=Asn;Anti-codon=GTT;structure=">>>>>>>..>>>>.......<<<<.>>>>>.......<<<<<.....>>>>>.......<<<<<<<<<<<<.";
Scaffold43	tRNAscan-SE	tRNA	211920	211990	66.21	+	.	ID=tRNA_1123;Type=Cys;Anti-codon=GCA;structure=">>>>>>>..>>>.........<<<.>>>>>.......<<<<<....>>>>>.......<<<<<<<<<<<<.";
Scaffold43	tRNAscan-SE	tRNA	67155	67226	82.49	+	.	ID=tRNA_1124;Type=Asn;Anti-codon=GTT;structure=">>>>>>>..>>>>.......<<<<.>>>>>.......<<<<<.....>>>>>.......<<<<<<<<<<<<.";
Scaffold43	tRNAscan-SE	tRNA	232877	232947	57.91	-	.	ID=tRNA_1125;Type=Gly;Anti-codon=GCC;structure=">>>>>>...>>...........<<.>>>>>.......<<<<<....>>>>>.......<<<<<.<<<<<<.";
Scaffold43	tRNAscan-SE	tRNA	224021	224107	52.77	-	.	ID=tRNA_1126;Type=Ser;Anti-codon=GGA;structure=">>>>>>>..>>>...........<<<.>>>>>.......<<<<<..>>>>>....<<<<<..>>>>>.......<<<<<<<<<<<<.";
Scaffold43	tRNAscan-SE	tRNA	216212	216284	54.60	-	.	ID=tRNA_1127;Type=Pro;Anti-codon=TGG;structure=">>>>>>>..>>>>.........<<<<.>>>>>.......<<<<<....>>>>>.......<<<<<<<<<<<<.";
Scaffold43	tRNAscan-SE	tRNA	215960	216033	68.44	-	.	ID=tRNA_1128;Type=Trp;Anti-codon=CCA;structure=">>>>>>>..>>>>.........<<<<.>>>>>.......<<<<<.....>>>>>.......<<<<<<<<<<<<.";
Scaffold43	tRNAscan-SE	tRNA	214778	214846	24.67	-	.	ID=tRNA_1129;Type=SeC;Anti-codon=TCA;structure=">>>>>>>..>>>>.........<<<<.>>>>.......<<<<......>>>.......<<<<<<<<<<.";
Scaffold43	tRNAscan-SE	tRNA	214636	214719	27.06	-	.	ID=tRNA_1130;Type=Asn;Anti-codon=GTT;structure=".>>>>>...>>>>.........<<<<.>>>>>.......<<<<<..>.>.....<.<..>>>>>.......<<<<<.<<<<<..";
Scaffold43	tRNAscan-SE	tRNA	214461	214533	45.00	-	.	ID=tRNA_1131;Type=Pseudo;Anti-codon=GTC;structure=">>>>>>>..>>>>.........<<<<.>>>>>.......<<<<<.......>>.......<<...<<<<<<<.";
Scaffold43	tRNAscan-SE	tRNA	210539	210611	57.19	-	.	ID=tRNA_1132;Type=Gln;Anti-codon=TTG;structure=">>>>>>>..>>>.........<<<.>>>>>.......<<<<<......>>>>>.......<<<<<<<<<<<<.";
Scaffold43	tRNAscan-SE	tRNA	175636	175707	82.49	-	.	ID=tRNA_1133;Type=Asn;Anti-codon=GTT;structure=">>>>>>>..>>>>.......<<<<.>>>>>.......<<<<<.....>>>>>.......<<<<<<<<<<<<.";
Scaffold43	tRNAscan-SE	tRNA	175178	175248	66.21	-	.	ID=tRNA_1134;Type=Cys;Anti-codon=GCA;structure=">>>>>>>..>>>.........<<<.>>>>>.......<<<<<....>>>>>.......<<<<<<<<<<<<.";
Scaffold43	tRNAscan-SE	tRNA	77185	77258	55.09	+	.	ID=tRNA_1135;Type=Arg;Anti-codon=ACG;structure=">>>>..>..>>>>.........<<<<.>>>>.........<<<<.....>>>>>.......<<<<<<..<<<<.";
Scaffold43	tRNAscan-SE	tRNA	153169	153256	52.48	-	.	ID=tRNA_1136;Type=Ser;Anti-codon=TGA;structure=">>>>>>>..>>>>.........<<<<.>>>>>.......<<<<<.....>......<......>>>>>.......<<<<<<<<<<<<.";
Scaffold43	tRNAscan-SE	tRNA	142387	142459	56.08	-	.	ID=tRNA_1137;Type=His;Anti-codon=GTG;structure=">>>>>>>..>>>..........<<<.>>>>>.......<<<<<.....>>>>>.......<<<<<<<<<<<<.";
Scaffold43	tRNAscan-SE	tRNA	121412	121483	51.67	-	.	ID=tRNA_1138;Type=Val;Anti-codon=GAC;structure=">>>>>>>..>>>>.......<<<<.>>>>>.......<<<<<.....>>>>>.......<<<<<<<<<<<<.";
Scaffold43	tRNAscan-SE	tRNA	113579	113652	61.16	-	.	ID=tRNA_1139;Type=Arg;Anti-codon=ACG;structure=">>>>..>..>>>>.........<<<<.>>>>>.......<<<<<.....>>>>>.......<<<<<<..<<<<.";
Scaffold43	tRNAscan-SE	tRNA	77483	77554	82.49	-	.	ID=tRNA_1140;Type=Asn;Anti-codon=GTT;structure=">>>>>>>..>>>>.......<<<<.>>>>>.......<<<<<.....>>>>>.......<<<<<<<<<<<<.";
Scaffold43	tRNAscan-SE	tRNA	14455	14534	56.02	-	.	ID=tRNA_1141;Type=Leu;Anti-codon=TAG;structure=">>>>>>>..>>>...........<<<.>>>>>.......<<<<<.>>>..<<<..>>>>>.......<<<<<<<<<<<<.";
Scaffold43	tRNAscan-SE	tRNA	95688	95767	56.02	+	.	ID=tRNA_1142;Type=Leu;Anti-codon=TAG;structure=">>>>>>>..>>>...........<<<.>>>>>.......<<<<<.>>>..<<<..>>>>>.......<<<<<<<<<<<<.";
Scaffold43	tRNAscan-SE	tRNA	113283	113354	82.49	+	.	ID=tRNA_1143;Type=Asn;Anti-codon=GTT;structure=">>>>>>>..>>>>.......<<<<.>>>>>.......<<<<<.....>>>>>.......<<<<<<<<<<<<.";
Scaffold43	tRNAscan-SE	tRNA	127575	127655	52.25	+	.	ID=tRNA_1144;Type=Leu;Anti-codon=CAA;structure=">>>>>>>..>>>..........<<<.>>>>>.......<<<<<.>>>....<<<..>>>>>.......<<<<<<<<<<<<.";
Scaffold43	tRNAscan-SE	tRNA	134573	134646	60.75	+	.	ID=tRNA_1145;Type=Met;Anti-codon=CAT;structure=">>>>>>>..>>>..........<<<..>>>>.......<<<<.......>>>>>.......<<<<<<<<<<<<.";
Scaffold43	tRNAscan-SE	tRNA	149297	149368	31.36	+	.	ID=tRNA_1146;Type=Pseudo;Anti-codon=GGT;structure=".>>>>>....>>.........<<..>.>>>.......<<<.<.....>>>>>.......<<<<<.<<<<<..";
Scaffold43	tRNAscan-SE	tRNA	154077	154147	61.95	+	.	ID=tRNA_1147;Type=Gly;Anti-codon=GCC;structure=">>>>>>>..>>...........<<.>>>>>.......<<<<<....>>>>>.......<<<<<<<<<<<<.";
Scaffold57	tRNAscan-SE	tRNA	7725	7802	35.06	+	.	ID=tRNA_1148;Type=Leu;Anti-codon=CAA;structure=">>>>>>>..>>>.......<<<.>>>>>.......<<<<<.>>>....<<<...>>>.>.......<<<<<<<<<<<.";
Scaffold57	tRNAscan-SE	tRNA	132321	132392	51.67	-	.	ID=tRNA_1149;Type=Val;Anti-codon=GAC;structure=">>>>>>>..>>>>.......<<<<.>>>>>.......<<<<<.....>>>>>.......<<<<<<<<<<<<.";
Scaffold57	tRNAscan-SE	tRNA	124488	124561	61.16	-	.	ID=tRNA_1150;Type=Arg;Anti-codon=ACG;structure=">>>>..>..>>>>.........<<<<.>>>>>.......<<<<<.....>>>>>.......<<<<<<..<<<<.";
Scaffold57	tRNAscan-SE	tRNA	105966	106045	56.02	-	.	ID=tRNA_1151;Type=Leu;Anti-codon=TAG;structure=">>>>>>>..>>>...........<<<.>>>>>.......<<<<<.>>>..<<<..>>>>>.......<<<<<<<<<<<<.";
Scaffold57	tRNAscan-SE	tRNA	88345	88416	82.49	-	.	ID=tRNA_1152;Type=Asn;Anti-codon=GTT;structure=">>>>>>>..>>>>.......<<<<.>>>>>.......<<<<<.....>>>>>.......<<<<<<<<<<<<.";
Scaffold57	tRNAscan-SE	tRNA	74052	74132	52.25	-	.	ID=tRNA_1153;Type=Leu;Anti-codon=CAA;structure=">>>>>>>..>>>..........<<<.>>>>>.......<<<<<.>>>....<<<..>>>>>.......<<<<<<<<<<<<.";
Scaffold57	tRNAscan-SE	tRNA	67053	67126	60.75	-	.	ID=tRNA_1154;Type=Met;Anti-codon=CAT;structure=">>>>>>>..>>>..........<<<..>>>>.......<<<<.......>>>>>.......<<<<<<<<<<<<.";
Scaffold57	tRNAscan-SE	tRNA	45556	45643	50.10	-	.	ID=tRNA_1155;Type=Ser;Anti-codon=GCT;structure=">>>>>>>..>>>...........<<<..>>>>.......<<<<...>>>>>>...<<<<<<..>>>>>.......<<<<<<<<<<<<.";
Scaffold57	tRNAscan-SE	tRNA	47328	47399	62.51	+	.	ID=tRNA_1156;Type=Arg;Anti-codon=TCT;structure=">>>>>>>..>>>>........<<<<.>>>>>.......<<<<<....>>>>>.......<<<<<<<<<<<<.";
Scaffold57	tRNAscan-SE	tRNA	80221	80292	51.67	+	.	ID=tRNA_1157;Type=Val;Anti-codon=GAC;structure=">>>>>>>..>>>>.......<<<<.>>>>>.......<<<<<.....>>>>>.......<<<<<<<<<<<<.";
Scaffold57	tRNAscan-SE	tRNA	88049	88121	52.13	+	.	ID=tRNA_1158;Type=Arg;Anti-codon=ACG;structure=">>>>..>..>>>>.........<<<<.>>>>>.......<<<<<.....>>>>.......<<<.<<..<<<<.";
Scaffold57	tRNAscan-SE	tRNA	124192	124263	82.49	+	.	ID=tRNA_1159;Type=Asn;Anti-codon=GTT;structure=">>>>>>>..>>>>.......<<<<.>>>>>.......<<<<<.....>>>>>.......<<<<<<<<<<<<.";
Scaffold57	tRNAscan-SE	tRNA	138485	138565	52.25	+	.	ID=tRNA_1160;Type=Leu;Anti-codon=CAA;structure=">>>>>>>..>>>..........<<<.>>>>>.......<<<<<.>>>....<<<..>>>>>.......<<<<<<<<<<<<.";
Scaffold57	tRNAscan-SE	tRNA	145489	145562	60.75	+	.	ID=tRNA_1161;Type=Met;Anti-codon=CAT;structure=">>>>>>>..>>>..........<<<..>>>>.......<<<<.......>>>>>.......<<<<<<<<<<<<.";
Scaffold57	tRNAscan-SE	tRNA	187957	188036	56.02	-	.	ID=tRNA_1162;Type=Leu;Anti-codon=TAG;structure=">>>>>>>..>>>...........<<<.>>>>>.......<<<<<.>>>..<<<..>>>>>.......<<<<<<<<<<<<.";
Scaffold57	tRNAscan-SE	tRNA	170317	170388	70.84	-	.	ID=tRNA_1163;Type=Asn;Anti-codon=GTT;structure=">.>>.>>..>>>>.......<<<<.>>>>>.......<<<<<.....>>>>>.......<<<<<<<.<<.<.";
Scaffold68	tRNAscan-SE	tRNA	87401	87473	40.23	+	.	ID=tRNA_1164;Type=Sup;Anti-codon=CTA;structure=">>>>>>>..>>>..........<<<.>>>.>.......<.<<<.....>>>>.........<<<<<<<<<<<.";
Scaffold68	tRNAscan-SE	tRNA	135151	135224	53.93	-	.	ID=tRNA_1165;Type=Met;Anti-codon=CAT;structure=".>>>>>>..>>>>.........<<<<.>>>>>.......<<<<<.....>>>>>.......<<<<<<<<<<<..";
Scaffold7	tRNAscan-SE	tRNA	338820	338888	44.76	+	.	ID=tRNA_1166;Type=Undet;Anti-codon=???;structure=">.>>>>>..>>>>........<<<<.>>>......<.<<.....>>>>>.......<<<<<<<<<<.<.";
Scaffold7	tRNAscan-SE	tRNA	728253	728324	40.28	+	.	ID=tRNA_1167;Type=Pseudo;Anti-codon=GCC;structure=">>>>>>>..>>.>.......<.<<.>>>>.........<<<<.....>.>>>.......<<<.<<<<<<<<.";
Scaffold9	tRNAscan-SE	tRNA	260782	260855	81.83	+	.	ID=tRNA_1168;Type=Asn;Anti-codon=GTT;structure=">>>>>>>..>>>>.........<<<<.>>>>>.......<<<<<.....>>>>>.......<<<<<<<<<<<<.";
Scaffold9	tRNAscan-SE	tRNA	260865	260938	80.10	+	.	ID=tRNA_1169;Type=Val;Anti-codon=CAC;structure=">>>>>>>..>>>...........<<<.>>>>>.......<<<<<.....>>>>>.......<<<<<<<<<<<<.";
Scaffold9	tRNAscan-SE	tRNA	263415	263488	81.83	-	.	ID=tRNA_1170;Type=Asn;Anti-codon=GTT;structure=">>>>>>>..>>>>.........<<<<.>>>>>.......<<<<<.....>>>>>.......<<<<<<<<<<<<.";
Scaffold9	tRNAscan-SE	tRNA	263332	263405	85.42	-	.	ID=tRNA_1171;Type=Val;Anti-codon=CAC;structure=">>>>>>>..>>>...........<<<.>>>>>.......<<<<<.....>>>>>.......<<<<<<<<<<<<.";
Scaffold9	tRNAscan-SE	tRNA	259354	259425	62.38	-	.	ID=tRNA_1172;Type=His;Anti-codon=GTG;structure=">>>>>>>..>>>>........<<<<.>>>>>.......<<<<<....>>>>>.......<<<<<<<<<<<<.";
Scaffold9	tRNAscan-SE	tRNA	256341	256412	62.38	-	.	ID=tRNA_1173;Type=His;Anti-codon=GTG;structure=">>>>>>>..>>>>........<<<<.>>>>>.......<<<<<....>>>>>.......<<<<<<<<<<<<.";
